# Supplementary material for: Integrating Full-Length and Second-Generation Transcriptomes to Elucidate the ApNPV-Induced Transcriptional Reprogramming in Antheraea pernyi Midgut
Source: Insects. 2025 Jul 31;16(8):792. doi: 10.3390/insects16080792 (PMC12386421; doi:10.3390/insects16080792)
Supplement: Supplementary file 1 [file insects-16-00792-s001.zip › Table S1.xlsx]

## Sheet: sheet1
Table S1: Functional annotation of the novel protein-coding genes expressed in the midgut of A. pernyi.
Gene ID	NR ID	NR annotation	GO ID	GO term	KO ID	KO gene	KO Hyperlink	KEGG Pathway	Pathway ID	KOG ID	KOG annotation	Swiss-Prot ID	Swiss-Prot annotation
GWHABGR00000001.10	XP_037877164.1	uncharacterized protein K02A2.6-like [Bombyx mori]	-	-	-	-	-	-	-	-	-	-	-
GWHABGR00000001.103	GBP38812.1	Putative uncharacterized transposon-derived protein F52C9.6 [Eumeta japonica]	GO:0004519;GO:0003964;GO:0047631	endonuclease activity;RNA-directed DNA polymerase activity;ADP-ribose diphosphatase activity	-	-	-	-	-	-	-	-	-
GWHABGR00000001.115	XP_021194001.1;XP_022828492.1;AMR36560.1;XP_012549076.1;XP_013139833.1;XP_028032136.1;XP_004929948.1	peptidoglycan-recognition protein SD-like isoform X3 [Helicoverpa armigera];uncharacterized protein LOC111357928 [Spodoptera litura];peptidoglycan-recognition protein [Bombyx mori];peptidoglycan recognition protein isoform X3 [Bombyx mori];PREDICTED: uncharacterized protein LOC106104347 [Papilio polytes];peptidoglycan-recognition protein SC2-like isoform X2 [Bombyx mandarina];peptidoglycan-recogn…	GO:0008270;GO:0016021;GO:0009253;GO:0045087;GO:0008745	zinc ion binding;integral component of membrane;peptidoglycan catabolic process;innate immune response;N-acetylmuramoyl-L-alanine amidase activity	K01446	PGRP	http://www.genome.jp/dbget-bin/www_bget?ko:K01446	Toll and Imd signaling pathway	ko04624	-	-	sp|O76537|PGRP_TRINI;sp|P21328|RTJK_DROME;sp|Q70PU1|PGSC2_DROSI	Peptidoglycan recognition protein OS=Trichoplusia ni OX=7111 GN=PGRP PE=1 SV=1;RNA-directed DNA polymerase from mobile element jockey OS=Drosophila melanogaster OX=7227 GN=pol PE=1 SV=1;Peptidoglycan-recognition protein SC2 OS=Drosophila simulans OX=7240 GN=PGRP-SC2 PE=3 SV=1
GWHABGR00000001.118	XP_028031486.1	uncharacterized protein LOC114244008 [Bombyx mandarina]	-	-	-	-	-	-	-	-	-	sp|Q10126|YSM6_CAEEL	Putative uncharacterized transposon-derived protein F52C9.6 OS=Caenorhabditis elegans OX=6239 GN=F52C9.6 PE=5 SV=1
GWHABGR00000001.13	XP_030021633.1	zinc finger protein 260 [Manduca sexta]	GO:0005634;GO:0008270	nucleus;zinc ion binding	K09228	KRAB	http://www.genome.jp/dbget-bin/www_bget?ko:K09228	-	-	-	-	-	-
GWHABGR00000001.140	GBP15985.1	hypothetical protein EVAR_94333_1 [Eumeta japonica]	-	-	-	-	-	-	-	-	-	-	-
GWHABGR00000001.143	KAF9807645.1;XP_037299814.1	hypothetical protein SFRURICE_008858, partial [Spodoptera frugiperda];uncharacterized protein LOC115449429 isoform X4 [Manduca sexta]	-	-	K19526	VPS13B	http://www.genome.jp/dbget-bin/www_bget?ko:K19526	-	-	KOG1809	Vacuolar protein sorting-associated protein	sp|Q7Z7G8|VP13B_HUMAN;sp|Q80TY5|VP13B_MOUSE	Vacuolar protein sorting-associated protein 13B OS=Homo sapiens OX=9606 GN=VPS13B PE=1 SV=2;Vacuolar protein sorting-associated protein 13B OS=Mus musculus OX=10090 GN=Vps13b PE=1 SV=3
GWHABGR00000001.149	XP_034839241.1	NADH dehydrogenase [ubiquinone] 1 beta subcomplex subunit 1 [Maniola hyperantus]	GO:0005739;GO:0016021;GO:0003954	mitochondrion;integral component of membrane;NADH dehydrogenase activity	K03957	NDUFB1	http://www.genome.jp/dbget-bin/www_bget?ko:K03957	Oxidative phosphorylation;Thermogenesis;Retrograde endocannabinoid signaling	ko00190,ko04714,ko04723	-	-	-	-
GWHABGR00000001.154	XP_030040268.1	chromatin complexes subunit BAP18 isoform X2 [Manduca sexta]	-	-	K23406	BAP18	http://www.genome.jp/dbget-bin/www_bget?ko:K23406	-	-	-	-	sp|Q9DCT6|BAP18_MOUSE	Chromatin complexes subunit BAP18 OS=Mus musculus OX=10090 GN=Bap18 PE=1 SV=1
GWHABGR00000001.157	AAQ09230.1	reverse transcriptase-like [Antheraea mylitta]	GO:0003964	RNA-directed DNA polymerase activity	-	-	-	-	-	-	-	-	-
GWHABGR00000001.158	XP_026489502.1;AAN06610.1	rho GTPase-activating protein 1-like [Vanessa tameamea];transposase [Bombyx mori]	GO:0007165;GO:0005634	signal transduction;nucleus	K14169;K18470	CTU2,NCS2;ARHGAP1,CDC42GAP	http://www.genome.jp/dbget-bin/www_bget?ko:K14169;http://www.genome.jp/dbget-bin/www_bget?ko:K18470	Sulfur relay system	ko04122	KOG4406	CDC42 Rho GTPase-activating protein	sp|Q07960|RHG01_HUMAN	Rho GTPase-activating protein 1 OS=Homo sapiens OX=9606 GN=ARHGAP1 PE=1 SV=1
GWHABGR00000001.160	AAQ09232.1	hypothetical protein [Antheraea mylitta]	-	-	-	-	-	-	-	-	-	-	-
GWHABGR00000001.167	CAB3228882.1	unnamed protein product [Arctia plantaginis]	GO:0000775;GO:0005634	chromosome, centromeric region;nucleus	K11504	CENPL	http://www.genome.jp/dbget-bin/www_bget?ko:K11504	-	-	-	-	-	-
GWHABGR00000001.178	GBP62154.1	hypothetical protein EVAR_40604_1 [Eumeta japonica]	-	-	-	-	-	-	-	-	-	-	-
GWHABGR00000001.179	BAM18532.1	unknown unsecreted protein [Papilio xuthus]	-	-	-	-	-	-	-	-	-	-	-
GWHABGR00000001.181	XP_021207941.1	tan protein isoform X2 [Bombyx mori]	-	-	-	-	-	-	-	-	-	-	-
GWHABGR00000001.187	AAQ09230.1	reverse transcriptase-like [Antheraea mylitta]	GO:0004519;GO:0016021;GO:0003964	endonuclease activity;integral component of membrane;RNA-directed DNA polymerase activity	-	-	-	-	-	-	-	-	-
GWHABGR00000001.198	XP_026500540.1;XP_026500537.1	transcriptional repressor CTCF-like isoform X3 [Vanessa tameamea];transcriptional repressor CTCF-like isoform X1 [Vanessa tameamea]	-	-	K23195	CTCF,CTCFL	http://www.genome.jp/dbget-bin/www_bget?ko:K23195	-	-	-	-	-	-
GWHABGR00000001.199	XP_037971847.1	uncharacterized protein LOC119693182 [Plutella xylostella]	-	-	K11853	USP34	http://www.genome.jp/dbget-bin/www_bget?ko:K11853	-	-	-	-	sp|Q7LHG5|YI31B_YEAST	Transposon Ty3-I Gag-Pol polyprotein OS=Saccharomyces cerevisiae (strain ATCC 204508 / S288c) OX=559292 GN=TY3B-I PE=1 SV=2
GWHABGR00000001.200	CAB3226363.1	unnamed protein product [Arctia plantaginis]	-	-	-	-	-	-	-	-	-	-	-
GWHABGR00000001.204	PZC79952.1	hypothetical protein B5X24_HaOG215542 [Helicoverpa armigera]	-	-	-	-	-	-	-	-	-	-	-
GWHABGR00000001.208	CAB3231618.1	unnamed protein product [Arctia plantaginis]	GO:0015074	DNA integration	-	-	-	-	-	-	-	sp|Q7LHG5|YI31B_YEAST	Transposon Ty3-I Gag-Pol polyprotein OS=Saccharomyces cerevisiae (strain ATCC 204508 / S288c) OX=559292 GN=TY3B-I PE=1 SV=2
GWHABGR00000001.21	CAB3254558.1	unnamed protein product [Arctia plantaginis]	GO:0016746;GO:0016021	acyltransferase activity;integral component of membrane	-	-	-	-	-	-	-	sp|P16425|Y2R2_DROME	Putative 115 kDa protein in type-1 retrotransposable element R1DM OS=Drosophila melanogaster OX=7227 GN=R1A1-element\ORF2 PE=4 SV=1
GWHABGR00000001.212	VEN42344.1	unnamed protein product [Callosobruchus maculatus]	-	-	-	-	-	-	-	-	-	-	-
GWHABGR00000001.22	PCG65908.1	hypothetical protein B5V51_8454 [Heliothis virescens]	GO:0004879;GO:0043565;GO:0005634;GO:0008270	nuclear receptor activity;sequence-specific DNA binding;nucleus;zinc ion binding	K08705	NR5A3,ftz-f1	http://www.genome.jp/dbget-bin/www_bget?ko:K08705	-	-	-	-	sp|P49867|FTZF1_BOMMO	Nuclear hormone receptor FTZ-F1 OS=Bombyx mori OX=7091 GN=FTZ-F1 PE=1 SV=2
GWHABGR00000001.223	GBP18364.1	hypothetical protein EVAR_14757_1 [Eumeta japonica]	GO:0005509	calcium ion binding	-	-	-	-	-	-	-	-	-
GWHABGR00000001.224	AAQ09232.1	hypothetical protein [Antheraea mylitta]	-	-	-	-	-	-	-	-	-	-	-
GWHABGR00000001.230	XP_037867179.1	uncharacterized protein LOC101740833 isoform X1 [Bombyx mori]	-	-	-	-	-	-	-	-	-	-	-
GWHABGR00000001.239	XP_037978280.1	RING finger and SPRY domain-containing protein 1-like [Plutella xylostella]	-	-	K23332	RSPRY1	http://www.genome.jp/dbget-bin/www_bget?ko:K23332	-	-	-	-	sp|Q96DX4|RSPRY_HUMAN	RING finger and SPRY domain-containing protein 1 OS=Homo sapiens OX=9606 GN=RSPRY1 PE=1 SV=1
GWHABGR00000001.243	PZC80069.1	hypothetical protein B5X24_HaOG215410 [Helicoverpa armigera]	GO:0003964	RNA-directed DNA polymerase activity	-	-	-	-	-	-	-	sp|Q03272|PO14_NASVI	Retrovirus-related Pol polyprotein from type-1 retrotransposable element R1 4 (Fragment) OS=Nasonia vitripennis OX=7425 PE=4 SV=1
GWHABGR00000001.244	XP_037300003.1	basement membrane proteoglycan isoform X28 [Manduca sexta]	-	-	K06255	HSPG2	http://www.genome.jp/dbget-bin/www_bget?ko:K06255	ECM-receptor interaction	ko04512	KOG3509	Basement membrane-specific heparan sulfate proteoglycan (HSPG) core protein	sp|Q05793|PGBM_MOUSE	Basement membrane-specific heparan sulfate proteoglycan core protein OS=Mus musculus OX=10090 GN=Hspg2 PE=1 SV=1
GWHABGR00000001.245	ENN82521.1	hypothetical protein YQE_01107, partial [Dendroctonus ponderosae]	GO:0005576;GO:0046872	extracellular region;metal ion binding	-	-	-	-	-	-	-	-	-
GWHABGR00000001.246	RVE41219.1	hypothetical protein evm_014132 [Chilo suppressalis]	GO:0003677;GO:0005096;GO:0006313;GO:0004803;GO:0043547;GO:0008270	DNA binding;GTPase activator activity;transposition, DNA-mediated;transposase activity;positive regulation of GTPase activity;zinc ion binding	K23209	THAP9	http://www.genome.jp/dbget-bin/www_bget?ko:K23209	-	-	-	-	-	-
GWHABGR00000001.247	KPJ16236.1	Retrovirus-related Pol polyprotein from transposon TNT 1-94 [Papilio machaon]	GO:0008270;GO:0015074;GO:0003676	zinc ion binding;DNA integration;nucleic acid binding	-	-	-	-	-	-	-	sp|P10978|POLX_TOBAC	Retrovirus-related Pol polyprotein from transposon TNT 1-94 OS=Nicotiana tabacum OX=4097 PE=2 SV=1
GWHABGR00000001.249	KAF9800366.1	hypothetical protein SFRURICE_015876 [Spodoptera frugiperda]	GO:0005085;GO:0007411;GO:0007417	guanyl-nucleotide exchange factor activity;axon guidance;central nervous system development	K08810	TRIO	http://www.genome.jp/dbget-bin/www_bget?ko:K08810	-	-	KOG4240	Multidomain protein, contains SPEC repeats, PH, SH3, and separate rac-specific and rho-specific guanine nucleotide exchange factor domains	sp|P97924|KALRN_RAT;sp|Q1LUA6|TRIO_DANRE	Kalirin OS=Rattus norvegicus OX=10116 GN=Kalrn PE=1 SV=3;Triple functional domain protein OS=Danio rerio OX=7955 GN=trio PE=3 SV=1
GWHABGR00000001.25	NP_001188364.1	polyhomeotic [Bombyx mori]	-	-	K11456	PHC1,EDR1	http://www.genome.jp/dbget-bin/www_bget?ko:K11456	-	-	-	-	-	-
GWHABGR00000001.251	XP_033318239.1	piggyBac transposable element-derived protein 4-like [Bombus bifarius]	GO:0016021	integral component of membrane	-	-	-	-	-	-	-	-	-
GWHABGR00000001.255	PCG72026.1	hypothetical protein B5V51_1238 [Heliothis virescens]	-	-	-	-	-	-	-	-	-	-	-
GWHABGR00000001.258	XP_037303146.1	uncharacterized protein LOC119193609 [Manduca sexta]	-	-	-	-	-	-	-	-	-	-	-
GWHABGR00000001.26	KPJ19636.1	Retrovirus-related Pol polyprotein from transposon TNT 1-94 [Papilio machaon]	GO:0015074;GO:0008270;GO:0003676	DNA integration;zinc ion binding;nucleic acid binding	-	-	-	-	-	-	-	sp|P10978|POLX_TOBAC	Retrovirus-related Pol polyprotein from transposon TNT 1-94 OS=Nicotiana tabacum OX=4097 PE=2 SV=1
GWHABGR00000001.264	AER27818.1	cuticular protein RR-1 motif 32 [Antheraea yamamai]	GO:0042302	structural constituent of cuticle	-	-	-	-	-	-	-	sp|Q7M4F3|CUD2_SCHGR	Endocuticle structural glycoprotein SgAbd-2 OS=Schistocerca gregaria OX=7010 PE=1 SV=1
GWHABGR00000001.272	XP_026727744.1	sterol regulatory element-binding protein cleavage-activating protein [Trichoplusia ni]	-	-	-	-	-	-	-	KOG1933	Cholesterol transport protein (Niemann-Pick C disease protein)	sp|A0JPH4|SCAP_XENLA	Sterol regulatory element-binding protein cleavage-activating protein OS=Xenopus laevis OX=8355 GN=scap PE=2 SV=1
GWHABGR00000001.280	XP_037875802.1	uncharacterized protein LOC110385021 [Bombyx mori]	-	-	-	-	-	-	-	-	-	-	-
GWHABGR00000001.285	XP_013191461.1	PREDICTED: prefoldin subunit 1 [Amyelois transitella]	-	-	K09548	PFDN1	http://www.genome.jp/dbget-bin/www_bget?ko:K09548	-	-	-	-	sp|Q3SZE2|PFD1_BOVIN	Prefoldin subunit 1 OS=Bos taurus OX=9913 GN=PFDN1 PE=2 SV=1
GWHABGR00000001.29	XP_034839696.1;XP_034839693.1;XP_037299656.1;XP_028035481.1	ankyrin repeat domain-containing protein 12 isoform X6 [Maniola hyperantus];ankyrin repeat domain-containing protein 11 isoform X4 [Maniola hyperantus];LOW QUALITY PROTEIN: ankyrin repeat domain-containing protein 11 [Manduca sexta];ankyrin repeat domain-containing protein 12 isoform X2 [Bombyx mandarina]	-	-	K21436	ANKRD11_12	http://www.genome.jp/dbget-bin/www_bget?ko:K21436	-	-	-	-	sp|E9Q4F7|ANR11_MOUSE;sp|Q6UB98|ANR12_HUMAN	Ankyrin repeat domain-containing protein 11 OS=Mus musculus OX=10090 GN=Ankrd11 PE=1 SV=1;Ankyrin repeat domain-containing protein 12 OS=Homo sapiens OX=9606 GN=ANKRD12 PE=1 SV=3
GWHABGR00000001.292	XP_004929801.1	uncharacterized protein LOC101741973 [Bombyx mori]	GO:0016021	integral component of membrane	-	-	-	-	-	-	-	-	-
GWHABGR00000001.295	GBP48058.1	Mariner Mos1 transposase [Eumeta japonica]	-	-	K07964	HPSE	http://www.genome.jp/dbget-bin/www_bget?ko:K07964	Glycosaminoglycan degradation	ko00531	-	-	sp|Q7JQ07|MOS1T_DROMA	Mariner Mos1 transposase OS=Drosophila mauritiana OX=7226 GN=mariner\T PE=1 SV=1
GWHABGR00000001.297	XP_037300057.1;AEP43783.1;XP_028026717.1	LOW QUALITY PROTEIN: titin [Manduca sexta];kettin, partial [Biston betularia];titin [Bombyx mandarina]	-	-	K12567	TTN	http://www.genome.jp/dbget-bin/www_bget?ko:K12567	-	-	-	-	sp|Q9I7U4|TITIN_DROME	Titin OS=Drosophila melanogaster OX=7227 GN=sls PE=1 SV=3
GWHABGR00000001.299	XP_037300057.1	LOW QUALITY PROTEIN: titin [Manduca sexta]	-	-	K12567	TTN	http://www.genome.jp/dbget-bin/www_bget?ko:K12567	-	-	-	-	-	-
GWHABGR00000001.300	XP_037300057.1	LOW QUALITY PROTEIN: titin [Manduca sexta]	-	-	K12567	TTN	http://www.genome.jp/dbget-bin/www_bget?ko:K12567	-	-	-	-	-	-
GWHABGR00000001.301	XP_037300057.1	LOW QUALITY PROTEIN: titin [Manduca sexta]	-	-	K12567	TTN	http://www.genome.jp/dbget-bin/www_bget?ko:K12567	-	-	-	-	-	-
GWHABGR00000001.302	XP_037300057.1	LOW QUALITY PROTEIN: titin [Manduca sexta]	-	-	K12567	TTN	http://www.genome.jp/dbget-bin/www_bget?ko:K12567	-	-	-	-	sp|Q9I7U4|TITIN_DROME	Titin OS=Drosophila melanogaster OX=7227 GN=sls PE=1 SV=3
GWHABGR00000001.303	RVE50718.1	hypothetical protein evm_004628 [Chilo suppressalis]	-	-	K12567	TTN	http://www.genome.jp/dbget-bin/www_bget?ko:K12567	-	-	-	-	sp|Q9I7U4|TITIN_DROME	Titin OS=Drosophila melanogaster OX=7227 GN=sls PE=1 SV=3
GWHABGR00000001.304	PCG68830.1	hypothetical protein B5V51_4838 [Heliothis virescens]	-	-	K12567	TTN	http://www.genome.jp/dbget-bin/www_bget?ko:K12567	-	-	-	-	sp|Q9I7U4|TITIN_DROME	Titin OS=Drosophila melanogaster OX=7227 GN=sls PE=1 SV=3
GWHABGR00000001.32	AAQ09232.1	hypothetical protein [Antheraea mylitta]	-	-	-	-	-	-	-	-	-	-	-
GWHABGR00000001.327	CAB3225890.1	unnamed protein product [Arctia plantaginis]	GO:0005789;GO:0016021	endoplasmic reticulum membrane;integral component of membrane	-	-	-	-	-	-	-	sp|Q6NYP0|TM208_DANRE	Transmembrane protein 208 OS=Danio rerio OX=7955 GN=tmem208 PE=2 SV=1
GWHABGR00000001.345	ABH09251.1	putative DNA-mediated transposase [Helicoverpa zea]	GO:0016491;GO:0050660;GO:0005739;GO:0016021;GO:0006915;GO:0030170;GO:0016831;GO:0015074;GO:0005634;GO:0006313;GO:0003677;GO:0006520;GO:0046983	oxidoreductase activity;flavin adenine dinucleotide binding;mitochondrion;integral component of membrane;apoptotic process;pyridoxal phosphate binding;carboxy-lyase activity;DNA integration;nucleus;transposition, DNA-mediated;DNA binding;cellular amino acid metabolic process;protein dimerization activity	K05635	LAMC1	http://www.genome.jp/dbget-bin/www_bget?ko:K05635	Focal adhesion;PI3K-Akt signaling pathway;ECM-receptor interaction	ko04510,ko04151,ko04512	-	-	sp|Q04202|TCB2_CAEBR	Transposable element Tcb2 transposase OS=Caenorhabditis briggsae OX=6238 PE=3 SV=1
GWHABGR00000001.348	PCG65177.1	hypothetical protein B5V51_9559 [Heliothis virescens]	-	-	-	-	-	-	-	-	-	-	-
GWHABGR00000001.349	CAB3226259.1	unnamed protein product [Arctia plantaginis]	-	-	K24909	DIP2C	http://www.genome.jp/dbget-bin/www_bget?ko:K24909	-	-	-	-	sp|Q6NVJ5|DI2BA_DANRE	Disco-interacting protein 2 homolog B-A OS=Danio rerio OX=7955 GN=dip2ba PE=2 SV=1
GWHABGR00000001.353	XP_026333114.1	uncharacterized protein LOC113240108 [Hyposmocoma kahamanoa]	GO:0005634;GO:0004519;GO:0007166;GO:0043484;GO:0003723;GO:0016021;GO:0042254;GO:0003964;GO:0004930	nucleus;endonuclease activity;cell surface receptor signaling pathway;regulation of RNA splicing;RNA binding;integral component of membrane;ribosome biogenesis;RNA-directed DNA polymerase activity;G protein-coupled receptor activity	-	-	-	-	-	-	-	sp|Q95SX7|RTBS_DROME	Probable RNA-directed DNA polymerase from transposon BS OS=Drosophila melanogaster OX=7227 GN=RTase PE=2 SV=1
GWHABGR00000001.357	RVE44225.1	hypothetical protein evm_011124 [Chilo suppressalis]	GO:0016021;GO:0004930;GO:0003964;GO:0042254;GO:0043484;GO:0007166;GO:0004519;GO:0005634;GO:0003723	integral component of membrane;G protein-coupled receptor activity;RNA-directed DNA polymerase activity;ribosome biogenesis;regulation of RNA splicing;cell surface receptor signaling pathway;endonuclease activity;nucleus;RNA binding	-	-	-	-	-	-	-	sp|Q95SX7|RTBS_DROME	Probable RNA-directed DNA polymerase from transposon BS OS=Drosophila melanogaster OX=7227 GN=RTase PE=2 SV=1
GWHABGR00000001.360	KOB69843.1	Replicase large subunit [Operophtera brumata]	GO:0005524	ATP binding	-	-	-	-	-	-	-	sp|Q89249|RDRP_SBWMN	Replicase large subunit OS=Soil-borne wheat mosaic virus (strain United States/Nebraska/1981) OX=652673 GN=rep PE=3 SV=1
GWHABGR00000001.365	XP_030020760.1	F-actin-monooxygenase Mical isoform X3 [Manduca sexta]	GO:0003779;GO:0046872;GO:0016491	actin binding;metal ion binding;oxidoreductase activity	K19947	MICAL	http://www.genome.jp/dbget-bin/www_bget?ko:K19947	-	-	-	-	sp|Q86BA1|MICAL_DROME	[F-actin]-monooxygenase Mical OS=Drosophila melanogaster OX=7227 GN=Mical PE=1 SV=1
GWHABGR00000001.367	GBP84037.1	hypothetical protein EVAR_56885_1 [Eumeta japonica]	-	-	-	-	-	-	-	-	-	-	-
GWHABGR00000001.368	XP_037300034.1	F-actin-monooxygenase Mical isoform X8 [Manduca sexta]	-	-	K19947	MICAL	http://www.genome.jp/dbget-bin/www_bget?ko:K19947	-	-	-	-	sp|Q86BA1|MICAL_DROME	[F-actin]-monooxygenase Mical OS=Drosophila melanogaster OX=7227 GN=Mical PE=1 SV=1
GWHABGR00000001.369	XP_037870161.1;XP_037870162.1	F-actin-monooxygenase Mical isoform X2 [Bombyx mori];F-actin-monooxygenase Mical isoform X3 [Bombyx mori]	-	-	K19947	MICAL	http://www.genome.jp/dbget-bin/www_bget?ko:K19947	-	-	-	-	-	-
GWHABGR00000001.373	KAF9797346.1	hypothetical protein SFRURICE_006328 [Spodoptera frugiperda]	GO:0016740;GO:0046872	transferase activity;metal ion binding	K15690	RC3H	http://www.genome.jp/dbget-bin/www_bget?ko:K15690	-	-	KOG3161	Predicted E3 ubiquitin ligase	sp|Q5TC82|RC3H1_HUMAN;sp|Q6NUC6|RC3H1_XENLA	Roquin-1 OS=Homo sapiens OX=9606 GN=RC3H1 PE=1 SV=1;Roquin-1 OS=Xenopus laevis OX=8355 GN=rc3h1 PE=2 SV=1
GWHABGR00000001.374	EZA47959.1	Histone-lysine N-methyltransferase SETMAR [Ooceraea biroi]	GO:0032259;GO:0008168	methylation;methyltransferase activity	K11433	SETMAR	http://www.genome.jp/dbget-bin/www_bget?ko:K11433	Lysine degradation	ko00310	-	-	sp|Q53H47|SETMR_HUMAN	Histone-lysine N-methyltransferase SETMAR OS=Homo sapiens OX=9606 GN=SETMAR PE=1 SV=2
GWHABGR00000001.375	CAB3226451.1	unnamed protein product [Arctia plantaginis]	-	-	-	-	-	-	-	-	-	-	-
GWHABGR00000001.380	PCG65177.1	hypothetical protein B5V51_9559 [Heliothis virescens]	-	-	-	-	-	-	-	-	-	-	-
GWHABGR00000001.382	RVE41219.1	hypothetical protein evm_014132 [Chilo suppressalis]	GO:0006313;GO:0003677;GO:0004803;GO:0043547;GO:0005096;GO:0008270	transposition, DNA-mediated;DNA binding;transposase activity;positive regulation of GTPase activity;GTPase activator activity;zinc ion binding	K23209	THAP9	http://www.genome.jp/dbget-bin/www_bget?ko:K23209	-	-	-	-	-	-
GWHABGR00000001.383	RVE47018.1	hypothetical protein evm_008300 [Chilo suppressalis]	GO:0003677	DNA binding	K11478	JARID2,JMJ	http://www.genome.jp/dbget-bin/www_bget?ko:K11478	Signaling pathways regulating pluripotency of stem cells	ko04550	-	-	-	-
GWHABGR00000001.384	XP_027489463.1	histone-lysine N-methyltransferase SETMAR-like [Corapipo altera]	-	-	K11433	SETMAR	http://www.genome.jp/dbget-bin/www_bget?ko:K11433	Lysine degradation	ko00310	-	-	sp|Q53H47|SETMR_HUMAN	Histone-lysine N-methyltransferase SETMAR OS=Homo sapiens OX=9606 GN=SETMAR PE=1 SV=2
GWHABGR00000001.385	EGI66298.1	Mariner Mos1 transposase [Acromyrmex echinatior]	-	-	-	-	-	-	-	-	-	-	-
GWHABGR00000001.386	EFN78097.1	Histone-lysine N-methyltransferase SETMAR, partial [Harpegnathos saltator]	GO:0008168;GO:0032259	methyltransferase activity;methylation	K03350	APC3,CDC27	http://www.genome.jp/dbget-bin/www_bget?ko:K03350	Cell cycle;Oocyte meiosis;Ubiquitin mediated proteolysis;Progesterone-mediated oocyte maturation	ko04110,ko04114,ko04120,ko04914	-	-	sp|Q7JQ07|MOS1T_DROMA	Mariner Mos1 transposase OS=Drosophila mauritiana OX=7226 GN=mariner\T PE=1 SV=1
GWHABGR00000001.390	XP_026315973.1	uncharacterized protein LOC113227301, partial [Hyposmocoma kahamanoa]	GO:0003964	RNA-directed DNA polymerase activity	K20059	LDB19,ART1	http://www.genome.jp/dbget-bin/www_bget?ko:K20059	-	-	-	-	-	-
GWHABGR00000001.393	RVE50934.1	hypothetical protein evm_004501 [Chilo suppressalis]	GO:0007166;GO:0016021;GO:0004930	cell surface receptor signaling pathway;integral component of membrane;G protein-coupled receptor activity	-	-	-	-	-	-	-	-	-
GWHABGR00000001.42	XP_013172756.1	PREDICTED: uncharacterized protein LOC106121589 [Papilio xuthus]	GO:0003964	RNA-directed DNA polymerase activity	-	-	-	-	-	-	-	-	-
GWHABGR00000001.44	XP_030039890.1	protein scabrous [Manduca sexta]	-	-	-	-	-	-	-	-	-	sp|P21520|SCA_DROME	Protein scabrous OS=Drosophila melanogaster OX=7227 GN=sca PE=2 SV=3
GWHABGR00000001.46	CAB3230287.1	unnamed protein product [Arctia plantaginis]	-	-	-	-	-	-	-	-	-	sp|Q03277|PO11_BRACO	Retrovirus-related Pol polyprotein from type-1 retrotransposable element R1 (Fragment) OS=Bradysia coprophila OX=38358 PE=4 SV=1
GWHABGR00000001.55	GFG30725.1	hypothetical protein Cfor_02937 [Coptotermes formosanus]	GO:0003723;GO:0006457;GO:0051082;GO:0005737;GO:0016272;GO:0016021	RNA binding;protein folding;unfolded protein binding;cytoplasm;prefoldin complex;integral component of membrane	-	-	-	-	-	-	-	sp|Q9NBX4|RTXE_DROME	Probable RNA-directed DNA polymerase from transposon X-element OS=Drosophila melanogaster OX=7227 GN=X-element\ORF2 PE=3 SV=1
GWHABGR00000001.63	GBP77656.1	Probable RNA-directed DNA polymerase from transposon X-element [Eumeta japonica]	GO:0003964	RNA-directed DNA polymerase activity	K13526	ATP13A2	http://www.genome.jp/dbget-bin/www_bget?ko:K13526	-	-	-	-	sp|P21328|RTJK_DROME	RNA-directed DNA polymerase from mobile element jockey OS=Drosophila melanogaster OX=7227 GN=pol PE=1 SV=1
GWHABGR00000001.73	ABH09251.1	putative DNA-mediated transposase [Helicoverpa zea]	GO:0006915;GO:0030170;GO:0016491;GO:0050660;GO:0005739;GO:0016021;GO:0006520;GO:0046983;GO:0005634;GO:0016831;GO:0015074;GO:0006313;GO:0003677	apoptotic process;pyridoxal phosphate binding;oxidoreductase activity;flavin adenine dinucleotide binding;mitochondrion;integral component of membrane;cellular amino acid metabolic process;protein dimerization activity;nucleus;carboxy-lyase activity;DNA integration;transposition, DNA-mediated;DNA binding	K05635	LAMC1	http://www.genome.jp/dbget-bin/www_bget?ko:K05635	Focal adhesion;PI3K-Akt signaling pathway;ECM-receptor interaction	ko04510,ko04151,ko04512	-	-	sp|P03934|TC1A_CAEEL	Transposable element Tc1 transposase OS=Caenorhabditis elegans OX=6239 GN=tc1a PE=3 SV=1
GWHABGR00000001.74	VVC97653.1	unnamed protein product [Leptidea sinapis]	-	-	-	-	-	-	-	-	-	-	-
GWHABGR00000001.79	XP_026730447.1	uncharacterized protein LOC113495736 [Trichoplusia ni]	-	-	-	-	-	-	-	-	-	-	-
GWHABGR00000001.80	XP_028042815.1;BAM18532.1	lysophospholipid acyltransferase 5 [Bombyx mandarina];unknown unsecreted protein [Papilio xuthus]	GO:0016021;GO:0016740;GO:0016746	integral component of membrane;transferase activity;acyltransferase activity	K13515	LPCAT3,MBOAT5	http://www.genome.jp/dbget-bin/www_bget?ko:K13515	Ferroptosis;Glycerophospholipid metabolism	ko04216,ko00564	KOG2705	Predicted membrane protein	sp|Q9VVX5|MBOA5_DROME	Lysophospholipid acyltransferase 5 OS=Drosophila melanogaster OX=7227 GN=nes PE=1 SV=1
GWHABGR00000001.90	PZC79580.1	hypothetical protein B5X24_HaOG216245 [Helicoverpa armigera]	GO:0016021	integral component of membrane	-	-	-	-	-	-	-	-	-
GWHABGR00000001.92	CBA11992.1	endonuclease-reverse transcriptase HmRTE-e01 [Heliconius melpomene]	GO:0004519;GO:0003964	endonuclease activity;RNA-directed DNA polymerase activity	K08834	MYO3,DFNB30	http://www.genome.jp/dbget-bin/www_bget?ko:K08834	Phototransduction - fly	ko04745	-	-	sp|P21328|RTJK_DROME	RNA-directed DNA polymerase from mobile element jockey OS=Drosophila melanogaster OX=7227 GN=pol PE=1 SV=1
GWHABGR00000001.94	XP_037295086.1	uncharacterized protein LOC115456290 isoform X1 [Manduca sexta]	GO:0046872;GO:0003677;GO:0006313;GO:0004803	metal ion binding;DNA binding;transposition, DNA-mediated;transposase activity	K23209	THAP9	http://www.genome.jp/dbget-bin/www_bget?ko:K23209	-	-	-	-	sp|Q9H5L6|THAP9_HUMAN	DNA transposase THAP9 OS=Homo sapiens OX=9606 GN=THAP9 PE=1 SV=2
GWHABGR00000002.101	XP_037874123.1	actin cytoskeleton-regulatory complex protein PAN1-like [Bombyx mori]	-	-	-	-	-	-	-	-	-	-	-
GWHABGR00000002.102	XP_013175730.1	PREDICTED: uncharacterized protein LOC106123866 [Papilio xuthus]	GO:0008270;GO:0003676	zinc ion binding;nucleic acid binding	-	-	-	-	-	-	-	-	-
GWHABGR00000002.114	XP_028174936.1	probable RNA-binding protein CG14230 isoform X2 [Ostrinia furnacalis]	GO:0003723;GO:0030246	RNA binding;carbohydrate binding	K14836	NOP8,NOL8,NOP132	http://www.genome.jp/dbget-bin/www_bget?ko:K14836	-	-	-	-	sp|Q76FK4|NOL8_HUMAN;sp|Q9VWD4|Y4230_DROME	Nucleolar protein 8 OS=Homo sapiens OX=9606 GN=NOL8 PE=1 SV=1;Probable RNA-binding protein CG14230 OS=Drosophila melanogaster OX=7227 GN=CG14230 PE=1 SV=2
GWHABGR00000002.115	PCG72026.1	hypothetical protein B5V51_1238 [Heliothis virescens]	-	-	-	-	-	-	-	-	-	-	-
GWHABGR00000002.122	XP_030025795.1	cAMP-dependent protein kinase type II regulatory subunit isoform X2 [Manduca sexta]	GO:0008603;GO:0005952;GO:0016301;GO:0030552	cAMP-dependent protein kinase regulator activity;cAMP-dependent protein kinase complex;kinase activity;cAMP binding	K04739	PRKAR	http://www.genome.jp/dbget-bin/www_bget?ko:K04739	Insulin signaling pathway	ko04910	-	-	sp|P81900|KAPR2_DROME	cAMP-dependent protein kinase type II regulatory subunit OS=Drosophila melanogaster OX=7227 GN=Pka-R2 PE=1 SV=2
GWHABGR00000002.123	CAB3259536.1	unnamed protein product [Arctia plantaginis]	-	-	-	-	-	-	-	-	-	sp|Q03272|PO14_NASVI	Retrovirus-related Pol polyprotein from type-1 retrotransposable element R1 4 (Fragment) OS=Nasonia vitripennis OX=7425 PE=4 SV=1
GWHABGR00000002.125	XP_026728981.1	DNA replication complex GINS protein PSF3 [Trichoplusia ni]	GO:0006260;GO:0000811	DNA replication;GINS complex	K10734	GINS3	http://www.genome.jp/dbget-bin/www_bget?ko:K10734	-	-	-	-	sp|Q7ZT01|PSF3_XENLA	DNA replication complex GINS protein PSF3 OS=Xenopus laevis OX=8355 GN=gins3 PE=1 SV=1
GWHABGR00000002.133	XP_023945191.1	uncharacterized protein LOC112050987 [Bicyclus anynana]	GO:0016021;GO:0016746	integral component of membrane;acyltransferase activity	-	-	-	-	-	-	-	sp|P16425|Y2R2_DROME	Putative 115 kDa protein in type-1 retrotransposable element R1DM OS=Drosophila melanogaster OX=7227 GN=R1A1-element\ORF2 PE=4 SV=1
GWHABGR00000002.135	BAB21762.1	gag-like protein [Bombyx mori]	-	-	-	-	-	-	-	-	-	sp|Q9NBX5|GAGXE_DROME	Nucleic-acid-binding protein from transposon X-element OS=Drosophila melanogaster OX=7227 GN=ORF1 PE=4 SV=1
GWHABGR00000002.155	PZC83065.1	hypothetical protein B5X24_HaOG208538 [Helicoverpa armigera]	-	-	K09533	DNAJC13	http://www.genome.jp/dbget-bin/www_bget?ko:K09533	-	-	-	-	sp|O75165|DJC13_HUMAN	DnaJ homolog subfamily C member 13 OS=Homo sapiens OX=9606 GN=DNAJC13 PE=1 SV=5
GWHABGR00000002.157	GBP28592.1	hypothetical protein EVAR_85791_1 [Eumeta japonica]	-	-	-	-	-	-	-	-	-	-	-
GWHABGR00000002.159	XP_032519964.1	DET1- and DDB1-associated protein 1 [Danaus plexippus plexippus]	GO:0032434	regulation of proteasomal ubiquitin-dependent protein catabolic process	K11792	DDA1	http://www.genome.jp/dbget-bin/www_bget?ko:K11792	-	-	-	-	sp|Q9D9Z5|DDA1_MOUSE	DET1- and DDB1-associated protein 1 OS=Mus musculus OX=10090 GN=Dda1 PE=1 SV=1
GWHABGR00000002.161	XP_027839951.1	uncharacterized protein LOC114121708 [Aphis gossypii]	GO:0008270;GO:0005096;GO:0043547;GO:0003677;GO:0006313;GO:0004803	zinc ion binding;GTPase activator activity;positive regulation of GTPase activity;DNA binding;transposition, DNA-mediated;transposase activity	K23209	THAP9	http://www.genome.jp/dbget-bin/www_bget?ko:K23209	-	-	-	-	-	-
GWHABGR00000002.166	GBP04414.1	hypothetical protein EVAR_6590_1 [Eumeta japonica]	-	-	-	-	-	-	-	-	-	-	-
GWHABGR00000002.17	GBP84540.1	hypothetical protein EVAR_66848_1 [Eumeta japonica]	-	-	-	-	-	-	-	-	-	-	-
GWHABGR00000002.23	BAA94853.1	transposase, partial [Antheraea yamamai]	-	-	K11433	SETMAR	http://www.genome.jp/dbget-bin/www_bget?ko:K11433	Lysine degradation	ko00310	-	-	sp|Q53H47|SETMR_HUMAN	Histone-lysine N-methyltransferase SETMAR OS=Homo sapiens OX=9606 GN=SETMAR PE=1 SV=2
GWHABGR00000002.3	XP_013192130.1	PREDICTED: CCHC-type zinc finger protein CG3800-like, partial [Amyelois transitella]	-	-	-	-	-	-	-	-	-	-	-
GWHABGR00000002.30	NP_001037052.1	chemosensory protein 4 precursor [Bombyx mori]	-	-	-	-	-	-	-	-	-	sp|Q9W1C9|PEB3_DROME	Ejaculatory bulb-specific protein 3 OS=Drosophila melanogaster OX=7227 GN=EbpIII PE=2 SV=2
GWHABGR00000002.38	PCG70061.1	hypothetical protein B5V51_3395 [Heliothis virescens]	-	-	-	-	-	-	-	-	-	-	-
GWHABGR00000002.43	XP_030025771.2	general transcription factor 3C polypeptide 1 [Manduca sexta]	GO:0005634;GO:0000127;GO:0006384;GO:0003677	nucleus;transcription factor TFIIIC complex;transcription initiation from RNA polymerase III promoter;DNA binding	K15199	GTF3C1	http://www.genome.jp/dbget-bin/www_bget?ko:K15199	-	-	-	-	sp|Q12789|TF3C1_HUMAN	General transcription factor 3C polypeptide 1 OS=Homo sapiens OX=9606 GN=GTF3C1 PE=1 SV=4
GWHABGR00000002.49	AAQ09232.1	hypothetical protein [Antheraea mylitta]	-	-	-	-	-	-	-	-	-	-	-
GWHABGR00000002.51	BAB21762.1	gag-like protein [Bombyx mori]	-	-	-	-	-	-	-	-	-	-	-
GWHABGR00000002.52	XP_030031816.1	peroxisomal membrane protein 11B [Manduca sexta]	GO:0005779;GO:0016559	integral component of peroxisomal membrane;peroxisome fission	K13352	PEX11B	http://www.genome.jp/dbget-bin/www_bget?ko:K13352	Peroxisome	ko04146	-	-	sp|Q9Z210|PX11B_MOUSE	Peroxisomal membrane protein 11B OS=Mus musculus OX=10090 GN=Pex11b PE=1 SV=1
GWHABGR00000002.53	PCG65349.1	hypothetical protein B5V51_9319 [Heliothis virescens]	GO:0005737;GO:0035556	cytoplasm;intracellular signal transduction	K16782	NEURL2	http://www.genome.jp/dbget-bin/www_bget?ko:K16782	-	-	-	-	sp|Q9BR09|NEUL2_HUMAN	Neuralized-like protein 2 OS=Homo sapiens OX=9606 GN=NEURL2 PE=2 SV=1
GWHABGR00000002.63	XP_021183059.1;XP_026320423.1;XP_026320420.1;PCG71310.1;XP_030032291.1	E3 SUMO-protein ligase PIAS3 isoform X4 [Helicoverpa armigera];E3 SUMO-protein ligase PIAS3 isoform X4 [Hyposmocoma kahamanoa];E3 SUMO-protein ligase PIAS2 isoform X1 [Hyposmocoma kahamanoa];hypothetical protein B5V51_2001, partial [Heliothis virescens];E3 SUMO-protein ligase PIAS3 isoform X4 [Manduca sexta]	GO:0008270;GO:0019789	zinc ion binding;SUMO transferase activity	K04706	PIAS1	http://www.genome.jp/dbget-bin/www_bget?ko:K04706	JAK-STAT signaling pathway;Ubiquitin mediated proteolysis	ko04630,ko04120	-	-	sp|Q9Y6X2|PIAS3_HUMAN	E3 SUMO-protein ligase PIAS3 OS=Homo sapiens OX=9606 GN=PIAS3 PE=1 SV=2
GWHABGR00000002.67	XP_013193536.1	PREDICTED: uncharacterized oxidoreductase YjmC [Amyelois transitella]	GO:0016491	oxidoreductase activity	-	-	-	-	-	-	-	sp|Q9V0D5|MDH_PYRAB	Malate dehydrogenase OS=Pyrococcus abyssi (strain GE5 / Orsay) OX=272844 GN=mdh PE=3 SV=1
GWHABGR00000002.77	VVD04305.1	unnamed protein product [Leptidea sinapis]	-	-	-	-	-	-	-	-	-	-	-
GWHABGR00000002.78	GBP74898.1	hypothetical protein EVAR_36083_1 [Eumeta japonica]	GO:0004177	aminopeptidase activity	-	-	-	-	-	-	-	-	-
GWHABGR00000002.81	VVD04985.1	unnamed protein product [Leptidea sinapis]	GO:0006412;GO:0005525;GO:0003746;GO:0005737;GO:0003924	translation;GTP binding;translation elongation factor activity;cytoplasm;GTPase activity	K03234	EEF2	http://www.genome.jp/dbget-bin/www_bget?ko:K03234	AMPK signaling pathway;Oxytocin signaling pathway	ko04152,ko04921	KOG0469	Elongation factor 2	sp|Q1HPK6|EF2_BOMMO	Translation elongation factor 2 OS=Bombyx mori OX=7091 GN=tef2 PE=1 SV=1
GWHABGR00000002.85	XP_037295245.1	nucleoporin SEH1 [Manduca sexta]	GO:0005198;GO:0005764;GO:0015031;GO:1904263	structural molecule activity;lysosome;protein transport;positive regulation of TORC1 signaling	K14299	SEH1	http://www.genome.jp/dbget-bin/www_bget?ko:K14299	mTOR signaling pathway;Nucleocytoplasmic transport	ko04150,ko03013	KOG2445	Nuclear pore complex component (sc Seh1)	sp|Q6TGU2|SEH1_DANRE	Nucleoporin SEH1 OS=Danio rerio OX=7955 GN=seh1l PE=2 SV=2
GWHABGR00000002.86	NP_001128193.1	dolichyl-diphosphooligosaccharide--protein glycosyltransferase subunit 4 [Bombyx mori]	-	-	-	-	-	-	-	-	-	sp|B3MFK1|OST4_DROAN	Dolichyl-diphosphooligosaccharide--protein glycosyltransferase subunit 4 OS=Drosophila ananassae OX=7217 GN=GF13081 PE=3 SV=1
GWHABGR00000002.96	XP_014364546.1	PREDICTED: dolichyl-diphosphooligosaccharide--protein glycosyltransferase subunit DAD1, partial [Papilio machaon]	GO:0016021;GO:0008250;GO:0006486;GO:0016740	integral component of membrane;oligosaccharyltransferase complex;protein glycosylation;transferase activity	K12668	OST2,DAD1	http://www.genome.jp/dbget-bin/www_bget?ko:K12668	Protein processing in endoplasmic reticulum;N-Glycan biosynthesis;Various types of N-glycan biosynthesis	ko04141,ko00510,ko00513	KOG1746	Defender against cell death protein/oligosaccharyltransferase, epsilon subunit	sp|Q9VLM5|DAD1_DROME	Dolichyl-diphosphooligosaccharide--protein glycosyltransferase subunit DAD1 OS=Drosophila melanogaster OX=7227 GN=Dad1 PE=1 SV=1
GWHABGR00000002.98	GBP04223.1	ATP-dependent DNA helicase pif1 [Eumeta japonica]	GO:0006281;GO:0003678;GO:0016787;GO:0005524;GO:0000723;GO:0006310	DNA repair;DNA helicase activity;hydrolase activity;ATP binding;telomere maintenance;DNA recombination	K15255	PIF1	http://www.genome.jp/dbget-bin/www_bget?ko:K15255	-	-	-	-	-	-
GWHABGR00000003.104	CAD7470344.1	unnamed protein product [Plutella xylostella]	GO:0015074;GO:0003676;GO:0008270	DNA integration;nucleic acid binding;zinc ion binding	K21396	WHT	http://www.genome.jp/dbget-bin/www_bget?ko:K21396	-	-	-	-	sp|P10978|POLX_TOBAC	Retrovirus-related Pol polyprotein from transposon TNT 1-94 OS=Nicotiana tabacum OX=4097 PE=2 SV=1
GWHABGR00000003.107	XP_023936673.1	spermatogenesis-associated protein 21-like [Bicyclus anynana]	-	-	-	-	-	-	-	-	-	sp|Q9NBX5|GAGXE_DROME	Nucleic-acid-binding protein from transposon X-element OS=Drosophila melanogaster OX=7227 GN=ORF1 PE=4 SV=1
GWHABGR00000003.110	XP_026743568.1;XP_013197816.1	E3 ubiquitin-protein ligase CBL isoform X2 [Trichoplusia ni];PREDICTED: E3 ubiquitin-protein ligase CBL-B-B isoform X1 [Amyelois transitella]	-	-	K04707	CBL	http://www.genome.jp/dbget-bin/www_bget?ko:K04707	Endocytosis;ErbB signaling pathway;Ubiquitin mediated proteolysis;Insulin signaling pathway	ko04144,ko04012,ko04120,ko04910	-	-	sp|Q8K4S7|CBLB_RAT;sp|P22681|CBL_HUMAN	E3 ubiquitin-protein ligase CBL-B OS=Rattus norvegicus OX=10116 GN=Cblb PE=1 SV=1;E3 ubiquitin-protein ligase CBL OS=Homo sapiens OX=9606 GN=CBL PE=1 SV=2
GWHABGR00000003.119	XP_035437992.1	uncharacterized protein LOC118267854 [Spodoptera frugiperda]	-	-	-	-	-	-	-	-	-	-	-
GWHABGR00000003.137	XP_022828334.1	LOW QUALITY PROTEIN: uncharacterized protein LOC111357761 [Spodoptera litura]	-	-	-	-	-	-	-	-	-	sp|P05080|194K_TRVSY	Replicase large subunit OS=Tobacco rattle virus (strain SYM) OX=12298 PE=3 SV=2
GWHABGR00000003.26	XP_037964516.1	uncharacterized protein LOC119691316 [Plutella xylostella]	-	-	K20478	GOLGB1	http://www.genome.jp/dbget-bin/www_bget?ko:K20478	-	-	-	-	sp|Q99315|YG31B_YEAST	Transposon Ty3-G Gag-Pol polyprotein OS=Saccharomyces cerevisiae (strain ATCC 204508 / S288c) OX=559292 GN=TY3B-G PE=1 SV=3
GWHABGR00000003.28	XP_037293297.1	LOW QUALITY PROTEIN: irregular chiasm C-roughest protein [Manduca sexta]	GO:0016021	integral component of membrane	-	-	-	-	-	KOG3510	FOG: Immunoglobulin C-2 Type/fibronectin type III domains	sp|Q08180|ICCR_DROME	Irregular chiasm C-roughest protein OS=Drosophila melanogaster OX=7227 GN=rst PE=1 SV=2
GWHABGR00000003.38	KPJ07798.1	hypothetical protein RR48_12640 [Papilio machaon]	-	-	-	-	-	-	-	-	-	-	-
GWHABGR00000003.4	RVE48656.1	hypothetical protein evm_006727 [Chilo suppressalis]	GO:0005975;GO:0003964;GO:0016021;GO:0004553;GO:0008061	carbohydrate metabolic process;RNA-directed DNA polymerase activity;integral component of membrane;hydrolase activity, hydrolyzing O-glycosyl compounds;chitin binding	-	-	-	-	-	-	-	-	-
GWHABGR00000003.45	BBD49479.1	alpha-glucosidase [Samia ricini]	GO:0005975;GO:0030246;GO:0004553	carbohydrate metabolic process;carbohydrate binding;hydrolase activity, hydrolyzing O-glycosyl compounds	K05546	GANAB	http://www.genome.jp/dbget-bin/www_bget?ko:K05546	Protein processing in endoplasmic reticulum;N-Glycan biosynthesis	ko04141,ko00510	KOG1066	Glucosidase II catalytic (alpha) subunit and related enzymes, glycosyl hydrolase family 31	sp|Q8BHN3|GANAB_MOUSE	Neutral alpha-glucosidase AB OS=Mus musculus OX=10090 GN=Ganab PE=1 SV=1
GWHABGR00000003.47	RVE53969.1	hypothetical protein evm_001372 [Chilo suppressalis]	GO:0005524	ATP binding	-	-	-	-	-	-	-	-	-
GWHABGR00000003.48	PCG80933.1;PCG80932.1	hypothetical protein B5V51_14606 [Heliothis virescens];hypothetical protein B5V51_14606 [Heliothis virescens]	-	-	K19613	SHOC2,SUR8	http://www.genome.jp/dbget-bin/www_bget?ko:K19613	Ras signaling pathway	ko04014	-	-	-	-
GWHABGR00000003.50	AAQ09231.1	hypothetical protein [Antheraea mylitta]	-	-	-	-	-	-	-	-	-	-	-
GWHABGR00000003.51	RVE41320.1	hypothetical protein evm_014034 [Chilo suppressalis]	GO:0003676;GO:0003964;GO:0004523	nucleic acid binding;RNA-directed DNA polymerase activity;RNA-DNA hybrid ribonuclease activity	-	-	-	-	-	-	-	sp|P21328|RTJK_DROME	RNA-directed DNA polymerase from mobile element jockey OS=Drosophila melanogaster OX=7227 GN=pol PE=1 SV=1
GWHABGR00000003.53	RVE48656.1	hypothetical protein evm_006727 [Chilo suppressalis]	GO:0016021	integral component of membrane	-	-	-	-	-	-	-	-	-
GWHABGR00000003.56	BAM18532.1	unknown unsecreted protein [Papilio xuthus]	-	-	-	-	-	-	-	-	-	-	-
GWHABGR00000003.6	XP_026744059.1	uncharacterized protein LOC113505512 [Trichoplusia ni]	GO:0016021;GO:0006665;GO:0005789	integral component of membrane;sphingolipid metabolic process;endoplasmic reticulum membrane	-	-	-	-	-	-	-	-	-
GWHABGR00000003.63	GBP84037.1	hypothetical protein EVAR_56885_1 [Eumeta japonica]	-	-	-	-	-	-	-	-	-	-	-
GWHABGR00000003.7	XP_028163926.1;XP_037293662.1;KAF9407823.1	pleckstrin homology-like domain family B member 1 isoform X1 [Ostrinia furnacalis];uncharacterized protein PFB0145c isoform X1 [Manduca sexta];hypothetical protein HW555_012279 [Spodoptera exigua]	GO:0005524	ATP binding	K23794	PHLDB	http://www.genome.jp/dbget-bin/www_bget?ko:K23794	-	-	-	-	sp|Q8K1N2|PHLB2_MOUSE;sp|Q86UU1|PHLB1_HUMAN	Pleckstrin homology-like domain family B member 2 OS=Mus musculus OX=10090 GN=Phldb2 PE=1 SV=2;Pleckstrin homology-like domain family B member 1 OS=Homo sapiens OX=9606 GN=PHLDB1 PE=1 SV=1
GWHABGR00000003.77	CAB3244160.1	unnamed protein product [Arctia plantaginis]	-	-	-	-	-	-	-	-	-	-	-
GWHABGR00000003.80	XP_037292605.1	protein amalgam [Manduca sexta]	-	-	K06491	NCAM,CD56	http://www.genome.jp/dbget-bin/www_bget?ko:K06491	Cell adhesion molecules	ko04514	-	-	sp|Q96RW7|HMCN1_HUMAN	Hemicentin-1 OS=Homo sapiens OX=9606 GN=HMCN1 PE=1 SV=2
GWHABGR00000003.83	XP_026324289.1	uncharacterized protein LOC113233383 [Hyposmocoma kahamanoa]	GO:0043484;GO:0005634;GO:0003723;GO:0003743	regulation of RNA splicing;nucleus;RNA binding;translation initiation factor activity	-	-	-	-	-	-	-	-	-
GWHABGR00000003.89	XP_013177579.1;XP_037293074.1;XP_037293068.1;XP_028039335.1	PREDICTED: uncharacterized protein LOC106125039 [Papilio xuthus];thyroid receptor-interacting protein 11 isoform X2 [Manduca sexta];thyroid receptor-interacting protein 11 isoform X1 [Manduca sexta];thyroid receptor-interacting protein 11-like isoform X1 [Bombyx mandarina]	GO:0016021;GO:0003964	integral component of membrane;RNA-directed DNA polymerase activity	K23368	TRIP11	http://www.genome.jp/dbget-bin/www_bget?ko:K23368	-	-	-	-	sp|Q15643|TRIPB_HUMAN	Thyroid receptor-interacting protein 11 OS=Homo sapiens OX=9606 GN=TRIP11 PE=1 SV=3
GWHABGR00000004.118	BAA21826.1	transposase [Attacus atlas]	-	-	K11433	SETMAR	http://www.genome.jp/dbget-bin/www_bget?ko:K11433	Lysine degradation	ko00310	-	-	sp|Q53H47|SETMR_HUMAN	Histone-lysine N-methyltransferase SETMAR OS=Homo sapiens OX=9606 GN=SETMAR PE=1 SV=2
GWHABGR00000004.119	KPJ16236.1	Retrovirus-related Pol polyprotein from transposon TNT 1-94 [Papilio machaon]	GO:0008270;GO:0015074;GO:0003676	zinc ion binding;DNA integration;nucleic acid binding	-	-	-	-	-	-	-	sp|P10978|POLX_TOBAC	Retrovirus-related Pol polyprotein from transposon TNT 1-94 OS=Nicotiana tabacum OX=4097 PE=2 SV=1
GWHABGR00000004.120	XP_037297070.1	synaptic vesicle glycoprotein 2C-like [Manduca sexta]	GO:0016021;GO:0022857	integral component of membrane;transmembrane transporter activity	-	-	-	-	-	-	-	sp|Q29397|SV2A_BOVIN	Synaptic vesicle glycoprotein 2A OS=Bos taurus OX=9913 GN=SV2A PE=2 SV=1
GWHABGR00000004.122	KOB65694.1	Glucosidase ii beta subunit [Operophtera brumata]	GO:0016021;GO:0006491	integral component of membrane;N-glycan processing	K01187	malZ	http://www.genome.jp/dbget-bin/www_bget?ko:K01187	Galactose metabolism;Starch and sucrose metabolism	ko00052,ko00500	KOG2397	Protein kinase C substrate, 80 KD protein, heavy chain	sp|Q9USH8|GLU2B_SCHPO	Glucosidase 2 subunit beta OS=Schizosaccharomyces pombe (strain 972 / ATCC 24843) OX=284812 GN=gtb1 PE=1 SV=1
GWHABGR00000004.123	XP_030038777.2	uncharacterized protein LOC115454178 isoform X2 [Manduca sexta]	-	-	-	-	-	-	-	-	-	-	-
GWHABGR00000004.135	AAB47739.1	transposase [Bombyx mori]	GO:0005634	nucleus	K14169	CTU2,NCS2	http://www.genome.jp/dbget-bin/www_bget?ko:K14169	Sulfur relay system	ko04122	-	-	-	-
GWHABGR00000004.137	PCG68861.1	hypothetical protein B5V51_4800 [Heliothis virescens]	GO:0003723	RNA binding	-	-	-	-	-	-	-	-	-
GWHABGR00000004.138	KOB69957.1	putative FLYWCH-type zinc finger-containing protein 1 [Operophtera brumata]	-	-	-	-	-	-	-	-	-	-	-
GWHABGR00000004.142	XP_033318239.1	piggyBac transposable element-derived protein 4-like [Bombus bifarius]	-	-	-	-	-	-	-	-	-	-	-
GWHABGR00000004.143	XP_034828445.1	FLYWCH-type zinc finger-containing protein 1-like [Maniola hyperantus]	-	-	-	-	-	-	-	-	-	-	-
GWHABGR00000004.145	XP_026327647.1	uncharacterized protein LOC113235940 [Hyposmocoma kahamanoa]	-	-	-	-	-	-	-	-	-	-	-
GWHABGR00000004.149	XP_035438112.1	uncharacterized protein K02A2.6-like [Spodoptera frugiperda]	-	-	-	-	-	-	-	-	-	sp|P0CT41|TF212_SCHPO	Transposon Tf2-12 polyprotein OS=Schizosaccharomyces pombe (strain 972 / ATCC 24843) OX=284812 GN=Tf2-12 PE=3 SV=1
GWHABGR00000004.157	XP_022825952.1;XP_030026383.2;KAF9409537.1	uncharacterized protein LOC111356001 isoform X2 [Spodoptera litura];uncharacterized protein LOC115444658 isoform X1 [Manduca sexta];hypothetical protein HW555_011131, partial [Spodoptera exigua]	-	-	-	-	-	-	-	-	-	-	-
GWHABGR00000004.160	XP_021194910.1	F-box/LRR-repeat protein 7-like [Helicoverpa armigera]	-	-	K10268	FBXL2_20	http://www.genome.jp/dbget-bin/www_bget?ko:K10268	-	-	-	-	sp|Q8CDU4|DRC6_MOUSE	Dynein regulatory complex subunit 6 OS=Mus musculus OX=10090 GN=Fbxl13 PE=1 SV=2
GWHABGR00000004.164	KOB78249.1	Toll-like receptor [Operophtera brumata]	-	-	K06839	SLIT2	http://www.genome.jp/dbget-bin/www_bget?ko:K06839	Axon guidance;Axon regeneration	ko04360,ko04361	-	-	-	-
GWHABGR00000004.165	XP_013139633.1	PREDICTED: uncharacterized protein LOC106104211 [Papilio polytes]	GO:0016021	integral component of membrane	-	-	-	-	-	-	-	-	-
GWHABGR00000004.170	AAQ09230.1	reverse transcriptase-like [Antheraea mylitta]	GO:0004519;GO:0003964	endonuclease activity;RNA-directed DNA polymerase activity	-	-	-	-	-	-	-	sp|P21329|RTJK_DROFU	RNA-directed DNA polymerase from mobile element jockey OS=Drosophila funebris OX=7221 GN=jockey\pol PE=1 SV=1
GWHABGR00000004.180	RVE48474.1	hypothetical protein evm_006910 [Chilo suppressalis]	GO:0004252	serine-type endopeptidase activity	K09640	TMPRSS9	http://www.genome.jp/dbget-bin/www_bget?ko:K09640	-	-	-	-	sp|Q2KJ63|KLKB1_BOVIN	Plasma kallikrein OS=Bos taurus OX=9913 GN=KLKB1 PE=2 SV=1
GWHABGR00000004.184	BAC57926.1	reverse transcriptase [Bombyx mori]	GO:0003964	RNA-directed DNA polymerase activity	-	-	-	-	-	-	-	sp|P16425|Y2R2_DROME	Putative 115 kDa protein in type-1 retrotransposable element R1DM OS=Drosophila melanogaster OX=7227 GN=R1A1-element\ORF2 PE=4 SV=1
GWHABGR00000004.19	AAQ09230.1	reverse transcriptase-like [Antheraea mylitta]	GO:0003964	RNA-directed DNA polymerase activity	-	-	-	-	-	-	-	-	-
GWHABGR00000004.190	KAF9824035.1	hypothetical protein SFRURICE_020301 [Spodoptera frugiperda]	-	-	-	-	-	-	-	-	-	-	-
GWHABGR00000004.193	AAQ09230.1	reverse transcriptase-like [Antheraea mylitta]	GO:0004519;GO:0003964	endonuclease activity;RNA-directed DNA polymerase activity	-	-	-	-	-	-	-	sp|P21328|RTJK_DROME	RNA-directed DNA polymerase from mobile element jockey OS=Drosophila melanogaster OX=7227 GN=pol PE=1 SV=1
GWHABGR00000004.194	PZC86146.1	hypothetical protein B5X24_HaOG213104 [Helicoverpa armigera]	-	-	-	-	-	-	-	-	-	-	-
GWHABGR00000004.195	XP_013193987.1	PREDICTED: lysozyme-like [Amyelois transitella]	GO:0003796	lysozyme activity	K13915	LYZ	http://www.genome.jp/dbget-bin/www_bget?ko:K13915	Salivary secretion	ko04970	-	-	sp|Q7SID7|LYS_ANTMY	Lysozyme OS=Antheraea mylitta OX=34739 PE=1 SV=1
GWHABGR00000004.196	XP_026759933.1;XP_021196349.1;XP_026318578.1;PCG73464.1;PCG73455.1;XP_026731937.1;CAB3235697.1;XP_021196354.1	protein lap4-like isoform X10 [Galleria mellonella];protein lap4 isoform X11 [Helicoverpa armigera];protein lap4 isoform X3 [Hyposmocoma kahamanoa];hypothetical protein B5V51_14794 [Heliothis virescens];hypothetical protein B5V51_14794 [Heliothis virescens];protein lap4 isoform X11 [Trichoplusia ni];unnamed protein product [Arctia plantaginis];protein lap4 isoform X12 [Helicoverpa armigera]	-	-	K16175	SCRIB	http://www.genome.jp/dbget-bin/www_bget?ko:K16175	Tight junction;Hippo signaling pathway;Hippo signaling pathway - fly	ko04530,ko04390,ko04391	-	-	sp|Q7KRY7|SCRIB_DROME	Protein lap4 OS=Drosophila melanogaster OX=7227 GN=scrib PE=1 SV=1
GWHABGR00000004.199	RVE53586.1	hypothetical protein evm_001727 [Chilo suppressalis]	GO:0006979;GO:0004601;GO:0020037;GO:0042600	response to oxidative stress;peroxidase activity;heme binding;egg chorion	K19511	PXDN,VPO1	http://www.genome.jp/dbget-bin/www_bget?ko:K19511	-	-	-	-	sp|Q01603|PERO_DROME	Peroxidase OS=Drosophila melanogaster OX=7227 GN=Pxd PE=2 SV=2
GWHABGR00000004.2	XP_030031078.2	DNA primase large subunit-like [Manduca sexta]	GO:0006269;GO:0020037;GO:0046872;GO:0051539	DNA replication, synthesis of RNA primer;heme binding;metal ion binding;4 iron, 4 sulfur cluster binding	K02685	PRI2	http://www.genome.jp/dbget-bin/www_bget?ko:K02685	DNA replication	ko03030	KOG2267	Eukaryotic-type DNA primase, large subunit	sp|P33610|PRI2_MOUSE	DNA primase large subunit OS=Mus musculus OX=10090 GN=Prim2 PE=1 SV=1
GWHABGR00000004.30	AAB47739.1	transposase [Bombyx mori]	GO:0005634	nucleus	K14169	CTU2,NCS2	http://www.genome.jp/dbget-bin/www_bget?ko:K14169	Sulfur relay system	ko04122	-	-	sp|P03934|TC1A_CAEEL	Transposable element Tc1 transposase OS=Caenorhabditis elegans OX=6239 GN=tc1a PE=3 SV=1
GWHABGR00000004.37	GBP36463.1	hypothetical protein EVAR_88043_1 [Eumeta japonica]	-	-	-	-	-	-	-	-	-	-	-
GWHABGR00000004.38	RVE53969.1	hypothetical protein evm_001372 [Chilo suppressalis]	GO:0005524	ATP binding	-	-	-	-	-	-	-	-	-
GWHABGR00000004.39	AAQ09230.1	reverse transcriptase-like [Antheraea mylitta]	GO:0004519;GO:0003964	endonuclease activity;RNA-directed DNA polymerase activity	-	-	-	-	-	-	-	sp|P21329|RTJK_DROFU	RNA-directed DNA polymerase from mobile element jockey OS=Drosophila funebris OX=7221 GN=jockey\pol PE=1 SV=1
GWHABGR00000004.4	XP_035452095.1	uncharacterized protein LOC118277422 isoform X1 [Spodoptera frugiperda]	-	-	-	-	-	-	-	-	-	-	-
GWHABGR00000004.42	XP_014361325.1	PREDICTED: uncharacterized protein LOC106713128 [Papilio machaon]	-	-	-	-	-	-	-	-	-	-	-
GWHABGR00000004.44	XP_030030599.1	neuropeptide CCHamide-2 [Manduca sexta]	GO:0005576;GO:0007218	extracellular region;neuropeptide signaling pathway	-	-	-	-	-	-	-	sp|C0HKT1|CCHA2_AGRIP	Neuropeptide CCHamide-2 OS=Agrotis ipsilon OX=56364 PE=1 SV=1
GWHABGR00000004.45	XP_037296888.1	double-strand-break repair protein rad21 homolog isoform X1 [Manduca sexta]	GO:0008278;GO:0005634;GO:0007062	cohesin complex;nucleus;sister chromatid cohesion	K06670	SCC1,MCD1,RAD21	http://www.genome.jp/dbget-bin/www_bget?ko:K06670	Cell cycle	ko04110	-	-	sp|O93310|RAD21_XENLA	Double-strand-break repair protein rad21 homolog OS=Xenopus laevis OX=8355 GN=rad21 PE=1 SV=1
GWHABGR00000004.54	XP_030029935.1	uncharacterized protein LOC115447132 [Manduca sexta]	-	-	-	-	-	-	-	-	-	-	-
GWHABGR00000004.55	XP_021195185.1	nucleoporin NDC1 [Helicoverpa armigera]	GO:0005643;GO:0051028;GO:0031965;GO:0016021;GO:0015031	nuclear pore;mRNA transport;nuclear membrane;integral component of membrane;protein transport	K14315	NDC1,TMEM48	http://www.genome.jp/dbget-bin/www_bget?ko:K14315	Nucleocytoplasmic transport	ko03013	KOG4358	Uncharacterized conserved protein	sp|Q8VCB1|NDC1_MOUSE	Nucleoporin NDC1 OS=Mus musculus OX=10090 GN=Ndc1 PE=1 SV=1
GWHABGR00000004.64	XP_027489463.1	histone-lysine N-methyltransferase SETMAR-like [Corapipo altera]	-	-	K11433	SETMAR	http://www.genome.jp/dbget-bin/www_bget?ko:K11433	Lysine degradation	ko00310	-	-	-	-
GWHABGR00000004.67	XP_012549655.2	uncharacterized protein LOC101743794 [Bombyx mori]	-	-	-	-	-	-	-	-	-	-	-
GWHABGR00000004.68	XP_028173563.1	protein-lysine methyltransferase METTL21D-like [Ostrinia furnacalis]	GO:0032259;GO:0016021;GO:0008168	methylation;integral component of membrane;methyltransferase activity	K21806	VCPKMT,METTL21D	http://www.genome.jp/dbget-bin/www_bget?ko:K21806	-	-	-	-	sp|Q9H867|MT21D_HUMAN	Protein-lysine methyltransferase METTL21D OS=Homo sapiens OX=9606 GN=VCPKMT PE=1 SV=2
GWHABGR00000004.71	RVE46287.1	hypothetical protein evm_009070 [Chilo suppressalis]	GO:0008270	zinc ion binding	K18405	TDRD1_4_6_7	http://www.genome.jp/dbget-bin/www_bget?ko:K18405	-	-	-	-	sp|Q9BXT8|RNF17_HUMAN	RING finger protein 17 OS=Homo sapiens OX=9606 GN=RNF17 PE=1 SV=3
GWHABGR00000004.73	XP_037296869.1	LOW QUALITY PROTEIN: protein wings apart-like [Manduca sexta]	-	-	K25163	WAPL	http://www.genome.jp/dbget-bin/www_bget?ko:K25163	-	-	-	-	sp|Q9W517|WAPL_DROME	Protein wings apart-like OS=Drosophila melanogaster OX=7227 GN=wapl PE=1 SV=1
GWHABGR00000004.74	PCG70278.1	hypothetical protein B5V51_3169 [Heliothis virescens]	-	-	-	-	-	-	-	-	-	-	-
GWHABGR00000004.76	VEN49389.1	unnamed protein product [Callosobruchus maculatus]	GO:0003676	nucleic acid binding	-	-	-	-	-	-	-	-	-
GWHABGR00000004.92	KAF9824035.1	hypothetical protein SFRURICE_020301 [Spodoptera frugiperda]	-	-	-	-	-	-	-	-	-	-	-
GWHABGR00000004.93	XP_026732144.1	uncharacterized protein LOC113496941 [Trichoplusia ni]	GO:0050909;GO:0016021;GO:0005886	sensory perception of taste;integral component of membrane;plasma membrane	K08471	GR	http://www.genome.jp/dbget-bin/www_bget?ko:K08471	-	-	-	-	-	-
GWHABGR00000004.95	PZC81077.1	hypothetical protein B5X24_HaOG213417 [Helicoverpa armigera]	-	-	-	-	-	-	-	-	-	sp|P50717|LYS_HYPCU	Lysozyme OS=Hyphantria cunea OX=39466 PE=2 SV=1
GWHABGR00000005.1	GBP28592.1	hypothetical protein EVAR_85791_1 [Eumeta japonica]	GO:0005509	calcium ion binding	-	-	-	-	-	-	-	-	-
GWHABGR00000005.102	XP_030020429.2	LOW QUALITY PROTEIN: PTB domain-containing adapter protein ced-6 [Manduca sexta]	-	-	K23285	GULP1,CED6	http://www.genome.jp/dbget-bin/www_bget?ko:K23285	-	-	KOG3536	Adaptor protein CED-6, contains PTB domain	sp|Q7JUY7|CED6_DROME	PTB domain-containing adapter protein ced-6 OS=Drosophila melanogaster OX=7227 GN=ced-6 PE=1 SV=1
GWHABGR00000005.106	AAQ09230.1	reverse transcriptase-like [Antheraea mylitta]	GO:0003964	RNA-directed DNA polymerase activity	-	-	-	-	-	-	-	-	-
GWHABGR00000005.110	PCG72480.1	hypothetical protein B5V51_771, partial [Heliothis virescens]	GO:0016021;GO:0071786	integral component of membrane;endoplasmic reticulum tubular network organization	K23292	LNPK	http://www.genome.jp/dbget-bin/www_bget?ko:K23292	-	-	-	-	sp|Q6PFM4|LNPB_DANRE	Endoplasmic reticulum junction formation protein lunapark-B OS=Danio rerio OX=7955 GN=lnpkb PE=2 SV=2
GWHABGR00000005.12	XP_037873146.1	uncharacterized protein K02A2.6-like [Bombyx mori]	-	-	-	-	-	-	-	-	-	sp|Q09575|YRD6_CAEEL	Uncharacterized protein K02A2.6 OS=Caenorhabditis elegans OX=6239 GN=K02A2.6 PE=4 SV=1
GWHABGR00000005.127	PCG72026.1	hypothetical protein B5V51_1238 [Heliothis virescens]	GO:0016021	integral component of membrane	-	-	-	-	-	-	-	-	-
GWHABGR00000005.136	BAB21762.1	gag-like protein [Bombyx mori]	-	-	-	-	-	-	-	-	-	sp|Q9NBX5|GAGXE_DROME	Nucleic-acid-binding protein from transposon X-element OS=Drosophila melanogaster OX=7227 GN=ORF1 PE=4 SV=1
GWHABGR00000005.140	XP_030026157.1	LYR motif-containing protein 4 [Manduca sexta]	-	-	K22069	LYRM4	http://www.genome.jp/dbget-bin/www_bget?ko:K22069	-	-	KOG3801	Uncharacterized conserved protein BCN92	sp|Q6DCS1|LYRM4_XENLA	LYR motif-containing protein 4 OS=Xenopus laevis OX=8355 GN=lyrm4 PE=3 SV=1
GWHABGR00000005.141	XP_022115358.1;XP_028173985.1	F-box/LRR-repeat protein 2 [Pieris rapae];F-box/LRR-repeat protein 20-like [Ostrinia furnacalis]	-	-	K10268	FBXL2_20	http://www.genome.jp/dbget-bin/www_bget?ko:K10268	-	-	KOG4341	F-box protein containing LRR	sp|Q9QZH7|FXL20_RAT	F-box/LRR-repeat protein 20 OS=Rattus norvegicus OX=10116 GN=Fbxl20 PE=1 SV=1
GWHABGR00000005.146	XP_023938679.1	uncharacterized protein LOC112046303 [Bicyclus anynana]	GO:0003676;GO:0015074	nucleic acid binding;DNA integration	-	-	-	-	-	-	-	-	-
GWHABGR00000005.147	XP_037872459.1	uncharacterized protein LOC119629711 [Bombyx mori]	GO:0003676;GO:0015074;GO:0008270	nucleic acid binding;DNA integration;zinc ion binding	-	-	-	-	-	-	-	-	-
GWHABGR00000005.148	XP_037872459.1	uncharacterized protein LOC119629711 [Bombyx mori]	GO:0008270;GO:0003676;GO:0015074	zinc ion binding;nucleic acid binding;DNA integration	-	-	-	-	-	-	-	-	-
GWHABGR00000005.149	AAQ09232.1	hypothetical protein [Antheraea mylitta]	-	-	-	-	-	-	-	-	-	-	-
GWHABGR00000005.150	BAB21762.1	gag-like protein [Bombyx mori]	-	-	-	-	-	-	-	-	-	sp|Q9NBX5|GAGXE_DROME	Nucleic-acid-binding protein from transposon X-element OS=Drosophila melanogaster OX=7227 GN=ORF1 PE=4 SV=1
GWHABGR00000005.151	XP_013198717.1;GBP87906.1	PREDICTED: DAZ-associated protein 2-like [Amyelois transitella];hypothetical protein EVAR_66385_1 [Eumeta japonica]	GO:0005737;GO:0005634	cytoplasm;nucleus	-	-	-	-	-	-	-	-	-
GWHABGR00000005.157	AAQ09232.1	hypothetical protein [Antheraea mylitta]	-	-	-	-	-	-	-	-	-	-	-
GWHABGR00000005.19	XP_027489463.1	histone-lysine N-methyltransferase SETMAR-like [Corapipo altera]	-	-	K11433	SETMAR	http://www.genome.jp/dbget-bin/www_bget?ko:K11433	Lysine degradation	ko00310	-	-	sp|Q53H47|SETMR_HUMAN	Histone-lysine N-methyltransferase SETMAR OS=Homo sapiens OX=9606 GN=SETMAR PE=1 SV=2
GWHABGR00000005.21	XP_022817209.1	nascent polypeptide-associated complex subunit alpha [Spodoptera litura]	GO:0005854	nascent polypeptide-associated complex	K03626	EGD2,NACA	http://www.genome.jp/dbget-bin/www_bget?ko:K03626	Parathyroid hormone synthesis, secretion and action	ko04928	KOG2239	Transcription factor containing NAC and TS-N domains	sp|Q94518|NACA_DROME	Nascent polypeptide-associated complex subunit alpha OS=Drosophila melanogaster OX=7227 GN=Nacalpha PE=1 SV=2
GWHABGR00000005.31	XP_030020351.2	uncharacterized protein LOC115440270 [Manduca sexta]	-	-	-	-	-	-	-	-	-	sp|Q9Y2H0|DLGP4_HUMAN	Disks large-associated protein 4 OS=Homo sapiens OX=9606 GN=DLGAP4 PE=1 SV=3
GWHABGR00000005.37	XP_030022379.1	metaxin-2 isoform X5 [Manduca sexta]	-	-	K17776	MTX	http://www.genome.jp/dbget-bin/www_bget?ko:K17776	-	-	-	-	sp|O88441|MTX2_MOUSE	Metaxin-2 OS=Mus musculus OX=10090 GN=Mtx2 PE=1 SV=1
GWHABGR00000005.38	CAB3252035.1	unnamed protein product [Arctia plantaginis]	-	-	-	-	-	-	-	-	-	sp|Q03269|PO11_NASVI	Retrovirus-related Pol polyprotein from type-1 retrotransposable element R1 (Fragment) OS=Nasonia vitripennis OX=7425 PE=4 SV=1
GWHABGR00000005.40	XP_026741970.1;XP_037295997.1	uncharacterized protein LOC113504075 [Trichoplusia ni];uncharacterized protein LOC119189695 [Manduca sexta]	GO:0016021	integral component of membrane	-	-	-	-	-	-	-	sp|Q19053|CUT4_CAEEL	Cuticlin-4 OS=Caenorhabditis elegans OX=6239 GN=cut-4 PE=2 SV=2
GWHABGR00000005.41	CAB3231618.1	unnamed protein product [Arctia plantaginis]	GO:0004190;GO:0008270;GO:0006783;GO:0003676;GO:0015074;GO:0004325	aspartic-type endopeptidase activity;zinc ion binding;heme biosynthetic process;nucleic acid binding;DNA integration;ferrochelatase activity	-	-	-	-	-	-	-	sp|P0CT41|TF212_SCHPO	Transposon Tf2-12 polyprotein OS=Schizosaccharomyces pombe (strain 972 / ATCC 24843) OX=284812 GN=Tf2-12 PE=3 SV=1
GWHABGR00000005.43	RVE46515.1	hypothetical protein evm_008806 [Chilo suppressalis]	-	-	-	-	-	-	-	KOG4766	Uncharacterized conserved protein	sp|Q9XZS3|TMA7_DROME	Translation machinery-associated protein 7 homolog OS=Drosophila melanogaster OX=7227 GN=CG13364 PE=4 SV=1
GWHABGR00000005.45	XP_037296095.1	uncharacterized protein LOC115441620 [Manduca sexta]	GO:0003676;GO:0008270	nucleic acid binding;zinc ion binding	K03006	RPB1,POLR2A	http://www.genome.jp/dbget-bin/www_bget?ko:K03006	RNA polymerase	ko03020	-	-	-	-
GWHABGR00000005.46	AAQ09231.1	hypothetical protein [Antheraea mylitta]	-	-	-	-	-	-	-	-	-	-	-
GWHABGR00000005.50	RVE47318.1	hypothetical protein evm_008055 [Chilo suppressalis]	-	-	-	-	-	-	-	-	-	-	-
GWHABGR00000005.63	KMQ84275.1	pol protein [Lasius niger]	GO:0003964	RNA-directed DNA polymerase activity	-	-	-	-	-	-	-	sp|Q95SX7|RTBS_DROME	Probable RNA-directed DNA polymerase from transposon BS OS=Drosophila melanogaster OX=7227 GN=RTase PE=2 SV=1
GWHABGR00000005.67	XP_023938679.1	uncharacterized protein LOC112046303 [Bicyclus anynana]	GO:0015074;GO:0003676	DNA integration;nucleic acid binding	-	-	-	-	-	-	-	-	-
GWHABGR00000005.68	XP_014367920.1	PREDICTED: uncharacterized protein LOC106718363 [Papilio machaon]	-	-	-	-	-	-	-	-	-	sp|P21328|RTJK_DROME	RNA-directed DNA polymerase from mobile element jockey OS=Drosophila melanogaster OX=7227 GN=pol PE=1 SV=1
GWHABGR00000005.75	GBP68703.1	LINE-1 reverse transcriptase homolog [Eumeta japonica]	GO:0003964	RNA-directed DNA polymerase activity	K24134	ZUP1,ZUFSP	http://www.genome.jp/dbget-bin/www_bget?ko:K24134	-	-	-	-	sp|Q03278|PO21_NASVI	Retrovirus-related Pol polyprotein from type-1 retrotransposable element R2 (Fragment) OS=Nasonia vitripennis OX=7425 PE=4 SV=2
GWHABGR00000005.77	GBP15985.1	hypothetical protein EVAR_94333_1 [Eumeta japonica]	GO:0008233	peptidase activity	-	-	-	-	-	-	-	-	-
GWHABGR00000005.8	RVE51314.1	hypothetical protein evm_003994 [Chilo suppressalis]	GO:0016491;GO:0004827;GO:0005737;GO:0005524;GO:0005634;GO:0006433	oxidoreductase activity;proline-tRNA ligase activity;cytoplasm;ATP binding;nucleus;prolyl-tRNA aminoacylation	-	-	-	-	-	-	-	-	-
GWHABGR00000005.81	APL98297.1	putative DD34D transposase [Bactrocera tryoni]	GO:0003677;GO:0051082;GO:0006457;GO:0016887;GO:0005524;GO:0005737	DNA binding;unfolded protein binding;protein folding;ATP hydrolysis activity;ATP binding;cytoplasm	K11433	SETMAR	http://www.genome.jp/dbget-bin/www_bget?ko:K11433	Lysine degradation	ko00310	-	-	sp|Q7JQ07|MOS1T_DROMA	Mariner Mos1 transposase OS=Drosophila mauritiana OX=7226 GN=mariner\T PE=1 SV=1
GWHABGR00000005.83	XP_037295777.1	uncharacterized protein LOC115456448 isoform X4 [Manduca sexta]	-	-	K02360	ENC	http://www.genome.jp/dbget-bin/www_bget?ko:K02360	Dorso-ventral axis formation	ko04320	-	-	-	-
GWHABGR00000005.9	CAD7470854.1	unnamed protein product [Plutella xylostella]	-	-	K01408	IDE,ide	http://www.genome.jp/dbget-bin/www_bget?ko:K01408	-	-	-	-	-	-
GWHABGR00000005.94	XP_021184211.1	uncharacterized protein LOC110372028 [Helicoverpa armigera]	GO:0003723;GO:0043484;GO:0005634	RNA binding;regulation of RNA splicing;nucleus	-	-	-	-	-	-	-	-	-
GWHABGR00000005.97	RVE49912.1	hypothetical protein evm_005380 [Chilo suppressalis]	GO:0106311;GO:0005524;GO:0004523;GO:0003676;GO:0035556;GO:0106310	protein serine/threonine kinase activity;ATP binding;RNA-DNA hybrid ribonuclease activity;nucleic acid binding;intracellular signal transduction;protein serine kinase activity	-	-	-	-	-	-	-	-	-
GWHABGR00000005.99	XP_028177969.1	uncharacterized protein LOC114365564 [Ostrinia furnacalis]	GO:0006310;GO:0005524;GO:0004190;GO:0003910;GO:0006260;GO:0003677;GO:0006281;GO:0003676;GO:0015074;GO:0004325;GO:0006783	DNA recombination;ATP binding;aspartic-type endopeptidase activity;DNA ligase (ATP) activity;DNA replication;DNA binding;DNA repair;nucleic acid binding;DNA integration;ferrochelatase activity;heme biosynthetic process	-	-	-	-	-	-	-	-	-
GWHABGR00000006.101	XP_026749025.1;GBP84037.1	histidine-rich glycoprotein-like [Galleria mellonella];hypothetical protein EVAR_56885_1 [Eumeta japonica]	-	-	-	-	-	-	-	-	-	-	-
GWHABGR00000006.107	GBP75094.1	hypothetical protein EVAR_49266_1 [Eumeta japonica]	-	-	-	-	-	-	-	-	-	-	-
GWHABGR00000006.110	XP_021207895.2;XP_037296247.1;XP_004932646.1	cytosolic purine 5&apos;-nucleotidase isoform X4 [Bombyx mori];cytosolic purine 5&apos;-nucleotidase isoform X2 [Manduca sexta];cytosolic purine 5&apos;-nucleotidase isoform X3 [Bombyx mori]	GO:0016787;GO:0046872	hydrolase activity;metal ion binding	K01081	E3.1.3.5	http://www.genome.jp/dbget-bin/www_bget?ko:K01081	Nicotinate and nicotinamide metabolism;Purine metabolism;Pyrimidine metabolism	ko00760,ko00230,ko00240	-	-	sp|O46411|5NTC_BOVIN;sp|P49902|5NTC_HUMAN	Cytosolic purine 5&apos;-nucleotidase OS=Bos taurus OX=9913 GN=NT5C2 PE=1 SV=1;Cytosolic purine 5&apos;-nucleotidase OS=Homo sapiens OX=9606 GN=NT5C2 PE=1 SV=1
GWHABGR00000006.114	VVC95365.1	unnamed protein product [Leptidea sinapis]	GO:0004519;GO:0003964	endonuclease activity;RNA-directed DNA polymerase activity	-	-	-	-	-	-	-	-	-
GWHABGR00000006.116	BAA76303.1	Gag-like protein [Bombyx mori]	-	-	-	-	-	-	-	-	-	sp|Q9NBX5|GAGXE_DROME	Nucleic-acid-binding protein from transposon X-element OS=Drosophila melanogaster OX=7227 GN=ORF1 PE=4 SV=1
GWHABGR00000006.129	AAQ09230.1	reverse transcriptase-like [Antheraea mylitta]	GO:0004519;GO:0003964	endonuclease activity;RNA-directed DNA polymerase activity	-	-	-	-	-	-	-	sp|P21329|RTJK_DROFU	RNA-directed DNA polymerase from mobile element jockey OS=Drosophila funebris OX=7221 GN=jockey\pol PE=1 SV=1
GWHABGR00000006.151	XP_037875901.1	uncharacterized protein LOC119630463 [Bombyx mori]	GO:0003964;GO:0004519	RNA-directed DNA polymerase activity;endonuclease activity	K24134	ZUP1,ZUFSP	http://www.genome.jp/dbget-bin/www_bget?ko:K24134	-	-	-	-	sp|Q10126|YSM6_CAEEL	Putative uncharacterized transposon-derived protein F52C9.6 OS=Caenorhabditis elegans OX=6239 GN=F52C9.6 PE=5 SV=1
GWHABGR00000006.152	XP_021206666.2	DALR anticodon-binding domain-containing protein 3 isoform X2 [Bombyx mori]	-	-	K24973	DALRD3	http://www.genome.jp/dbget-bin/www_bget?ko:K24973	-	-	-	-	sp|Q6PJN8|DALD3_MOUSE	DALR anticodon-binding domain-containing protein 3 OS=Mus musculus OX=10090 GN=Dalrd3 PE=2 SV=1
GWHABGR00000006.154	XP_026324289.1	uncharacterized protein LOC113233383 [Hyposmocoma kahamanoa]	GO:0043484;GO:0003723;GO:0006433;GO:0005524;GO:0005737;GO:0004827	regulation of RNA splicing;RNA binding;prolyl-tRNA aminoacylation;ATP binding;cytoplasm;proline-tRNA ligase activity	-	-	-	-	-	-	-	-	-
GWHABGR00000006.157	BAM18532.1	unknown unsecreted protein [Papilio xuthus]	-	-	-	-	-	-	-	-	-	-	-
GWHABGR00000006.158	GBP84037.1	hypothetical protein EVAR_56885_1 [Eumeta japonica]	-	-	-	-	-	-	-	-	-	-	-
GWHABGR00000006.160	AAQ09232.1	hypothetical protein [Antheraea mylitta]	-	-	-	-	-	-	-	-	-	-	-
GWHABGR00000006.161	XP_030022857.2	LOW QUALITY PROTEIN: uncharacterized protein LOC115442041 [Manduca sexta]	GO:0106310;GO:0106311;GO:0005524	protein serine kinase activity;protein serine/threonine kinase activity;ATP binding	K16315	GSG2	http://www.genome.jp/dbget-bin/www_bget?ko:K16315	-	-	-	-	-	-
GWHABGR00000006.165	XP_034839916.1	uncharacterized protein LOC117996013 [Maniola hyperantus]	GO:0015074;GO:0003676	DNA integration;nucleic acid binding	-	-	-	-	-	-	-	-	-
GWHABGR00000006.166	PCG65177.1	hypothetical protein B5V51_9559 [Heliothis virescens]	-	-	-	-	-	-	-	-	-	-	-
GWHABGR00000006.173	CAB3246034.1	unnamed protein product [Arctia plantaginis]	-	-	-	-	-	-	-	-	-	-	-
GWHABGR00000006.24	XP_037296330.1	glutarate-semialdehyde dehydrogenase [Manduca sexta]	GO:0016620	oxidoreductase activity, acting on the aldehyde or oxo group of donors, NAD or NADP as acceptor	K00139	ALDH5A1	http://www.genome.jp/dbget-bin/www_bget?ko:K00139	Alanine, aspartate and glutamate metabolism;Butanoate metabolism	ko00250,ko00650	KOG2451	Aldehyde dehydrogenase	sp|Q3MSM3|SSDH_HYLLA	Succinate-semialdehyde dehydrogenase, mitochondrial OS=Hylobates lar OX=9580 GN=ALDH5A1 PE=2 SV=1
GWHABGR00000006.26	GBP84037.1	hypothetical protein EVAR_56885_1 [Eumeta japonica]	-	-	-	-	-	-	-	-	-	-	-
GWHABGR00000006.36	AAV91424.1	protease inhibitor 1 [Lonomia obliqua]	GO:0005576;GO:0004867	extracellular region;serine-type endopeptidase inhibitor activity	-	-	-	-	-	-	-	-	-
GWHABGR00000006.37	XP_026319547.1	uncharacterized protein LOC113230033 [Hyposmocoma kahamanoa]	GO:0003964;GO:0016021;GO:0004519	RNA-directed DNA polymerase activity;integral component of membrane;endonuclease activity	-	-	-	-	-	-	-	-	-
GWHABGR00000006.38	XP_023949402.1	uncharacterized protein LOC112054001, partial [Bicyclus anynana]	GO:0003964;GO:0004519	RNA-directed DNA polymerase activity;endonuclease activity	K18405	TDRD1_4_6_7	http://www.genome.jp/dbget-bin/www_bget?ko:K18405	-	-	-	-	sp|O02751|CFDP2_BOVIN	Craniofacial development protein 2 OS=Bos taurus OX=9913 GN=CFDP2 PE=1 SV=2
GWHABGR00000006.4	AAQ09230.1	reverse transcriptase-like [Antheraea mylitta]	GO:0003964	RNA-directed DNA polymerase activity	-	-	-	-	-	-	-	sp|P21328|RTJK_DROME	RNA-directed DNA polymerase from mobile element jockey OS=Drosophila melanogaster OX=7227 GN=pol PE=1 SV=1
GWHABGR00000006.44	XP_037871729.1	uncharacterized protein K02A2.6-like [Bombyx mori]	-	-	-	-	-	-	-	-	-	sp|Q09575|YRD6_CAEEL	Uncharacterized protein K02A2.6 OS=Caenorhabditis elegans OX=6239 GN=K02A2.6 PE=4 SV=1
GWHABGR00000006.46	RVE48656.1	hypothetical protein evm_006727 [Chilo suppressalis]	GO:0016021	integral component of membrane	-	-	-	-	-	-	-	-	-
GWHABGR00000006.5	XP_035457146.1	nascent polypeptide-associated complex subunit alpha, muscle-specific form-like [Spodoptera frugiperda]	-	-	-	-	-	-	-	-	-	-	-
GWHABGR00000006.74	AAQ09231.1	hypothetical protein [Antheraea mylitta]	-	-	-	-	-	-	-	-	-	-	-
GWHABGR00000006.76	PCG63543.1	hypothetical protein B5V51_12121 [Heliothis virescens]	-	-	-	-	-	-	-	-	-	-	-
GWHABGR00000006.83	XP_030020438.2	succinate dehydrogenase cytochrome b560 subunit, mitochondrial [Manduca sexta]	GO:0046872;GO:0045281;GO:0006099;GO:0000104;GO:0016021;GO:0009055	metal ion binding;succinate dehydrogenase complex;tricarboxylic acid cycle;succinate dehydrogenase activity;integral component of membrane;electron transfer activity	K00236	SDHC,SDH3	http://www.genome.jp/dbget-bin/www_bget?ko:K00236	Citrate cycle (TCA cycle);Oxidative phosphorylation;Thermogenesis	ko00020,ko00190,ko04714	KOG0449	Succinate dehydrogenase, cytochrome b subunit	sp|P70097|C560_CRIGR	Succinate dehydrogenase cytochrome b560 subunit, mitochondrial OS=Cricetulus griseus OX=10029 GN=SDHC PE=2 SV=1
GWHABGR00000006.85	XP_017796385.1	PREDICTED: LOW QUALITY PROTEIN: piggyBac transposable element-derived protein 4-like [Habropoda laboriosa]	-	-	-	-	-	-	-	-	-	sp|Q96DM1|PGBD4_HUMAN	PiggyBac transposable element-derived protein 4 OS=Homo sapiens OX=9606 GN=PGBD4 PE=2 SV=3
GWHABGR00000006.89	XP_030021176.1	small ubiquitin-related modifier 3 [Manduca sexta]	GO:0005634	nucleus	K12160	SUMO,SMT3	http://www.genome.jp/dbget-bin/www_bget?ko:K12160	Nucleocytoplasmic transport	ko03013	-	-	sp|Q7SZ22|SUMO3_XENLA	Small ubiquitin-related modifier 3 OS=Xenopus laevis OX=8355 GN=sumo3 PE=3 SV=1
GWHABGR00000006.93	XP_021185797.1	RNA/RNP complex-1-interacting phosphatase isoform X1 [Helicoverpa armigera]	GO:0016791	phosphatase activity	K14165	K14165	http://www.genome.jp/dbget-bin/www_bget?ko:K14165	-	-	KOG2386	mRNA capping enzyme, guanylyltransferase (alpha) subunit	sp|O10274|PTP1_NPVOP	Putative tyrosine-protein phosphatase 1 OS=Orgyia pseudotsugata multicapsid polyhedrosis virus OX=262177 GN=PTP-1 PE=3 SV=1
GWHABGR00000006.95	XP_013192038.1	PREDICTED: RNA-directed DNA polymerase from mobile element jockey-like [Amyelois transitella]	-	-	K14530	RPP40	http://www.genome.jp/dbget-bin/www_bget?ko:K14530	Ribosome biogenesis in eukaryotes	ko03008	-	-	sp|P21329|RTJK_DROFU	RNA-directed DNA polymerase from mobile element jockey OS=Drosophila funebris OX=7221 GN=jockey\pol PE=1 SV=1
GWHABGR00000006.96	XP_030022739.2	alkaline phosphatase [Manduca sexta]	GO:0004035	alkaline phosphatase activity	K01077	E3.1.3.1,phoA,phoB	http://www.genome.jp/dbget-bin/www_bget?ko:K01077	Folate biosynthesis;Thiamine metabolism	ko00790,ko00730	-	-	sp|Q92058|PPBT_CHICK	Alkaline phosphatase, tissue-nonspecific isozyme OS=Gallus gallus OX=9031 GN=ALPL PE=2 SV=1
GWHABGR00000006.97	CAD7091462.1	unnamed protein product [Hermetia illucens]	GO:0003964	RNA-directed DNA polymerase activity	K11592	DICER1,DCR1	http://www.genome.jp/dbget-bin/www_bget?ko:K11592	-	-	-	-	-	-
GWHABGR00000007.105	QLI62183.1;XP_030034226.1;BAM73834.1	cytochrome P450 34 [Streltzoviella insularis];probable cytochrome P450 9f2 [Manduca sexta];cytochrome P450, partial [Bombyx mori]	GO:0020037;GO:0005789;GO:0016021;GO:0005506;GO:0004497;GO:0016705	heme binding;endoplasmic reticulum membrane;integral component of membrane;iron ion binding;monooxygenase activity;oxidoreductase activity, acting on paired donors, with incorporation or reduction of molecular oxygen	K15003	CYP9	http://www.genome.jp/dbget-bin/www_bget?ko:K15003	-	-	-	-	sp|Q9VG82|CP9F2_DROME	Probable cytochrome P450 9f2 OS=Drosophila melanogaster OX=7227 GN=Cyp9f2 PE=2 SV=1
GWHABGR00000007.109	BAB21762.1	gag-like protein [Bombyx mori]	-	-	-	-	-	-	-	-	-	sp|Q9NBX5|GAGXE_DROME	Nucleic-acid-binding protein from transposon X-element OS=Drosophila melanogaster OX=7227 GN=ORF1 PE=4 SV=1
GWHABGR00000007.110	AAQ09230.1	reverse transcriptase-like [Antheraea mylitta]	GO:0003964;GO:0004519	RNA-directed DNA polymerase activity;endonuclease activity	-	-	-	-	-	-	-	sp|P21329|RTJK_DROFU	RNA-directed DNA polymerase from mobile element jockey OS=Drosophila funebris OX=7221 GN=jockey\pol PE=1 SV=1
GWHABGR00000007.111	XP_028036964.1	cytochrome P450 9e2-like [Bombyx mandarina]	GO:0020037;GO:0016705;GO:0004497;GO:0005506	heme binding;oxidoreductase activity, acting on paired donors, with incorporation or reduction of molecular oxygen;monooxygenase activity;iron ion binding	K15003	CYP9	http://www.genome.jp/dbget-bin/www_bget?ko:K15003	-	-	-	-	sp|Q964T2|CP9E2_BLAGE	Cytochrome P450 9e2 OS=Blattella germanica OX=6973 GN=CYP9E2 PE=2 SV=1
GWHABGR00000007.117	KAF9416571.1	hypothetical protein HW555_006146 [Spodoptera exigua]	GO:0005524	ATP binding	-	-	-	-	-	-	-	sp|Q84687|RDRP_PCV87	Replicase large subunit OS=Peanut clump virus (isolate 87/TGTA2) OX=652837 GN=rep PE=3 SV=2
GWHABGR00000007.13	XP_026729051.1	hexosaminidase D-like [Trichoplusia ni]	GO:0004563;GO:0102148;GO:0005975	beta-N-acetylhexosaminidase activity;N-acetyl-beta-D-galactosaminidase activity;carbohydrate metabolic process	K14459	HEX	http://www.genome.jp/dbget-bin/www_bget?ko:K14459	Other glycan degradation;Various types of N-glycan biosynthesis	ko00511,ko00513	-	-	sp|Q8WVB3|HEXD_HUMAN	Hexosaminidase D OS=Homo sapiens OX=9606 GN=HEXD PE=1 SV=3
GWHABGR00000007.131	XP_030024929.2	uncharacterized protein LOC115443605 [Manduca sexta]	-	-	-	-	-	-	-	-	-	-	-
GWHABGR00000007.133	KPJ19636.1	Retrovirus-related Pol polyprotein from transposon TNT 1-94 [Papilio machaon]	GO:0015074;GO:0003676;GO:0008270	DNA integration;nucleic acid binding;zinc ion binding	-	-	-	-	-	-	-	sp|P10978|POLX_TOBAC	Retrovirus-related Pol polyprotein from transposon TNT 1-94 OS=Nicotiana tabacum OX=4097 PE=2 SV=1
GWHABGR00000007.142	BAM18532.1	unknown unsecreted protein [Papilio xuthus]	-	-	-	-	-	-	-	-	-	-	-
GWHABGR00000007.144	AAQ09230.1	reverse transcriptase-like [Antheraea mylitta]	GO:0004519;GO:0003964	endonuclease activity;RNA-directed DNA polymerase activity	-	-	-	-	-	-	-	sp|Q9NBX4|RTXE_DROME	Probable RNA-directed DNA polymerase from transposon X-element OS=Drosophila melanogaster OX=7227 GN=X-element\ORF2 PE=3 SV=1
GWHABGR00000007.149	XP_023940782.1	uncharacterized protein LOC112047774 [Bicyclus anynana]	-	-	-	-	-	-	-	-	-	sp|O02751|CFDP2_BOVIN	Craniofacial development protein 2 OS=Bos taurus OX=9913 GN=CFDP2 PE=1 SV=2
GWHABGR00000007.150	GBP46931.1	Putative uncharacterized transposon-derived protein F52C9.6 [Eumeta japonica]	-	-	-	-	-	-	-	-	-	-	-
GWHABGR00000007.155	KPI93002.1	Signal peptidase complex subunit 1 [Papilio xuthus]	GO:0006465;GO:0005787;GO:0016021	signal peptide processing;signal peptidase complex;integral component of membrane	K12946	SPCS1	http://www.genome.jp/dbget-bin/www_bget?ko:K12946	Protein export	ko03060	-	-	sp|Q9VAL0|SPCS1_DROME	Signal peptidase complex subunit 1 OS=Drosophila melanogaster OX=7227 GN=Spase12 PE=1 SV=2
GWHABGR00000007.16	XP_023951791.1	uncharacterized protein LOC112055783 [Bicyclus anynana]	GO:0003676;GO:0015074;GO:0004519;GO:0003964;GO:0004190	nucleic acid binding;DNA integration;endonuclease activity;RNA-directed DNA polymerase activity;aspartic-type endopeptidase activity	-	-	-	-	-	-	-	-	-
GWHABGR00000007.160	XP_026746838.1	uncharacterized protein LOC113508077, partial [Trichoplusia ni]	-	-	K24734	NWD	http://www.genome.jp/dbget-bin/www_bget?ko:K24734	-	-	-	-	-	-
GWHABGR00000007.166	XP_028027027.1	lysophospholipid acyltransferase 1 isoform X1 [Bombyx mandarina]	GO:0016021;GO:0016746	integral component of membrane;acyltransferase activity	K13517	MBOAT1_2	http://www.genome.jp/dbget-bin/www_bget?ko:K13517	Glycerolipid metabolism;Glycerophospholipid metabolism	ko00561,ko00564	KOG2704	Predicted membrane protein	sp|Q6ZWT7|MBOA2_HUMAN;sp|Q8BH98|MBOA1_MOUSE	Lysophospholipid acyltransferase 2 OS=Homo sapiens OX=9606 GN=MBOAT2 PE=1 SV=2;Lysophospholipid acyltransferase 1 OS=Mus musculus OX=10090 GN=Mboat1 PE=1 SV=1
GWHABGR00000007.171	XP_037293659.1	E3 ubiquitin-protein ligase RBBP6 isoform X4 [Manduca sexta]	-	-	-	-	-	-	-	-	-	-	-
GWHABGR00000007.176	RVE48656.1;XP_037872953.1;XP_037872702.1;XP_013169025.1	hypothetical protein evm_006727 [Chilo suppressalis];alpha-(1,3)-fucosyltransferase 7-like [Bombyx mori];alpha-(1,3)-fucosyltransferase 7 [Bombyx mori];PREDICTED: alpha-(1,3)-fucosyltransferase 6-like isoform X2 [Papilio xuthus]	GO:0032580;GO:0008417;GO:0006486;GO:0016021	Golgi cisterna membrane;fucosyltransferase activity;protein glycosylation;integral component of membrane	K07632	FUT4	http://www.genome.jp/dbget-bin/www_bget?ko:K07632	Glycosphingolipid biosynthesis - lacto and neolacto series;Mannose type O-glycan biosynthesis	ko00601,ko00515	-	-	sp|P51993|FUT6_HUMAN;sp|Q9VUL9|FUCTA_DROME;sp|P21217|FUT3_HUMAN	4-galactosyl-N-acetylglucosaminide 3-alpha-L-fucosyltransferase FUT6 OS=Homo sapiens OX=9606 GN=FUT6 PE=1 SV=1;Glycoprotein 3-alpha-L-fucosyltransferase A OS=Drosophila melanogaster OX=7227 GN=FucTA PE=2 SV=2;3-galactosyl-N-acetylglucosaminide 4-alpha-L-fucosyltransferase FUT3 OS=Homo sapiens OX=9606 GN=FUT3 PE=1 SV=1
GWHABGR00000007.21	XP_030033155.1	solute carrier family 23 member 2 isoform X1 [Manduca sexta]	-	-	K14611	SLC23A1,SVCT1	http://www.genome.jp/dbget-bin/www_bget?ko:K14611	Vitamin digestion and absorption	ko04977	-	-	sp|B0JZG0|S23A2_XENTR	Solute carrier family 23 member 2 OS=Xenopus tropicalis OX=8364 GN=slc23a2 PE=2 SV=1
GWHABGR00000007.32	XP_013184225.1	PREDICTED: RNA-directed DNA polymerase from mobile element jockey-like [Amyelois transitella]	-	-	-	-	-	-	-	-	-	-	-
GWHABGR00000007.37	XP_026749482.2	uncharacterized protein LOC113510232 [Galleria mellonella]	GO:0016021	integral component of membrane	K06532	PROM1,CD133	http://www.genome.jp/dbget-bin/www_bget?ko:K06532	-	-	-	-	-	-
GWHABGR00000007.40	XP_035457793.1	transcriptional regulatory protein AlgP-like [Spodoptera frugiperda]	-	-	-	-	-	-	-	-	-	-	-
GWHABGR00000007.42	XP_027489463.1	histone-lysine N-methyltransferase SETMAR-like [Corapipo altera]	-	-	K11433	SETMAR	http://www.genome.jp/dbget-bin/www_bget?ko:K11433	Lysine degradation	ko00310	-	-	sp|Q53H47|SETMR_HUMAN	Histone-lysine N-methyltransferase SETMAR OS=Homo sapiens OX=9606 GN=SETMAR PE=1 SV=2
GWHABGR00000007.44	XP_035433137.1	major facilitator superfamily domain-containing protein 10-like [Spodoptera frugiperda]	-	-	-	-	-	-	-	-	-	sp|Q14728|MFS10_HUMAN	Major facilitator superfamily domain-containing protein 10 OS=Homo sapiens OX=9606 GN=MFSD10 PE=1 SV=1
GWHABGR00000007.48	XP_026750813.1	BTB/POZ domain-containing protein KCTD5 [Galleria mellonella]	GO:0051260	protein homooligomerization	K21914	KCTD2_5_17	http://www.genome.jp/dbget-bin/www_bget?ko:K21914	-	-	KOG2715	Uncharacterized conserved protein, contains BTB/POZ domain	sp|Q14681|KCTD2_HUMAN	BTB/POZ domain-containing protein KCTD2 OS=Homo sapiens OX=9606 GN=KCTD2 PE=1 SV=3
GWHABGR00000007.5	XP_031765355.1	endonuclease III-like protein 1 isoform X2 [Galleria mellonella]	GO:0003906;GO:0140078;GO:0005739;GO:0019104;GO:0046872;GO:0051539;GO:0003677;GO:0005634;GO:0000703;GO:0016829;GO:0004519;GO:0006285	DNA-(apurinic or apyrimidinic site) endonuclease activity;class I DNA-(apurinic or apyrimidinic site) endonuclease activity;mitochondrion;DNA N-glycosylase activity;metal ion binding;4 iron, 4 sulfur cluster binding;DNA binding;nucleus;oxidized pyrimidine nucleobase lesion DNA N-glycosylase activity;lyase activity;endonuclease activity;base-excision repair, AP site formation	K10773	NTH	http://www.genome.jp/dbget-bin/www_bget?ko:K10773	Base excision repair	ko03410	KOG1921	Endonuclease III	sp|A7M7B9|NTH_CHICK	Endonuclease III-like protein 1 OS=Gallus gallus OX=9031 GN=NTHL1 PE=2 SV=1
GWHABGR00000007.66	XP_026750394.1	nuclear pore complex protein Nup214-like isoform X2 [Galleria mellonella]	-	-	K14317	NUP214,CAN	http://www.genome.jp/dbget-bin/www_bget?ko:K14317	Nucleocytoplasmic transport	ko03013	KOG3630	Nuclear pore complex, Nup214/CAN component	sp|Q9W1X4|NU214_DROME	Nuclear pore complex protein Nup214 OS=Drosophila melanogaster OX=7227 GN=Nup214 PE=1 SV=2
GWHABGR00000007.72	GBP84037.1	hypothetical protein EVAR_56885_1 [Eumeta japonica]	-	-	-	-	-	-	-	-	-	-	-
GWHABGR00000007.82	XP_021190383.1	uncharacterized protein LOC110376289 [Helicoverpa armigera]	GO:0002098;GO:0033588	tRNA wobble uridine modification;elongator holoenzyme complex	-	-	-	-	-	-	-	sp|Q0P424|ELP6_DANRE	Elongator complex protein 6 OS=Danio rerio OX=7955 GN=elp6 PE=2 SV=2
GWHABGR00000007.88	XP_026724998.1	phosphatidylinositol N-acetylglucosaminyltransferase subunit Q isoform X1 [Trichoplusia ni]	GO:0017176;GO:0016021;GO:0006506	phosphatidylinositol N-acetylglucosaminyltransferase activity;integral component of membrane;GPI anchor biosynthetic process	K03860	PIGQ,GPI1	http://www.genome.jp/dbget-bin/www_bget?ko:K03860	Glycosylphosphatidylinositol (GPI)-anchor biosynthesis	ko00563	KOG1183	N-acetylglucosaminyltransferase complex, subunit PIG-Q/GPI1, required for phosphatidylinositol biosynthesis	sp|Q9QYT7|PIGQ_MOUSE	Phosphatidylinositol N-acetylglucosaminyltransferase subunit Q OS=Mus musculus OX=10090 GN=Pigq PE=1 SV=3
GWHABGR00000007.95	XP_028170676.1	uncharacterized protein LOC114360252 [Ostrinia furnacalis]	-	-	-	-	-	-	-	-	-	-	-
GWHABGR00000007.97	XP_031765247.1	axin-like, partial [Galleria mellonella]	GO:0016055;GO:0005737;GO:0090090	Wnt signaling pathway;cytoplasm;negative regulation of canonical Wnt signaling pathway	K02157	AXIN1	http://www.genome.jp/dbget-bin/www_bget?ko:K02157	Signaling pathways regulating pluripotency of stem cells;Hippo signaling pathway;Wnt signaling pathway	ko04550,ko04390,ko04310	-	-	-	-
GWHABGR00000008.10	XP_022836266.1	ral GTPase-activating protein subunit beta-like [Spodoptera litura]	-	-	-	-	-	-	-	-	-	-	-
GWHABGR00000008.100	ABX58211.1;AAP33177.1;AAR06265.1;XP_022824375.1;XP_028032123.1;XP_026493155.1;RVE51509.1	intestinal mucin IIM-15, partial [Helicoverpa armigera];peritrophin 1 [Mamestra configurata];peritrophic membrane chitin binding protein 1 [Trichoplusia ni];uncharacterized protein LOC111354946 [Spodoptera litura];uncharacterized protein LOC114244485 [Bombyx mandarina];LOW QUALITY PROTEIN: chondroitin proteoglycan-2-like [Vanessa tameamea];hypothetical protein evm_003910 [Chilo suppressalis]	GO:0008061;GO:0005576	chitin binding;extracellular region	-	-	-	-	-	-	-	sp|O76217|PE1_ANOGA	Peritrophin-1 OS=Anopheles gambiae OX=7165 GN=Aper1 PE=2 SV=2
GWHABGR00000008.104	XP_037292393.1;XP_028164567.1	ubiquitin-like protein 7 [Manduca sexta];uncharacterized protein K02A2.6-like isoform X1 [Ostrinia furnacalis]	GO:0003676;GO:0015074;GO:0003964	nucleic acid binding;DNA integration;RNA-directed DNA polymerase activity	-	-	-	-	-	-	-	sp|Q96S82|UBL7_HUMAN;sp|Q09575|YRD6_CAEEL	Ubiquitin-like protein 7 OS=Homo sapiens OX=9606 GN=UBL7 PE=1 SV=2;Uncharacterized protein K02A2.6 OS=Caenorhabditis elegans OX=6239 GN=K02A2.6 PE=4 SV=1
GWHABGR00000008.106	RVE48656.1	hypothetical protein evm_006727 [Chilo suppressalis]	GO:0016021	integral component of membrane	-	-	-	-	-	-	-	-	-
GWHABGR00000008.11	CAB3260512.1	unnamed protein product [Arctia plantaginis]	GO:0043547;GO:0005096	positive regulation of GTPase activity;GTPase activator activity	-	-	-	-	-	-	-	sp|Q86X10|RLGPB_HUMAN	Ral GTPase-activating protein subunit beta OS=Homo sapiens OX=9606 GN=RALGAPB PE=1 SV=1
GWHABGR00000008.119	XP_037292278.1	DENN domain-containing protein Crag isoform X4 [Manduca sexta]	-	-	K20163	DENND4	http://www.genome.jp/dbget-bin/www_bget?ko:K20163	-	-	-	-	sp|Q9W3D3|CRAG_DROME	DENN domain-containing protein Crag OS=Drosophila melanogaster OX=7227 GN=Crag PE=1 SV=3
GWHABGR00000008.13	XP_032523224.1	uncharacterized protein LOC116774637, partial [Danaus plexippus plexippus]	-	-	-	-	-	-	-	-	-	-	-
GWHABGR00000008.130	RVE44225.1	hypothetical protein evm_011124 [Chilo suppressalis]	GO:0003964;GO:0004930;GO:0042254;GO:0016021;GO:0003723;GO:0007166;GO:0043484;GO:0004519;GO:0005634	RNA-directed DNA polymerase activity;G protein-coupled receptor activity;ribosome biogenesis;integral component of membrane;RNA binding;cell surface receptor signaling pathway;regulation of RNA splicing;endonuclease activity;nucleus	-	-	-	-	-	-	-	sp|Q95SX7|RTBS_DROME	Probable RNA-directed DNA polymerase from transposon BS OS=Drosophila melanogaster OX=7227 GN=RTase PE=2 SV=1
GWHABGR00000008.132	XP_037872459.1	uncharacterized protein LOC119629711 [Bombyx mori]	GO:0008270;GO:0003676;GO:0015074	zinc ion binding;nucleic acid binding;DNA integration	-	-	-	-	-	-	-	-	-
GWHABGR00000008.133	AFY12622.1	reverse transcriptase, partial [Bombyx mori]	GO:0004519;GO:0003964	endonuclease activity;RNA-directed DNA polymerase activity	K00106	XDH	http://www.genome.jp/dbget-bin/www_bget?ko:K00106	Peroxisome;Caffeine metabolism;Purine metabolism;Drug metabolism - other enzymes	ko04146,ko00232,ko00230,ko00983	-	-	sp|Q95SX7|RTBS_DROME	Probable RNA-directed DNA polymerase from transposon BS OS=Drosophila melanogaster OX=7227 GN=RTase PE=2 SV=1
GWHABGR00000008.135	PCG68809.1	hypothetical protein B5V51_4853 [Heliothis virescens]	GO:0004519;GO:0015074;GO:0003676;GO:0004190;GO:0003964	endonuclease activity;DNA integration;nucleic acid binding;aspartic-type endopeptidase activity;RNA-directed DNA polymerase activity	-	-	-	-	-	-	-	-	-
GWHABGR00000008.19	XP_026325940.1;CAB3244893.1;OWR53825.1	heterogeneous nuclear ribonucleoprotein 27C isoform X3 [Hyposmocoma kahamanoa];unnamed protein product [Arctia plantaginis];putative hrp48.1 [Danaus plexippus plexippus]	GO:0003723	RNA binding	K14411	MSI	http://www.genome.jp/dbget-bin/www_bget?ko:K14411	mRNA surveillance pathway	ko03015	KOG4205	RNA-binding protein musashi/mRNA cleavage and polyadenylation factor I complex, subunit HRP1	sp|P48809|RB27C_DROME	Heterogeneous nuclear ribonucleoprotein 27C OS=Drosophila melanogaster OX=7227 GN=Hrb27C PE=1 SV=2
GWHABGR00000008.34	XP_014367920.1	PREDICTED: uncharacterized protein LOC106718363 [Papilio machaon]	-	-	-	-	-	-	-	-	-	sp|P21328|RTJK_DROME	RNA-directed DNA polymerase from mobile element jockey OS=Drosophila melanogaster OX=7227 GN=pol PE=1 SV=1
GWHABGR00000008.36	OWR44188.1	putative transposase like protein [Danaus plexippus plexippus]	-	-	-	-	-	-	-	-	-	-	-
GWHABGR00000008.39	XP_038222071.1	UPF0729 protein AAEL015238 [Zerene cesonia]	-	-	-	-	-	-	-	-	-	sp|Q16EE5|U729_AEDAE	UPF0729 protein AAEL015238 OS=Aedes aegypti OX=7159 GN=AAEL015238 PE=3 SV=1
GWHABGR00000008.42	XP_037292245.1	voltage-dependent calcium channel subunit alpha-2/delta-4 [Manduca sexta]	GO:0005262;GO:0034765;GO:0005244;GO:0016021	calcium channel activity;regulation of ion transmembrane transport;voltage-gated ion channel activity;integral component of membrane	K04860	CACNA2D3	http://www.genome.jp/dbget-bin/www_bget?ko:K04860	MAPK signaling pathway;Adrenergic signaling in cardiomyocytes;Cardiac muscle contraction;Oxytocin signaling pathway	ko04010,ko04261,ko04260,ko04921	-	-	-	-
GWHABGR00000008.44	KAF9814308.1	hypothetical protein SFRURICE_015245 [Spodoptera frugiperda]	GO:0006412;GO:0005840;GO:0003735	translation;ribosome;structural constituent of ribosome	K02914	RP-L34,MRPL34,rpmH	http://www.genome.jp/dbget-bin/www_bget?ko:K02914	Ribosome	ko03010	-	-	sp|Q0E959|RM34_DROME	39S ribosomal protein L34, mitochondrial OS=Drosophila melanogaster OX=7227 GN=mRpL34 PE=3 SV=1
GWHABGR00000008.58	GBP52228.1	hypothetical protein EVAR_83087_1 [Eumeta japonica]	GO:0015074;GO:0003676;GO:0008270	DNA integration;nucleic acid binding;zinc ion binding	-	-	-	-	-	-	-	-	-
GWHABGR00000008.69	XP_013192038.1	PREDICTED: RNA-directed DNA polymerase from mobile element jockey-like [Amyelois transitella]	-	-	K14530	RPP40	http://www.genome.jp/dbget-bin/www_bget?ko:K14530	Ribosome biogenesis in eukaryotes	ko03008	-	-	sp|P21328|RTJK_DROME	RNA-directed DNA polymerase from mobile element jockey OS=Drosophila melanogaster OX=7227 GN=pol PE=1 SV=1
GWHABGR00000008.70	XP_037875999.1	uncharacterized protein LOC119630493 [Bombyx mori]	-	-	-	-	-	-	-	-	-	-	-
GWHABGR00000008.76	CAB3245018.1	unnamed protein product [Arctia plantaginis]	GO:0016021	integral component of membrane	K22939	IER3IP1,YOS1	http://www.genome.jp/dbget-bin/www_bget?ko:K22939	-	-	-	-	sp|Q4VBI2|IR3IP_DANRE	Immediate early response 3-interacting protein 1 OS=Danio rerio OX=7955 GN=ier3ip1 PE=3 SV=1
GWHABGR00000008.80	BAB21762.1	gag-like protein [Bombyx mori]	GO:0003676;GO:0008270	nucleic acid binding;zinc ion binding	-	-	-	-	-	-	-	sp|Q9NBX5|GAGXE_DROME	Nucleic-acid-binding protein from transposon X-element OS=Drosophila melanogaster OX=7227 GN=ORF1 PE=4 SV=1
GWHABGR00000008.81	GBP77340.1	hypothetical protein EVAR_54712_1 [Eumeta japonica]	GO:0003676;GO:0004523	nucleic acid binding;RNA-DNA hybrid ribonuclease activity	-	-	-	-	-	-	-	-	-
GWHABGR00000008.90	PZC83989.1	hypothetical protein B5X24_HaOG206335 [Helicoverpa armigera]	GO:0005634;GO:0006355	nucleus;regulation of transcription, DNA-templated	K04497	GRO,TLE	http://www.genome.jp/dbget-bin/www_bget?ko:K04497	MAPK signaling pathway - fly;Notch signaling pathway;Wnt signaling pathway	ko04013,ko04330,ko04310	-	-	sp|P16371|GROU_DROME	Protein groucho OS=Drosophila melanogaster OX=7227 GN=gro PE=1 SV=3
GWHABGR00000008.92	XP_014361325.1	PREDICTED: uncharacterized protein LOC106713128 [Papilio machaon]	-	-	-	-	-	-	-	-	-	-	-
GWHABGR00000008.98	KPJ16236.1	Retrovirus-related Pol polyprotein from transposon TNT 1-94 [Papilio machaon]	GO:0008270;GO:0015074;GO:0003676	zinc ion binding;DNA integration;nucleic acid binding	-	-	-	-	-	-	-	sp|P10978|POLX_TOBAC	Retrovirus-related Pol polyprotein from transposon TNT 1-94 OS=Nicotiana tabacum OX=4097 PE=2 SV=1
GWHABGR00000009.10	XP_034829511.1	uncharacterized protein LOC117986720 [Maniola hyperantus]	-	-	-	-	-	-	-	-	-	-	-
GWHABGR00000009.100	XP_011859498.1	PREDICTED: uncharacterized protein LOC105556990 [Vollenhovia emeryi]	-	-	-	-	-	-	-	-	-	-	-
GWHABGR00000009.110	XP_011563618.2;XP_037297697.1	uncharacterized protein LOC105393537 [Plutella xylostella];protein-glucosylgalactosylhydroxylysine glucosidase [Manduca sexta]	-	-	K22078	PGGHG,ATHL1	http://www.genome.jp/dbget-bin/www_bget?ko:K22078	-	-	-	-	sp|F1NZI4|PGGHG_CHICK	Protein-glucosylgalactosylhydroxylysine glucosidase OS=Gallus gallus OX=9031 GN=PGGHG PE=1 SV=3
GWHABGR00000009.141	KMQ92174.1	chitin synthase 8, partial [Lasius niger]	GO:0004100;GO:0016021	chitin synthase activity;integral component of membrane	K00698	CHS1	http://www.genome.jp/dbget-bin/www_bget?ko:K00698	Amino sugar and nucleotide sugar metabolism	ko00520	KOG2571	Chitin synthase/hyaluronan synthase (glycosyltransferases)	sp|G5EBQ8|CHS2_CAEEL	Chitin synthase chs-2 OS=Caenorhabditis elegans OX=6239 GN=chs-2 PE=1 SV=1
GWHABGR00000009.144	NP_001037370.1;XP_030027018.1	defensin-like protein precursor [Bombyx mori];uncharacterized protein LOC115445071 [Manduca sexta]	-	-	-	-	-	-	-	-	-	-	-
GWHABGR00000009.158	XP_034840382.1	uncharacterized protein LOC117996432 [Maniola hyperantus]	GO:0015074;GO:0003676	DNA integration;nucleic acid binding	-	-	-	-	-	-	-	sp|Q09575|YRD6_CAEEL	Uncharacterized protein K02A2.6 OS=Caenorhabditis elegans OX=6239 GN=K02A2.6 PE=4 SV=1
GWHABGR00000009.180	XP_028036307.1	uncharacterized protein LOC114247520 [Bombyx mandarina]	-	-	-	-	-	-	-	-	-	-	-
GWHABGR00000009.187	PCG65177.1	hypothetical protein B5V51_9559 [Heliothis virescens]	-	-	-	-	-	-	-	-	-	-	-
GWHABGR00000009.194	RVE48656.1	hypothetical protein evm_006727 [Chilo suppressalis]	GO:0003964;GO:0016021	RNA-directed DNA polymerase activity;integral component of membrane	-	-	-	-	-	-	-	-	-
GWHABGR00000009.197	XP_026757286.1	NADH dehydrogenase (ubiquinone) complex I, assembly factor 6 isoform X1 [Galleria mellonella]	-	-	K18163	NDUFAF6	http://www.genome.jp/dbget-bin/www_bget?ko:K18163	Thermogenesis	ko04714	KOG4411	Phytoene/squalene synthetase	sp|D3ZN43|NDUF6_RAT	NADH dehydrogenase (ubiquinone) complex I, assembly factor 6 OS=Rattus norvegicus OX=10116 GN=Ndufaf6 PE=3 SV=1
GWHABGR00000009.208	CAB3230944.1	unnamed protein product [Arctia plantaginis]	-	-	-	-	-	-	-	-	-	-	-
GWHABGR00000009.209	XP_026744739.1	uncharacterized protein LOC113506077 [Trichoplusia ni]	-	-	-	-	-	-	-	-	-	-	-
GWHABGR00000009.21	XP_028036676.1	transcription and mRNA export factor ENY2-like [Bombyx mandarina]	GO:0016578;GO:0000124;GO:0003713;GO:0006406;GO:0070390;GO:0006368;GO:0071819;GO:0005643	histone deubiquitination;SAGA complex;transcription coactivator activity;mRNA export from nucleus;transcription export complex 2;transcription elongation from RNA polymerase II promoter;DUBm complex;nuclear pore	K11368	ENY2,DC6,SUS1	http://www.genome.jp/dbget-bin/www_bget?ko:K11368	-	-	-	-	sp|B4M6M6|ENY2_DROVI;sp|Q17MZ8|ENY2_AEDAE	Enhancer of yellow 2 transcription factor OS=Drosophila virilis OX=7244 GN=e(y)2 PE=3 SV=1;Enhancer of yellow 2 transcription factor OS=Aedes aegypti OX=7159 GN=e(y)2 PE=3 SV=1
GWHABGR00000009.211	XP_022820964.1	uncharacterized protein LOC111352608 [Spodoptera litura]	-	-	-	-	-	-	-	-	-	-	-
GWHABGR00000009.217	XP_026750264.1	phosphatidylinositol-glycan biosynthesis class W protein-like [Galleria mellonella]	-	-	K05283	PIGW	http://www.genome.jp/dbget-bin/www_bget?ko:K05283	Glycosylphosphatidylinositol (GPI)-anchor biosynthesis	ko00563	KOG0411	Uncharacterized membrane protein	sp|Q9UTL4|GWT1_SCHPO	GPI-anchored wall transfer protein 1 OS=Schizosaccharomyces pombe (strain 972 / ATCC 24843) OX=284812 GN=gwt1 PE=1 SV=1
GWHABGR00000009.222	RVE49912.1	hypothetical protein evm_005380 [Chilo suppressalis]	GO:0003676;GO:0035556;GO:0106310;GO:0106311;GO:0005524;GO:0004523	nucleic acid binding;intracellular signal transduction;protein serine kinase activity;protein serine/threonine kinase activity;ATP binding;RNA-DNA hybrid ribonuclease activity	-	-	-	-	-	-	-	-	-
GWHABGR00000009.224	XP_013177579.1	PREDICTED: uncharacterized protein LOC106125039 [Papilio xuthus]	GO:0004252;GO:0016021;GO:0005777;GO:0016485	serine-type endopeptidase activity;integral component of membrane;peroxisome;protein processing	-	-	-	-	-	-	-	-	-
GWHABGR00000009.232	XP_037873441.1	uncharacterized protein LOC101743861 isoform X1 [Bombyx mori]	GO:0016787;GO:0016021	hydrolase activity;integral component of membrane	-	-	-	-	-	-	-	-	-
GWHABGR00000009.235	RVE40899.1	hypothetical protein evm_014451 [Chilo suppressalis]	-	-	-	-	-	-	-	-	-	-	-
GWHABGR00000009.239	CAB3250511.1	unnamed protein product [Arctia plantaginis]	-	-	-	-	-	-	-	-	-	-	-
GWHABGR00000009.245	XP_030025114.1	DNA repair protein complementing XP-G cells homolog [Manduca sexta]	GO:0004519;GO:0005634;GO:0046872;GO:0003697;GO:0006289	endonuclease activity;nucleus;metal ion binding;single-stranded DNA binding;nucleotide-excision repair	K10846	ERCC5,XPG,RAD2	http://www.genome.jp/dbget-bin/www_bget?ko:K10846	Nucleotide excision repair	ko03420	KOG2520	5'-3' exonuclease	sp|Q9ATY5|UVH3_ARATH	DNA repair protein UVH3 OS=Arabidopsis thaliana OX=3702 GN=UVH3 PE=2 SV=1
GWHABGR00000009.247	XP_030025061.1	LOW QUALITY PROTEIN: BRCA2-interacting transcriptional repressor EMSY [Manduca sexta]	GO:0006355;GO:0005634	regulation of transcription, DNA-templated;nucleus	-	-	-	-	-	-	-	-	-
GWHABGR00000009.248	KAF9804183.1	hypothetical protein SFRURICE_020611 [Spodoptera frugiperda]	-	-	-	-	-	-	-	-	-	-	-
GWHABGR00000009.260	GBP15827.1	hypothetical protein EVAR_94000_1 [Eumeta japonica]	-	-	-	-	-	-	-	-	-	-	-
GWHABGR00000009.261	PZC72539.1	hypothetical protein B5X24_HaOG211063 [Helicoverpa armigera]	GO:0005524	ATP binding	-	-	-	-	-	-	-	-	-
GWHABGR00000009.29	CAB3250001.1	unnamed protein product [Arctia plantaginis]	GO:0030374;GO:0005634;GO:0046983	nuclear receptor coactivator activity;nucleus;protein dimerization activity	K11255	NCOA2,TIF2,KAT13C	http://www.genome.jp/dbget-bin/www_bget?ko:K11255	Estrogen signaling pathway;Thyroid hormone signaling pathway	ko04915,ko04919	-	-	-	-
GWHABGR00000009.30	XP_026331534.1	uncharacterized protein LOC113238898 [Hyposmocoma kahamanoa]	GO:0003676;GO:0004523	nucleic acid binding;RNA-DNA hybrid ribonuclease activity	-	-	-	-	-	-	-	-	-
GWHABGR00000009.4	XP_037297958.1	importin subunit beta-1 isoform X2 [Manduca sexta]	GO:0006606;GO:0005737;GO:0031267	protein import into nucleus;cytoplasm;small GTPase binding	K14293	KPNB1,IPO1	http://www.genome.jp/dbget-bin/www_bget?ko:K14293	Nucleocytoplasmic transport	ko03013	-	-	-	-
GWHABGR00000009.6	XP_004930996.2	junctophilin-1 isoform X1 [Bombyx mori]	GO:0005789;GO:0030314;GO:0016021	endoplasmic reticulum membrane;junctional membrane complex;integral component of membrane	K19530	JPH	http://www.genome.jp/dbget-bin/www_bget?ko:K19530	-	-	-	-	sp|Q9ET77|JPH3_MOUSE	Junctophilin-3 OS=Mus musculus OX=10090 GN=Jph3 PE=1 SV=1
GWHABGR00000009.63	XP_030036193.1	large neutral amino acids transporter small subunit 2 isoform X1 [Manduca sexta]	GO:0016021;GO:0022857	integral component of membrane;transmembrane transporter activity	K13780	SLC7A5,LAT1	http://www.genome.jp/dbget-bin/www_bget?ko:K13780	mTOR signaling pathway	ko04150	-	-	sp|Q9QXW9|LAT2_MOUSE	Large neutral amino acids transporter small subunit 2 OS=Mus musculus OX=10090 GN=Slc7a8 PE=1 SV=1
GWHABGR00000009.64	KOB79349.1	putative mitochondrial ribosomal protein, L10, partial [Operophtera brumata]	GO:0005840;GO:0042254	ribosome;ribosome biogenesis	K02864	RP-L10,MRPL10,rplJ	http://www.genome.jp/dbget-bin/www_bget?ko:K02864	Ribosome	ko03010	-	-	sp|Q9VPL3|RM10_DROME	39S ribosomal protein L10, mitochondrial OS=Drosophila melanogaster OX=7227 GN=mRpL10 PE=2 SV=1
GWHABGR00000009.7	XP_030033069.1	probable palmitoyltransferase ZDHHC24 [Manduca sexta]	-	-	K18932	ZDHHC	http://www.genome.jp/dbget-bin/www_bget?ko:K18932	-	-	-	-	sp|Q6IR37|ZDH24_MOUSE	Probable palmitoyltransferase ZDHHC24 OS=Mus musculus OX=10090 GN=Zdhhc24 PE=2 SV=2
GWHABGR00000009.71	XP_037297872.1	uncharacterized protein LOC115451286 isoform X2 [Manduca sexta]	-	-	-	-	-	-	-	-	-	-	-
GWHABGR00000009.77	XP_026331368.1	uncharacterized protein LOC113238749, partial [Hyposmocoma kahamanoa]	GO:0003676;GO:0008270	nucleic acid binding;zinc ion binding	-	-	-	-	-	-	-	-	-
GWHABGR00000009.78	PZC80069.1	hypothetical protein B5X24_HaOG215410 [Helicoverpa armigera]	-	-	-	-	-	-	-	-	-	sp|Q03272|PO14_NASVI	Retrovirus-related Pol polyprotein from type-1 retrotransposable element R1 4 (Fragment) OS=Nasonia vitripennis OX=7425 PE=4 SV=1
GWHABGR00000009.80	XP_014357377.1	PREDICTED: uncharacterized protein K02A2.6-like [Papilio machaon]	-	-	-	-	-	-	-	-	-	sp|P20825|POL2_DROME	Retrovirus-related Pol polyprotein from transposon 297 OS=Drosophila melanogaster OX=7227 GN=pol PE=4 SV=1
GWHABGR00000009.82	XP_021198112.1	insulin-like growth factor 1 receptor, partial [Helicoverpa armigera]	GO:0004713;GO:0005524	protein tyrosine kinase activity;ATP binding	-	-	-	-	-	-	-	sp|P00529|ROS_AVISU	Tyrosine-protein kinase transforming protein ros OS=UR2 sarcoma virus OX=354090 GN=V-ROS PE=3 SV=1
GWHABGR00000009.9	XP_021184063.1	BTB/POZ domain-containing protein 6-A-like [Helicoverpa armigera]	-	-	K10477	BTBD1_2	http://www.genome.jp/dbget-bin/www_bget?ko:K10477	-	-	-	-	sp|F7ASZ0|BTBD3_CALJA	BTB/POZ domain-containing protein 3 OS=Callithrix jacchus OX=9483 GN=BTBD3 PE=2 SV=1
GWHABGR00000009.90	AAQ09229.1	polyprotein [Antheraea mylitta]	GO:0003676;GO:0015074	nucleic acid binding;DNA integration	-	-	-	-	-	-	-	-	-
GWHABGR00000009.94	KOB77822.1	Uncharacterized protein OBRU01_03437 [Operophtera brumata]	-	-	-	-	-	-	-	-	-	-	-
GWHABGR00000009.95	RVE46725.1	hypothetical protein evm_008645 [Chilo suppressalis]	-	-	K24964	KIAA1109	http://www.genome.jp/dbget-bin/www_bget?ko:K24964	-	-	-	-	-	-
GWHABGR00000009.99	CAD7467997.1	unnamed protein product [Plutella xylostella]	-	-	-	-	-	-	-	-	-	-	-
GWHABGR00000010.1	XP_028030289.1;XP_037303198.1	osteopetrosis-associated transmembrane protein 1 [Bombyx mandarina];LOW QUALITY PROTEIN: osteopetrosis-associated transmembrane protein 1 [Manduca sexta]	GO:0016021	integral component of membrane	K23863	OSTM1	http://www.genome.jp/dbget-bin/www_bget?ko:K23863	-	-	-	-	sp|Q8BGT0|OSTM1_MOUSE	Osteopetrosis-associated transmembrane protein 1 OS=Mus musculus OX=10090 GN=Ostm1 PE=1 SV=1
GWHABGR00000010.101	RVE49758.1	hypothetical protein evm_005628 [Chilo suppressalis]	GO:0008237;GO:0003743;GO:0043484;GO:0003723	metallopeptidase activity;translation initiation factor activity;regulation of RNA splicing;RNA binding	-	-	-	-	-	-	-	-	-
GWHABGR00000010.102	RVE44225.1	hypothetical protein evm_011124 [Chilo suppressalis]	GO:0042254;GO:0003964;GO:0004930;GO:0016021;GO:0003723;GO:0005634;GO:0004519;GO:0043484;GO:0007166	ribosome biogenesis;RNA-directed DNA polymerase activity;G protein-coupled receptor activity;integral component of membrane;RNA binding;nucleus;endonuclease activity;regulation of RNA splicing;cell surface receptor signaling pathway	-	-	-	-	-	-	-	sp|Q95SX7|RTBS_DROME	Probable RNA-directed DNA polymerase from transposon BS OS=Drosophila melanogaster OX=7227 GN=RTase PE=2 SV=1
GWHABGR00000010.103	CAB3259485.1	unnamed protein product [Arctia plantaginis]	GO:0044774;GO:0042800;GO:0051568;GO:0000014;GO:0010452;GO:0046975;GO:0000737;GO:0071157;GO:0006303;GO:0005730;GO:0015074;GO:0005634;GO:0090305;GO:0031297;GO:0003697;GO:0000729;GO:2000373;GO:0042803;GO:2001034;GO:0004519;GO:0008283;GO:0044547;GO:0003677;GO:2001251;GO:0003690;GO:0008168;GO:0032259;GO:0097676;GO:0035861;GO:0008270	mitotic DNA integrity checkpoint signaling;histone methyltransferase activity (H3-K4 specific);histone H3-K4 methylation;single-stranded DNA endodeoxyribonuclease activity;histone H3-K36 methylation;histone methyltransferase activity (H3-K36 specific);DNA catabolic process, endonucleolytic;regulation of cell cycle;double-strand break repair via nonhomologous end joining;nucleolus;DNA integration;…	K11433	SETMAR	http://www.genome.jp/dbget-bin/www_bget?ko:K11433	Lysine degradation	ko00310	-	-	sp|Q53H47|SETMR_HUMAN	Histone-lysine N-methyltransferase SETMAR OS=Homo sapiens OX=9606 GN=SETMAR PE=1 SV=2
GWHABGR00000010.107	XP_030021519.2	LOW QUALITY PROTEIN: protein FAM107B [Manduca sexta]	-	-	-	-	-	-	-	-	-	-	-
GWHABGR00000010.110	XP_026739889.1	uncharacterized protein LOC113502494 [Trichoplusia ni]	-	-	-	-	-	-	-	-	-	-	-
GWHABGR00000010.115	XP_004931915.1	protein THEM6 [Bombyx mori]	-	-	-	-	-	-	-	-	-	sp|Q9W440|THEM6_DROME	Protein THEM6 OS=Drosophila melanogaster OX=7227 GN=CG4666 PE=2 SV=1
GWHABGR00000010.118	BAA74713.1	Yokozuna [Bombyx mori]	GO:0015074;GO:0008270;GO:0003676	DNA integration;zinc ion binding;nucleic acid binding	K23222	HARBI1	http://www.genome.jp/dbget-bin/www_bget?ko:K23222	-	-	-	-	sp|P04146|COPIA_DROME	Copia protein OS=Drosophila melanogaster OX=7227 GN=GIP PE=1 SV=3
GWHABGR00000010.119	XP_021194122.1	uncharacterized protein LOC110378975 [Helicoverpa armigera]	GO:0007165;GO:0042981	signal transduction;regulation of apoptotic process	K02373	FADD	http://www.genome.jp/dbget-bin/www_bget?ko:K02373	Apoptosis;Apoptosis - multiple species;Necroptosis;TNF signaling pathway;IL-17 signaling pathway;NOD-like receptor signaling pathway;RIG-I-like receptor signaling pathway;Toll and Imd signaling pathway;Toll-like receptor signaling pathway	ko04210,ko04215,ko04217,ko04668,ko04657,ko04621,ko04622,ko04624,ko04620	-	-	sp|Q9V3B4|FADD_DROME	Fas-associated death domain protein OS=Drosophila melanogaster OX=7227 GN=Fadd PE=1 SV=1
GWHABGR00000010.122	XP_030026419.1	uncharacterized protein LOC115444689 [Manduca sexta]	-	-	-	-	-	-	-	-	-	-	-
GWHABGR00000010.125	XP_032512747.1	uncharacterized protein LOC116766766 [Danaus plexippus plexippus]	GO:0003964;GO:0004519	RNA-directed DNA polymerase activity;endonuclease activity	-	-	-	-	-	-	-	-	-
GWHABGR00000010.128	XP_011560948.1	transcription elongation factor 1 homolog [Plutella xylostella]	GO:0005634;GO:0003746;GO:0046872	nucleus;translation elongation factor activity;metal ion binding	-	-	-	-	-	KOG3214	Uncharacterized Zn ribbon-containing protein	sp|Q9U501|ELOF1_MANSE	Transcription elongation factor 1 homolog OS=Manduca sexta OX=7130 PE=3 SV=1
GWHABGR00000010.137	PCG65177.1	hypothetical protein B5V51_9559 [Heliothis virescens]	GO:0004519;GO:0003964	endonuclease activity;RNA-directed DNA polymerase activity	K08834	MYO3,DFNB30	http://www.genome.jp/dbget-bin/www_bget?ko:K08834	Phototransduction - fly	ko04745	-	-	sp|P11369|LORF2_MOUSE	LINE-1 retrotransposable element ORF2 protein OS=Mus musculus OX=10090 GN=Pol PE=1 SV=2
GWHABGR00000010.152	XP_037298988.1;XP_037298982.1	cystinosin homolog isoform X3 [Manduca sexta];cystinosin homolog isoform X1 [Manduca sexta]	GO:0016021	integral component of membrane	K12386	CTNS	http://www.genome.jp/dbget-bin/www_bget?ko:K12386	Lysosome	ko04142	KOG3145	Cystine transporter Cystinosin	sp|Q9VCR7|CTNS_DROME	Cystinosin homolog OS=Drosophila melanogaster OX=7227 GN=CG17119 PE=1 SV=2
GWHABGR00000010.161	XP_023941410.1	uncharacterized protein LOC112048191 [Bicyclus anynana]	-	-	-	-	-	-	-	-	-	-	-
GWHABGR00000010.163	XP_037299601.1;XP_037299600.1	27 kDa hemolymph protein-like isoform X2 [Manduca sexta];27 kDa hemolymph protein-like isoform X1 [Manduca sexta]	-	-	-	-	-	-	-	-	-	sp|Q8T113|P27K_BOMMO	27 kDa glycoprotein OS=Bombyx mori OX=7091 PE=1 SV=1
GWHABGR00000010.165	XP_014361325.1	PREDICTED: uncharacterized protein LOC106713128 [Papilio machaon]	-	-	-	-	-	-	-	-	-	-	-
GWHABGR00000010.169	CAB3242903.1	unnamed protein product [Arctia plantaginis]	-	-	-	-	-	-	-	-	-	-	-
GWHABGR00000010.177	PCG65177.1	hypothetical protein B5V51_9559 [Heliothis virescens]	-	-	-	-	-	-	-	KOG3285	Spindle assembly checkpoint protein	sp|Q556Y9|MD2L1_DICDI	Mitotic spindle assembly checkpoint protein MAD2A OS=Dictyostelium discoideum OX=44689 GN=mad2l1-1 PE=3 SV=1
GWHABGR00000010.2	AGG56526.1	mitochondrial ATP synthase subunit epsilon [Antheraea yamamai]	GO:0046933;GO:0000275	proton-transporting ATP synthase activity, rotational mechanism;mitochondrial proton-transporting ATP synthase complex, catalytic sector F(1)	K02135	ATPeF1E,ATP5E,ATP15	http://www.genome.jp/dbget-bin/www_bget?ko:K02135	Oxidative phosphorylation;Thermogenesis	ko00190,ko04714	KOG3495	Mitochondrial F1F0-ATP synthase, subunit epsilon/ATP15	sp|Q9VXN2|SUN_DROME	Protein stunted OS=Drosophila melanogaster OX=7227 GN=sun PE=1 SV=1
GWHABGR00000010.3	XP_035446354.1	uncharacterized protein LOC118273479 [Spodoptera frugiperda]	GO:0005634;GO:0006915;GO:0003677	nucleus;apoptotic process;DNA binding	-	-	-	-	-	-	-	-	-
GWHABGR00000010.36	XP_022816713.1	programmed cell death protein 2 [Spodoptera litura]	GO:0005737	cytoplasm	K14801	TSR4	http://www.genome.jp/dbget-bin/www_bget?ko:K14801	-	-	KOG2061	Uncharacterized MYND Zn-finger protein	sp|P47816|PDCD2_RAT	Programmed cell death protein 2 OS=Rattus norvegicus OX=10116 GN=Pdcd2 PE=2 SV=2
GWHABGR00000010.37	XP_037299149.1;KAF9798795.1;XP_026729264.1	uncharacterized protein LOC115444647 isoform X3 [Manduca sexta];hypothetical protein SFRURICE_020359 [Spodoptera frugiperda];uncharacterized protein LOC113494928 isoform X1 [Trichoplusia ni]	GO:0008234	cysteine-type peptidase activity	K08596	SENP7	http://www.genome.jp/dbget-bin/www_bget?ko:K08596	-	-	KOG0779	Protease, Ulp1 family	sp|Q9BQF6|SENP7_HUMAN;sp|Q6P7W0|SENP6_MOUSE	Sentrin-specific protease 7 OS=Homo sapiens OX=9606 GN=SENP7 PE=1 SV=4;Sentrin-specific protease 6 OS=Mus musculus OX=10090 GN=Senp6 PE=1 SV=3
GWHABGR00000010.4	XP_021188986.1;XP_021188983.1	elongation of very long chain fatty acids protein AAEL008004 isoform X2 [Helicoverpa armigera];elongation of very long chain fatty acids protein AAEL008004 isoform X1 [Helicoverpa armigera]	GO:0016021;GO:0102337;GO:0102338;GO:0102336;GO:0006633;GO:0102756	integral component of membrane;3-oxo-cerotoyl-CoA synthase activity;3-oxo-lignoceronyl-CoA synthase activity;3-oxo-arachidoyl-CoA synthase activity;fatty acid biosynthetic process;very-long-chain 3-ketoacyl-CoA synthase activity	K10250	ELOVL7	http://www.genome.jp/dbget-bin/www_bget?ko:K10250	Biosynthesis of unsaturated fatty acids;Fatty acid elongation	ko01040,ko00062	-	-	sp|Q1HRV8|ELVL1_AEDAE	Elongation of very long chain fatty acids protein AAEL008004 OS=Aedes aegypti OX=7159 GN=AAEL008004 PE=2 SV=2
GWHABGR00000010.47	XP_023938679.1	uncharacterized protein LOC112046303 [Bicyclus anynana]	GO:0003676;GO:0015074	nucleic acid binding;DNA integration	-	-	-	-	-	-	-	-	-
GWHABGR00000010.50	PCG75187.1	hypothetical protein B5V51_12087 [Heliothis virescens]	GO:0016021	integral component of membrane	-	-	-	-	-	-	-	-	-
GWHABGR00000010.51	RVE52485.1	hypothetical protein evm_002879 [Chilo suppressalis]	-	-	-	-	-	-	-	-	-	-	-
GWHABGR00000010.54	BAM73877.1	cytochrome P450, partial [Bombyx mori]	GO:0016021;GO:0003964;GO:0004519	integral component of membrane;RNA-directed DNA polymerase activity;endonuclease activity	-	-	-	-	-	-	-	-	-
GWHABGR00000010.59	PZC79580.1	hypothetical protein B5X24_HaOG216245 [Helicoverpa armigera]	GO:0016021	integral component of membrane	-	-	-	-	-	-	-	-	-
GWHABGR00000010.8	XP_023935017.1	lambda-crystallin homolog [Bicyclus anynana]	GO:0006631;GO:0016616;GO:0070403	fatty acid metabolic process;oxidoreductase activity, acting on the CH-OH group of donors, NAD or NADP as acceptor;NAD+ binding	K13247	CRYL1	http://www.genome.jp/dbget-bin/www_bget?ko:K13247	Pentose and glucuronate interconversions	ko00040	-	-	sp|Q99KP3|CRYL1_MOUSE	Lambda-crystallin homolog OS=Mus musculus OX=10090 GN=Cryl1 PE=1 SV=3
GWHABGR00000010.86	XP_026320838.1	uncharacterized protein LOC113230944 [Hyposmocoma kahamanoa]	GO:0003723;GO:0005634;GO:0042254;GO:0043484	RNA binding;nucleus;ribosome biogenesis;regulation of RNA splicing	-	-	-	-	-	-	-	sp|Q95SX7|RTBS_DROME	Probable RNA-directed DNA polymerase from transposon BS OS=Drosophila melanogaster OX=7227 GN=RTase PE=2 SV=1
GWHABGR00000010.98	XP_030035491.1	SET domain-containing protein 4 [Manduca sexta]	GO:0016279;GO:0018023	protein-lysine N-methyltransferase activity;peptidyl-lysine trimethylation	-	-	-	-	-	-	-	sp|A0A140C435|SETD4_ARTPA	SET domain-containing protein 4 OS=Artemia parthenogenetica OX=6663 GN=SETD4 PE=1 SV=1
GWHABGR00000011.102	XP_004921716.1	uncharacterized protein LOC101747015 [Bombyx mori]	-	-	-	-	-	-	-	-	-	-	-
GWHABGR00000011.104	XP_026748868.1	spondin-2 [Galleria mellonella]	GO:0007155	cell adhesion	K24428	SPON2	http://www.genome.jp/dbget-bin/www_bget?ko:K24428	-	-	-	-	sp|Q9BUD6|SPON2_HUMAN	Spondin-2 OS=Homo sapiens OX=9606 GN=SPON2 PE=1 SV=3
GWHABGR00000011.115	RVE48396.1	hypothetical protein evm_006957 [Chilo suppressalis]	GO:0016021;GO:0006099;GO:0016491;GO:0003824;GO:0005249;GO:0008076;GO:0034765;GO:0005524;GO:0005743	integral component of membrane;tricarboxylic acid cycle;oxidoreductase activity;catalytic activity;voltage-gated potassium channel activity;voltage-gated potassium channel complex;regulation of ion transmembrane transport;ATP binding;mitochondrial inner membrane	-	-	-	-	-	-	-	-	-
GWHABGR00000011.116	GBP15652.1	hypothetical protein EVAR_5346_1 [Eumeta japonica]	-	-	-	-	-	-	-	-	-	-	-
GWHABGR00000011.137	XP_011564968.1	cytochrome c oxidase assembly factor 5 [Plutella xylostella]	-	-	K18178	COA5,PET191	http://www.genome.jp/dbget-bin/www_bget?ko:K18178	Thermogenesis	ko04714	KOG4114	Cytochrome c oxidase assembly protein PET191	sp|Q28CA1|COA5_XENTR	Cytochrome c oxidase assembly factor 5 OS=Xenopus tropicalis OX=8364 GN=coa5 PE=3 SV=1
GWHABGR00000011.2	XP_014361325.1	PREDICTED: uncharacterized protein LOC106713128 [Papilio machaon]	GO:0016021;GO:0102148;GO:0004563;GO:0005975	integral component of membrane;N-acetyl-beta-D-galactosaminidase activity;beta-N-acetylhexosaminidase activity;carbohydrate metabolic process	-	-	-	-	-	-	-	-	-
GWHABGR00000011.27	XP_026324289.1	uncharacterized protein LOC113233383 [Hyposmocoma kahamanoa]	GO:0043484;GO:0003723	regulation of RNA splicing;RNA binding	-	-	-	-	-	-	-	-	-
GWHABGR00000011.29	XP_035433767.1	uncharacterized protein LOC118265153 [Spodoptera frugiperda]	GO:0003676;GO:0015074	nucleic acid binding;DNA integration	-	-	-	-	-	-	-	-	-
GWHABGR00000011.30	XP_013192038.1	PREDICTED: RNA-directed DNA polymerase from mobile element jockey-like [Amyelois transitella]	-	-	-	-	-	-	-	-	-	sp|Q95SX7|RTBS_DROME	Probable RNA-directed DNA polymerase from transposon BS OS=Drosophila melanogaster OX=7227 GN=RTase PE=2 SV=1
GWHABGR00000011.36	XP_014367920.1	PREDICTED: uncharacterized protein LOC106718363 [Papilio machaon]	GO:0008270;GO:0003676	zinc ion binding;nucleic acid binding	-	-	-	-	-	-	-	sp|P21328|RTJK_DROME	RNA-directed DNA polymerase from mobile element jockey OS=Drosophila melanogaster OX=7227 GN=pol PE=1 SV=1
GWHABGR00000011.38	XP_030020587.1	uncharacterized protein LOC115440431 [Manduca sexta]	GO:0016021	integral component of membrane	-	-	-	-	-	-	-	-	-
GWHABGR00000011.42	AAQ09230.1	reverse transcriptase-like [Antheraea mylitta]	GO:0003964	RNA-directed DNA polymerase activity	-	-	-	-	-	-	-	-	-
GWHABGR00000011.43	XP_037875862.1	uncharacterized protein LOC119630444 isoform X1 [Bombyx mori]	GO:0003676;GO:0004523	nucleic acid binding;RNA-DNA hybrid ribonuclease activity	-	-	-	-	-	-	-	-	-
GWHABGR00000011.52	XP_026494170.1	uncharacterized protein LOC113399291 [Vanessa tameamea]	GO:0003677;GO:0005634	DNA binding;nucleus	-	-	-	-	-	-	-	-	-
GWHABGR00000011.54	CAD7475459.1	unnamed protein product [Plutella xylostella]	-	-	K11853	USP34	http://www.genome.jp/dbget-bin/www_bget?ko:K11853	-	-	-	-	sp|P0CT41|TF212_SCHPO	Transposon Tf2-12 polyprotein OS=Schizosaccharomyces pombe (strain 972 / ATCC 24843) OX=284812 GN=Tf2-12 PE=3 SV=1
GWHABGR00000011.60	AAA74499.1	transposase, partial [Cadra cautella]	GO:0003676;GO:0008270	nucleic acid binding;zinc ion binding	K11433	SETMAR	http://www.genome.jp/dbget-bin/www_bget?ko:K11433	Lysine degradation	ko00310	-	-	-	-
GWHABGR00000011.69	CAB3230287.1	unnamed protein product [Arctia plantaginis]	GO:0003964	RNA-directed DNA polymerase activity	-	-	-	-	-	-	-	sp|P16425|Y2R2_DROME	Putative 115 kDa protein in type-1 retrotransposable element R1DM OS=Drosophila melanogaster OX=7227 GN=R1A1-element\ORF2 PE=4 SV=1
GWHABGR00000011.70	XP_014367443.1	PREDICTED: axoneme-associated protein mst101(2)-like [Papilio machaon]	-	-	-	-	-	-	-	-	-	-	-
GWHABGR00000011.77	RVE40899.1	hypothetical protein evm_014451 [Chilo suppressalis]	GO:0005524;GO:0005743;GO:0003824;GO:0016491;GO:0006099;GO:0016021	ATP binding;mitochondrial inner membrane;catalytic activity;oxidoreductase activity;tricarboxylic acid cycle;integral component of membrane	-	-	-	-	-	-	-	-	-
GWHABGR00000011.79	XP_035450388.1	CAAX prenyl protease 1 homolog [Spodoptera frugiperda]	GO:0005789;GO:0016021;GO:0004222;GO:0046872;GO:0071586	endoplasmic reticulum membrane;integral component of membrane;metalloendopeptidase activity;metal ion binding;CAAX-box protein processing	K06013	STE24	http://www.genome.jp/dbget-bin/www_bget?ko:K06013	Terpenoid backbone biosynthesis	ko00900	KOG2719	Metalloprotease	sp|Q3Y6B8|FACE_TAESO	CAAX prenyl protease 1 homolog OS=Taenia solium OX=6204 GN=TsSte24p PE=1 SV=1
GWHABGR00000011.8	KAF9422622.1	hypothetical protein HW555_001826 [Spodoptera exigua]	GO:0016021	integral component of membrane	-	-	-	-	-	-	-	-	-
GWHABGR00000011.9	XP_037296202.1;XP_023937378.1	exportin-4 [Manduca sexta];exportin-4-like [Bicyclus anynana]	GO:0006886;GO:0031267;GO:0005049	intracellular protein transport;small GTPase binding;nuclear export signal receptor activity	K25203	XPO4	http://www.genome.jp/dbget-bin/www_bget?ko:K25203	Nucleocytoplasmic transport	ko03013	-	-	sp|Q802D3|XPO4_DANRE	Exportin-4 OS=Danio rerio OX=7955 GN=xpo4 PE=2 SV=1
GWHABGR00000011.90	XP_035435527.1	uncharacterized protein LOC118266235 [Spodoptera frugiperda]	-	-	-	-	-	-	-	-	-	-	-
GWHABGR00000011.93	AAO65575.1	moling [Manduca sexta]	-	-	-	-	-	-	-	-	-	-	-
GWHABGR00000011.94	RVE40924.1	hypothetical protein evm_014428, partial [Chilo suppressalis]	GO:0003824	catalytic activity	-	-	-	-	-	-	-	-	-
GWHABGR00000011.98	GFG37563.1	hypothetical protein Cfor_00288, partial [Coptotermes formosanus]	GO:0016021	integral component of membrane	K24226	CFAP65	http://www.genome.jp/dbget-bin/www_bget?ko:K24226	-	-	-	-	-	-
GWHABGR00000012.102	XP_032686856.1	60S ribosomal protein L39 [Odontomachus brunneus]	GO:0022625;GO:0005840;GO:0006412;GO:0003735	cytosolic large ribosomal subunit;ribosome;translation;structural constituent of ribosome	K02924	RP-L39e,RPL39	http://www.genome.jp/dbget-bin/www_bget?ko:K02924	Ribosome	ko03010	KOG0002	60s ribosomal protein L39	sp|Q6F482|RL39_PLUXY	60S ribosomal protein L39 OS=Plutella xylostella OX=51655 GN=RpL39 PE=3 SV=1
GWHABGR00000012.106	XP_014355877.1	PREDICTED: 15 kDa selenoprotein [Papilio machaon]	-	-	-	-	-	-	-	-	-	sp|A8YXY3|SEP15_BOVIN	Selenoprotein F OS=Bos taurus OX=9913 GN=SELENOF PE=2 SV=2
GWHABGR00000012.110	XP_038213129.1	probable dolichyl pyrophosphate Glc1Man9GlcNAc2 alpha-1,3-glucosyltransferase isoform X4 [Zerene cesonia]	GO:0016021;GO:0005789;GO:0006486;GO:0006490;GO:0042283	integral component of membrane;endoplasmic reticulum membrane;protein glycosylation;oligosaccharide-lipid intermediate biosynthetic process;dolichyl pyrophosphate Glc1Man9GlcNAc2 alpha-1,3-glucosyltransferase activity	K03849	ALG8	http://www.genome.jp/dbget-bin/www_bget?ko:K03849	N-Glycan biosynthesis	ko00510	KOG2576	Glucosyltransferase - Alg8p	sp|Q0P5D9|ALG8_BOVIN	Probable dolichyl pyrophosphate Glc1Man9GlcNAc2 alpha-1,3-glucosyltransferase OS=Bos taurus OX=9913 GN=ALG8 PE=2 SV=1
GWHABGR00000012.111	XP_030033559.2	RWD domain-containing protein 2A [Manduca sexta]	-	-	-	-	-	-	-	-	-	sp|P57060|RWD2B_HUMAN	RWD domain-containing protein 2B OS=Homo sapiens OX=9606 GN=RWDD2B PE=1 SV=1
GWHABGR00000012.117	XP_037301204.1	FAST kinase domain-containing protein 5, mitochondrial-like [Manduca sexta]	-	-	-	-	-	-	-	-	-	sp|Q7TMV3|FAKD5_MOUSE	FAST kinase domain-containing protein 5, mitochondrial OS=Mus musculus OX=10090 GN=Fastkd5 PE=2 SV=1
GWHABGR00000012.12	XP_026326537.1	coiled-coil domain-containing protein 22 homolog [Hyposmocoma kahamanoa]	-	-	K23343	CCDC22	http://www.genome.jp/dbget-bin/www_bget?ko:K23343	-	-	-	-	sp|Q16VW9|CCD22_AEDAE	Coiled-coil domain-containing protein 22 homolog OS=Aedes aegypti OX=7159 GN=AAEL009388 PE=3 SV=1
GWHABGR00000012.137	BAA21826.1	transposase [Attacus atlas]	-	-	K11433	SETMAR	http://www.genome.jp/dbget-bin/www_bget?ko:K11433	Lysine degradation	ko00310	-	-	-	-
GWHABGR00000012.139	PCG65177.1	hypothetical protein B5V51_9559 [Heliothis virescens]	-	-	K08834	MYO3,DFNB30	http://www.genome.jp/dbget-bin/www_bget?ko:K08834	Phototransduction - fly	ko04745	-	-	sp|Q9NBX4|RTXE_DROME	Probable RNA-directed DNA polymerase from transposon X-element OS=Drosophila melanogaster OX=7227 GN=X-element\ORF2 PE=3 SV=1
GWHABGR00000012.140	CAB3250324.1	unnamed protein product [Arctia plantaginis]	GO:0003964;GO:0016021	RNA-directed DNA polymerase activity;integral component of membrane	-	-	-	-	-	-	-	-	-
GWHABGR00000012.141	AAQ09230.1	reverse transcriptase-like [Antheraea mylitta]	GO:0003964	RNA-directed DNA polymerase activity	-	-	-	-	-	-	-	-	-
GWHABGR00000012.146	XP_026327662.1	uncharacterized protein LOC113235954 [Hyposmocoma kahamanoa]	GO:0003743;GO:0016021;GO:0042254;GO:0005634;GO:0003723;GO:0043484	translation initiation factor activity;integral component of membrane;ribosome biogenesis;nucleus;RNA binding;regulation of RNA splicing	-	-	-	-	-	-	-	-	-
GWHABGR00000012.147	XP_030026811.1;XP_030026815.1;XP_030026812.1;XP_026745966.1;XP_037297501.1;XP_030026810.1	cholinephosphotransferase 1 isoform X6 [Manduca sexta];cholinephosphotransferase 1 isoform X9 [Manduca sexta];cholinephosphotransferase 1 isoform X7 [Manduca sexta];cholinephosphotransferase 1 isoform X3 [Trichoplusia ni];cholinephosphotransferase 1 isoform X1 [Manduca sexta];cholinephosphotransferase 1 isoform X5 [Manduca sexta]	GO:0008654;GO:0016021;GO:0016780	phospholipid biosynthetic process;integral component of membrane;phosphotransferase activity, for other substituted phosphate groups	K13644	CEPT1	http://www.genome.jp/dbget-bin/www_bget?ko:K13644	Ether lipid metabolism;Glycerophospholipid metabolism;Phosphonate and phosphinate metabolism	ko00565,ko00564,ko00440	KOG2877	sn-1,2-diacylglycerol ethanolamine- and cholinephosphotranferases	sp|Q7ZW02|CHPT1_DANRE	Cholinephosphotransferase 1 OS=Danio rerio OX=7955 GN=chpt1 PE=2 SV=1
GWHABGR00000012.151	ADI61822.1	endonuclease-reverse transcriptase [Bombyx mori]	GO:0004519;GO:0003964	endonuclease activity;RNA-directed DNA polymerase activity	K08834	MYO3,DFNB30	http://www.genome.jp/dbget-bin/www_bget?ko:K08834	Phototransduction - fly	ko04745	-	-	sp|Q95SX7|RTBS_DROME	Probable RNA-directed DNA polymerase from transposon BS OS=Drosophila melanogaster OX=7227 GN=RTase PE=2 SV=1
GWHABGR00000012.167	XP_037297275.1	uncharacterized protein LOC115442002 [Manduca sexta]	GO:0008023	transcription elongation factor complex	-	-	-	-	-	-	-	-	-
GWHABGR00000012.171	BAA76304.1	endonuclease and reverse transcriptase-like protein [Bombyx mori]	GO:0004519;GO:0003964	endonuclease activity;RNA-directed DNA polymerase activity	-	-	-	-	-	-	-	sp|P21328|RTJK_DROME	RNA-directed DNA polymerase from mobile element jockey OS=Drosophila melanogaster OX=7227 GN=pol PE=1 SV=1
GWHABGR00000012.173	KPJ02064.1	RNA-directed DNA polymerase from mobile element jockey [Papilio xuthus]	GO:0004519;GO:0003964	endonuclease activity;RNA-directed DNA polymerase activity	-	-	-	-	-	-	-	sp|P21328|RTJK_DROME	RNA-directed DNA polymerase from mobile element jockey OS=Drosophila melanogaster OX=7227 GN=pol PE=1 SV=1
GWHABGR00000012.187	GBP84037.1	hypothetical protein EVAR_56885_1 [Eumeta japonica]	-	-	-	-	-	-	-	-	-	-	-
GWHABGR00000012.189	PCG67000.1	hypothetical protein B5V51_6973 [Heliothis virescens]	-	-	K10152	CCND3	http://www.genome.jp/dbget-bin/www_bget?ko:K10152	Cell cycle;Cellular senescence;p53 signaling pathway;Focal adhesion;Hippo signaling pathway;JAK-STAT signaling pathway;PI3K-Akt signaling pathway;Wnt signaling pathway	ko04110,ko04218,ko04115,ko04510,ko04390,ko04630,ko04151,ko04310	-	-	sp|P30282|CCND3_MOUSE	G1/S-specific cyclin-D3 OS=Mus musculus OX=10090 GN=Ccnd3 PE=1 SV=1
GWHABGR00000012.19	GBP38812.1	Putative uncharacterized transposon-derived protein F52C9.6 [Eumeta japonica]	GO:0003964;GO:0004519	RNA-directed DNA polymerase activity;endonuclease activity	K24134	ZUP1,ZUFSP	http://www.genome.jp/dbget-bin/www_bget?ko:K24134	-	-	-	-	sp|Q10126|YSM6_CAEEL	Putative uncharacterized transposon-derived protein F52C9.6 OS=Caenorhabditis elegans OX=6239 GN=F52C9.6 PE=5 SV=1
GWHABGR00000012.201	XP_030023025.1	bromodomain adjacent to zinc finger domain protein 2A [Manduca sexta]	-	-	-	-	-	-	-	-	-	-	-
GWHABGR00000012.210	XP_022829123.1	mitochondrial import inner membrane translocase subunit Tim8 [Spodoptera litura]	GO:0005743;GO:0005758;GO:0072321	mitochondrial inner membrane;mitochondrial intermembrane space;obsolete chaperone-mediated protein transport	K17780	TIM8	http://www.genome.jp/dbget-bin/www_bget?ko:K17780	-	-	KOG3489	Mitochondrial import inner membrane translocase, subunit TIM8	sp|Q9Y1A3|TIM8_DROME	Mitochondrial import inner membrane translocase subunit Tim8 OS=Drosophila melanogaster OX=7227 GN=Tim8 PE=3 SV=1
GWHABGR00000012.211	KPI91138.1	Protein FAM50-like [Papilio xuthus]	GO:0005634	nucleus	K13119	FAM50,XAP5	http://www.genome.jp/dbget-bin/www_bget?ko:K13119	-	-	KOG2894	Uncharacterized conserved protein XAP-5	sp|Q16U25|FAM50_AEDAE	Protein FAM50 homolog OS=Aedes aegypti OX=7159 GN=AAEL010045 PE=3 SV=1
GWHABGR00000012.212	XP_026765322.1	gem-associated protein 5-like [Galleria mellonella]	-	-	K13133	GEMIN5	http://www.genome.jp/dbget-bin/www_bget?ko:K13133	-	-	-	-	sp|Q8TEQ6|GEMI5_HUMAN	Gem-associated protein 5 OS=Homo sapiens OX=9606 GN=GEMIN5 PE=1 SV=3
GWHABGR00000012.217	KAF9800965.1	hypothetical protein SFRURICE_014138 [Spodoptera frugiperda]	-	-	-	-	-	-	-	-	-	-	-
GWHABGR00000012.223	XP_026756449.1	uncharacterized protein LOC113516256 [Galleria mellonella]	GO:0003677;GO:0006313;GO:0015074	DNA binding;transposition, DNA-mediated;DNA integration	K00471	BBOX1	http://www.genome.jp/dbget-bin/www_bget?ko:K00471	Lysine degradation	ko00310	-	-	sp|P35072|TCB1_CAEBR	Transposable element Tcb1 transposase OS=Caenorhabditis briggsae OX=6238 PE=3 SV=1
GWHABGR00000012.227	GBP35858.1	Proton channel OtopLc [Eumeta japonica]	GO:0016021;GO:0006811;GO:0005886	integral component of membrane;ion transport;plasma membrane	-	-	-	-	-	-	-	-	-
GWHABGR00000012.238	XP_026333416.1	uncharacterized protein LOC113240350 [Hyposmocoma kahamanoa]	-	-	-	-	-	-	-	-	-	-	-
GWHABGR00000012.243	AAQ09231.1	hypothetical protein [Antheraea mylitta]	-	-	-	-	-	-	-	-	-	-	-
GWHABGR00000012.257	XP_030025414.2	proton-coupled amino acid transporter-like protein CG1139 [Manduca sexta]	GO:0016021	integral component of membrane	K14209	SLC36A,PAT	http://www.genome.jp/dbget-bin/www_bget?ko:K14209	Protein digestion and absorption	ko04974	-	-	sp|Q9W056|C1139_DROME	Proton-coupled amino acid transporter-like protein CG1139 OS=Drosophila melanogaster OX=7227 GN=CG1139 PE=2 SV=1
GWHABGR00000012.261	CAD7469024.1	unnamed protein product [Plutella xylostella]	-	-	-	-	-	-	-	-	-	-	-
GWHABGR00000012.287	XP_030032348.1	translation initiation factor IF-3, mitochondrial [Manduca sexta]	GO:0003743	translation initiation factor activity	K02520	infC,MTIF3	http://www.genome.jp/dbget-bin/www_bget?ko:K02520	-	-	-	-	sp|Q32KZ1|IF3M_BOVIN	Translation initiation factor IF-3, mitochondrial OS=Bos taurus OX=9913 GN=MTIF3 PE=2 SV=1
GWHABGR00000012.296	XP_022829698.1;AOD74991.1	sterol regulatory element-binding protein 1 isoform X2 [Spodoptera litura];sterol regulatory element-binding protein 1 [Helicoverpa armigera]	GO:0046983;GO:0016021	protein dimerization activity;integral component of membrane	K07197	SREBP1,SREBF1	http://www.genome.jp/dbget-bin/www_bget?ko:K07197	AMPK signaling pathway;Insulin signaling pathway	ko04152,ko04910	KOG2588	Predicted DNA-binding protein	sp|Q9WTN3|SRBP1_MOUSE;sp|Q60416|SRBP1_CRIGR	Sterol regulatory element-binding protein 1 OS=Mus musculus OX=10090 GN=Srebf1 PE=1 SV=4;Sterol regulatory element-binding protein 1 OS=Cricetulus griseus OX=10029 GN=SREBF1 PE=2 SV=1
GWHABGR00000012.307	XP_037297433.1	POC1 centriolar protein homolog A isoform X1 [Manduca sexta]	-	-	K16482	POC1	http://www.genome.jp/dbget-bin/www_bget?ko:K16482	-	-	KOG1603	Copper chaperone	sp|Q94BT9|ATOX1_ARATH	Copper transport protein ATX1 OS=Arabidopsis thaliana OX=3702 GN=ATX1 PE=1 SV=2
GWHABGR00000012.311	KPJ16258.1;KAF9421770.1	hypothetical protein RR48_08263 [Papilio machaon];hypothetical protein HW555_002451 [Spodoptera exigua]	GO:0015031;GO:0016021;GO:0005741	protein transport;integral component of membrane;mitochondrial outer membrane	K17773	TOM5	http://www.genome.jp/dbget-bin/www_bget?ko:K17773	-	-	-	-	-	-
GWHABGR00000012.314	XP_026318753.1	uncharacterized protein LOC113229397 [Hyposmocoma kahamanoa]	GO:0046872;GO:0003676;GO:0005634	metal ion binding;nucleic acid binding;nucleus	-	-	-	-	-	-	-	-	-
GWHABGR00000012.316	AAQ09232.1	hypothetical protein [Antheraea mylitta]	-	-	-	-	-	-	-	-	-	-	-
GWHABGR00000012.319	XP_030036959.1	arylsulfatase I [Manduca sexta]	GO:0008484	sulfuric ester hydrolase activity	K01135	ARSB	http://www.genome.jp/dbget-bin/www_bget?ko:K01135	Lysosome;Glycosaminoglycan degradation	ko04142,ko00531	-	-	sp|Q5FYB0|ARSJ_HUMAN	Arylsulfatase J OS=Homo sapiens OX=9606 GN=ARSJ PE=2 SV=1
GWHABGR00000012.33	PCG65177.1	hypothetical protein B5V51_9559 [Heliothis virescens]	-	-	-	-	-	-	-	-	-	-	-
GWHABGR00000012.56	XP_023947661.1	uncharacterized protein LOC112052712 [Bicyclus anynana]	-	-	-	-	-	-	-	-	-	-	-
GWHABGR00000012.58	QDR51023.1	Phospholipase D [Manduca sexta]	GO:0048017;GO:0016042;GO:0004630;GO:0035091;GO:0006654;GO:0070290	inositol lipid-mediated signaling;lipid catabolic process;phospholipase D activity;phosphatidylinositol binding;phosphatidic acid biosynthetic process;N-acylphosphatidylethanolamine-specific phospholipase D activity	K01115	PLD1_2	http://www.genome.jp/dbget-bin/www_bget?ko:K01115	Endocytosis;Phospholipase D signaling pathway;Ras signaling pathway;Sphingolipid signaling pathway;cAMP signaling pathway;Ether lipid metabolism;Glycerophospholipid metabolism;GnRH signaling pathway;Parathyroid hormone synthesis, secretion and action;Fc gamma R-mediated phagocytosis;Glutamatergic synapse	ko04144,ko04072,ko04014,ko04071,ko04024,ko00565,ko00564,ko04912,ko04928,ko04666,ko04724	KOG1329	Phospholipase D1	sp|P70496|PLD1_RAT	Phospholipase D1 OS=Rattus norvegicus OX=10116 GN=Pld1 PE=1 SV=3
GWHABGR00000012.61	XP_030028163.2	LOW QUALITY PROTEIN: cytochrome b561 domain-containing protein 2 [Manduca sexta]	GO:0016021	integral component of membrane	K08371	CYB561D2	http://www.genome.jp/dbget-bin/www_bget?ko:K08371	-	-	-	-	sp|Q9WUE3|C56D2_MOUSE	Transmembrane reductase CYB561D2 OS=Mus musculus OX=10090 GN=Cyb561d2 PE=1 SV=1
GWHABGR00000012.63	XP_028157458.1	mitochondrial inner membrane protease subunit 1 [Ostrinia furnacalis]	GO:0005743;GO:0008236	mitochondrial inner membrane;serine-type peptidase activity	K09647	IMP1	http://www.genome.jp/dbget-bin/www_bget?ko:K09647	Protein export	ko03060	KOG0171	Mitochondrial inner membrane protease, subunit IMP1	sp|Q28I39|IMP1L_XENTR	Mitochondrial inner membrane protease subunit 1 OS=Xenopus tropicalis OX=8364 GN=immp1l PE=2 SV=1
GWHABGR00000012.64	XP_031763321.1	zinc/cadmium resistance protein [Galleria mellonella]	GO:0006829;GO:0008324;GO:0016021	zinc ion transport;cation transmembrane transporter activity;integral component of membrane	K14688	SLC30A1,ZNT1	http://www.genome.jp/dbget-bin/www_bget?ko:K14688	Mineral absorption	ko04978	-	-	-	-
GWHABGR00000012.68	OWR44188.1	putative transposase like protein [Danaus plexippus plexippus]	GO:0005634;GO:0015074;GO:0006313;GO:0003677	nucleus;DNA integration;transposition, DNA-mediated;DNA binding	-	-	-	-	-	-	-	-	-
GWHABGR00000012.73	XP_026747369.1	uncharacterized protein LOC113508495 [Trichoplusia ni]	GO:0016021;GO:0000139	integral component of membrane;Golgi membrane	-	-	-	-	-	-	-	-	-
GWHABGR00000012.74	XP_030025443.1	protein PTCD3 homolog, mitochondrial [Manduca sexta]	-	-	K17659	PTCD3	http://www.genome.jp/dbget-bin/www_bget?ko:K17659	-	-	-	-	sp|A1Z9A8|PTCD3_DROME	Protein PTCD3 homolog, mitochondrial OS=Drosophila melanogaster OX=7227 GN=CG4679 PE=2 SV=1
GWHABGR00000012.77	KAF9407503.1	hypothetical protein HW555_012493 [Spodoptera exigua]	GO:0005886;GO:0048511;GO:0016021;GO:0030431;GO:0032222;GO:0031225;GO:1903818	plasma membrane;rhythmic process;integral component of membrane;sleep;regulation of synaptic transmission, cholinergic;anchored component of membrane;positive regulation of voltage-gated potassium channel activity	-	-	-	-	-	-	-	-	-
GWHABGR00000012.78	XP_030025409.2	uncharacterized protein LOC115443938 isoform X1 [Manduca sexta]	GO:1903818;GO:0031225;GO:0016021;GO:0030431;GO:0032222;GO:0048511;GO:0005886	positive regulation of voltage-gated potassium channel activity;anchored component of membrane;integral component of membrane;sleep;regulation of synaptic transmission, cholinergic;rhythmic process;plasma membrane	-	-	-	-	-	-	-	-	-
GWHABGR00000012.83	XP_030023580.2	cAMP-dependent protein kinase catalytic subunit alpha-like [Manduca sexta]	-	-	K04345	PKA	http://www.genome.jp/dbget-bin/www_bget?ko:K04345	Oocyte meiosis;Gap junction;Tight junction;Autophagy - animal;Apelin signaling pathway;Calcium signaling pathway;Hedgehog signaling pathway;Hedgehog signaling pathway - fly;MAPK signaling pathway;Ras signaling pathway;Wnt signaling pathway;cAMP signaling pathway;Longevity regulating pathway;Longevity regulating pathway - multiple species;Adrenergic signaling in cardiomyocytes;Vascular smooth musc…	ko04114,ko04540,ko04530,ko04140,ko04371,ko04020,ko04340,ko04341,ko04010,ko04014,ko04310,ko04024,ko04211,ko04213,ko04261,ko04270,ko04361,ko04976,ko04971,ko04970,ko04925,ko04927,ko04915,ko04922,ko04912,ko04935,ko04911,ko04910,ko04916,ko04913,ko04921,ko04928,ko04914,ko04923,ko04926,ko04924,ko04919,ko04918,ko04713,ko04714,ko04961,ko04962,ko04062,ko04611,ko04725,ko04728,ko04727,ko04724,ko04720,ko04723…	KOG0616	cAMP-dependent protein kinase catalytic subunit (PKA)	sp|P22694|KAPCB_HUMAN	cAMP-dependent protein kinase catalytic subunit beta OS=Homo sapiens OX=9606 GN=PRKACB PE=1 SV=2
GWHABGR00000012.85	XP_018311644.1	PREDICTED: LOW QUALITY PROTEIN: histone-lysine N-methyltransferase SETMAR-like, partial [Trachymyrmex zeteki]	-	-	K11433	SETMAR	http://www.genome.jp/dbget-bin/www_bget?ko:K11433	Lysine degradation	ko00310	-	-	-	-
GWHABGR00000012.87	XP_030023575.2	single-stranded DNA-binding protein, mitochondrial [Manduca sexta]	GO:0006260;GO:0003697	DNA replication;single-stranded DNA binding	K03111	ssb	http://www.genome.jp/dbget-bin/www_bget?ko:K03111	DNA replication;Homologous recombination;Mismatch repair	ko03030,ko03440,ko03430	-	-	sp|P54622|SSBP_DROME	Single-stranded DNA-binding protein, mitochondrial OS=Drosophila melanogaster OX=7227 GN=mtSSB PE=1 SV=2
GWHABGR00000012.96	XP_004927838.1	N-acetylglucosamine-6-phosphate deacetylase [Bombyx mori]	GO:0006044;GO:0047419;GO:0046872;GO:0008448;GO:0005975	N-acetylglucosamine metabolic process;N-acetylgalactosamine-6-phosphate deacetylase activity;metal ion binding;N-acetylglucosamine-6-phosphate deacetylase activity;carbohydrate metabolic process	K01443	nagA,AMDHD2	http://www.genome.jp/dbget-bin/www_bget?ko:K01443	Amino sugar and nucleotide sugar metabolism	ko00520	-	-	sp|Q9VR81|NAGA_DROME	N-acetylglucosamine-6-phosphate deacetylase OS=Drosophila melanogaster OX=7227 GN=CG17065 PE=2 SV=1
GWHABGR00000012.97	BAB21762.1	gag-like protein [Bombyx mori]	-	-	-	-	-	-	-	-	-	sp|Q9NBX5|GAGXE_DROME	Nucleic-acid-binding protein from transposon X-element OS=Drosophila melanogaster OX=7227 GN=ORF1 PE=4 SV=1
GWHABGR00000013.102	XP_026496646.1;XP_022825033.1	protein draper [Vanessa tameamea];protein draper isoform X2 [Spodoptera litura]	GO:0016021	integral component of membrane	K24068	MEGF10_11	http://www.genome.jp/dbget-bin/www_bget?ko:K24068	-	-	KOG1218	Proteins containing Ca2+-binding EGF-like domains	sp|Q9W0A0|DRPR_DROME	Protein draper OS=Drosophila melanogaster OX=7227 GN=drpr PE=1 SV=3
GWHABGR00000013.103	XP_035438453.1	methionyl-tRNA formyltransferase, mitochondrial-like [Spodoptera frugiperda]	-	-	K00604	MTFMT,fmt	http://www.genome.jp/dbget-bin/www_bget?ko:K00604	Aminoacyl-tRNA biosynthesis;One carbon pool by folate	ko00970,ko00670	KOG3082	Methionyl-tRNA formyltransferase	sp|Q96DP5|FMT_HUMAN	Methionyl-tRNA formyltransferase, mitochondrial OS=Homo sapiens OX=9606 GN=MTFMT PE=2 SV=2
GWHABGR00000013.106	BAA76303.1	Gag-like protein [Bombyx mori]	-	-	-	-	-	-	-	-	-	sp|Q9NBX5|GAGXE_DROME	Nucleic-acid-binding protein from transposon X-element OS=Drosophila melanogaster OX=7227 GN=ORF1 PE=4 SV=1
GWHABGR00000013.11	PZC81866.1	hypothetical protein B5X24_HaOG211879 [Helicoverpa armigera]	GO:0016021	integral component of membrane	-	-	-	-	-	-	-	-	-
GWHABGR00000013.119	GBP54894.1	hypothetical protein EVAR_11647_1 [Eumeta japonica]	-	-	-	-	-	-	-	-	-	-	-
GWHABGR00000013.122	RVE53969.1	hypothetical protein evm_001372 [Chilo suppressalis]	-	-	-	-	-	-	-	-	-	-	-
GWHABGR00000013.125	XP_023937088.1	uncharacterized protein LOC112045221 [Bicyclus anynana]	GO:0004523;GO:0035556;GO:0106310;GO:0106311;GO:0005524;GO:0003676	RNA-DNA hybrid ribonuclease activity;intracellular signal transduction;protein serine kinase activity;protein serine/threonine kinase activity;ATP binding;nucleic acid binding	-	-	-	-	-	-	-	-	-
GWHABGR00000013.127	GBP87577.1	hypothetical protein EVAR_65198_1 [Eumeta japonica]	-	-	-	-	-	-	-	-	-	-	-
GWHABGR00000013.130	VEN54141.1	unnamed protein product [Callosobruchus maculatus]	GO:0032259;GO:0008168;GO:0016021	methylation;methyltransferase activity;integral component of membrane	K11433	SETMAR	http://www.genome.jp/dbget-bin/www_bget?ko:K11433	Lysine degradation	ko00310	-	-	sp|Q7JQ07|MOS1T_DROMA	Mariner Mos1 transposase OS=Drosophila mauritiana OX=7226 GN=mariner\T PE=1 SV=1
GWHABGR00000013.137	XP_026290017.1	uncharacterized protein LOC113214768 [Frankliniella occidentalis]	GO:0015074;GO:0003676	DNA integration;nucleic acid binding	-	-	-	-	-	-	-	sp|P0CT41|TF212_SCHPO	Transposon Tf2-12 polyprotein OS=Schizosaccharomyces pombe (strain 972 / ATCC 24843) OX=284812 GN=Tf2-12 PE=3 SV=1
GWHABGR00000013.146	XP_030033465.2	LOW QUALITY PROTEIN: ATP-dependent RNA helicase DDX54 [Manduca sexta]	GO:0005524;GO:0016787;GO:0003724;GO:0005730;GO:0003723	ATP binding;hydrolase activity;RNA helicase activity;nucleolus;RNA binding	K14808	DDX54,DBP10	http://www.genome.jp/dbget-bin/www_bget?ko:K14808	-	-	KOG0337	ATP-dependent RNA helicase	sp|Q8K4L0|DDX54_MOUSE	ATP-dependent RNA helicase DDX54 OS=Mus musculus OX=10090 GN=Ddx54 PE=1 SV=1
GWHABGR00000013.148	BAB21762.1	gag-like protein [Bombyx mori]	-	-	-	-	-	-	-	-	-	sp|Q9NBX5|GAGXE_DROME	Nucleic-acid-binding protein from transposon X-element OS=Drosophila melanogaster OX=7227 GN=ORF1 PE=4 SV=1
GWHABGR00000013.23	XP_038222939.1	methionyl-tRNA formyltransferase, mitochondrial [Zerene cesonia]	-	-	K00604	MTFMT,fmt	http://www.genome.jp/dbget-bin/www_bget?ko:K00604	Aminoacyl-tRNA biosynthesis;One carbon pool by folate	ko00970,ko00670	-	-	-	-
GWHABGR00000013.32	XP_022130762.1	uncharacterized protein LOC111004180 [Pieris rapae]	GO:0016021	integral component of membrane	-	-	-	-	-	-	-	-	-
GWHABGR00000013.34	XP_028027324.1	uncharacterized protein LOC114240838 [Bombyx mandarina]	-	-	-	-	-	-	-	-	-	-	-
GWHABGR00000013.37	XP_034840382.1	uncharacterized protein LOC117996432 [Maniola hyperantus]	GO:0015074;GO:0003676	DNA integration;nucleic acid binding	-	-	-	-	-	-	-	sp|Q09575|YRD6_CAEEL	Uncharacterized protein K02A2.6 OS=Caenorhabditis elegans OX=6239 GN=K02A2.6 PE=4 SV=1
GWHABGR00000013.42	BAB21762.1	gag-like protein [Bombyx mori]	-	-	-	-	-	-	-	-	-	sp|Q9NBX5|GAGXE_DROME	Nucleic-acid-binding protein from transposon X-element OS=Drosophila melanogaster OX=7227 GN=ORF1 PE=4 SV=1
GWHABGR00000013.47	VEN54141.1	unnamed protein product [Callosobruchus maculatus]	GO:0032259;GO:0008168;GO:0016021	methylation;methyltransferase activity;integral component of membrane	K11433	SETMAR	http://www.genome.jp/dbget-bin/www_bget?ko:K11433	Lysine degradation	ko00310	-	-	sp|Q7JQ07|MOS1T_DROMA	Mariner Mos1 transposase OS=Drosophila mauritiana OX=7226 GN=mariner\T PE=1 SV=1
GWHABGR00000013.49	XP_028157778.1;XP_013184540.1	pre-mRNA-processing factor 17 [Ostrinia furnacalis];PREDICTED: pre-mRNA-processing factor 17 isoform X1 [Amyelois transitella]	GO:0000398;GO:0071013	mRNA splicing, via spliceosome;catalytic step 2 spliceosome	K12816	CDC40,PRP17	http://www.genome.jp/dbget-bin/www_bget?ko:K12816	Spliceosome	ko03040	KOG0282	mRNA splicing factor	sp|Q9DC48|PRP17_MOUSE	Pre-mRNA-processing factor 17 OS=Mus musculus OX=10090 GN=Cdc40 PE=2 SV=1
GWHABGR00000013.51	XP_030032734.1	aminopeptidase N [Manduca sexta]	GO:0008270;GO:0008237;GO:0004177	zinc ion binding;metallopeptidase activity;aminopeptidase activity	K01257	LNPEP	http://www.genome.jp/dbget-bin/www_bget?ko:K01257	Renin-angiotensin system	ko04614	-	-	sp|P15144|AMPN_HUMAN	Aminopeptidase N OS=Homo sapiens OX=9606 GN=ANPEP PE=1 SV=4
GWHABGR00000013.52	NP_001266323.1	membrane alanyl aminopeptidase-like precursor [Bombyx mori]	GO:0008270;GO:0016021;GO:0008237;GO:0004177	zinc ion binding;integral component of membrane;metallopeptidase activity;aminopeptidase activity	K11140	ANPEP,CD13	http://www.genome.jp/dbget-bin/www_bget?ko:K11140	Glutathione metabolism;Renin-angiotensin system;Hematopoietic cell lineage	ko00480,ko04614,ko04640	-	-	sp|Q11001|AMPM_MANSE	Membrane alanyl aminopeptidase (Fragment) OS=Manduca sexta OX=7130 PE=1 SV=1
GWHABGR00000013.53	XP_028036145.1	membrane alanyl aminopeptidase-like [Bombyx mandarina]	GO:0008237;GO:0016021;GO:0004177;GO:0008270	metallopeptidase activity;integral component of membrane;aminopeptidase activity;zinc ion binding	K11140	ANPEP,CD13	http://www.genome.jp/dbget-bin/www_bget?ko:K11140	Glutathione metabolism;Renin-angiotensin system;Hematopoietic cell lineage	ko00480,ko04614,ko04640	-	-	sp|Q11000|AMPM_HELVI;sp|Q11001|AMPM_MANSE	Membrane alanyl aminopeptidase OS=Heliothis virescens OX=7102 PE=1 SV=1;Membrane alanyl aminopeptidase (Fragment) OS=Manduca sexta OX=7130 PE=1 SV=1
GWHABGR00000013.54	XP_037868955.1	uncharacterized protein LOC101744250 [Bombyx mori]	GO:0008270;GO:0004177;GO:0016021;GO:0008237	zinc ion binding;aminopeptidase activity;integral component of membrane;metallopeptidase activity	K11140	ANPEP,CD13	http://www.genome.jp/dbget-bin/www_bget?ko:K11140	Glutathione metabolism;Renin-angiotensin system;Hematopoietic cell lineage	ko00480,ko04614,ko04640	-	-	sp|Q11001|AMPM_MANSE	Membrane alanyl aminopeptidase (Fragment) OS=Manduca sexta OX=7130 PE=1 SV=1
GWHABGR00000013.63	XP_028171595.1	bolA-like protein DDB_G0274169 [Ostrinia furnacalis]	-	-	K22066	BOLA1	http://www.genome.jp/dbget-bin/www_bget?ko:K22066	-	-	KOG2313	Stress-induced protein UVI31+	sp|Q86KD0|Y7416_DICDI	BolA-like protein DDB_G0274169 OS=Dictyostelium discoideum OX=44689 GN=DDB_G0274169 PE=3 SV=1
GWHABGR00000013.69	RVE48656.1	hypothetical protein evm_006727 [Chilo suppressalis]	GO:0016021	integral component of membrane	-	-	-	-	-	-	-	-	-
GWHABGR00000013.87	BAM18532.1	unknown unsecreted protein [Papilio xuthus]	-	-	-	-	-	-	-	-	-	-	-
GWHABGR00000013.92	XP_037296581.1	PHD finger protein 14 [Manduca sexta]	-	-	-	-	-	-	-	-	-	sp|O94880|PHF14_HUMAN;sp|Q9D4H9|PHF14_MOUSE	PHD finger protein 14 OS=Homo sapiens OX=9606 GN=PHF14 PE=1 SV=2;PHD finger protein 14 OS=Mus musculus OX=10090 GN=Phf14 PE=1 SV=1
GWHABGR00000014.11	XP_037870363.1	uncharacterized protein LOC119629248 [Bombyx mori]	GO:0003964	RNA-directed DNA polymerase activity	-	-	-	-	-	-	-	-	-
GWHABGR00000014.119	RVE47616.1	hypothetical protein evm_007713 [Chilo suppressalis]	GO:0003677;GO:0046872;GO:0016021;GO:0003964	DNA binding;metal ion binding;integral component of membrane;RNA-directed DNA polymerase activity	-	-	-	-	-	-	-	-	-
GWHABGR00000014.13	AAB47739.1	transposase [Bombyx mori]	GO:0005634	nucleus	-	-	-	-	-	-	-	-	-
GWHABGR00000014.135	NP_001298303.1	ubiquitin-conjugating enzyme E2-17 kDa [Papilio polytes]	GO:0005524;GO:0016740	ATP binding;transferase activity	K06689	UBE2D,UBC4,UBC5	http://www.genome.jp/dbget-bin/www_bget?ko:K06689	MAPK signaling pathway - fly;Protein processing in endoplasmic reticulum;Ubiquitin mediated proteolysis;Toll and Imd signaling pathway	ko04013,ko04141,ko04120,ko04624	-	-	sp|P25867|UBCD1_DROME	Ubiquitin-conjugating enzyme E2-17 kDa OS=Drosophila melanogaster OX=7227 GN=eff PE=1 SV=1
GWHABGR00000014.136	XP_004929457.2	progestin and adipoQ receptor family member 3 [Bombyx mori]	-	-	-	-	-	-	-	-	-	sp|Q6TCG8|PAQR3_MOUSE	Progestin and adipoQ receptor family member 3 OS=Mus musculus OX=10090 GN=Paqr3 PE=2 SV=1
GWHABGR00000014.138	XP_030020823.1;XP_028160983.1;PZC75953.1;ADU03994.1;XP_028030230.1;XP_030020822.1	uncharacterized protein LOC115440590 isoform X2 [Manduca sexta];uncharacterized protein LOC114353264 [Ostrinia furnacalis];hypothetical protein B5X24_HaOG205294 [Helicoverpa armigera];saposin-like protein [Bombyx mori];prosaposin [Bombyx mandarina];uncharacterized protein LOC115440590 isoform X1 [Manduca sexta]	GO:0005576;GO:0005764;GO:0003676;GO:0003964;GO:0004523;GO:0006665	extracellular region;lysosome;nucleic acid binding;RNA-directed DNA polymerase activity;RNA-DNA hybrid ribonuclease activity;sphingolipid metabolic process	K12382	PSAP,SGP1	http://www.genome.jp/dbget-bin/www_bget?ko:K12382	Lysosome;Sphingolipid metabolism	ko04142,ko00600	KOG1340	Prosaposin	sp|O13035|SAP_CHICK;sp|P21328|RTJK_DROME;sp|P26779|SAP_BOVIN;sp|P07602|SAP_HUMAN	Prosaposin OS=Gallus gallus OX=9031 GN=PSAP PE=1 SV=1;RNA-directed DNA polymerase from mobile element jockey OS=Drosophila melanogaster OX=7227 GN=pol PE=1 SV=1;Prosaposin OS=Bos taurus OX=9913 GN=PSAP PE=1 SV=3;Prosaposin OS=Homo sapiens OX=9606 GN=PSAP PE=1 SV=2
GWHABGR00000014.15	RVE51677.1	hypothetical protein evm_003649 [Chilo suppressalis]	GO:0003676;GO:0005524;GO:0005634;GO:0004523;GO:0022857;GO:0016021	nucleic acid binding;ATP binding;nucleus;RNA-DNA hybrid ribonuclease activity;transmembrane transporter activity;integral component of membrane	-	-	-	-	-	-	-	-	-
GWHABGR00000014.153	GFG37563.1	hypothetical protein Cfor_00288, partial [Coptotermes formosanus]	GO:0016021	integral component of membrane	-	-	-	-	-	-	-	-	-
GWHABGR00000014.154	RVE49150.1	hypothetical protein evm_006157 [Chilo suppressalis]	GO:0003676	nucleic acid binding	K11593	ELF2C,AGO	http://www.genome.jp/dbget-bin/www_bget?ko:K11593	Axon regeneration	ko04361	KOG1041	Translation initiation factor 2C (eIF-2C) and related proteins	sp|Q9VUQ5|AGO2_DROME	Protein argonaute-2 OS=Drosophila melanogaster OX=7227 GN=AGO2 PE=1 SV=3
GWHABGR00000014.159	KPJ02064.1	RNA-directed DNA polymerase from mobile element jockey [Papilio xuthus]	GO:0004519;GO:0003964	endonuclease activity;RNA-directed DNA polymerase activity	-	-	-	-	-	-	-	sp|P21328|RTJK_DROME	RNA-directed DNA polymerase from mobile element jockey OS=Drosophila melanogaster OX=7227 GN=pol PE=1 SV=1
GWHABGR00000014.160	XP_038112916.1;XP_039254418.1	zinc finger CCHC domain-containing protein 24-like [Culex quinquefasciatus];zinc finger CCHC domain-containing protein 24-like [Styela clava]	-	-	-	-	-	-	-	-	-	sp|Q8N2G6|ZCH24_HUMAN	Zinc finger CCHC domain-containing protein 24 OS=Homo sapiens OX=9606 GN=ZCCHC24 PE=1 SV=1
GWHABGR00000014.161	RLW04068.1	hypothetical protein DV515_00006092 [Erythrura gouldiae]	-	-	-	-	-	-	-	-	-	sp|Q8N2G6|ZCH24_HUMAN	Zinc finger CCHC domain-containing protein 24 OS=Homo sapiens OX=9606 GN=ZCCHC24 PE=1 SV=1
GWHABGR00000014.163	KMQ85192.1	reverse transcriptase [Lasius niger]	GO:0003964	RNA-directed DNA polymerase activity	K19511	PXDN,VPO1	http://www.genome.jp/dbget-bin/www_bget?ko:K19511	-	-	-	-	sp|Q95SX7|RTBS_DROME	Probable RNA-directed DNA polymerase from transposon BS OS=Drosophila melanogaster OX=7227 GN=RTase PE=2 SV=1
GWHABGR00000014.164	XP_037298362.1	cadherin-86C isoform X1 [Manduca sexta]	GO:0005509;GO:0007156;GO:0005886	calcium ion binding;homophilic cell adhesion via plasma membrane adhesion molecules;plasma membrane	-	-	-	-	-	-	-	sp|Q9VGW1|CAD86_DROME	Cadherin-86C OS=Drosophila melanogaster OX=7227 GN=Cad86C PE=2 SV=3
GWHABGR00000014.167	BAB21762.1	gag-like protein [Bombyx mori]	-	-	-	-	-	-	-	-	-	sp|Q9NBX5|GAGXE_DROME	Nucleic-acid-binding protein from transposon X-element OS=Drosophila melanogaster OX=7227 GN=ORF1 PE=4 SV=1
GWHABGR00000014.168	XP_037298398.1	juvenile hormone acid O-methyltransferase-like [Manduca sexta]	GO:0008168;GO:0032259	methyltransferase activity;methylation	K10718	JHAMT	http://www.genome.jp/dbget-bin/www_bget?ko:K10718	Insect hormone biosynthesis	ko00981	-	-	sp|Q767F1|JHAMT_BOMMO	Juvenile hormone acid O-methyltransferase OS=Bombyx mori OX=7091 GN=JHAMT PE=1 SV=1
GWHABGR00000014.170	XP_026752198.1	palmitoyltransferase ZDHHC23 [Galleria mellonella]	GO:0016021	integral component of membrane	K18932	ZDHHC	http://www.genome.jp/dbget-bin/www_bget?ko:K18932	-	-	-	-	-	-
GWHABGR00000014.177	XP_035458932.1	disks large 1 tumor suppressor protein-like isoform X7 [Spodoptera frugiperda]	-	-	K12076	DLG1	http://www.genome.jp/dbget-bin/www_bget?ko:K12076	Tight junction;Hippo signaling pathway;Hippo signaling pathway - fly;T cell receptor signaling pathway	ko04530,ko04390,ko04391,ko04660	-	-	sp|P31007|DLG1_DROME	Disks large 1 tumor suppressor protein OS=Drosophila melanogaster OX=7227 GN=dlg1 PE=1 SV=2
GWHABGR00000014.181	RVE43101.1	hypothetical protein evm_012242 [Chilo suppressalis]	GO:0005634;GO:0006915;GO:0003677	nucleus;apoptotic process;DNA binding	-	-	-	-	-	-	-	-	-
GWHABGR00000014.23	XP_013149138.1;XP_013175849.1	PREDICTED: ribonuclease Oy [Papilio polytes];PREDICTED: ribonuclease Oy [Papilio xuthus]	GO:0003723;GO:0033897	RNA binding;ribonuclease T2 activity	K01166	RNASET2	http://www.genome.jp/dbget-bin/www_bget?ko:K01166	-	-	-	-	sp|Q7M456|RNOY_CRAGI;sp|C0HKG5|RNT2A_MOUSE	Ribonuclease Oy OS=Crassostrea gigas OX=29159 PE=1 SV=1;Ribonuclease T2-A OS=Mus musculus OX=10090 GN=Rnaset2a PE=1 SV=1
GWHABGR00000014.30	XP_028030856.1	transcriptional protein SWT1 isoform X1 [Bombyx mandarina]	-	-	-	-	-	-	-	-	-	-	-
GWHABGR00000014.35	XP_037298142.1	arrestin domain-containing protein 5-like [Manduca sexta]	-	-	-	-	-	-	-	-	-	-	-
GWHABGR00000014.40	OWR48834.1	hypothetical protein KGM_213884 [Danaus plexippus plexippus]	-	-	-	-	-	-	-	-	-	sp|Q53H47|SETMR_HUMAN	Histone-lysine N-methyltransferase SETMAR OS=Homo sapiens OX=9606 GN=SETMAR PE=1 SV=2
GWHABGR00000014.41	PZC82802.1	hypothetical protein B5X24_HaOG209587 [Helicoverpa armigera]	GO:0016021	integral component of membrane	-	-	-	-	-	-	-	-	-
GWHABGR00000014.48	GBP36463.1	hypothetical protein EVAR_88043_1 [Eumeta japonica]	-	-	-	-	-	-	-	-	-	-	-
GWHABGR00000014.60	XP_030032282.1	putative fatty acyl-CoA reductase CG5065 isoform X1 [Manduca sexta]	GO:0006629;GO:0080019;GO:0102965;GO:0016021	lipid metabolic process;fatty-acyl-CoA reductase (alcohol-forming) activity;alcohol-forming fatty acyl-CoA reductase activity;integral component of membrane	K13356	FAR	http://www.genome.jp/dbget-bin/www_bget?ko:K13356	Peroxisome;Longevity regulating pathway - worm	ko04146,ko04212	KOG1221	Acyl-CoA reductase	sp|A1ZAI5|FACR1_DROME	Putative fatty acyl-CoA reductase CG5065 OS=Drosophila melanogaster OX=7227 GN=CG5065 PE=3 SV=1
GWHABGR00000014.62	XP_028170418.1	uncharacterized protein LOC114360064 [Ostrinia furnacalis]	-	-	-	-	-	-	-	-	-	-	-
GWHABGR00000014.63	XP_014359459.1	PREDICTED: protein argonaute 18-like, partial [Papilio machaon]	GO:0003676	nucleic acid binding	K11593	ELF2C,AGO	http://www.genome.jp/dbget-bin/www_bget?ko:K11593	Axon regeneration	ko04361	-	-	-	-
GWHABGR00000014.7	KOB70882.1	Uncharacterized protein OBRU01_14628 [Operophtera brumata]	-	-	-	-	-	-	-	-	-	-	-
GWHABGR00000014.73	XP_030037688.2	juvenile hormone acid O-methyltransferase [Manduca sexta]	-	-	K10718	JHAMT	http://www.genome.jp/dbget-bin/www_bget?ko:K10718	Insect hormone biosynthesis	ko00981	-	-	sp|Q767F1|JHAMT_BOMMO	Juvenile hormone acid O-methyltransferase OS=Bombyx mori OX=7091 GN=JHAMT PE=1 SV=1
GWHABGR00000014.87	RVE42857.1	hypothetical protein evm_012475 [Chilo suppressalis]	GO:0006351;GO:0046872;GO:0005634;GO:0003964;GO:0016021	transcription, DNA-templated;metal ion binding;nucleus;RNA-directed DNA polymerase activity;integral component of membrane	-	-	-	-	-	-	-	sp|Q95SX7|RTBS_DROME	Probable RNA-directed DNA polymerase from transposon BS OS=Drosophila melanogaster OX=7227 GN=RTase PE=2 SV=1
GWHABGR00000014.88	BAA76304.1	endonuclease and reverse transcriptase-like protein [Bombyx mori]	GO:0003964;GO:0004519	RNA-directed DNA polymerase activity;endonuclease activity	-	-	-	-	-	-	-	sp|Q95SX7|RTBS_DROME	Probable RNA-directed DNA polymerase from transposon BS OS=Drosophila melanogaster OX=7227 GN=RTase PE=2 SV=1
GWHABGR00000014.89	XP_030020904.1	nose resistant to fluoxetine protein 6 [Manduca sexta]	GO:0016021;GO:0016747	integral component of membrane;acyltransferase activity, transferring groups other than amino-acyl groups	-	-	-	-	-	-	-	sp|Q09225|NRF6_CAEEL	Nose resistant to fluoxetine protein 6 OS=Caenorhabditis elegans OX=6239 GN=nrf-6 PE=1 SV=3
GWHABGR00000014.92	XP_028026000.1	LOW QUALITY PROTEIN: uncharacterized protein LOC114239801 [Bombyx mandarina]	GO:0003964;GO:0004519	RNA-directed DNA polymerase activity;endonuclease activity	K24134	ZUP1,ZUFSP	http://www.genome.jp/dbget-bin/www_bget?ko:K24134	-	-	-	-	sp|Q03278|PO21_NASVI	Retrovirus-related Pol polyprotein from type-1 retrotransposable element R2 (Fragment) OS=Nasonia vitripennis OX=7425 PE=4 SV=2
GWHABGR00000014.95	AAQ09231.1	hypothetical protein [Antheraea mylitta]	-	-	-	-	-	-	-	-	-	-	-
GWHABGR00000014.96	CAB3259536.1	unnamed protein product [Arctia plantaginis]	-	-	-	-	-	-	-	-	-	sp|Q95SX7|RTBS_DROME	Probable RNA-directed DNA polymerase from transposon BS OS=Drosophila melanogaster OX=7227 GN=RTase PE=2 SV=1
GWHABGR00000014.99	CAB3222584.1	unnamed protein product [Arctia plantaginis]	GO:0016192;GO:0016021	vesicle-mediated transport;integral component of membrane	K20368	CNIH,ERV14	http://www.genome.jp/dbget-bin/www_bget?ko:K20368	-	-	-	-	sp|P49858|CNI_DROME	Protein cornichon OS=Drosophila melanogaster OX=7227 GN=cni PE=1 SV=1
GWHABGR00000015.107	XP_028033829.1	uncharacterized protein LOC114245752 [Bombyx mandarina]	GO:0003676;GO:0015074	nucleic acid binding;DNA integration	-	-	-	-	-	-	-	sp|P10394|POL4_DROME	Retrovirus-related Pol polyprotein from transposon 412 OS=Drosophila melanogaster OX=7227 GN=POL PE=4 SV=1
GWHABGR00000015.108	XP_037297679.1	long-chain fatty acid transport protein 4-like [Manduca sexta]	GO:0016021	integral component of membrane	K08745	SLC27A1_4,FATP1_4	http://www.genome.jp/dbget-bin/www_bget?ko:K08745	Fat digestion and absorption;PPAR signaling pathway	ko04975,ko03320	KOG1179	Very long-chain acyl-CoA synthetase/fatty acid transporter	sp|Q6P1M0|S27A4_HUMAN	Long-chain fatty acid transport protein 4 OS=Homo sapiens OX=9606 GN=SLC27A4 PE=1 SV=1
GWHABGR00000015.116	XP_030021394.1;XP_030021392.1;KPJ15195.1;PCG78657.1	probable G-protein coupled receptor Mth-like 3 isoform X2 [Manduca sexta];probable G-protein coupled receptor Mth-like 3 isoform X1 [Manduca sexta];G-protein coupled receptor Mth2 [Papilio machaon];hypothetical protein B5V51_3488 [Heliothis virescens]	GO:0004930;GO:0007166;GO:0016021;GO:0004888	G protein-coupled receptor activity;cell surface receptor signaling pathway;integral component of membrane;transmembrane signaling receptor activity	K04599	MTH	http://www.genome.jp/dbget-bin/www_bget?ko:K04599	-	-	-	-	sp|Q95NQ0|MTH2_DROSI	G-protein coupled receptor Mth2 OS=Drosophila simulans OX=7240 GN=mth2 PE=3 SV=1
GWHABGR00000015.120	XP_013200597.1	PREDICTED: reactive oxygen species modulator 1 [Amyelois transitella]	GO:0016021	integral component of membrane	-	-	-	-	-	KOG4096	Uncharacterized conserved protein	sp|Q3SZV8|ROMO1_BOVIN	Reactive oxygen species modulator 1 OS=Bos taurus OX=9913 GN=ROMO1 PE=3 SV=1
GWHABGR00000015.121	XP_028040855.1;XP_030021417.1;CAB3231125.1	transcription termination factor 3, mitochondrial [Bombyx mandarina];transcription termination factor 3, mitochondrial [Manduca sexta];unnamed protein product [Arctia plantaginis]	GO:0006355;GO:0003690	regulation of transcription, DNA-templated;double-stranded DNA binding	K15032	MTERFD	http://www.genome.jp/dbget-bin/www_bget?ko:K15032	-	-	KOG1267	Mitochondrial transcription termination factor, mTERF	sp|Q9VPD5|MTEF3_DROME;sp|Q6P6Q6|MTEF3_RAT	Transcription termination factor 3, mitochondrial OS=Drosophila melanogaster OX=7227 GN=mTerf3 PE=2 SV=1;Transcription termination factor 3, mitochondrial OS=Rattus norvegicus OX=10116 GN=Mterf3 PE=2 SV=1
GWHABGR00000015.138	XP_026328727.1;XP_038207284.1	COP9 signalosome complex subunit 9 [Hyposmocoma kahamanoa];COP9 signalosome complex subunit 9 [Zerene cesonia]	-	-	-	-	-	-	-	-	-	sp|Q32PD7|CSN9_BOVIN	COP9 signalosome complex subunit 9 OS=Bos taurus OX=9913 GN=COPS9 PE=3 SV=1
GWHABGR00000015.139	KAF9414672.1	hypothetical protein HW555_007450, partial [Spodoptera exigua]	-	-	-	-	-	-	-	-	-	-	-
GWHABGR00000015.144	XP_026737744.1	sodium/potassium-transporting ATPase subunit beta-2-like [Trichoplusia ni]	-	-	K01540	ATP1B,CD298	http://www.genome.jp/dbget-bin/www_bget?ko:K01540	cAMP signaling pathway;cGMP-PKG signaling pathway;Adrenergic signaling in cardiomyocytes;Cardiac muscle contraction;Bile secretion;Carbohydrate digestion and absorption;Gastric acid secretion;Mineral absorption;Pancreatic secretion;Protein digestion and absorption;Salivary secretion;Aldosterone synthesis and secretion;Insulin secretion;Thyroid hormone signaling pathway;Thyroid hormone synthesis;A…	ko04024,ko04022,ko04261,ko04260,ko04976,ko04973,ko04971,ko04978,ko04972,ko04974,ko04970,ko04925,ko04911,ko04919,ko04918,ko04960,ko04961,ko04964	-	-	sp|Q24048|ATPB2_DROME	Sodium/potassium-transporting ATPase subunit beta-2 OS=Drosophila melanogaster OX=7227 GN=nrv2 PE=1 SV=2
GWHABGR00000015.148	XP_004929146.1	uncharacterized protein LOC101745293 [Bombyx mori]	GO:0016021	integral component of membrane	-	-	-	-	-	-	-	-	-
GWHABGR00000015.152	XP_013192953.1	PREDICTED: uncharacterized protein LOC106136840 isoform X1 [Amyelois transitella]	-	-	-	-	-	-	-	-	-	-	-
GWHABGR00000015.157	KPJ19636.1	Retrovirus-related Pol polyprotein from transposon TNT 1-94 [Papilio machaon]	GO:0003676;GO:0008270;GO:0015074	nucleic acid binding;zinc ion binding;DNA integration	-	-	-	-	-	-	-	sp|P10978|POLX_TOBAC	Retrovirus-related Pol polyprotein from transposon TNT 1-94 OS=Nicotiana tabacum OX=4097 PE=2 SV=1
GWHABGR00000015.162	XP_026746843.1	uncharacterized protein LOC113508082 [Trichoplusia ni]	GO:0003676;GO:0004523	nucleic acid binding;RNA-DNA hybrid ribonuclease activity	-	-	-	-	-	-	-	-	-
GWHABGR00000015.163	BAB21762.1	gag-like protein [Bombyx mori]	-	-	-	-	-	-	-	-	-	sp|Q9NBX5|GAGXE_DROME	Nucleic-acid-binding protein from transposon X-element OS=Drosophila melanogaster OX=7227 GN=ORF1 PE=4 SV=1
GWHABGR00000015.172	XP_014367920.1	PREDICTED: uncharacterized protein LOC106718363 [Papilio machaon]	-	-	-	-	-	-	-	-	-	sp|P21328|RTJK_DROME	RNA-directed DNA polymerase from mobile element jockey OS=Drosophila melanogaster OX=7227 GN=pol PE=1 SV=1
GWHABGR00000015.175	XP_030033095.1	zinc finger protein Xfin [Manduca sexta]	-	-	K09228	KRAB	http://www.genome.jp/dbget-bin/www_bget?ko:K09228	-	-	-	-	-	-
GWHABGR00000015.176	XP_026324289.1	uncharacterized protein LOC113233383 [Hyposmocoma kahamanoa]	GO:0005272;GO:0003723;GO:0005634;GO:0016021;GO:0043484	sodium channel activity;RNA binding;nucleus;integral component of membrane;regulation of RNA splicing	-	-	-	-	-	-	-	-	-
GWHABGR00000015.19	GBM05938.1	hypothetical protein AVEN_135296-1 [Araneus ventricosus]	-	-	-	-	-	-	-	-	-	-	-
GWHABGR00000015.191	XP_037297862.1;XP_030041141.1	elongation factor G, mitochondrial-like [Manduca sexta];elongation factor G, mitochondrial [Manduca sexta]	GO:0003924;GO:0003746;GO:0005739;GO:0070125;GO:0005525	GTPase activity;translation elongation factor activity;mitochondrion;mitochondrial translational elongation;GTP binding	K02355	fusA,GFM,EFG	http://www.genome.jp/dbget-bin/www_bget?ko:K02355	-	-	KOG0465	Mitochondrial elongation factor	sp|Q7Q1K8|EFGM_ANOGA	Elongation factor G, mitochondrial OS=Anopheles gambiae OX=7165 GN=AGAP009737 PE=3 SV=4
GWHABGR00000015.192	BAA76304.1	endonuclease and reverse transcriptase-like protein [Bombyx mori]	GO:0003964;GO:0004519	RNA-directed DNA polymerase activity;endonuclease activity	-	-	-	-	-	-	-	sp|Q95SX7|RTBS_DROME	Probable RNA-directed DNA polymerase from transposon BS OS=Drosophila melanogaster OX=7227 GN=RTase PE=2 SV=1
GWHABGR00000015.198	XP_011568213.1	UPF0430 protein CG31712 [Plutella xylostella]	-	-	K13173	ARGLU1	http://www.genome.jp/dbget-bin/www_bget?ko:K13173	-	-	-	-	sp|Q6P2W5|ARGL1_XENTR	Arginine and glutamate-rich protein 1 OS=Xenopus tropicalis OX=8364 GN=arglu1 PE=2 SV=1
GWHABGR00000015.199	XP_034826155.1	mannose-P-dolichol utilization defect 1 protein homolog [Maniola hyperantus]	GO:0016021	integral component of membrane	K09660	MPDU1	http://www.genome.jp/dbget-bin/www_bget?ko:K09660	-	-	KOG3211	Predicted endoplasmic reticulum membrane protein Lec35/MPDU1 involved in monosaccharide-P-dolichol utilization	sp|Q9VMW8|MPU1_DROME	Mannose-P-dolichol utilization defect 1 protein homolog OS=Drosophila melanogaster OX=7227 GN=CG3792 PE=2 SV=2
GWHABGR00000015.218	XP_037297691.1	endonuclease/exonuclease/phosphatase family domain-containing protein 1 [Manduca sexta]	-	-	-	-	-	-	-	-	-	sp|Q3TGW2|EEPD1_MOUSE	Endonuclease/exonuclease/phosphatase family domain-containing protein 1 OS=Mus musculus OX=10090 GN=Eepd1 PE=1 SV=1
GWHABGR00000015.225	GBP72777.1	hypothetical protein EVAR_4661_1 [Eumeta japonica]	-	-	-	-	-	-	-	-	-	-	-
GWHABGR00000015.232	XP_021194753.1	dolichyldiphosphatase 1-like [Helicoverpa armigera]	-	-	K07252	DOLPP1	http://www.genome.jp/dbget-bin/www_bget?ko:K07252	N-Glycan biosynthesis	ko00510	-	-	sp|B2KI79|DOPP1_RHIFE	Dolichyldiphosphatase 1 OS=Rhinolophus ferrumequinum OX=59479 GN=DOLPP1 PE=3 SV=1
GWHABGR00000015.234	RVE53969.1	hypothetical protein evm_001372 [Chilo suppressalis]	GO:0008270;GO:0005743;GO:0006099;GO:0003824;GO:0016491;GO:0004181;GO:0016021;GO:0034765;GO:0008076;GO:0005249	zinc ion binding;mitochondrial inner membrane;tricarboxylic acid cycle;catalytic activity;oxidoreductase activity;metallocarboxypeptidase activity;integral component of membrane;regulation of ion transmembrane transport;voltage-gated potassium channel complex;voltage-gated potassium channel activity	-	-	-	-	-	-	-	-	-
GWHABGR00000015.24	GBP72675.1	hypothetical protein EVAR_52152_1 [Eumeta japonica]	-	-	-	-	-	-	-	-	-	-	-
GWHABGR00000015.244	GBP18364.1	hypothetical protein EVAR_14757_1 [Eumeta japonica]	GO:0005509	calcium ion binding	-	-	-	-	-	-	-	-	-
GWHABGR00000015.245	XP_021197443.1;KAF9414564.1;XP_022820424.1;PCG80597.1;KAF9414563.1	golgin subfamily A member 1 [Helicoverpa armigera];hypothetical protein HW555_007571 [Spodoptera exigua];golgin subfamily A member 1 isoform X2 [Spodoptera litura];hypothetical protein B5V51_5549 [Heliothis virescens];hypothetical protein HW555_007570 [Spodoptera exigua]	-	-	K16731	GOLGA1	http://www.genome.jp/dbget-bin/www_bget?ko:K16731	-	-	-	-	-	-
GWHABGR00000015.248	XP_037298027.1;XP_037298025.1	RB1-inducible coiled-coil protein 1 isoform X2 [Manduca sexta];RB1-inducible coiled-coil protein 1 isoform X1 [Manduca sexta]	GO:0000045;GO:0000422	autophagosome assembly;autophagy of mitochondrion	K17589	RB1CC1	http://www.genome.jp/dbget-bin/www_bget?ko:K17589	Autophagy - animal;Longevity regulating pathway	ko04140,ko04211	KOG4572	Predicted DNA-binding transcription factor, interacts with stathmin	sp|Q9ESK9|RBCC1_MOUSE;sp|Q8TDY2|RBCC1_HUMAN	RB1-inducible coiled-coil protein 1 OS=Mus musculus OX=10090 GN=Rb1cc1 PE=1 SV=3;RB1-inducible coiled-coil protein 1 OS=Homo sapiens OX=9606 GN=RB1CC1 PE=1 SV=3
GWHABGR00000015.260	XP_030021416.1	endoplasmic reticulum-Golgi intermediate compartment protein 3 [Manduca sexta]	-	-	K20367	ERGIC3,ERV46	http://www.genome.jp/dbget-bin/www_bget?ko:K20367	-	-	KOG2667	COPII vesicle protein	sp|Q9CQE7|ERGI3_MOUSE	Endoplasmic reticulum-Golgi intermediate compartment protein 3 OS=Mus musculus OX=10090 GN=Ergic3 PE=1 SV=1
GWHABGR00000015.263	XP_030021485.1	UPF0184 protein AAEL002161 [Manduca sexta]	-	-	-	-	-	-	-	-	-	sp|B5FY93|BBLN_TAEGU	Bublin coiled-coil protein OS=Taeniopygia guttata OX=59729 GN=BBLN PE=3 SV=1
GWHABGR00000015.266	GFG37563.1	hypothetical protein Cfor_00288, partial [Coptotermes formosanus]	GO:0016021	integral component of membrane	-	-	-	-	-	-	-	-	-
GWHABGR00000015.274	XP_026326372.1	protein crossbronx homolog [Hyposmocoma kahamanoa]	-	-	-	-	-	-	-	KOG0429	Ubiquitin-conjugating enzyme-related protein Ft1, involved in programmed cell death	sp|Q5FVH4|AKTIP_RAT	AKT-interacting protein OS=Rattus norvegicus OX=10116 GN=Aktip PE=1 SV=1
GWHABGR00000015.278	XP_026327962.1	sodium leak channel non-selective protein-like [Hyposmocoma kahamanoa]	-	-	K21863	NALCN	http://www.genome.jp/dbget-bin/www_bget?ko:K21863	-	-	-	-	-	-
GWHABGR00000015.57	AAQ09230.1	reverse transcriptase-like [Antheraea mylitta]	GO:0003964	RNA-directed DNA polymerase activity	-	-	-	-	-	-	-	-	-
GWHABGR00000015.7	XP_028176257.1	membrane magnesium transporter 1 [Ostrinia furnacalis]	GO:0031901;GO:0000139;GO:0072546	early endosome membrane;Golgi membrane;EMC complex	K23566	MMGT1,EMG5	http://www.genome.jp/dbget-bin/www_bget?ko:K23566	-	-	-	-	sp|Q6TLE4|EMC5_DANRE	ER membrane protein complex subunit 5 OS=Danio rerio OX=7955 GN=mmgt1 PE=2 SV=1
GWHABGR00000015.88	CAD7467997.1	unnamed protein product [Plutella xylostella]	-	-	-	-	-	-	-	-	-	-	-
GWHABGR00000015.89	XP_022820969.1;KAF9411065.1	Krueppel-like factor 13 [Spodoptera litura];hypothetical protein HW555_010048 [Spodoptera exigua]	-	-	K13943	CBT	http://www.genome.jp/dbget-bin/www_bget?ko:K13943	-	-	-	-	sp|O89091|KLF10_MOUSE	Krueppel-like factor 10 OS=Mus musculus OX=10090 GN=Klf10 PE=1 SV=1
GWHABGR00000015.9	XP_013192966.1	PREDICTED: uncharacterized protein LOC106136853 isoform X1 [Amyelois transitella]	-	-	-	-	-	-	-	-	-	-	-
GWHABGR00000015.95	XP_028164774.1	uncharacterized protein LOC114355925 [Ostrinia furnacalis]	-	-	-	-	-	-	-	-	-	-	-
GWHABGR00000016.100	XP_030031373.1	transmembrane protein 205 [Manduca sexta]	GO:0016021	integral component of membrane	-	-	-	-	-	-	-	sp|Q32L10|TM205_BOVIN;sp|Q91XE8|TM205_MOUSE	Transmembrane protein 205 OS=Bos taurus OX=9913 GN=TMEM205 PE=2 SV=1;Transmembrane protein 205 OS=Mus musculus OX=10090 GN=Tmem205 PE=1 SV=1
GWHABGR00000016.104	XP_030031589.2;XP_028036208.1	tripeptidyl-peptidase 2 [Manduca sexta];tripeptidyl-peptidase 2 isoform X2 [Bombyx mandarina]	-	-	K01280	TPP2	http://www.genome.jp/dbget-bin/www_bget?ko:K01280	-	-	KOG1114	Tripeptidyl peptidase II	sp|Q9V6K1|TPP2_DROME	Tripeptidyl-peptidase 2 OS=Drosophila melanogaster OX=7227 GN=TppII PE=1 SV=2
GWHABGR00000016.110	XP_031768806.1	uncharacterized protein LOC116413489, partial [Galleria mellonella]	GO:0003676;GO:0008270	nucleic acid binding;zinc ion binding	-	-	-	-	-	-	-	-	-
GWHABGR00000016.111	XP_030040384.1	E3 ubiquitin-protein ligase RNF4 [Manduca sexta]	GO:0046872	metal ion binding	K22651	RNF4	http://www.genome.jp/dbget-bin/www_bget?ko:K22651	-	-	KOG0320	Predicted E3 ubiquitin ligase	sp|O88846|RNF4_RAT	E3 ubiquitin-protein ligase RNF4 OS=Rattus norvegicus OX=10116 GN=Rnf4 PE=1 SV=1
GWHABGR00000016.121	XP_030036063.1	uncharacterized protein LOC115451791 [Manduca sexta]	-	-	-	-	-	-	-	-	-	-	-
GWHABGR00000016.133	PZC79580.1;XP_026759356.1;XP_026739435.1;GBP75167.1;XP_004930127.1;XP_028040830.1;XP_038207705.1	hypothetical protein B5X24_HaOG216245 [Helicoverpa armigera];adenylyl cyclase-associated protein 1 isoform X1 [Galleria mellonella];adenylyl cyclase-associated protein 1 isoform X2 [Trichoplusia ni];Adenylyl cyclase-associated protein 2 [Eumeta japonica];adenylyl cyclase-associated protein 1 isoform X2 [Bombyx mori];adenylyl cyclase-associated protein 1 isoform X2 [Bombyx mandarina];adenylyl cycl…	GO:0000902;GO:0007015;GO:0003779;GO:0007010	cell morphogenesis;actin filament organization;actin binding;cytoskeleton organization	K17261	CAP1_2,SRV2	http://www.genome.jp/dbget-bin/www_bget?ko:K17261	-	-	KOG2675	Adenylate cyclase-associated protein (CAP/Srv2p)	sp|Q3SYV4|CAP1_BOVIN;sp|P40122|CAP_HYDVD;sp|P40123|CAP2_HUMAN;sp|Q5R5X8|CAP2_PONAB	Adenylyl cyclase-associated protein 1 OS=Bos taurus OX=9913 GN=CAP1 PE=2 SV=3;Adenylyl cyclase-associated protein OS=Hydra viridissima OX=6082 GN=CAP PE=2 SV=1;Adenylyl cyclase-associated protein 2 OS=Homo sapiens OX=9606 GN=CAP2 PE=1 SV=1;Adenylyl cyclase-associated protein 2 OS=Pongo abelii OX=9601 GN=CAP2 PE=2 SV=1
GWHABGR00000016.155	XP_030025169.2	peptide chain release factor 1 [Manduca sexta]	GO:0003747	translation release factor activity	K02835	prfA,MTRF1,MRF1	http://www.genome.jp/dbget-bin/www_bget?ko:K02835	-	-	KOG2726	Mitochondrial polypeptide chain release factor	sp|Q2KI15|RF1ML_BOVIN	Peptide chain release factor 1-like, mitochondrial OS=Bos taurus OX=9913 GN=MTRF1L PE=2 SV=1
GWHABGR00000016.157	XP_023953006.1	histone-lysine N-methyltransferase SETMAR-like [Bicyclus anynana]	-	-	K11433	SETMAR	http://www.genome.jp/dbget-bin/www_bget?ko:K11433	Lysine degradation	ko00310	-	-	sp|Q53H47|SETMR_HUMAN	Histone-lysine N-methyltransferase SETMAR OS=Homo sapiens OX=9606 GN=SETMAR PE=1 SV=2
GWHABGR00000016.162	XP_013197067.1;RVE40899.1	PREDICTED: uncharacterized protein LOC106140087 [Amyelois transitella];hypothetical protein evm_014451 [Chilo suppressalis]	GO:0005524;GO:0016021;GO:0003824;GO:0034765;GO:0005249;GO:0008076	ATP binding;integral component of membrane;catalytic activity;regulation of ion transmembrane transport;voltage-gated potassium channel activity;voltage-gated potassium channel complex	-	-	-	-	-	-	-	-	-
GWHABGR00000016.163	XP_037298606.1	lipid droplet-associated hydrolase [Manduca sexta]	GO:0016021	integral component of membrane	-	-	-	-	-	-	-	sp|Q9W0H3|LDAH_DROME	Lipid droplet-associated hydrolase OS=Drosophila melanogaster OX=7227 GN=sturkopf PE=1 SV=1
GWHABGR00000016.169	BAB21762.1	gag-like protein [Bombyx mori]	-	-	-	-	-	-	-	-	-	sp|Q9NBX5|GAGXE_DROME	Nucleic-acid-binding protein from transposon X-element OS=Drosophila melanogaster OX=7227 GN=ORF1 PE=4 SV=1
GWHABGR00000016.180	BAA76304.1	endonuclease and reverse transcriptase-like protein [Bombyx mori]	GO:0004519;GO:0003964	endonuclease activity;RNA-directed DNA polymerase activity	-	-	-	-	-	-	-	sp|P21328|RTJK_DROME	RNA-directed DNA polymerase from mobile element jockey OS=Drosophila melanogaster OX=7227 GN=pol PE=1 SV=1
GWHABGR00000016.186	XP_038207871.1	LOW QUALITY PROTEIN: uncharacterized protein LOC119829443 [Zerene cesonia]	GO:0016021	integral component of membrane	-	-	-	-	-	-	-	-	-
GWHABGR00000016.189	CAB3252101.1	unnamed protein product [Arctia plantaginis]	GO:0004519;GO:0003964	endonuclease activity;RNA-directed DNA polymerase activity	K24134	ZUP1,ZUFSP	http://www.genome.jp/dbget-bin/www_bget?ko:K24134	-	-	-	-	sp|Q10126|YSM6_CAEEL	Putative uncharacterized transposon-derived protein F52C9.6 OS=Caenorhabditis elegans OX=6239 GN=F52C9.6 PE=5 SV=1
GWHABGR00000016.190	XP_030022156.1	protein FAM8A1 [Manduca sexta]	GO:0016021	integral component of membrane	-	-	-	-	-	-	-	sp|Q9UBU6|FA8A1_HUMAN	Protein FAM8A1 OS=Homo sapiens OX=9606 GN=FAM8A1 PE=1 SV=1
GWHABGR00000016.191	XP_021185631.1	ras-related protein Rab6 isoform X2 [Helicoverpa armigera]	-	-	K07893	RAB6A	http://www.genome.jp/dbget-bin/www_bget?ko:K07893	-	-	KOG0094	GTPase Rab6/YPT6/Ryh1, small G protein superfamily	sp|O18334|RAB6_DROME	Ras-related protein Rab6 OS=Drosophila melanogaster OX=7227 GN=Rab6 PE=1 SV=1
GWHABGR00000016.195	BAB21762.1	gag-like protein [Bombyx mori]	-	-	-	-	-	-	-	-	-	sp|Q9NBX5|GAGXE_DROME	Nucleic-acid-binding protein from transposon X-element OS=Drosophila melanogaster OX=7227 GN=ORF1 PE=4 SV=1
GWHABGR00000016.208	XP_011560134.2	mitotic spindle assembly checkpoint protein MAD2B [Plutella xylostella]	-	-	K13728	MAD2L2	http://www.genome.jp/dbget-bin/www_bget?ko:K13728	Cell cycle;Oocyte meiosis;Progesterone-mediated oocyte maturation	ko04110,ko04114,ko04914	-	-	sp|Q9UI95|MD2L2_HUMAN	Mitotic spindle assembly checkpoint protein MAD2B OS=Homo sapiens OX=9606 GN=MAD2L2 PE=1 SV=2
GWHABGR00000016.209	XP_032513214.1	uncharacterized protein LOC116767136 [Danaus plexippus plexippus]	GO:0004519;GO:0003964	endonuclease activity;RNA-directed DNA polymerase activity	-	-	-	-	-	-	-	sp|Q03278|PO21_NASVI	Retrovirus-related Pol polyprotein from type-1 retrotransposable element R2 (Fragment) OS=Nasonia vitripennis OX=7425 PE=4 SV=2
GWHABGR00000016.218	XP_030040357.1	uncharacterized protein LOC115455786 [Manduca sexta]	-	-	-	-	-	-	-	-	-	-	-
GWHABGR00000016.27	CAB3256457.1;XP_030025145.1	unnamed protein product [Arctia plantaginis];uncharacterized protein LOC115443743 isoform X2 [Manduca sexta]	-	-	-	-	-	-	-	-	-	sp|Q59DY6|LEDL2_DROME	C-type lectin 37Da OS=Drosophila melanogaster OX=7227 GN=lectin-37Da PE=2 SV=1
GWHABGR00000016.29	CAB3240931.1;XP_026759313.1;XP_026320059.1;XP_030025134.2	unnamed protein product [Arctia plantaginis];probable RNA helicase armi [Galleria mellonella];probable RNA helicase armi isoform X1 [Hyposmocoma kahamanoa];LOW QUALITY PROTEIN: probable RNA helicase armi [Manduca sexta]	GO:0032574;GO:0003723;GO:0035194;GO:0005737	5'-3' RNA helicase activity;RNA binding;post-transcriptional gene silencing by RNA;cytoplasm	K18432	ARMI	http://www.genome.jp/dbget-bin/www_bget?ko:K18432	-	-	KOG1804	RNA helicase	sp|Q6J5K9|ARMI_DROME	Probable RNA helicase armi OS=Drosophila melanogaster OX=7227 GN=armi PE=1 SV=4
GWHABGR00000016.36	KAF9794971.1	hypothetical protein SFRURICE_011102 [Spodoptera frugiperda]	GO:0016021	integral component of membrane	K06225	PTCH1	http://www.genome.jp/dbget-bin/www_bget?ko:K06225	Hedgehog signaling pathway;Hedgehog signaling pathway - fly;cAMP signaling pathway;Axon guidance	ko04340,ko04341,ko04024,ko04360	-	-	sp|P18502|PTC_DROME	Protein patched OS=Drosophila melanogaster OX=7227 GN=ptc PE=2 SV=2
GWHABGR00000016.37	AAB47739.1	transposase [Bombyx mori]	GO:0005634	nucleus	K14169	CTU2,NCS2	http://www.genome.jp/dbget-bin/www_bget?ko:K14169	Sulfur relay system	ko04122	-	-	sp|P03934|TC1A_CAEEL	Transposable element Tc1 transposase OS=Caenorhabditis elegans OX=6239 GN=tc1a PE=3 SV=1
GWHABGR00000016.38	XP_022821835.1;XP_013175772.1	tyrosine-protein kinase shark [Spodoptera litura];PREDICTED: tyrosine-protein kinase shark [Papilio xuthus]	GO:0005524;GO:0004715;GO:0004714	ATP binding;non-membrane spanning protein tyrosine kinase activity;transmembrane receptor protein tyrosine kinase activity	K17512	SHARK	http://www.genome.jp/dbget-bin/www_bget?ko:K17512	MAPK signaling pathway - fly	ko04013	-	-	sp|Q24145|SHARK_DROME	Tyrosine-protein kinase Shark OS=Drosophila melanogaster OX=7227 GN=Shark PE=1 SV=2
GWHABGR00000016.58	XP_028179342.1	uncharacterized protein LOC114366613 isoform X1 [Ostrinia furnacalis]	-	-	-	-	-	-	-	-	-	-	-
GWHABGR00000016.60	BAD86650.1	reverse transcriptase, partial [Bombyx mori]	GO:0003964	RNA-directed DNA polymerase activity	-	-	-	-	-	-	-	sp|Q03276|PO11_POPJA	Retrovirus-related Pol polyprotein from type-1 retrotransposable element R1 (Fragment) OS=Popillia japonica OX=7064 PE=4 SV=1
GWHABGR00000016.74	RVE44225.1	hypothetical protein evm_011124 [Chilo suppressalis]	GO:0004930;GO:0043484;GO:0007166;GO:0004519;GO:0016021;GO:0003964;GO:0042254;GO:0005634;GO:0003723	G protein-coupled receptor activity;regulation of RNA splicing;cell surface receptor signaling pathway;endonuclease activity;integral component of membrane;RNA-directed DNA polymerase activity;ribosome biogenesis;nucleus;RNA binding	-	-	-	-	-	-	-	sp|Q95SX7|RTBS_DROME	Probable RNA-directed DNA polymerase from transposon BS OS=Drosophila melanogaster OX=7227 GN=RTase PE=2 SV=1
GWHABGR00000016.77	AAQ09231.1	hypothetical protein [Antheraea mylitta]	-	-	-	-	-	-	-	-	-	-	-
GWHABGR00000016.87	XP_028166213.1	guanine nucleotide exchange factor DBS-like [Ostrinia furnacalis]	GO:0003964	RNA-directed DNA polymerase activity	-	-	-	-	-	-	-	-	-
GWHABGR00000016.88	XP_026324289.1	uncharacterized protein LOC113233383 [Hyposmocoma kahamanoa]	GO:0003743;GO:0003723;GO:0005634;GO:0043484	translation initiation factor activity;RNA binding;nucleus;regulation of RNA splicing	-	-	-	-	-	-	-	-	-
GWHABGR00000016.89	XP_028042479.1	uncharacterized protein LOC114252166 [Bombyx mandarina]	GO:0004519;GO:0003964	endonuclease activity;RNA-directed DNA polymerase activity	K24837	IQCA,DRC11	http://www.genome.jp/dbget-bin/www_bget?ko:K24837	-	-	-	-	-	-
GWHABGR00000016.95	BAB21762.1	gag-like protein [Bombyx mori]	-	-	-	-	-	-	-	-	-	sp|Q9NBX5|GAGXE_DROME	Nucleic-acid-binding protein from transposon X-element OS=Drosophila melanogaster OX=7227 GN=ORF1 PE=4 SV=1
GWHABGR00000016.99	XP_030031360.1	protein adenylyltransferase Fic [Manduca sexta]	GO:0016779;GO:0005524;GO:0016021	nucleotidyltransferase activity;ATP binding;integral component of membrane	-	-	-	-	-	KOG3824	Huntingtin interacting protein HYPE	sp|Q17A75|FICD_AEDAE	Protein adenylyltransferase Fic OS=Aedes aegypti OX=7159 GN=AAEL005383 PE=3 SV=1
GWHABGR00000017.100	XP_026744835.1;XP_030021009.1	rho GTPase-activating protein 44 [Trichoplusia ni];rho GTPase-activating protein 44 [Manduca sexta]	GO:0005737;GO:0007165	cytoplasm;signal transduction	K20638	ARHGAP17,RICH1	http://www.genome.jp/dbget-bin/www_bget?ko:K20638	Tight junction	ko04530	-	-	sp|F1LQX4|RHG44_RAT;sp|Q68EM7|RHG17_HUMAN	Rho GTPase-activating protein 44 OS=Rattus norvegicus OX=10116 GN=Arhgap44 PE=1 SV=2;Rho GTPase-activating protein 17 OS=Homo sapiens OX=9606 GN=ARHGAP17 PE=1 SV=1
GWHABGR00000017.104	XP_021183195.1	serine/threonine-protein kinase/endoribonuclease IRE1 [Helicoverpa armigera]	GO:0005524;GO:0004540;GO:0006397;GO:0004672	ATP binding;ribonuclease activity;mRNA processing;protein kinase activity	K08852	ERN1	http://www.genome.jp/dbget-bin/www_bget?ko:K08852	Apoptosis;Autophagy - animal;Protein processing in endoplasmic reticulum	ko04210,ko04140,ko04141	KOG1027	Serine/threonine protein kinase and endoribonuclease ERN1/IRE1, sensor of the unfolded protein response pathway	sp|Q9EQY0|ERN1_MOUSE	Serine/threonine-protein kinase/endoribonuclease IRE1 OS=Mus musculus OX=10090 GN=Ern1 PE=1 SV=1
GWHABGR00000017.117	CAB3230089.1;XP_026725288.1;QBP34377.1;XP_012546914.1	unnamed protein product [Arctia plantaginis];ATP-binding cassette sub-family A member 3-like isoform X2 [Trichoplusia ni];ATP-binding cassette sub-family A2, partial [Trichoplusia ni];phospholipid-transporting ATPase ABCA1 [Bombyx mori]	GO:0016021;GO:0042626;GO:0005524	integral component of membrane;ATPase-coupled transmembrane transporter activity;ATP binding	K05643	ABCA3	http://www.genome.jp/dbget-bin/www_bget?ko:K05643	ABC transporters	ko02010	-	-	sp|Q99758|ABCA3_HUMAN;sp|E9PX95|ABCAH_MOUSE	Phospholipid-transporting ATPase ABCA3 OS=Homo sapiens OX=9606 GN=ABCA3 PE=1 SV=2;ATP-binding cassette sub-family A member 17 OS=Mus musculus OX=10090 GN=Abca17 PE=1 SV=1
GWHABGR00000017.12	XP_023943450.1	ubiquitin carboxyl-terminal hydrolase 7-like, partial [Bicyclus anynana]	GO:0016579;GO:0006511;GO:0004843	protein deubiquitination;ubiquitin-dependent protein catabolic process;thiol-dependent deubiquitinase	K11838	USP7,UBP15	http://www.genome.jp/dbget-bin/www_bget?ko:K11838	FoxO signaling pathway	ko04068	KOG1863	Ubiquitin carboxyl-terminal hydrolase	sp|Q6U7I1|UBP7_CHICK	Ubiquitin carboxyl-terminal hydrolase 7 OS=Gallus gallus OX=9031 GN=USP7 PE=2 SV=1
GWHABGR00000017.125	XP_004925885.1;XP_037875802.1	uncharacterized protein LOC101736844 [Bombyx mori];uncharacterized protein LOC110385021 [Bombyx mori]	GO:0003964;GO:0005634;GO:0006351;GO:0046872	RNA-directed DNA polymerase activity;nucleus;transcription, DNA-templated;metal ion binding	K08052	NF1	http://www.genome.jp/dbget-bin/www_bget?ko:K08052	MAPK signaling pathway;Ras signaling pathway	ko04010,ko04014	-	-	sp|Q95SX7|RTBS_DROME	Probable RNA-directed DNA polymerase from transposon BS OS=Drosophila melanogaster OX=7227 GN=RTase PE=2 SV=1
GWHABGR00000017.126	XP_037872984.1	nudix hydrolase 8 isoform X4 [Bombyx mori]	GO:0016787	hydrolase activity	-	-	-	-	-	KOG0648	Predicted NUDIX hydrolase FGF-2 and related proteins	sp|Q8L7W2|NUDT8_ARATH	Nudix hydrolase 8 OS=Arabidopsis thaliana OX=3702 GN=NUDT8 PE=2 SV=2
GWHABGR00000017.127	XP_030036567.1	ribosomal L1 domain-containing protein CG13096 [Manduca sexta]	-	-	K14775	UTP30,RSL1D1	http://www.genome.jp/dbget-bin/www_bget?ko:K14775	-	-	KOG1685	Uncharacterized conserved protein	sp|Q9VLK2|Y3096_DROME	Ribosomal L1 domain-containing protein CG13096 OS=Drosophila melanogaster OX=7227 GN=CG13096 PE=1 SV=1
GWHABGR00000017.129	XP_030035957.1	ER lumen protein-retaining receptor [Manduca sexta]	GO:0015031;GO:0016021;GO:0006621;GO:0005789;GO:0046923	protein transport;integral component of membrane;protein retention in ER lumen;endoplasmic reticulum membrane;ER retention sequence binding	K10949	KDELR	http://www.genome.jp/dbget-bin/www_bget?ko:K10949	-	-	-	-	sp|O76767|ERD2_DROME	ER lumen protein-retaining receptor OS=Drosophila melanogaster OX=7227 GN=KdelR PE=2 SV=1
GWHABGR00000017.13	CAB3224016.1	unnamed protein product [Arctia plantaginis]	GO:0016579;GO:0006511;GO:0004843	protein deubiquitination;ubiquitin-dependent protein catabolic process;thiol-dependent deubiquitinase	K11838	USP7,UBP15	http://www.genome.jp/dbget-bin/www_bget?ko:K11838	FoxO signaling pathway	ko04068	KOG1863	Ubiquitin carboxyl-terminal hydrolase	sp|Q6U7I1|UBP7_CHICK	Ubiquitin carboxyl-terminal hydrolase 7 OS=Gallus gallus OX=9031 GN=USP7 PE=2 SV=1
GWHABGR00000017.131	KAF3428214.1	hypothetical protein E2986_11738 [Frieseomelitta varia]	GO:0003735;GO:0005840;GO:0006412	structural constituent of ribosome;ribosome;translation	-	-	-	-	-	-	-	sp|Q5MGL3|RL38_LONON	60S ribosomal protein L38 OS=Lonomia obliqua OX=304329 GN=RpL38 PE=3 SV=1
GWHABGR00000017.133	GBP55093.1	hypothetical protein EVAR_46390_1 [Eumeta japonica]	-	-	-	-	-	-	-	-	-	-	-
GWHABGR00000017.134	XP_034840840.1	craniofacial development protein 2-like [Maniola hyperantus]	-	-	-	-	-	-	-	-	-	-	-
GWHABGR00000017.14	XP_026725092.1	tissue factor pathway inhibitor-like [Trichoplusia ni]	GO:0004867	serine-type endopeptidase inhibitor activity	K03909	TFPI	http://www.genome.jp/dbget-bin/www_bget?ko:K03909	Complement and coagulation cascades	ko04610	-	-	sp|P0DMW6|VKT3A_ACTEQ	PI-actitoxin-Aeq3a OS=Actinia equina OX=6106 PE=1 SV=1
GWHABGR00000017.153	XP_030022206.2	LOW QUALITY PROTEIN: lipase 1 [Manduca sexta]	GO:0016042;GO:0016788	lipid catabolic process;hydrolase activity, acting on ester bonds	K14452	LIPF	http://www.genome.jp/dbget-bin/www_bget?ko:K14452	Glycerolipid metabolism;Fat digestion and absorption	ko00561,ko04975	-	-	sp|O46107|LIP1_DROME	Lipase 1 OS=Drosophila melanogaster OX=7227 GN=Lip1 PE=2 SV=2
GWHABGR00000017.165	AAQ09231.1	hypothetical protein [Antheraea mylitta]	-	-	-	-	-	-	-	-	-	-	-
GWHABGR00000017.17	XP_037301500.1	transmembrane protein 186-like [Manduca sexta]	-	-	-	-	-	-	-	-	-	sp|Q5EA03|TM186_BOVIN	Transmembrane protein 186 OS=Bos taurus OX=9913 GN=TMEM186 PE=2 SV=1
GWHABGR00000017.195	XP_037293644.1	serine/threonine-protein kinase/endoribonuclease IRE1 [Manduca sexta]	-	-	K08852	ERN1	http://www.genome.jp/dbget-bin/www_bget?ko:K08852	Apoptosis;Autophagy - animal;Protein processing in endoplasmic reticulum	ko04210,ko04140,ko04141	KOG1027	Serine/threonine protein kinase and endoribonuclease ERN1/IRE1, sensor of the unfolded protein response pathway	sp|O75460|ERN1_HUMAN	Serine/threonine-protein kinase/endoribonuclease IRE1 OS=Homo sapiens OX=9606 GN=ERN1 PE=1 SV=2
GWHABGR00000017.2	XP_013169556.1;KPJ08136.1;XP_030036152.1	PREDICTED: uncharacterized protein LOC106119195 [Papilio xuthus];hypothetical protein RR48_12875 [Papilio machaon];uncharacterized protein LOC115451884 [Manduca sexta]	GO:0016021	integral component of membrane	-	-	-	-	-	-	-	-	-
GWHABGR00000017.20	BAM18532.1	unknown unsecreted protein [Papilio xuthus]	-	-	-	-	-	-	-	-	-	-	-
GWHABGR00000017.27	XP_014367920.1	PREDICTED: uncharacterized protein LOC106718363 [Papilio machaon]	-	-	-	-	-	-	-	-	-	sp|P21328|RTJK_DROME	RNA-directed DNA polymerase from mobile element jockey OS=Drosophila melanogaster OX=7227 GN=pol PE=1 SV=1
GWHABGR00000017.48	XP_035432742.1	forkhead box protein K2-like [Spodoptera frugiperda]	GO:0005524	ATP binding	K09404	FOXK	http://www.genome.jp/dbget-bin/www_bget?ko:K09404	-	-	KOG2294	Transcription factor of the Forkhead/HNF3 family	sp|P85037|FOXK1_HUMAN	Forkhead box protein K1 OS=Homo sapiens OX=9606 GN=FOXK1 PE=1 SV=1
GWHABGR00000017.64	XP_004921987.1	uncharacterized protein LOC101745751 [Bombyx mori]	-	-	-	-	-	-	-	KOG3946	Glutaminyl cyclase	sp|Q28120|QPCT_BOVIN	Glutaminyl-peptide cyclotransferase OS=Bos taurus OX=9913 GN=QPCT PE=1 SV=1
GWHABGR00000017.65	PCG65670.1	hypothetical protein B5V51_8853 [Heliothis virescens]	GO:0004527	exonuclease activity	-	-	-	-	-	-	-	-	-
GWHABGR00000017.66	XP_013143494.1	PREDICTED: probable enoyl-CoA hydratase, mitochondrial [Papilio polytes]	GO:0003824	catalytic activity	K07511	ECHS1	http://www.genome.jp/dbget-bin/www_bget?ko:K07511	Lysine degradation;Tryptophan metabolism;Valine, leucine and isoleucine degradation;Butanoate metabolism;Propanoate metabolism;Fatty acid degradation;Fatty acid elongation;beta-Alanine metabolism	ko00310,ko00380,ko00280,ko00650,ko00640,ko00071,ko00062,ko00410	-	-	sp|P34559|ECHM_CAEEL	Probable enoyl-CoA hydratase, mitochondrial OS=Caenorhabditis elegans OX=6239 GN=ech-6 PE=3 SV=1
GWHABGR00000017.80	AAQ09230.1	reverse transcriptase-like [Antheraea mylitta]	GO:0003964	RNA-directed DNA polymerase activity	-	-	-	-	-	-	-	-	-
GWHABGR00000017.81	XP_030025010.1	uridine 5&apos;-monophosphate synthase [Manduca sexta]	GO:0004590;GO:0009116;GO:0006207;GO:0044205;GO:0004588	orotidine-5'-phosphate decarboxylase activity;nucleoside metabolic process;'de novo' pyrimidine nucleobase biosynthetic process;'de novo' UMP biosynthetic process;orotate phosphoribosyltransferase activity	K13421	UMPS	http://www.genome.jp/dbget-bin/www_bget?ko:K13421	Pyrimidine metabolism;Drug metabolism - other enzymes	ko00240,ko00983	KOG1377	Uridine 5'- monophosphate synthase/orotate phosphoribosyltransferase	sp|Q01637|UMPS_DROME	Uridine 5&apos;-monophosphate synthase OS=Drosophila melanogaster OX=7227 GN=r-l PE=2 SV=2
GWHABGR00000017.84	XP_021203538.1	tudor domain-containing protein 1 isoform X2 [Bombyx mori]	-	-	K18405	TDRD1_4_6_7	http://www.genome.jp/dbget-bin/www_bget?ko:K18405	-	-	-	-	sp|B5MCY1|TDR15_HUMAN	Tudor domain-containing protein 15 OS=Homo sapiens OX=9606 GN=TDRD15 PE=2 SV=1
GWHABGR00000017.91	XP_030021023.1	facilitated trehalose transporter Tret1 [Manduca sexta]	GO:0022857;GO:0016021	transmembrane transporter activity;integral component of membrane	-	-	-	-	-	-	-	sp|A9ZSY3|TRET1_BOMMO	Facilitated trehalose transporter Tret1 OS=Bombyx mori OX=7091 GN=Tret1 PE=1 SV=1
GWHABGR00000017.97	XP_030020994.1	H(+)/Cl(-) exchange transporter 7 [Manduca sexta]	GO:0016021;GO:0006821;GO:0005247	integral component of membrane;chloride transport;voltage-gated chloride channel activity	K05016	CLCN7	http://www.genome.jp/dbget-bin/www_bget?ko:K05016	-	-	KOG0474	Cl- channel CLC-7 and related proteins (CLC superfamily)	sp|P51798|CLCN7_HUMAN	H(+)/Cl(-) exchange transporter 7 OS=Homo sapiens OX=9606 GN=CLCN7 PE=1 SV=2
GWHABGR00000017.98	XP_030020998.1	chondroadherin isoform X2 [Manduca sexta]	GO:0016021	integral component of membrane	-	-	-	-	-	KOG0619	FOG: Leucine rich repeat	sp|O94769|ECM2_HUMAN;sp|O15335|CHAD_HUMAN	Extracellular matrix protein 2 OS=Homo sapiens OX=9606 GN=ECM2 PE=2 SV=1;Chondroadherin OS=Homo sapiens OX=9606 GN=CHAD PE=1 SV=2
GWHABGR00000018.106	XP_012547594.1;XP_028027488.1;XP_021201434.1	fasciclin-2 isoform X6 [Bombyx mori];fasciclin-2-like isoform X2 [Bombyx mandarina];fasciclin-2 isoform X2 [Helicoverpa armigera]	GO:0007155;GO:0016021	cell adhesion;integral component of membrane	K06491	NCAM,CD56	http://www.genome.jp/dbget-bin/www_bget?ko:K06491	Cell adhesion molecules	ko04514	-	-	sp|P34082|FAS2_DROME	Fasciclin-2 OS=Drosophila melanogaster OX=7227 GN=Fas2 PE=1 SV=1
GWHABGR00000018.113	PZC84961.1	hypothetical protein B5X24_HaOG203282 [Helicoverpa armigera]	-	-	-	-	-	-	-	-	-	-	-
GWHABGR00000018.114	XP_037293430.1	LOW QUALITY PROTEIN: organic solute transporter subunit alpha [Manduca sexta]	GO:0016021	integral component of membrane	K14360	OSTALPHA,OSTA,SLC51A1	http://www.genome.jp/dbget-bin/www_bget?ko:K14360	Bile secretion	ko04976	-	-	sp|Q9VVV2|OSTA_DROME	Organic solute transporter alpha-like protein OS=Drosophila melanogaster OX=7227 GN=CG6836 PE=2 SV=1
GWHABGR00000018.118	XP_037967452.1	uncharacterized protein LOC105392544 isoform X2 [Plutella xylostella]	-	-	-	-	-	-	-	-	-	-	-
GWHABGR00000018.122	XP_021201500.1;PCG70882.1	UDP-glucuronosyltransferase 2B15-like [Helicoverpa armigera];hypothetical protein B5V51_2489 [Heliothis virescens]	GO:0015020;GO:0016021	glucuronosyltransferase activity;integral component of membrane	K00699	UGT	http://www.genome.jp/dbget-bin/www_bget?ko:K00699	Ascorbate and aldarate metabolism;Pentose and glucuronate interconversions;Steroid hormone biosynthesis;Porphyrin and chlorophyll metabolism;Retinol metabolism;Drug metabolism - cytochrome P450;Drug metabolism - other enzymes;Metabolism of xenobiotics by cytochrome P450;Bile secretion	ko00053,ko00040,ko00140,ko00860,ko00830,ko00982,ko00983,ko00980,ko04976	-	-	sp|A0A291PQF1|UGT5_DACCO	UDP-glycosyltransferase UGT5 OS=Dactylopius coccus OX=765876 GN=UGT5 PE=1 SV=1
GWHABGR00000018.126	XP_026730104.1	28S ribosomal protein S2, mitochondrial [Trichoplusia ni]	GO:0006412;GO:0003735;GO:0015935	translation;structural constituent of ribosome;small ribosomal subunit	K02967	RP-S2,MRPS2,rpsB	http://www.genome.jp/dbget-bin/www_bget?ko:K02967	Ribosome	ko03010	KOG0832	Mitochondrial/chloroplast ribosomal protein S2	sp|Q9Y399|RT02_HUMAN	28S ribosomal protein S2, mitochondrial OS=Homo sapiens OX=9606 GN=MRPS2 PE=1 SV=1
GWHABGR00000018.129	XP_030023275.2	glycogen synthase kinase-3 beta isoform X2 [Manduca sexta]	-	-	-	-	-	-	-	-	-	-	-
GWHABGR00000018.13	XP_021201541.1;XP_030037499.1	protein RMD5 homolog B [Helicoverpa armigera];E3 ubiquitin-protein transferase RMND5B [Manduca sexta]	GO:0005737;GO:0046872;GO:0061630	cytoplasm;metal ion binding;ubiquitin protein ligase activity	K23333	RMND5	http://www.genome.jp/dbget-bin/www_bget?ko:K23333	-	-	KOG2817	Predicted E3 ubiquitin ligase	sp|Q6GLP4|RMD5A_XENLA;sp|Q640V2|RMD5A_XENTR	E3 ubiquitin-protein ligase RMND5A OS=Xenopus laevis OX=8355 GN=rmnd5a PE=1 SV=1;E3 ubiquitin-protein ligase RMND5A OS=Xenopus tropicalis OX=8364 GN=rmnd5a PE=2 SV=1
GWHABGR00000018.142	BAA76304.1	endonuclease and reverse transcriptase-like protein [Bombyx mori]	GO:0004519;GO:0003964	endonuclease activity;RNA-directed DNA polymerase activity	-	-	-	-	-	-	-	sp|Q95SX7|RTBS_DROME	Probable RNA-directed DNA polymerase from transposon BS OS=Drosophila melanogaster OX=7227 GN=RTase PE=2 SV=1
GWHABGR00000018.145	BAB21762.1	gag-like protein [Bombyx mori]	-	-	-	-	-	-	-	-	-	sp|Q9NBX5|GAGXE_DROME	Nucleic-acid-binding protein from transposon X-element OS=Drosophila melanogaster OX=7227 GN=ORF1 PE=4 SV=1
GWHABGR00000018.149	XP_037302286.1	terminal uridylyltransferase Tailor-like [Manduca sexta]	-	-	K18060	MTPAP	http://www.genome.jp/dbget-bin/www_bget?ko:K18060	-	-	-	-	sp|Q4KMD7|STPAP_DANRE	Speckle targeted PIP5K1A-regulated poly(A) polymerase OS=Danio rerio OX=7955 GN=tut1 PE=2 SV=1
GWHABGR00000018.2	KPJ16236.1	Retrovirus-related Pol polyprotein from transposon TNT 1-94 [Papilio machaon]	GO:0015074;GO:0008270;GO:0003676	DNA integration;zinc ion binding;nucleic acid binding	-	-	-	-	-	-	-	sp|P10978|POLX_TOBAC	Retrovirus-related Pol polyprotein from transposon TNT 1-94 OS=Nicotiana tabacum OX=4097 PE=2 SV=1
GWHABGR00000018.23	GBP28592.1	hypothetical protein EVAR_85791_1 [Eumeta japonica]	GO:0004523;GO:0003676;GO:0005509	RNA-DNA hybrid ribonuclease activity;nucleic acid binding;calcium ion binding	-	-	-	-	-	-	-	-	-
GWHABGR00000018.33	PZC84961.1	hypothetical protein B5X24_HaOG203282 [Helicoverpa armigera]	-	-	-	-	-	-	-	-	-	-	-
GWHABGR00000018.43	KPI99178.1	putative RNA-directed DNA polymerase from transposon X-element [Papilio xuthus]	GO:0004519;GO:0003964	endonuclease activity;RNA-directed DNA polymerase activity	K00106	XDH	http://www.genome.jp/dbget-bin/www_bget?ko:K00106	Peroxisome;Caffeine metabolism;Purine metabolism;Drug metabolism - other enzymes	ko04146,ko00232,ko00230,ko00983	-	-	sp|Q95SX7|RTBS_DROME	Probable RNA-directed DNA polymerase from transposon BS OS=Drosophila melanogaster OX=7227 GN=RTase PE=2 SV=1
GWHABGR00000018.47	XP_026745509.1	uncharacterized protein LOC113506870 [Trichoplusia ni]	GO:0008270;GO:0003676;GO:0015074	zinc ion binding;nucleic acid binding;DNA integration	-	-	-	-	-	-	-	-	-
GWHABGR00000018.50	RVE44642.1	hypothetical protein evm_010728 [Chilo suppressalis]	GO:0046872;GO:0006915;GO:0005886	metal ion binding;apoptotic process;plasma membrane	-	-	-	-	-	-	-	-	-
GWHABGR00000018.56	PCG72026.1	hypothetical protein B5V51_1238 [Heliothis virescens]	GO:0016021	integral component of membrane	-	-	-	-	-	-	-	-	-
GWHABGR00000018.57	CAB3240737.1	unnamed protein product [Arctia plantaginis]	-	-	K18595	EML1_2	http://www.genome.jp/dbget-bin/www_bget?ko:K18595	-	-	-	-	-	-
GWHABGR00000018.58	GBP20273.1	Putative uncharacterized transposon-derived protein F52C9.6 [Eumeta japonica]	GO:0004519;GO:0003964	endonuclease activity;RNA-directed DNA polymerase activity	K24134	ZUP1,ZUFSP	http://www.genome.jp/dbget-bin/www_bget?ko:K24134	-	-	-	-	sp|Q10126|YSM6_CAEEL	Putative uncharacterized transposon-derived protein F52C9.6 OS=Caenorhabditis elegans OX=6239 GN=F52C9.6 PE=5 SV=1
GWHABGR00000018.61	XP_023944684.1	LOW QUALITY PROTEIN: uncharacterized protein LOC112050615 [Bicyclus anynana]	-	-	-	-	-	-	-	-	-	sp|O02751|CFDP2_BOVIN	Craniofacial development protein 2 OS=Bos taurus OX=9913 GN=CFDP2 PE=1 SV=2
GWHABGR00000018.71	XP_037293283.1	uncharacterized protein LOC119188983 [Manduca sexta]	GO:0016021	integral component of membrane	-	-	-	-	-	-	-	-	-
GWHABGR00000018.74	KAF9422269.1	hypothetical protein HW555_002078 [Spodoptera exigua]	-	-	K09884	AQPN	http://www.genome.jp/dbget-bin/www_bget?ko:K09884	-	-	-	-	sp|Q9NHW7|AQP_AEDAE	Aquaporin AQPAe.a OS=Aedes aegypti OX=7159 GN=AAEL003512 PE=2 SV=2
GWHABGR00000018.76	RVE45667.1	hypothetical protein evm_009682 [Chilo suppressalis]	GO:0046540;GO:0000398	U4/U6 x U5 tri-snRNP complex;mRNA splicing, via spliceosome	-	-	-	-	-	-	-	-	-
GWHABGR00000018.84	XP_027202419.1	uncharacterized protein LOC113796359 [Dermatophagoides pteronyssinus]	-	-	-	-	-	-	-	-	-	-	-
GWHABGR00000018.92	KPJ16236.1	Retrovirus-related Pol polyprotein from transposon TNT 1-94 [Papilio machaon]	GO:0015074;GO:0003676;GO:0008270	DNA integration;nucleic acid binding;zinc ion binding	-	-	-	-	-	-	-	sp|P10978|POLX_TOBAC	Retrovirus-related Pol polyprotein from transposon TNT 1-94 OS=Nicotiana tabacum OX=4097 PE=2 SV=1
GWHABGR00000018.96	RVE48656.1	hypothetical protein evm_006727 [Chilo suppressalis]	GO:0016021	integral component of membrane	-	-	-	-	-	-	-	-	-
GWHABGR00000019.103	BAB21762.1	gag-like protein [Bombyx mori]	GO:0003676;GO:0008270	nucleic acid binding;zinc ion binding	-	-	-	-	-	-	-	sp|Q9NBX5|GAGXE_DROME	Nucleic-acid-binding protein from transposon X-element OS=Drosophila melanogaster OX=7227 GN=ORF1 PE=4 SV=1
GWHABGR00000019.108	PCG63427.1	hypothetical protein B5V51_12324, partial [Heliothis virescens]	GO:0005524;GO:0004674	ATP binding;protein serine/threonine kinase activity	-	-	-	-	-	-	-	-	-
GWHABGR00000019.120	XP_030035978.1;KAF9802574.1;XP_022816011.1	MAP kinase-interacting serine/threonine-protein kinase 1 [Manduca sexta];hypothetical protein SFRURICE_013761 [Spodoptera frugiperda];MAP kinase-interacting serine/threonine-protein kinase 2 isoform X3 [Spodoptera litura]	GO:0005524;GO:0004674;GO:0004672	ATP binding;protein serine/threonine kinase activity;protein kinase activity	K04372	MKNK,MNK	http://www.genome.jp/dbget-bin/www_bget?ko:K04372	HIF-1 signaling pathway;MAPK signaling pathway;Insulin signaling pathway	ko04066,ko04010,ko04910	KOG0607	MAP kinase-interacting kinase and related serine/threonine protein kinases	sp|Q66JF3|MKNK1_XENTR;sp|Q8CDB0|MKNK2_MOUSE;sp|Q66I46|MKNK2_XENTR;sp|Q9HBH9|MKNK2_HUMAN	MAP kinase-interacting serine/threonine-protein kinase 1 OS=Xenopus tropicalis OX=8364 GN=mknk1 PE=2 SV=1;MAP kinase-interacting serine/threonine-protein kinase 2 OS=Mus musculus OX=10090 GN=Mknk2 PE=1 SV=3;MAP kinase-interacting serine/threonine-protein kinase 2 OS=Xenopus tropicalis OX=8364 GN=mknk2 PE=2 SV=1;MAP kinase-interacting serine/threonine-protein kinase 2 OS=Homo sapiens OX=9606 GN=MK…
GWHABGR00000019.121	XP_028170418.1	uncharacterized protein LOC114360064 [Ostrinia furnacalis]	GO:0003964	RNA-directed DNA polymerase activity	-	-	-	-	-	-	-	-	-
GWHABGR00000019.123	GBP89248.1	hypothetical protein EVAR_71134_1 [Eumeta japonica]	GO:0016021	integral component of membrane	-	-	-	-	-	-	-	-	-
GWHABGR00000019.126	RVE40518.1	hypothetical protein evm_014831 [Chilo suppressalis]	GO:0005739;GO:0050660;GO:0030170;GO:0006915;GO:0003677;GO:0016831;GO:0046983;GO:0016021;GO:0016491;GO:0006313;GO:0015074;GO:0005634;GO:0006520	mitochondrion;flavin adenine dinucleotide binding;pyridoxal phosphate binding;apoptotic process;DNA binding;carboxy-lyase activity;protein dimerization activity;integral component of membrane;oxidoreductase activity;transposition, DNA-mediated;DNA integration;nucleus;cellular amino acid metabolic process	K05635	LAMC1	http://www.genome.jp/dbget-bin/www_bget?ko:K05635	Focal adhesion;PI3K-Akt signaling pathway;ECM-receptor interaction	ko04510,ko04151,ko04512	-	-	sp|Q04202|TCB2_CAEBR	Transposable element Tcb2 transposase OS=Caenorhabditis briggsae OX=6238 PE=3 SV=1
GWHABGR00000019.129	BAB21762.1	gag-like protein [Bombyx mori]	-	-	-	-	-	-	-	-	-	sp|Q9NBX5|GAGXE_DROME	Nucleic-acid-binding protein from transposon X-element OS=Drosophila melanogaster OX=7227 GN=ORF1 PE=4 SV=1
GWHABGR00000019.133	RVE41219.1	hypothetical protein evm_014132 [Chilo suppressalis]	GO:0043547;GO:0006313;GO:0005096;GO:0003677;GO:0004803;GO:0008270	positive regulation of GTPase activity;transposition, DNA-mediated;GTPase activator activity;DNA binding;transposase activity;zinc ion binding	K23209	THAP9	http://www.genome.jp/dbget-bin/www_bget?ko:K23209	-	-	-	-	-	-
GWHABGR00000019.135	CAB3231618.1	unnamed protein product [Arctia plantaginis]	GO:0006281;GO:0015074;GO:0006260;GO:0003677;GO:0006310;GO:0005524;GO:0003910	DNA repair;DNA integration;DNA replication;DNA binding;DNA recombination;ATP binding;DNA ligase (ATP) activity	-	-	-	-	-	-	-	sp|Q7LHG5|YI31B_YEAST	Transposon Ty3-I Gag-Pol polyprotein OS=Saccharomyces cerevisiae (strain ATCC 204508 / S288c) OX=559292 GN=TY3B-I PE=1 SV=2
GWHABGR00000019.15	CAB3220285.1	unnamed protein product [Arctia plantaginis]	GO:0003824;GO:0003964;GO:0005634;GO:0008270;GO:0009116	catalytic activity;RNA-directed DNA polymerase activity;nucleus;zinc ion binding;nucleoside metabolic process	-	-	-	-	-	-	-	-	-
GWHABGR00000019.27	XP_035459370.1;XP_028159926.1;XP_031769443.1	proteasome-associated protein ECM29 homolog isoform X2 [Spodoptera frugiperda];proteasome-associated protein ECM29 homolog [Ostrinia furnacalis];proteasome-associated protein ECM29 homolog [Galleria mellonella]	GO:0060090;GO:0005737;GO:0043248	molecular adaptor activity;cytoplasm;proteasome assembly	K11886	ECM29	http://www.genome.jp/dbget-bin/www_bget?ko:K11886	-	-	KOG0915	Uncharacterized conserved protein	sp|Q5VYK3|ECM29_HUMAN	Proteasome adapter and scaffold protein ECM29 OS=Homo sapiens OX=9606 GN=ECPAS PE=1 SV=2
GWHABGR00000019.37	AAQ09232.1	hypothetical protein [Antheraea mylitta]	-	-	-	-	-	-	-	-	-	-	-
GWHABGR00000019.4	XP_032520718.1	uncharacterized protein LOC116772596 [Danaus plexippus plexippus]	-	-	-	-	-	-	-	-	-	-	-
GWHABGR00000019.42	CAB3243872.1;CAB3243925.1	unnamed protein product [Arctia plantaginis];unnamed protein product [Arctia plantaginis]	GO:0006471;GO:0003950;GO:0051287;GO:0008270;GO:0003677;GO:0005634	protein ADP-ribosylation;NAD+ ADP-ribosyltransferase activity;NAD binding;zinc ion binding;DNA binding;nucleus	K24070	PARP1	http://www.genome.jp/dbget-bin/www_bget?ko:K24070	Apoptosis;Apoptosis - fly;Necroptosis;NF-kappa B signaling pathway;Base excision repair;Longevity regulating pathway - worm	ko04210,ko04214,ko04217,ko04064,ko03410,ko04212	KOG1037	NAD+ ADP-ribosyltransferase Parp, required for poly-ADP ribosylation of nuclear proteins	sp|P26446|PARP1_CHICK;sp|Q11208|PARP_SARPE	Poly [ADP-ribose] polymerase 1 OS=Gallus gallus OX=9031 GN=PARP1 PE=1 SV=2;Poly [ADP-ribose] polymerase OS=Sarcophaga peregrina OX=7386 PE=1 SV=1
GWHABGR00000019.45	XP_013190479.1	PREDICTED: uncharacterized protein LOC106134883 [Amyelois transitella]	-	-	-	-	-	-	-	-	-	-	-
GWHABGR00000019.5	AAQ09230.1	reverse transcriptase-like [Antheraea mylitta]	GO:0003964	RNA-directed DNA polymerase activity	-	-	-	-	-	-	-	-	-
GWHABGR00000019.54	XP_028030018.1	histone-lysine N-methyltransferase SETMAR-like isoform X2 [Bombyx mandarina]	-	-	K11433	SETMAR	http://www.genome.jp/dbget-bin/www_bget?ko:K11433	Lysine degradation	ko00310	-	-	sp|Q53H47|SETMR_HUMAN	Histone-lysine N-methyltransferase SETMAR OS=Homo sapiens OX=9606 GN=SETMAR PE=1 SV=2
GWHABGR00000019.67	GBP92495.1	hypothetical protein EVAR_67550_1 [Eumeta japonica]	-	-	-	-	-	-	-	-	-	-	-
GWHABGR00000019.73	XP_030023401.2	uncharacterized protein LOC115442500 [Manduca sexta]	GO:0005634;GO:0003677;GO:0005524;GO:0016787;GO:0070615	nucleus;DNA binding;ATP binding;hydrolase activity;ATP-dependent chromatin remodeler activity	K10876	RAD54L2	http://www.genome.jp/dbget-bin/www_bget?ko:K10876	-	-	KOG1016	Predicted DNA helicase, DEAD-box superfamily	sp|A4IHD2|ARIP4_XENTR	Helicase ARIP4 OS=Xenopus tropicalis OX=8364 GN=rad54l2 PE=2 SV=1
GWHABGR00000019.75	CAB3235088.1	unnamed protein product [Arctia plantaginis]	GO:0016746;GO:0003964;GO:0016021	acyltransferase activity;RNA-directed DNA polymerase activity;integral component of membrane	-	-	-	-	-	-	-	sp|P16425|Y2R2_DROME	Putative 115 kDa protein in type-1 retrotransposable element R1DM OS=Drosophila melanogaster OX=7227 GN=R1A1-element\ORF2 PE=4 SV=1
GWHABGR00000019.76	XP_004931870.1	zinc finger matrin-type protein 2 [Bombyx mori]	GO:0000398;GO:0005681;GO:0003676;GO:0008270	mRNA splicing, via spliceosome;spliceosomal complex;nucleic acid binding;zinc ion binding	K12848	SNU23	http://www.genome.jp/dbget-bin/www_bget?ko:K12848	Spliceosome	ko03040	KOG4727	U1-like Zn-finger protein	sp|Q96NC0|ZMAT2_HUMAN	Zinc finger matrin-type protein 2 OS=Homo sapiens OX=9606 GN=ZMAT2 PE=1 SV=1
GWHABGR00000019.80	XP_030023436.2	m-AAA protease-interacting protein 1, mitochondrial [Manduca sexta]	-	-	-	-	-	-	-	-	-	-	-
GWHABGR00000019.94	CAD7475019.1	unnamed protein product [Plutella xylostella]	GO:0003676;GO:0004190;GO:0015074	nucleic acid binding;aspartic-type endopeptidase activity;DNA integration	K11853	USP34	http://www.genome.jp/dbget-bin/www_bget?ko:K11853	-	-	-	-	sp|P10273|POL_FLV	Gag-Pol polyprotein OS=Feline leukemia virus OX=11768 GN=pol PE=3 SV=2
GWHABGR00000019.97	AFY12622.1	reverse transcriptase, partial [Bombyx mori]	GO:0003964;GO:0004519	RNA-directed DNA polymerase activity;endonuclease activity	K00106	XDH	http://www.genome.jp/dbget-bin/www_bget?ko:K00106	Peroxisome;Caffeine metabolism;Purine metabolism;Drug metabolism - other enzymes	ko04146,ko00232,ko00230,ko00983	-	-	sp|Q95SX7|RTBS_DROME	Probable RNA-directed DNA polymerase from transposon BS OS=Drosophila melanogaster OX=7227 GN=RTase PE=2 SV=1
GWHABGR00000020.1	KPJ19636.1	Retrovirus-related Pol polyprotein from transposon TNT 1-94 [Papilio machaon]	GO:0003676;GO:0008270;GO:0015074	nucleic acid binding;zinc ion binding;DNA integration	-	-	-	-	-	-	-	sp|P10978|POLX_TOBAC	Retrovirus-related Pol polyprotein from transposon TNT 1-94 OS=Nicotiana tabacum OX=4097 PE=2 SV=1
GWHABGR00000020.105	XP_028042506.1	DNA repair protein complementing XP-A cells homolog [Bombyx mandarina]	-	-	K10847	XPA	http://www.genome.jp/dbget-bin/www_bget?ko:K10847	Nucleotide excision repair	ko03420	KOG4017	DNA excision repair protein XPA/XPAC/RAD14	sp|P28518|XPA_DROME	DNA repair protein complementing XP-A cells homolog OS=Drosophila melanogaster OX=7227 GN=Xpac PE=2 SV=3
GWHABGR00000020.11	XP_023945232.1	uncharacterized protein LOC112051008 isoform X7 [Bicyclus anynana]	-	-	K23203	THAP1_3	http://www.genome.jp/dbget-bin/www_bget?ko:K23203	-	-	-	-	-	-
GWHABGR00000020.114	XP_026731328.1	dolichyl-diphosphooligosaccharide--protein glycosyltransferase subunit 2 [Trichoplusia ni]	GO:0006487;GO:0008250;GO:0016021	protein N-linked glycosylation;oligosaccharyltransferase complex;integral component of membrane	K12667	SWP1,RPN2	http://www.genome.jp/dbget-bin/www_bget?ko:K12667	Protein processing in endoplasmic reticulum;N-Glycan biosynthesis;Various types of N-glycan biosynthesis	ko04141,ko00510,ko00513	-	-	-	-
GWHABGR00000020.120	PCG72026.1	hypothetical protein B5V51_1238 [Heliothis virescens]	-	-	-	-	-	-	-	-	-	-	-
GWHABGR00000020.13	XP_028160988.1	structural maintenance of chromosomes protein 6-like [Ostrinia furnacalis]	GO:0005524;GO:0005694;GO:0051276	ATP binding;chromosome;chromosome organization	K22804	SMC6	http://www.genome.jp/dbget-bin/www_bget?ko:K22804	-	-	KOG0250	DNA repair protein RAD18 (SMC family protein)	sp|Q924W5|SMC6_MOUSE	Structural maintenance of chromosomes protein 6 OS=Mus musculus OX=10090 GN=Smc6 PE=1 SV=1
GWHABGR00000020.132	BAA76304.1	endonuclease and reverse transcriptase-like protein [Bombyx mori]	GO:0003964;GO:0004519	RNA-directed DNA polymerase activity;endonuclease activity	-	-	-	-	-	-	-	sp|P21328|RTJK_DROME	RNA-directed DNA polymerase from mobile element jockey OS=Drosophila melanogaster OX=7227 GN=pol PE=1 SV=1
GWHABGR00000020.14	XP_030029154.1	arrestin domain-containing protein 4 [Manduca sexta]	-	-	-	-	-	-	-	-	-	-	-
GWHABGR00000020.145	GBP34018.1	Retrovirus-related Pol polyprotein from transposon TNT 1-94 [Eumeta japonica]	GO:0003676;GO:0008270;GO:0015074	nucleic acid binding;zinc ion binding;DNA integration	-	-	-	-	-	-	-	sp|P10978|POLX_TOBAC	Retrovirus-related Pol polyprotein from transposon TNT 1-94 OS=Nicotiana tabacum OX=4097 PE=2 SV=1
GWHABGR00000020.147	XP_014361325.1	PREDICTED: uncharacterized protein LOC106713128 [Papilio machaon]	GO:0003964	RNA-directed DNA polymerase activity	-	-	-	-	-	-	-	-	-
GWHABGR00000020.155	XP_037298534.1	double-stranded RNA-binding protein Staufen homolog 2 [Manduca sexta]	-	-	K17597	STAU	http://www.genome.jp/dbget-bin/www_bget?ko:K17597	-	-	KOG3732	Staufen and related double-stranded-RNA-binding proteins	sp|D2GVP7|STAU1_AILME	Double-stranded RNA-binding protein Staufen homolog 1 OS=Ailuropoda melanoleuca OX=9646 GN=STAU1 PE=3 SV=1
GWHABGR00000020.169	XP_022822129.1	cleft lip and palate transmembrane protein 1-like protein [Spodoptera litura]	GO:0016021	integral component of membrane	-	-	-	-	-	-	-	sp|A2VE61|CLP1L_BOVIN	Cleft lip and palate transmembrane protein 1-like protein OS=Bos taurus OX=9913 GN=CLPTM1L PE=2 SV=1
GWHABGR00000020.171	XP_028164338.1	uncharacterized protein LOC114355592 [Ostrinia furnacalis]	-	-	-	-	-	-	-	-	-	-	-
GWHABGR00000020.174	AAQ09230.1	reverse transcriptase-like [Antheraea mylitta]	GO:0003964	RNA-directed DNA polymerase activity	-	-	-	-	-	-	-	-	-
GWHABGR00000020.180	BAB21762.1	gag-like protein [Bombyx mori]	-	-	-	-	-	-	-	-	-	sp|Q9NBX5|GAGXE_DROME	Nucleic-acid-binding protein from transposon X-element OS=Drosophila melanogaster OX=7227 GN=ORF1 PE=4 SV=1
GWHABGR00000020.183	AIC80931.1;BAD22559.1;AIC80932.1	lipase [Antheraea pernyi];lipase, partial [Antheraea yamamai];lipase, partial [Antheraea pernyi]	GO:0006629;GO:0005576;GO:0004806	lipid metabolic process;extracellular region;triglyceride lipase activity	K14075	PNLIPRP2,PLRP2	http://www.genome.jp/dbget-bin/www_bget?ko:K14075	Glycerolipid metabolism;Fat digestion and absorption;Pancreatic secretion	ko00561,ko04975,ko04972	-	-	sp|Q6P8U6|LIPP_MOUSE;sp|Q64425|LIPP_MYOCO;sp|Q6XZB0|LIPI_HUMAN;sp|Q6PA23|LIPHA_XENLA	Pancreatic triacylglycerol lipase OS=Mus musculus OX=10090 GN=Pnlip PE=1 SV=1;Pancreatic triacylglycerol lipase (Fragment) OS=Myocastor coypus OX=10157 GN=PNLIP PE=2 SV=1;Lipase member I OS=Homo sapiens OX=9606 GN=LIPI PE=1 SV=3;Lipase member H-A OS=Xenopus laevis OX=8355 GN=liph-a PE=2 SV=1
GWHABGR00000020.184	AIC80931.1	lipase [Antheraea pernyi]	GO:0006629;GO:0005576;GO:0004806	lipid metabolic process;extracellular region;triglyceride lipase activity	K14075	PNLIPRP2,PLRP2	http://www.genome.jp/dbget-bin/www_bget?ko:K14075	Glycerolipid metabolism;Fat digestion and absorption;Pancreatic secretion	ko00561,ko04975,ko04972	-	-	sp|Q64425|LIPP_MYOCO	Pancreatic triacylglycerol lipase (Fragment) OS=Myocastor coypus OX=10157 GN=PNLIP PE=2 SV=1
GWHABGR00000020.185	KPI97522.1	Facilitated trehalose transporter Tret1 [Papilio xuthus]	GO:0022857;GO:0016021	transmembrane transporter activity;integral component of membrane	-	-	-	-	-	-	-	sp|Q9NY64|GTR8_HUMAN	Solute carrier family 2, facilitated glucose transporter member 8 OS=Homo sapiens OX=9606 GN=SLC2A8 PE=1 SV=3
GWHABGR00000020.191	AAB47739.1	transposase [Bombyx mori]	GO:0005634	nucleus	K14169	CTU2,NCS2	http://www.genome.jp/dbget-bin/www_bget?ko:K14169	Sulfur relay system	ko04122	-	-	sp|Q03276|PO11_POPJA	Retrovirus-related Pol polyprotein from type-1 retrotransposable element R1 (Fragment) OS=Popillia japonica OX=7064 PE=4 SV=1
GWHABGR00000020.193	RVE41742.1	hypothetical protein evm_013606 [Chilo suppressalis]	GO:0006351;GO:0005643;GO:0046872;GO:0005634;GO:0003964	transcription, DNA-templated;nuclear pore;metal ion binding;nucleus;RNA-directed DNA polymerase activity	K08052	NF1	http://www.genome.jp/dbget-bin/www_bget?ko:K08052	MAPK signaling pathway;Ras signaling pathway	ko04010,ko04014	-	-	sp|Q95SX7|RTBS_DROME	Probable RNA-directed DNA polymerase from transposon BS OS=Drosophila melanogaster OX=7227 GN=RTase PE=2 SV=1
GWHABGR00000020.197	XP_037964945.1	uncharacterized protein LOC105388372 [Plutella xylostella]	-	-	-	-	-	-	-	-	-	-	-
GWHABGR00000020.198	AAQ09230.1	reverse transcriptase-like [Antheraea mylitta]	GO:0003964	RNA-directed DNA polymerase activity	-	-	-	-	-	-	-	-	-
GWHABGR00000020.206	BAB21762.1	gag-like protein [Bombyx mori]	-	-	-	-	-	-	-	-	-	-	-
GWHABGR00000020.217	XP_030031615.1	uncharacterized protein LOC115448349 [Manduca sexta]	-	-	-	-	-	-	-	-	-	-	-
GWHABGR00000020.219	AAQ09231.1	hypothetical protein [Antheraea mylitta]	-	-	-	-	-	-	-	-	-	-	-
GWHABGR00000020.223	ARD05169.1	juvenile hormone binding protein 2 [Antheraea pernyi]	-	-	-	-	-	-	-	-	-	-	-
GWHABGR00000020.224	XP_028039323.1	phosphatidylinositol glycan anchor biosynthesis class U protein [Bombyx mandarina]	GO:0042765;GO:0016255	GPI-anchor transamidase complex;attachment of GPI anchor to protein	K05293	PIGU	http://www.genome.jp/dbget-bin/www_bget?ko:K05293	Glycosylphosphatidylinositol (GPI)-anchor biosynthesis	ko00563	KOG2552	Major facilitator superfamily permease - Cdc91p	sp|Q8CHJ0|PIGU_CRIGR	Phosphatidylinositol glycan anchor biosynthesis class U protein OS=Cricetulus griseus OX=10029 GN=PIGU PE=1 SV=3
GWHABGR00000020.225	XP_030031629.2	uncharacterized protein LOC115448359 [Manduca sexta]	-	-	-	-	-	-	-	-	-	-	-
GWHABGR00000020.228	XP_004930219.1	gamma-interferon-inducible lysosomal thiol reductase [Bombyx mori]	-	-	K08059	IFI30,GILT	http://www.genome.jp/dbget-bin/www_bget?ko:K08059	Antigen processing and presentation	ko04612	-	-	sp|Q5XJN2|GILT_DANRE	Gamma-interferon-inducible lysosomal thiol reductase OS=Danio rerio OX=7955 GN=ifi30 PE=1 SV=1
GWHABGR00000020.229	XP_026731637.1	uncharacterized protein LOC113496572 [Trichoplusia ni]	GO:0015074;GO:0003676	DNA integration;nucleic acid binding	K24734	NWD	http://www.genome.jp/dbget-bin/www_bget?ko:K24734	-	-	-	-	-	-
GWHABGR00000020.24	RVE49758.1	hypothetical protein evm_005628 [Chilo suppressalis]	GO:0016021;GO:0004984;GO:0003723;GO:0005549;GO:0005886;GO:0007165;GO:0043484	integral component of membrane;olfactory receptor activity;RNA binding;odorant binding;plasma membrane;signal transduction;regulation of RNA splicing	-	-	-	-	-	-	-	-	-
GWHABGR00000020.30	BAB21762.1	gag-like protein [Bombyx mori]	-	-	-	-	-	-	-	-	-	sp|Q9NBX5|GAGXE_DROME	Nucleic-acid-binding protein from transposon X-element OS=Drosophila melanogaster OX=7227 GN=ORF1 PE=4 SV=1
GWHABGR00000020.38	OWR51474.1	myocyte enhancing factor 2 isoform A [Danaus plexippus plexippus]	GO:0046983;GO:0045944;GO:0000977;GO:0005634	protein dimerization activity;positive regulation of transcription by RNA polymerase II;RNA polymerase II transcription regulatory region sequence-specific DNA binding;nucleus	K09260	MEF2A	http://www.genome.jp/dbget-bin/www_bget?ko:K09260	Apelin signaling pathway;MAPK signaling pathway - fly;cGMP-PKG signaling pathway;Parathyroid hormone synthesis, secretion and action	ko04371,ko04013,ko04022,ko04928	-	-	-	-
GWHABGR00000020.40	XP_026758885.1	peptidylglycine alpha-hydroxylating monooxygenase [Galleria mellonella]	GO:0016020;GO:0006518;GO:0004504;GO:0005507	membrane;peptide metabolic process;peptidylglycine monooxygenase activity;copper ion binding	K00504	PHM	http://www.genome.jp/dbget-bin/www_bget?ko:K00504	-	-	-	-	sp|O01404|PHM_DROME	Peptidylglycine alpha-hydroxylating monooxygenase OS=Drosophila melanogaster OX=7227 GN=Phm PE=1 SV=2
GWHABGR00000020.48	XP_030021858.1	tyrosine-protein kinase Drl [Manduca sexta]	GO:0005524;GO:0016021;GO:0004672	ATP binding;integral component of membrane;protein kinase activity	K05128	RYK	http://www.genome.jp/dbget-bin/www_bget?ko:K05128	Wnt signaling pathway;Axon guidance	ko04310,ko04360	KOG1024	Receptor-like protein tyrosine kinase RYK/derailed	sp|Q9V422|RYK2_DROME	Tyrosine-protein kinase Dnt OS=Drosophila melanogaster OX=7227 GN=dnt PE=2 SV=2
GWHABGR00000020.51	PZC79580.1	hypothetical protein B5X24_HaOG216245 [Helicoverpa armigera]	GO:0016021	integral component of membrane	-	-	-	-	-	-	-	-	-
GWHABGR00000020.68	XP_032520722.1	uncharacterized protein LOC116772601 [Danaus plexippus plexippus]	-	-	-	-	-	-	-	-	-	-	-
GWHABGR00000020.7	CAB3258396.1	unnamed protein product [Arctia plantaginis]	-	-	K15719	NCOAT,MGEA5	http://www.genome.jp/dbget-bin/www_bget?ko:K15719	-	-	-	-	sp|Q9NBX5|GAGXE_DROME	Nucleic-acid-binding protein from transposon X-element OS=Drosophila melanogaster OX=7227 GN=ORF1 PE=4 SV=1
GWHABGR00000020.73	KAF9421632.1	hypothetical protein HW555_002565 [Spodoptera exigua]	GO:0016021	integral component of membrane	-	-	-	-	-	-	-	sp|Q1HQF8|KTAP2_AEDAE	Protein KRTCAP2 homolog OS=Aedes aegypti OX=7159 GN=AAEL007634 PE=2 SV=1
GWHABGR00000020.74	XP_026731688.1	cullin-associated NEDD8-dissociated protein 1 [Trichoplusia ni]	GO:0010265	SCF complex assembly	K17263	CAND1,TIP120A	http://www.genome.jp/dbget-bin/www_bget?ko:K17263	-	-	KOG1824	TATA-binding protein-interacting protein	sp|Q5R6L5|CAND1_PONAB	Cullin-associated NEDD8-dissociated protein 1 OS=Pongo abelii OX=9601 GN=CAND1 PE=2 SV=1
GWHABGR00000020.77	XP_030026859.2	uncharacterized protein LOC115444973 [Manduca sexta]	-	-	K11577	KNTC1,ROD	http://www.genome.jp/dbget-bin/www_bget?ko:K11577	-	-	-	-	-	-
GWHABGR00000020.79	AAN06610.1	transposase [Bombyx mori]	GO:0005634;GO:0008083;GO:0005576	nucleus;growth factor activity;extracellular region	K14169	CTU2,NCS2	http://www.genome.jp/dbget-bin/www_bget?ko:K14169	Sulfur relay system	ko04122	-	-	-	-
GWHABGR00000020.85	XP_037298632.1	tudor domain-containing protein 7 [Manduca sexta]	GO:0005737	cytoplasm	K18405	TDRD1_4_6_7	http://www.genome.jp/dbget-bin/www_bget?ko:K18405	-	-	-	-	sp|A6NAF9|TRD7A_DANRE	Tudor domain-containing protein 7A OS=Danio rerio OX=7955 GN=tdrd7a PE=2 SV=2
GWHABGR00000021.101	XP_028027232.1	putative inorganic phosphate cotransporter [Bombyx mandarina]	GO:0016021;GO:0022857	integral component of membrane;transmembrane transporter activity	K08193	SLC17A	http://www.genome.jp/dbget-bin/www_bget?ko:K08193	-	-	-	-	sp|Q8BN82|S17A5_MOUSE	Sialin OS=Mus musculus OX=10090 GN=Slc17a5 PE=1 SV=2
GWHABGR00000021.102	ADP37709.1	sodium-dependent phosphate transporter, partial [Bombyx mori]	GO:0016021;GO:0022857	integral component of membrane;transmembrane transporter activity	K08193	SLC17A	http://www.genome.jp/dbget-bin/www_bget?ko:K08193	-	-	-	-	sp|Q03567|SL172_CAEEL	Uncharacterized transporter slc-17.2 OS=Caenorhabditis elegans OX=6239 GN=C38C10.2 PE=1 SV=2
GWHABGR00000021.120	CAB3223826.1	unnamed protein product [Arctia plantaginis]	GO:0016021;GO:0016746;GO:0003964	integral component of membrane;acyltransferase activity;RNA-directed DNA polymerase activity	-	-	-	-	-	-	-	sp|P16425|Y2R2_DROME	Putative 115 kDa protein in type-1 retrotransposable element R1DM OS=Drosophila melanogaster OX=7227 GN=R1A1-element\ORF2 PE=4 SV=1
GWHABGR00000021.130	XP_027489463.1	histone-lysine N-methyltransferase SETMAR-like [Corapipo altera]	-	-	K11433	SETMAR	http://www.genome.jp/dbget-bin/www_bget?ko:K11433	Lysine degradation	ko00310	-	-	sp|Q53H47|SETMR_HUMAN	Histone-lysine N-methyltransferase SETMAR OS=Homo sapiens OX=9606 GN=SETMAR PE=1 SV=2
GWHABGR00000021.131	AAQ09230.1	reverse transcriptase-like [Antheraea mylitta]	GO:0004519;GO:0003964	endonuclease activity;RNA-directed DNA polymerase activity	-	-	-	-	-	-	-	sp|P21329|RTJK_DROFU	RNA-directed DNA polymerase from mobile element jockey OS=Drosophila funebris OX=7221 GN=jockey\pol PE=1 SV=1
GWHABGR00000021.134	XP_035433767.1	uncharacterized protein LOC118265153 [Spodoptera frugiperda]	GO:0015074;GO:0003676	DNA integration;nucleic acid binding	-	-	-	-	-	-	-	-	-
GWHABGR00000021.14	PCG69367.1	hypothetical protein B5V51_4193 [Heliothis virescens]	GO:0046872;GO:0006915;GO:0005886	metal ion binding;apoptotic process;plasma membrane	-	-	-	-	-	-	-	sp|P21328|RTJK_DROME	RNA-directed DNA polymerase from mobile element jockey OS=Drosophila melanogaster OX=7227 GN=pol PE=1 SV=1
GWHABGR00000021.140	XP_021198223.1	uncharacterized protein LOC110382070 [Helicoverpa armigera]	-	-	-	-	-	-	-	-	-	-	-
GWHABGR00000021.149	BAB21762.1	gag-like protein [Bombyx mori]	-	-	-	-	-	-	-	-	-	sp|Q9NBX5|GAGXE_DROME	Nucleic-acid-binding protein from transposon X-element OS=Drosophila melanogaster OX=7227 GN=ORF1 PE=4 SV=1
GWHABGR00000021.162	PCG68809.1	hypothetical protein B5V51_4853 [Heliothis virescens]	GO:0004190;GO:0004519;GO:0003676;GO:0003964;GO:0015074	aspartic-type endopeptidase activity;endonuclease activity;nucleic acid binding;RNA-directed DNA polymerase activity;DNA integration	K06237	COL4A	http://www.genome.jp/dbget-bin/www_bget?ko:K06237	Focal adhesion;PI3K-Akt signaling pathway;ECM-receptor interaction;Protein digestion and absorption;Relaxin signaling pathway	ko04510,ko04151,ko04512,ko04974,ko04926	-	-	sp|P04323|POL3_DROME	Retrovirus-related Pol polyprotein from transposon 17.6 OS=Drosophila melanogaster OX=7227 GN=pol PE=4 SV=1
GWHABGR00000021.164	XP_022823148.1	uncharacterized protein LOC111354099 [Spodoptera litura]	-	-	-	-	-	-	-	-	-	-	-
GWHABGR00000021.168	GBO99948.1	Nucleic-acid-binding protein from transposon X-element [Eumeta japonica]	-	-	-	-	-	-	-	-	-	-	-
GWHABGR00000021.175	XP_030029335.1	homogentisate 1,2-dioxygenase [Manduca sexta]	GO:0046872;GO:0006559;GO:0004411;GO:0006570	metal ion binding;L-phenylalanine catabolic process;homogentisate 1,2-dioxygenase activity;tyrosine metabolic process	K00451	HGD,hmgA	http://www.genome.jp/dbget-bin/www_bget?ko:K00451	Tyrosine metabolism	ko00350	-	-	sp|Q9VKJ0|HGD_DROME	Homogentisate 1,2-dioxygenase OS=Drosophila melanogaster OX=7227 GN=hgo PE=2 SV=3
GWHABGR00000021.180	XP_028162218.1	uncharacterized protein LOC114354159 [Ostrinia furnacalis]	-	-	-	-	-	-	-	-	-	-	-
GWHABGR00000021.182	XP_030029338.1	guided entry of tail-anchored proteins factor 1 [Manduca sexta]	GO:0071816;GO:0016021	tail-anchored membrane protein insertion into ER membrane;integral component of membrane	K22384	WRB,GET1	http://www.genome.jp/dbget-bin/www_bget?ko:K22384	-	-	-	-	sp|Q6DRM0|GET1_DANRE	Guided entry of tail-anchored proteins factor 1 OS=Danio rerio OX=7955 GN=get1 PE=2 SV=1
GWHABGR00000021.187	XP_014367920.1	PREDICTED: uncharacterized protein LOC106718363 [Papilio machaon]	-	-	-	-	-	-	-	-	-	sp|P21328|RTJK_DROME	RNA-directed DNA polymerase from mobile element jockey OS=Drosophila melanogaster OX=7227 GN=pol PE=1 SV=1
GWHABGR00000021.197	XP_014356048.1	PREDICTED: LOW QUALITY PROTEIN: uncharacterized protein LOC106708942 [Papilio machaon]	GO:0003964	RNA-directed DNA polymerase activity	-	-	-	-	-	-	-	sp|P21328|RTJK_DROME	RNA-directed DNA polymerase from mobile element jockey OS=Drosophila melanogaster OX=7227 GN=pol PE=1 SV=1
GWHABGR00000021.20	XP_021199154.1	uncharacterized protein LOC110382787 [Helicoverpa armigera]	-	-	-	-	-	-	-	-	-	-	-
GWHABGR00000021.24	XP_021198223.1	uncharacterized protein LOC110382070 [Helicoverpa armigera]	-	-	-	-	-	-	-	-	-	-	-
GWHABGR00000021.26	KPJ16236.1	Retrovirus-related Pol polyprotein from transposon TNT 1-94 [Papilio machaon]	GO:0003676;GO:0008270;GO:0015074	nucleic acid binding;zinc ion binding;DNA integration	K21396	WHT	http://www.genome.jp/dbget-bin/www_bget?ko:K21396	-	-	-	-	sp|P10978|POLX_TOBAC	Retrovirus-related Pol polyprotein from transposon TNT 1-94 OS=Nicotiana tabacum OX=4097 PE=2 SV=1
GWHABGR00000021.48	GBP84037.1	hypothetical protein EVAR_56885_1 [Eumeta japonica]	-	-	-	-	-	-	-	-	-	-	-
GWHABGR00000021.5	KPJ16236.1	Retrovirus-related Pol polyprotein from transposon TNT 1-94 [Papilio machaon]	GO:0015074;GO:0008270;GO:0003676	DNA integration;zinc ion binding;nucleic acid binding	-	-	-	-	-	-	-	sp|P10978|POLX_TOBAC	Retrovirus-related Pol polyprotein from transposon TNT 1-94 OS=Nicotiana tabacum OX=4097 PE=2 SV=1
GWHABGR00000021.50	XP_013200928.1;XP_013200932.1;XP_026324289.1;XP_026321628.1	PREDICTED: dual 3&apos;,5&apos;-cyclic-AMP and -GMP phosphodiesterase 11-like isoform X1 [Amyelois transitella];PREDICTED: dual 3&apos;,5&apos;-cyclic-AMP and -GMP phosphodiesterase 11-like isoform X4 [Amyelois transitella];uncharacterized protein LOC113233383 [Hyposmocoma kahamanoa];uncharacterized protein LOC113231519 [Hyposmocoma kahamanoa]	-	-	K13298	PDE11	http://www.genome.jp/dbget-bin/www_bget?ko:K13298	Purine metabolism	ko00230	-	-	sp|Q9VJ79|PDE11_DROME	Dual 3&apos;,5&apos;-cyclic-AMP and -GMP phosphodiesterase 11 OS=Drosophila melanogaster OX=7227 GN=Pde11 PE=1 SV=4
GWHABGR00000021.60	RVE48396.1	hypothetical protein evm_006957 [Chilo suppressalis]	GO:0005743;GO:0005524;GO:0008076;GO:0005249;GO:0034765;GO:0006099;GO:0016491;GO:0003824;GO:0016021	mitochondrial inner membrane;ATP binding;voltage-gated potassium channel complex;voltage-gated potassium channel activity;regulation of ion transmembrane transport;tricarboxylic acid cycle;oxidoreductase activity;catalytic activity;integral component of membrane	-	-	-	-	-	-	-	-	-
GWHABGR00000021.66	XP_030023706.1	protein sister of odd and bowel [Manduca sexta]	-	-	K09215	OSR,ODD	http://www.genome.jp/dbget-bin/www_bget?ko:K09215	-	-	-	-	sp|Q9N5X6|ODD2_CAEEL	Protein odd-skipped-related 2 OS=Caenorhabditis elegans OX=6239 GN=odd-2 PE=2 SV=1
GWHABGR00000021.70	XP_013200893.1	PREDICTED: uncharacterized protein LOC106143377 [Amyelois transitella]	-	-	-	-	-	-	-	-	-	sp|Q559T8|Y0701_DICDI	Probable serine/threonine-protein kinase DDB_G0272282 OS=Dictyostelium discoideum OX=44689 GN=DDB_G0272282 PE=3 SV=1
GWHABGR00000021.71	BAB21762.1	gag-like protein [Bombyx mori]	-	-	-	-	-	-	-	-	-	-	-
GWHABGR00000021.81	CAB3253164.1	unnamed protein product [Arctia plantaginis]	-	-	K01103	PFKFB3	http://www.genome.jp/dbget-bin/www_bget?ko:K01103	AMPK signaling pathway;HIF-1 signaling pathway;Fructose and mannose metabolism	ko04152,ko04066,ko00051	-	-	-	-
GWHABGR00000021.85	XP_004926305.2	beta-1,4-N-acetylgalactosaminyltransferase bre-4 [Bombyx mori]	GO:0006486;GO:0005975;GO:0016757;GO:0016021	protein glycosylation;carbohydrate metabolic process;glycosyltransferase activity;integral component of membrane	-	-	-	-	-	KOG3916	UDP-Gal:glucosylceramide beta-1,4-galactosyltransferase	sp|Q9UBX8|B4GT6_HUMAN;sp|A8Y1P7|BRE4_CAEBR	Beta-1,4-galactosyltransferase 6 OS=Homo sapiens OX=9606 GN=B4GALT6 PE=1 SV=1;Beta-1,4-N-acetylgalactosaminyltransferase bre-4 OS=Caenorhabditis briggsae OX=6238 GN=bre-4 PE=3 SV=1
GWHABGR00000021.88	RVE45471.1	hypothetical protein evm_009906 [Chilo suppressalis]	GO:0005856;GO:0003779;GO:0005737;GO:0030036	cytoskeleton;actin binding;cytoplasm;actin cytoskeleton organization	K06083	WASF3	http://www.genome.jp/dbget-bin/www_bget?ko:K06083	Adherens junction;Fc gamma R-mediated phagocytosis	ko04520,ko04666	-	-	-	-
GWHABGR00000022.100	XP_037292208.1	LOW QUALITY PROTEIN: motile sperm domain-containing protein 2-like [Manduca sexta]	GO:0016021	integral component of membrane	-	-	-	-	-	-	-	-	-
GWHABGR00000022.102	XP_028173167.1	uncharacterized protein LOC114362097 [Ostrinia furnacalis]	-	-	-	-	-	-	-	-	-	-	-
GWHABGR00000022.103	XP_037295086.1	uncharacterized protein LOC115456290 isoform X1 [Manduca sexta]	GO:0006313;GO:0046872;GO:0003677;GO:0004803	transposition, DNA-mediated;metal ion binding;DNA binding;transposase activity	K23209	THAP9	http://www.genome.jp/dbget-bin/www_bget?ko:K23209	-	-	-	-	sp|Q9H5L6|THAP9_HUMAN	DNA transposase THAP9 OS=Homo sapiens OX=9606 GN=THAP9 PE=1 SV=2
GWHABGR00000022.107	XP_013198824.1;PCG68809.1	PREDICTED: uncharacterized protein LOC106141699 [Amyelois transitella];hypothetical protein B5V51_4853 [Heliothis virescens]	GO:0004190;GO:0004519;GO:0003676;GO:0003964;GO:0015074	aspartic-type endopeptidase activity;endonuclease activity;nucleic acid binding;RNA-directed DNA polymerase activity;DNA integration	K13807;K06237	PPEF,PPP7C;COL4A	http://www.genome.jp/dbget-bin/www_bget?ko:K13807;http://www.genome.jp/dbget-bin/www_bget?ko:K06237	Focal adhesion;PI3K-Akt signaling pathway;ECM-receptor interaction;Protein digestion and absorption;Relaxin signaling pathway;Phototransduction - fly	ko04510,ko04151,ko04512,ko04974,ko04926,ko04745	-	-	sp|O93209|POL_FFV;sp|P04323|POL3_DROME	Pro-Pol polyprotein OS=Feline foamy virus OX=53182 GN=pol PE=3 SV=1;Retrovirus-related Pol polyprotein from transposon 17.6 OS=Drosophila melanogaster OX=7227 GN=pol PE=4 SV=1
GWHABGR00000022.113	PCG65177.1	hypothetical protein B5V51_9559 [Heliothis virescens]	GO:0004519;GO:0003964	endonuclease activity;RNA-directed DNA polymerase activity	K08834	MYO3,DFNB30	http://www.genome.jp/dbget-bin/www_bget?ko:K08834	Phototransduction - fly	ko04745	-	-	sp|P11369|LORF2_MOUSE	LINE-1 retrotransposable element ORF2 protein OS=Mus musculus OX=10090 GN=Pol PE=1 SV=2
GWHABGR00000022.126	PCG79063.1	hypothetical protein B5V51_2163 [Heliothis virescens]	GO:0016021;GO:0006869;GO:0008289	integral component of membrane;lipid transport;lipid binding	K22285	OSBPL8,ORP8	http://www.genome.jp/dbget-bin/www_bget?ko:K22285	-	-	-	-	sp|B9EJ86|OSBL8_MOUSE	Oxysterol-binding protein-related protein 8 OS=Mus musculus OX=10090 GN=Osbpl8 PE=1 SV=1
GWHABGR00000022.127	GBP36291.1	Modular serine protease [Eumeta japonica]	GO:0008233	peptidase activity	-	-	-	-	-	-	-	-	-
GWHABGR00000022.131	XP_026762144.1	uncharacterized protein LOC113520918 [Galleria mellonella]	GO:0022857;GO:0016021	transmembrane transporter activity;integral component of membrane	-	-	-	-	-	-	-	-	-
GWHABGR00000022.133	XP_030030757.2	uncharacterized protein LOC115447702 [Manduca sexta]	-	-	K22561	COMMD5,HCARG	http://www.genome.jp/dbget-bin/www_bget?ko:K22561	-	-	-	-	sp|Q8R395|COMD5_MOUSE	COMM domain-containing protein 5 OS=Mus musculus OX=10090 GN=Commd5 PE=1 SV=1
GWHABGR00000022.134	CAB3242520.1	unnamed protein product [Arctia plantaginis]	GO:0046983	protein dimerization activity	-	-	-	-	-	-	-	-	-
GWHABGR00000022.143	XP_014367920.1	PREDICTED: uncharacterized protein LOC106718363 [Papilio machaon]	GO:0003676;GO:0008270	nucleic acid binding;zinc ion binding	-	-	-	-	-	-	-	-	-
GWHABGR00000022.148	XP_032516408.1	uncharacterized protein LOC116769425 [Danaus plexippus plexippus]	-	-	-	-	-	-	-	-	-	-	-
GWHABGR00000022.156	XP_026747971.1	transmembrane protein 267 [Trichoplusia ni]	GO:0016021	integral component of membrane	-	-	-	-	-	-	-	sp|Q6DC75|TM267_DANRE	Transmembrane protein 267 OS=Danio rerio OX=7955 GN=tmem267 PE=2 SV=1
GWHABGR00000022.157	XP_037301661.1	tenascin-X-like [Manduca sexta]	-	-	-	-	-	-	-	-	-	-	-
GWHABGR00000022.158	RVE54894.1	hypothetical protein evm_000261 [Chilo suppressalis]	-	-	-	-	-	-	-	KOG2973	Uncharacterized conserved protein	sp|Q9VBG6|HGH1_DROME	Protein HGH1 homolog OS=Drosophila melanogaster OX=7227 GN=CG6073 PE=2 SV=2
GWHABGR00000022.163	GBP84037.1	hypothetical protein EVAR_56885_1 [Eumeta japonica]	-	-	-	-	-	-	-	-	-	-	-
GWHABGR00000022.168	XP_037293140.1	uncharacterized protein LOC115454085 [Manduca sexta]	-	-	-	-	-	-	-	-	-	-	-
GWHABGR00000022.169	XP_026764969.2	uncharacterized protein LOC113523276 [Galleria mellonella]	-	-	-	-	-	-	-	-	-	-	-
GWHABGR00000022.177	XP_018050105.1	PREDICTED: LOW QUALITY PROTEIN: uncharacterized protein LOC108688376 [Atta colombica]	GO:0008168;GO:0032259	methyltransferase activity;methylation	K11433	SETMAR	http://www.genome.jp/dbget-bin/www_bget?ko:K11433	Lysine degradation	ko00310	-	-	-	-
GWHABGR00000022.178	XP_013144535.1;XP_037292234.1	PREDICTED: uncharacterized protein LOC106108014 isoform X3 [Papilio polytes];cyclin-K [Manduca sexta]	GO:0016021;GO:0003964;GO:0005765;GO:0046872	integral component of membrane;RNA-directed DNA polymerase activity;lysosomal membrane;metal ion binding	-	-	-	-	-	-	-	-	-
GWHABGR00000022.182	XP_031767625.1	uncharacterized protein LOC116413324 [Galleria mellonella]	-	-	-	-	-	-	-	-	-	-	-
GWHABGR00000022.183	XP_037296422.1;ACR61720.1;XP_037296449.1;XP_035457754.1	uncharacterized protein LOC115453808 isoform X2 [Manduca sexta];triglyceride lipase [Manduca sexta];uncharacterized protein LOC115453808 isoform X3 [Manduca sexta];uncharacterized protein LOC118281272 isoform X1 [Spodoptera frugiperda]	GO:0046872	metal ion binding	-	-	-	-	-	KOG2308	Phosphatidic acid-preferring phospholipase A1, contains DDHD domain	sp|O94830|DDHD2_HUMAN;sp|Q80Y98|DDHD2_MOUSE	Phospholipase DDHD2 OS=Homo sapiens OX=9606 GN=DDHD2 PE=1 SV=2;Phospholipase DDHD2 OS=Mus musculus OX=10090 GN=Ddhd2 PE=1 SV=3
GWHABGR00000022.184	XP_009062936.1	hypothetical protein LOTGIDRAFT_129268, partial [Lottia gigantea]	-	-	-	-	-	-	-	-	-	-	-
GWHABGR00000022.20	PCG68809.1	hypothetical protein B5V51_4853 [Heliothis virescens]	GO:0004519;GO:0003676;GO:0004190;GO:0015074;GO:0003964	endonuclease activity;nucleic acid binding;aspartic-type endopeptidase activity;DNA integration;RNA-directed DNA polymerase activity	K06237	COL4A	http://www.genome.jp/dbget-bin/www_bget?ko:K06237	Focal adhesion;PI3K-Akt signaling pathway;ECM-receptor interaction;Protein digestion and absorption;Relaxin signaling pathway	ko04510,ko04151,ko04512,ko04974,ko04926	-	-	sp|Q9UR07|TF211_SCHPO	Transposon Tf2-11 polyprotein OS=Schizosaccharomyces pombe (strain 972 / ATCC 24843) OX=284812 GN=Tf2-11 PE=3 SV=1
GWHABGR00000022.21	PCG68809.1	hypothetical protein B5V51_4853 [Heliothis virescens]	GO:0003964;GO:0015074;GO:0004190;GO:0004519;GO:0003676	RNA-directed DNA polymerase activity;DNA integration;aspartic-type endopeptidase activity;endonuclease activity;nucleic acid binding	K06237	COL4A	http://www.genome.jp/dbget-bin/www_bget?ko:K06237	Focal adhesion;PI3K-Akt signaling pathway;ECM-receptor interaction;Protein digestion and absorption;Relaxin signaling pathway	ko04510,ko04151,ko04512,ko04974,ko04926	KOG0017	FOG: Transposon-encoded proteins with TYA, reverse transcriptase, integrase domains in various combinations	sp|P04323|POL3_DROME	Retrovirus-related Pol polyprotein from transposon 17.6 OS=Drosophila melanogaster OX=7227 GN=pol PE=4 SV=1
GWHABGR00000022.22	XP_013201040.1	PREDICTED: RNA-directed DNA polymerase from mobile element jockey isoform X1 [Amyelois transitella]	GO:0008233;GO:0015074;GO:0003964;GO:0003676;GO:0008270	peptidase activity;DNA integration;RNA-directed DNA polymerase activity;nucleic acid binding;zinc ion binding	-	-	-	-	-	-	-	-	-
GWHABGR00000022.36	CAB3231618.1	unnamed protein product [Arctia plantaginis]	GO:0004190;GO:0003676;GO:0006783;GO:0015074;GO:0004325	aspartic-type endopeptidase activity;nucleic acid binding;heme biosynthetic process;DNA integration;ferrochelatase activity	-	-	-	-	-	-	-	sp|P0CT41|TF212_SCHPO	Transposon Tf2-12 polyprotein OS=Schizosaccharomyces pombe (strain 972 / ATCC 24843) OX=284812 GN=Tf2-12 PE=3 SV=1
GWHABGR00000022.4	XP_021199218.1	protein PFC0760c-like isoform X1 [Helicoverpa armigera]	GO:0005634;GO:0008270	nucleus;zinc ion binding	-	-	-	-	-	-	-	sp|P10925|ZFY1_MOUSE	Zinc finger Y-chromosomal protein 1 OS=Mus musculus OX=10090 GN=Zfy1 PE=2 SV=3
GWHABGR00000022.41	XP_013141920.1	PREDICTED: monocarboxylate transporter 13 isoform X2 [Papilio polytes]	-	-	-	-	-	-	-	-	-	-	-
GWHABGR00000022.54	XP_022832179.1	ubiquitin-related modifier 1 homolog [Spodoptera litura]	GO:0032447;GO:0034227;GO:0002098;GO:0005829	protein urmylation;tRNA thio-modification;tRNA wobble uridine modification;cytosol	K12161	URM1	http://www.genome.jp/dbget-bin/www_bget?ko:K12161	Sulfur relay system	ko04122	-	-	sp|Q1HQ10|URM1_BOMMO	Ubiquitin-related modifier 1 homolog OS=Bombyx mori OX=7091 PE=3 SV=1
GWHABGR00000022.57	GBP06379.1	hypothetical protein EVAR_4534_1 [Eumeta japonica]	-	-	-	-	-	-	-	-	-	-	-
GWHABGR00000022.63	GBP53988.1	hypothetical protein EVAR_36871_1 [Eumeta japonica]	-	-	-	-	-	-	-	-	-	-	-
GWHABGR00000022.71	XP_035457213.1	uncharacterized protein LOC118280922 isoform X1 [Spodoptera frugiperda]	-	-	-	-	-	-	-	-	-	-	-
GWHABGR00000022.73	XP_037294082.1	LOW QUALITY PROTEIN: cytoplasmic FMR1-interacting protein [Manduca sexta]	-	-	K05749	CYFIP	http://www.genome.jp/dbget-bin/www_bget?ko:K05749	Regulation of actin cytoskeleton	ko04810	-	-	sp|Q9VF87|CYFIP_DROME	Cytoplasmic FMR1-interacting protein OS=Drosophila melanogaster OX=7227 GN=Sra-1 PE=1 SV=1
GWHABGR00000022.8	XP_030036171.2	EEF1A lysine methyltransferase 2 [Manduca sexta]	GO:0016279;GO:0005737	protein-lysine N-methyltransferase activity;cytoplasm	K22856	EEF1AKMT2,EFM4,METTL10	http://www.genome.jp/dbget-bin/www_bget?ko:K22856	-	-	KOG1271	Methyltransferases	sp|Q9D853|EFMT2_MOUSE	EEF1A lysine methyltransferase 2 OS=Mus musculus OX=10090 GN=Eef1akmt2 PE=1 SV=1
GWHABGR00000022.80	XP_037302522.1	zinc finger protein 235-like [Manduca sexta]	-	-	K09228	KRAB	http://www.genome.jp/dbget-bin/www_bget?ko:K09228	-	-	-	-	-	-
GWHABGR00000022.82	KPJ16236.1	Retrovirus-related Pol polyprotein from transposon TNT 1-94 [Papilio machaon]	GO:0003676;GO:0008270;GO:0015074	nucleic acid binding;zinc ion binding;DNA integration	K21396	WHT	http://www.genome.jp/dbget-bin/www_bget?ko:K21396	-	-	-	-	sp|P10978|POLX_TOBAC	Retrovirus-related Pol polyprotein from transposon TNT 1-94 OS=Nicotiana tabacum OX=4097 PE=2 SV=1
GWHABGR00000022.84	XP_030036261.2	uncharacterized protein LOC115451976 [Manduca sexta]	-	-	-	-	-	-	-	-	-	-	-
GWHABGR00000022.91	XP_037303348.1	ferrochelatase, mitochondrial [Manduca sexta]	GO:0004325;GO:0006783;GO:0005743	ferrochelatase activity;heme biosynthetic process;mitochondrial inner membrane	K01772	hemH,FECH	http://www.genome.jp/dbget-bin/www_bget?ko:K01772	Porphyrin and chlorophyll metabolism	ko00860	KOG1321	Protoheme ferro-lyase (ferrochelatase)	sp|Q9V9S8|HEMH_DROME	Ferrochelatase, mitochondrial OS=Drosophila melanogaster OX=7227 GN=FeCh PE=2 SV=1
GWHABGR00000022.94	AAQ09231.1	hypothetical protein [Antheraea mylitta]	-	-	-	-	-	-	-	-	-	-	-
GWHABGR00000022.97	XP_037875802.1	uncharacterized protein LOC110385021 [Bombyx mori]	-	-	-	-	-	-	-	-	-	-	-
GWHABGR00000023.108	AAQ09232.1	hypothetical protein [Antheraea mylitta]	-	-	-	-	-	-	-	-	-	-	-
GWHABGR00000023.112	XP_023953862.1	uncharacterized protein LOC112057647 [Bicyclus anynana]	-	-	-	-	-	-	-	-	-	-	-
GWHABGR00000023.115	XP_026324289.1	uncharacterized protein LOC113233383 [Hyposmocoma kahamanoa]	GO:0003743;GO:0005634	translation initiation factor activity;nucleus	K10272	FBXL6	http://www.genome.jp/dbget-bin/www_bget?ko:K10272	-	-	-	-	-	-
GWHABGR00000023.116	XP_030033056.1	sorting nexin-13 isoform X3 [Manduca sexta]	-	-	K17925	SNX13	http://www.genome.jp/dbget-bin/www_bget?ko:K17925	-	-	KOG2101	Intermediate filament-like protein, sorting nexins, and related proteins containing PX (PhoX) domain(s)	sp|Q6PHS6|SNX13_MOUSE;sp|Q9Y5W8|SNX13_HUMAN	Sorting nexin-13 OS=Mus musculus OX=10090 GN=Snx13 PE=2 SV=1;Sorting nexin-13 OS=Homo sapiens OX=9606 GN=SNX13 PE=1 SV=4
GWHABGR00000023.121	BAM18532.1	unknown unsecreted protein [Papilio xuthus]	-	-	-	-	-	-	-	-	-	-	-
GWHABGR00000023.128	XP_028157363.1	phosphatidylinositol N-acetylglucosaminyltransferase subunit P isoform X1 [Ostrinia furnacalis]	-	-	K03861	PIGP,GPI19,DSCR5	http://www.genome.jp/dbget-bin/www_bget?ko:K03861	Glycosylphosphatidylinositol (GPI)-anchor biosynthesis	ko00563	KOG2257	N-acetylglucosaminyltransferase complex, subunit PIG-P, required for phosphatidylinositol biosynthesis	sp|Q5R946|PIGP_PONAB	Phosphatidylinositol N-acetylglucosaminyltransferase subunit P OS=Pongo abelii OX=9601 GN=PIGP PE=2 SV=1
GWHABGR00000023.129	AAQ09230.1	reverse transcriptase-like [Antheraea mylitta]	GO:0003964;GO:0004519	RNA-directed DNA polymerase activity;endonuclease activity	-	-	-	-	-	-	-	sp|P21329|RTJK_DROFU	RNA-directed DNA polymerase from mobile element jockey OS=Drosophila funebris OX=7221 GN=jockey\pol PE=1 SV=1
GWHABGR00000023.133	XP_030031375.1	transmembrane protein 11 homolog, mitochondrial [Manduca sexta]	GO:0007005;GO:0031305	mitochondrion organization;integral component of mitochondrial inner membrane	-	-	-	-	-	-	-	sp|Q8IQ56|TMM11_DROME;sp|A2BD92|TM11A_XENLA	Transmembrane protein 11 homolog, mitochondrial OS=Drosophila melanogaster OX=7227 GN=Pmi PE=1 SV=3;Transmembrane protein 11-A, mitochondrial OS=Xenopus laevis OX=8355 GN=tmem11-a PE=2 SV=1
GWHABGR00000023.154	XP_014367920.1	PREDICTED: uncharacterized protein LOC106718363 [Papilio machaon]	-	-	-	-	-	-	-	-	-	sp|P21328|RTJK_DROME	RNA-directed DNA polymerase from mobile element jockey OS=Drosophila melanogaster OX=7227 GN=pol PE=1 SV=1
GWHABGR00000023.16	PZC83521.1	hypothetical protein B5X24_HaOG207504 [Helicoverpa armigera]	-	-	-	-	-	-	-	-	-	-	-
GWHABGR00000023.160	BAB21762.1	gag-like protein [Bombyx mori]	-	-	-	-	-	-	-	-	-	sp|Q9NBX5|GAGXE_DROME	Nucleic-acid-binding protein from transposon X-element OS=Drosophila melanogaster OX=7227 GN=ORF1 PE=4 SV=1
GWHABGR00000023.161	XP_037965836.1	uncharacterized protein LOC119691766 [Plutella xylostella]	-	-	-	-	-	-	-	-	-	-	-
GWHABGR00000023.168	PCG77125.1	hypothetical protein B5V51_8043 [Heliothis virescens]	GO:0001671;GO:0046872	ATPase activator activity;metal ion binding	K17867	DPH4,DNAJC24	http://www.genome.jp/dbget-bin/www_bget?ko:K17867	-	-	KOG0714	Molecular chaperone (DnaJ superfamily)	sp|Q54CI5|DPH4_DICDI	DPH4 homolog OS=Dictyostelium discoideum OX=44689 GN=dph4 PE=3 SV=1
GWHABGR00000023.176	XP_013161547.1	PREDICTED: uncharacterized protein LOC106113369 [Papilio xuthus]	-	-	-	-	-	-	-	-	-	sp|P16425|Y2R2_DROME	Putative 115 kDa protein in type-1 retrotransposable element R1DM OS=Drosophila melanogaster OX=7227 GN=R1A1-element\ORF2 PE=4 SV=1
GWHABGR00000023.182	KPJ19043.1	hypothetical protein RR48_12554 [Papilio machaon]	-	-	K04468	NLK	http://www.genome.jp/dbget-bin/www_bget?ko:K04468	Adherens junction;FoxO signaling pathway;MAPK signaling pathway;Wnt signaling pathway	ko04520,ko04068,ko04010,ko04310	-	-	-	-
GWHABGR00000023.186	GBP36463.1	hypothetical protein EVAR_88043_1 [Eumeta japonica]	-	-	-	-	-	-	-	-	-	-	-
GWHABGR00000023.190	GBP08719.1	hypothetical protein EVAR_7306_1 [Eumeta japonica]	GO:0005509	calcium ion binding	-	-	-	-	-	-	-	-	-
GWHABGR00000023.192	KAF9407608.1	hypothetical protein HW555_012430 [Spodoptera exigua]	GO:0003747	translation release factor activity	K23498	COXPD7	http://www.genome.jp/dbget-bin/www_bget?ko:K23498	-	-	-	-	sp|A5WUX7|MTRFR_DANRE	Mitochondrial translation release factor in rescue OS=Danio rerio OX=7955 GN=mtrfr PE=3 SV=1
GWHABGR00000023.201	XP_026329654.1	putative aldehyde dehydrogenase family 7 member A1 homolog [Hyposmocoma kahamanoa]	-	-	K14085	ALDH7A1	http://www.genome.jp/dbget-bin/www_bget?ko:K14085	Arginine and proline metabolism;Glycine, serine and threonine metabolism;Histidine metabolism;Lysine degradation;Tryptophan metabolism;Valine, leucine and isoleucine degradation;Ascorbate and aldarate metabolism;Glycolysis / Gluconeogenesis;Pyruvate metabolism;Fatty acid degradation;Glycerolipid metabolism;beta-Alanine metabolism	ko00330,ko00260,ko00340,ko00310,ko00380,ko00280,ko00053,ko00010,ko00620,ko00071,ko00561,ko00410	-	-	sp|Q9ZPB7|AL7A1_MALDO	Aldehyde dehydrogenase family 7 member A1 OS=Malus domestica OX=3750 PE=1 SV=3
GWHABGR00000023.219	XP_013177579.1	PREDICTED: uncharacterized protein LOC106125039 [Papilio xuthus]	GO:0003964;GO:0016021	RNA-directed DNA polymerase activity;integral component of membrane	-	-	-	-	-	-	-	-	-
GWHABGR00000023.221	BAM18532.1	unknown unsecreted protein [Papilio xuthus]	-	-	-	-	-	-	-	-	-	-	-
GWHABGR00000023.237	XP_026322597.1	uncharacterized protein LOC113232174 [Hyposmocoma kahamanoa]	GO:0005634;GO:0016021;GO:0003743	nucleus;integral component of membrane;translation initiation factor activity	-	-	-	-	-	-	-	-	-
GWHABGR00000023.239	CAB3244160.1	unnamed protein product [Arctia plantaginis]	-	-	-	-	-	-	-	-	-	-	-
GWHABGR00000023.243	OWR44843.1	hypothetical protein KGM_209963 [Danaus plexippus plexippus]	GO:0003676	nucleic acid binding	-	-	-	-	-	-	-	-	-
GWHABGR00000023.247	ABH09251.1	putative DNA-mediated transposase [Helicoverpa zea]	GO:0005739;GO:0050660;GO:0030170;GO:0006915;GO:0016831;GO:0003677;GO:0046983;GO:0016021;GO:0016491;GO:0015074;GO:0005634;GO:0006313;GO:0006520	mitochondrion;flavin adenine dinucleotide binding;pyridoxal phosphate binding;apoptotic process;carboxy-lyase activity;DNA binding;protein dimerization activity;integral component of membrane;oxidoreductase activity;DNA integration;nucleus;transposition, DNA-mediated;cellular amino acid metabolic process	K21989	TMEM63,CSC1	http://www.genome.jp/dbget-bin/www_bget?ko:K21989	-	-	-	-	-	-
GWHABGR00000023.250	ABF59519.1	hemocyte-specific integrin alpha subunit 2 [Manduca sexta]	GO:0007229;GO:0008305;GO:0007155	integrin-mediated signaling pathway;integrin complex;cell adhesion	K06584	ITGA8	http://www.genome.jp/dbget-bin/www_bget?ko:K06584	Regulation of actin cytoskeleton;Focal adhesion;PI3K-Akt signaling pathway;Cell adhesion molecules;ECM-receptor interaction	ko04810,ko04510,ko04151,ko04514,ko04512	-	-	sp|P12080|ITA2_DROME	Integrin alpha-PS2 OS=Drosophila melanogaster OX=7227 GN=if PE=1 SV=2
GWHABGR00000023.251	XP_026490014.1	integrin alpha-PS2 isoform X6 [Vanessa tameamea]	GO:0007229;GO:0016020;GO:0007155	integrin-mediated signaling pathway;membrane;cell adhesion	K06584	ITGA8	http://www.genome.jp/dbget-bin/www_bget?ko:K06584	Regulation of actin cytoskeleton;Focal adhesion;PI3K-Akt signaling pathway;Cell adhesion molecules;ECM-receptor interaction	ko04810,ko04510,ko04151,ko04514,ko04512	-	-	-	-
GWHABGR00000023.255	XP_026747717.1	protein outspread isoform X5 [Trichoplusia ni]	-	-	K23792	MPRIP	http://www.genome.jp/dbget-bin/www_bget?ko:K23792	-	-	-	-	sp|Q27421|OSP_DROME	Protein outspread OS=Drosophila melanogaster OX=7227 GN=osp PE=2 SV=5
GWHABGR00000023.258	XP_036227886.1	zinc finger MYM-type protein 1-like [Bactrocera oleae]	-	-	-	-	-	-	-	-	-	sp|Q5SVZ6|ZMYM1_HUMAN	Zinc finger MYM-type protein 1 OS=Homo sapiens OX=9606 GN=ZMYM1 PE=1 SV=1
GWHABGR00000023.262	RVE40899.1	hypothetical protein evm_014451 [Chilo suppressalis]	GO:0005743;GO:0005524;GO:0016491;GO:0003824;GO:0006099;GO:0016021	mitochondrial inner membrane;ATP binding;oxidoreductase activity;catalytic activity;tricarboxylic acid cycle;integral component of membrane	-	-	-	-	-	-	-	-	-
GWHABGR00000023.265	XP_026314041.1	uncharacterized protein LOC113225816 [Hyposmocoma kahamanoa]	GO:0004519;GO:0003964	endonuclease activity;RNA-directed DNA polymerase activity	-	-	-	-	-	-	-	-	-
GWHABGR00000023.275	XP_030035666.1	39S ribosomal protein L21, mitochondrial [Manduca sexta]	GO:0005840	ribosome	K02888	RP-L21,MRPL21,rplU	http://www.genome.jp/dbget-bin/www_bget?ko:K02888	Ribosome	ko03010	KOG1686	Mitochondrial/chloroplast ribosomal L21 protein	sp|Q2TBS2|RM21_BOVIN	39S ribosomal protein L21, mitochondrial OS=Bos taurus OX=9913 GN=MRPL21 PE=1 SV=1
GWHABGR00000023.278	XP_030034594.2	uncharacterized protein LOC115450665 [Manduca sexta]	-	-	-	-	-	-	-	-	-	sp|Q58CZ2|PCMD2_BOVIN;sp|A2VDP2|PCMD1_BOVIN	Protein-L-isoaspartate O-methyltransferase domain-containing protein 2 OS=Bos taurus OX=9913 GN=PCMTD2 PE=2 SV=1;Protein-L-isoaspartate O-methyltransferase domain-containing protein 1 OS=Bos taurus OX=9913 GN=PCMTD1 PE=2 SV=1
GWHABGR00000023.280	KAF9411178.1;XP_022820060.1;KOB75500.1	hypothetical protein HW555_009951 [Spodoptera exigua];caspase Dronc [Spodoptera litura];Caspase [Operophtera brumata]	GO:0004197;GO:0042981	cysteine-type endopeptidase activity;regulation of apoptotic process	K20009	DRONC	http://www.genome.jp/dbget-bin/www_bget?ko:K20009	Apoptosis - fly;Apoptosis - multiple species	ko04214,ko04215	KOG3573	Caspase, apoptotic cysteine protease	sp|Q9XYF4|DRONC_DROME	Caspase Dronc OS=Drosophila melanogaster OX=7227 GN=Dronc PE=1 SV=1
GWHABGR00000023.287	XP_037964945.1;XP_013186742.1	uncharacterized protein LOC105388372 [Plutella xylostella];PREDICTED: uncharacterized protein LOC106131999 isoform X1 [Amyelois transitella]	-	-	-	-	-	-	-	-	-	-	-
GWHABGR00000023.289	PCG69367.1	hypothetical protein B5V51_4193 [Heliothis virescens]	GO:0005669;GO:0008270;GO:0003743;GO:0008237	transcription factor TFIID complex;zinc ion binding;translation initiation factor activity;metallopeptidase activity	-	-	-	-	-	-	-	sp|Q11075|YWV1_CAEEL	Uncharacterized protein B0403.1 OS=Caenorhabditis elegans OX=6239 GN=B0403.1 PE=4 SV=1
GWHABGR00000023.30	RVE42857.1	hypothetical protein evm_012475 [Chilo suppressalis]	GO:0003964;GO:0005634;GO:0006351;GO:0046872	RNA-directed DNA polymerase activity;nucleus;transcription, DNA-templated;metal ion binding	-	-	-	-	-	-	-	-	-
GWHABGR00000023.300	XP_031763180.1	serine/threonine-protein kinase sax-1-like [Galleria mellonella]	-	-	-	-	-	-	-	-	-	-	-
GWHABGR00000023.303	AAQ09232.1	hypothetical protein [Antheraea mylitta]	-	-	-	-	-	-	-	-	-	-	-
GWHABGR00000023.311	XP_030023506.1	uncharacterized protein LOC115442575 isoform X3 [Manduca sexta]	-	-	K07525	NGEF,EPHEXIN,ARHGEF27	http://www.genome.jp/dbget-bin/www_bget?ko:K07525	Axon guidance	ko04360	-	-	-	-
GWHABGR00000023.313	XP_030033198.1	protein ALP1-like [Manduca sexta]	GO:0046872	metal ion binding	-	-	-	-	-	-	-	sp|Q9M2U3|ALPL_ARATH	Protein ALP1-like OS=Arabidopsis thaliana OX=3702 GN=At3g55350 PE=2 SV=1
GWHABGR00000023.315	XP_004923245.1	U4/U6 small nuclear ribonucleoprotein Prp31 [Bombyx mori]	GO:0046540;GO:0005681;GO:0003723;GO:0000244	U4/U6 x U5 tri-snRNP complex;spliceosomal complex;RNA binding;spliceosomal tri-snRNP complex assembly	K12844	PRPF31	http://www.genome.jp/dbget-bin/www_bget?ko:K12844	Spliceosome	ko03040	KOG2574	mRNA splicing factor PRP31	sp|Q6NVP6|PRP31_XENTR	U4/U6 small nuclear ribonucleoprotein Prp31 OS=Xenopus tropicalis OX=8364 GN=prpf31 PE=2 SV=1
GWHABGR00000023.318	XP_021183543.1;KOB75249.1;PCG76946.1;XP_028030434.1	kynurenine 3-monooxygenase [Helicoverpa armigera];Cinnabar [Operophtera brumata];hypothetical protein B5V51_8367 [Heliothis virescens];kynurenine 3-monooxygenase [Bombyx mandarina]	GO:0019805;GO:0004497;GO:0016491;GO:0016021;GO:0071949;GO:0031966;GO:0006569;GO:0043420;GO:0004502;GO:0034354	quinolinate biosynthetic process;monooxygenase activity;oxidoreductase activity;integral component of membrane;FAD binding;mitochondrial membrane;tryptophan catabolic process;anthranilate metabolic process;kynurenine 3-monooxygenase activity;'de novo' NAD biosynthetic process from tryptophan	K00486	KMO	http://www.genome.jp/dbget-bin/www_bget?ko:K00486	Tryptophan metabolism	ko00380	KOG2614	Kynurenine 3-monooxygenase and related flavoprotein monooxygenases	sp|Q86PM2|KMO_AEDAE;sp|Q7Q6A7|KMO_ANOGA	Kynurenine 3-monooxygenase OS=Aedes aegypti OX=7159 GN=kh PE=1 SV=2;Kynurenine 3-monooxygenase OS=Anopheles gambiae OX=7165 GN=kh PE=3 SV=2
GWHABGR00000023.322	XP_026742687.1;XP_026501670.1;PCG66916.1;XP_030032993.1	FACT complex subunit spt16 isoform X1 [Trichoplusia ni];FACT complex subunit spt16 [Vanessa tameamea];hypothetical protein B5V51_7085 [Heliothis virescens];FACT complex subunit spt16 isoform X1 [Manduca sexta]	GO:0035101;GO:0006281;GO:0006260	FACT complex;DNA repair;DNA replication	-	-	-	-	-	KOG1189	Global transcriptional regulator, cell division control protein	sp|Q8IRG6|SPT16_DROME	FACT complex subunit spt16 OS=Drosophila melanogaster OX=7227 GN=dre4 PE=1 SV=2
GWHABGR00000023.323	XP_035458766.1	secreted RxLR effector protein 161-like [Spodoptera frugiperda]	GO:0015074;GO:0008270;GO:0003676	DNA integration;zinc ion binding;nucleic acid binding	-	-	-	-	-	-	-	sp|P10978|POLX_TOBAC	Retrovirus-related Pol polyprotein from transposon TNT 1-94 OS=Nicotiana tabacum OX=4097 PE=2 SV=1
GWHABGR00000023.327	PCG80496.1	hypothetical protein B5V51_7057 [Heliothis virescens]	GO:0003964	RNA-directed DNA polymerase activity	-	-	-	-	-	-	-	sp|Q9NBX4|RTXE_DROME	Probable RNA-directed DNA polymerase from transposon X-element OS=Drosophila melanogaster OX=7227 GN=X-element\ORF2 PE=3 SV=1
GWHABGR00000023.330	XP_028042304.1	LOW QUALITY PROTEIN: probable serine hydrolase [Bombyx mandarina]	GO:0016740	transferase activity	-	-	-	-	-	-	-	sp|O18391|KRAK_DROME	Probable serine hydrolase OS=Drosophila melanogaster OX=7227 GN=kraken PE=2 SV=1
GWHABGR00000023.333	RVE50106.1	hypothetical protein evm_005312 [Chilo suppressalis]	-	-	-	-	-	-	-	-	-	-	-
GWHABGR00000023.335	KPJ20566.1	hypothetical protein RR46_00054, partial [Papilio xuthus]	-	-	K05048	SLC6A15S	http://www.genome.jp/dbget-bin/www_bget?ko:K05048	-	-	-	-	-	-
GWHABGR00000023.336	XP_021181211.1	RPA-interacting protein-like [Helicoverpa armigera]	GO:0046872	metal ion binding	-	-	-	-	-	-	-	-	-
GWHABGR00000023.338	BAB21762.1	gag-like protein [Bombyx mori]	-	-	-	-	-	-	-	-	-	sp|Q9NBX5|GAGXE_DROME	Nucleic-acid-binding protein from transposon X-element OS=Drosophila melanogaster OX=7227 GN=ORF1 PE=4 SV=1
GWHABGR00000023.343	RVE40899.1	hypothetical protein evm_014451 [Chilo suppressalis]	GO:0016021;GO:0006099;GO:0003824;GO:0016491;GO:0034765;GO:0005249;GO:0008076;GO:0005524;GO:0005743	integral component of membrane;tricarboxylic acid cycle;catalytic activity;oxidoreductase activity;regulation of ion transmembrane transport;voltage-gated potassium channel activity;voltage-gated potassium channel complex;ATP binding;mitochondrial inner membrane	-	-	-	-	-	-	-	-	-
GWHABGR00000023.351	XP_035436119.1	transmembrane protein 17-like [Spodoptera frugiperda]	-	-	K19384	TMEM17	http://www.genome.jp/dbget-bin/www_bget?ko:K19384	-	-	-	-	sp|A5D6V4|TM17B_DANRE	Transmembrane protein 17B OS=Danio rerio OX=7955 GN=Tmem17b PE=2 SV=1
GWHABGR00000023.353	NP_001037594.1;XP_023948400.1	troponin C [Bombyx mori];troponin C-like isoform X3 [Bicyclus anynana]	GO:0005509	calcium ion binding	-	-	-	-	-	-	-	sp|Q1A7B1|TNNC3_BLAGE	Troponin C, isoallergen Bla g 6.0301 OS=Blattella germanica OX=6973 PE=1 SV=1
GWHABGR00000023.356	XP_037873687.1	uncharacterized protein LOC101737016 isoform X1 [Bombyx mori]	GO:0015074;GO:0003676	DNA integration;nucleic acid binding	-	-	-	-	-	-	-	-	-
GWHABGR00000023.360	XP_030024765.1;XP_012553028.2	sugar transporter SWEET1 isoform X2 [Manduca sexta];sugar transporter SWEET1 [Bombyx mori]	GO:0008643;GO:0016021;GO:0005886	carbohydrate transport;integral component of membrane;plasma membrane	K15382	SLC50A,SWEET	http://www.genome.jp/dbget-bin/www_bget?ko:K15382	-	-	-	-	sp|Q290X1|SWET1_DROPS	Sugar transporter SWEET1 OS=Drosophila pseudoobscura pseudoobscura OX=46245 GN=slv PE=3 SV=1
GWHABGR00000023.368	XP_031768239.1;XP_037301112.1;XP_022819368.1;PCG77520.1;PCG77525.1;KOB70812.1	TOX high mobility group box family member 3-like isoform X6 [Galleria mellonella];LOW QUALITY PROTEIN: TOX high mobility group box family member 3 [Manduca sexta];TOX high mobility group box family member 3-like isoform X2 [Spodoptera litura];hypothetical protein B5V51_7125 [Heliothis virescens];hypothetical protein B5V51_7125 [Heliothis virescens];putative high mobility group protein, partial [O…	-	-	-	-	-	-	-	-	-	sp|O94842|TOX4_HUMAN;sp|Q99PM1|TOX4_RAT;sp|Q8BU11|TOX4_MOUSE;sp|O15405|TOX3_HUMAN	TOX high mobility group box family member 4 OS=Homo sapiens OX=9606 GN=TOX4 PE=1 SV=1;TOX high mobility group box family member 4 OS=Rattus norvegicus OX=10116 GN=Tox4 PE=1 SV=1;TOX high mobility group box family member 4 OS=Mus musculus OX=10090 GN=Tox4 PE=1 SV=3;TOX high mobility group box family member 3 OS=Homo sapiens OX=9606 GN=TOX3 PE=1 SV=2
GWHABGR00000023.389	RVE40899.1	hypothetical protein evm_014451 [Chilo suppressalis]	GO:0005743;GO:0005524;GO:0034765;GO:0008076;GO:0005249;GO:0006099;GO:0016491;GO:0003824;GO:0016021	mitochondrial inner membrane;ATP binding;regulation of ion transmembrane transport;voltage-gated potassium channel complex;voltage-gated potassium channel activity;tricarboxylic acid cycle;oxidoreductase activity;catalytic activity;integral component of membrane	-	-	-	-	-	-	-	-	-
GWHABGR00000023.400	XP_028159191.1	spatacsin isoform X1 [Ostrinia furnacalis]	-	-	K19026	SPG11	http://www.genome.jp/dbget-bin/www_bget?ko:K19026	-	-	-	-	-	-
GWHABGR00000023.401	PZC81866.1	hypothetical protein B5X24_HaOG211879 [Helicoverpa armigera]	-	-	-	-	-	-	-	-	-	-	-
GWHABGR00000023.402	KPJ06152.1	hypothetical protein RR48_14594 [Papilio machaon]	-	-	-	-	-	-	-	-	-	-	-
GWHABGR00000023.404	XP_028037866.1	cytochrome P450 6j1-like [Bombyx mandarina]	GO:0020037;GO:0043231;GO:0004497;GO:0005506;GO:0016021;GO:0016705	heme binding;intracellular membrane-bounded organelle;monooxygenase activity;iron ion binding;integral component of membrane;oxidoreductase activity, acting on paired donors, with incorporation or reduction of molecular oxygen	K14999	CYP6	http://www.genome.jp/dbget-bin/www_bget?ko:K14999	-	-	-	-	sp|P33270|CP6A2_DROME	Cytochrome P450 6a2 OS=Drosophila melanogaster OX=7227 GN=Cyp6a2 PE=2 SV=2
GWHABGR00000023.406	KAF9411756.1	hypothetical protein HW555_009547 [Spodoptera exigua]	GO:0004523;GO:0003676	RNA-DNA hybrid ribonuclease activity;nucleic acid binding	-	-	-	-	-	-	-	-	-
GWHABGR00000023.408	CAB3242410.1;XP_030038627.1;XP_030038641.1;KAF9421845.1	unnamed protein product [Arctia plantaginis];NAD(+) hydrolase sarm1 isoform X3 [Manduca sexta];NAD(+) hydrolase sarm1 isoform X5 [Manduca sexta];hypothetical protein HW555_002285, partial [Spodoptera exigua]	GO:0061809;GO:0034128;GO:0050135;GO:0007165;GO:0035591;GO:0045087;GO:0005737;GO:0048678	NAD+ nucleotidase, cyclic ADP-ribose generating;negative regulation of MyD88-independent toll-like receptor signaling pathway;NAD(P)+ nucleosidase activity;signal transduction;signaling adaptor activity;innate immune response;cytoplasm;response to axon injury	-	-	-	-	-	-	-	sp|Q6IDD9|SARM1_DROME	NAD(+) hydrolase sarm1 OS=Drosophila melanogaster OX=7227 GN=Sarm PE=1 SV=1
GWHABGR00000023.410	PCG65177.1	hypothetical protein B5V51_9559 [Heliothis virescens]	-	-	-	-	-	-	-	-	-	-	-
GWHABGR00000023.418	RVE43237.1	hypothetical protein evm_012117 [Chilo suppressalis]	GO:0003677;GO:0008270	DNA binding;zinc ion binding	-	-	-	-	-	KOG3425	Uncharacterized conserved protein	sp|Q5REA8|TXD17_PONAB	Thioredoxin domain-containing protein 17 OS=Pongo abelii OX=9601 GN=TXNDC17 PE=2 SV=1
GWHABGR00000023.421	PZC71361.1	hypothetical protein B5X24_HaOG213580 [Helicoverpa armigera]	-	-	-	-	-	-	-	-	-	-	-
GWHABGR00000023.451	XP_026746698.1;PZC81740.1	piggyBac transposable element-derived protein 3-like [Trichoplusia ni];hypothetical protein B5X24_HaOG212184 [Helicoverpa armigera]	GO:0016021	integral component of membrane	-	-	-	-	-	-	-	-	-
GWHABGR00000023.452	PCG77731.1	hypothetical protein B5V51_6420 [Heliothis virescens]	GO:0016021	integral component of membrane	-	-	-	-	-	-	-	-	-
GWHABGR00000023.455	XP_021185031.1	protein-lysine N-methyltransferase EEF2KMT [Helicoverpa armigera]	-	-	K22696	EEF2KMT	http://www.genome.jp/dbget-bin/www_bget?ko:K22696	-	-	KOG2497	Predicted methyltransferase	sp|Q96G04|EF2KT_HUMAN	Protein-lysine N-methyltransferase EEF2KMT OS=Homo sapiens OX=9606 GN=EEF2KMT PE=1 SV=2
GWHABGR00000023.473	KOB76476.1	Integrin alpha 2 [Operophtera brumata]	GO:0008305;GO:0016021;GO:0007229;GO:0007155	integrin complex;integral component of membrane;integrin-mediated signaling pathway;cell adhesion	K06584	ITGA8	http://www.genome.jp/dbget-bin/www_bget?ko:K06584	Regulation of actin cytoskeleton;Focal adhesion;PI3K-Akt signaling pathway;Cell adhesion molecules;ECM-receptor interaction	ko04810,ko04510,ko04151,ko04514,ko04512	-	-	-	-
GWHABGR00000023.57	BAM18532.1	unknown unsecreted protein [Papilio xuthus]	-	-	-	-	-	-	-	-	-	-	-
GWHABGR00000023.68	XP_013139865.1	PREDICTED: annexin B9-like isoform X1 [Papilio polytes]	GO:0005544;GO:0005509	calcium-dependent phospholipid binding;calcium ion binding	K17095	ANXA7_11	http://www.genome.jp/dbget-bin/www_bget?ko:K17095	-	-	-	-	-	-
GWHABGR00000023.79	PCG66918.1	hypothetical protein B5V51_7087 [Heliothis virescens]	GO:0005524;GO:0003677;GO:0008094;GO:0006281	ATP binding;DNA binding;ATP-dependent activity, acting on DNA;DNA repair	K10871	RAD51L3,RAD51D	http://www.genome.jp/dbget-bin/www_bget?ko:K10871	Homologous recombination	ko03440	KOG1433	DNA repair protein RAD51/RHP55	sp|O75771|RA51D_HUMAN	DNA repair protein RAD51 homolog 4 OS=Homo sapiens OX=9606 GN=RAD51D PE=1 SV=1
GWHABGR00000023.85	XP_022819396.1	uncharacterized protein LOC111351609 [Spodoptera litura]	GO:0008270;GO:0003676	zinc ion binding;nucleic acid binding	K15719	NCOAT,MGEA5	http://www.genome.jp/dbget-bin/www_bget?ko:K15719	-	-	-	-	sp|Q9NBX5|GAGXE_DROME	Nucleic-acid-binding protein from transposon X-element OS=Drosophila melanogaster OX=7227 GN=ORF1 PE=4 SV=1
GWHABGR00000023.86	XP_026731637.1	uncharacterized protein LOC113496572 [Trichoplusia ni]	-	-	K24734	NWD	http://www.genome.jp/dbget-bin/www_bget?ko:K24734	-	-	-	-	-	-
GWHABGR00000023.89	XP_014286751.1;XP_028041910.1;XP_021181176.1	kinesin heavy chain-like, partial [Halyomorpha halys];kinesin heavy chain [Bombyx mandarina];kinesin heavy chain [Helicoverpa armigera]	GO:0008017;GO:0005524;GO:1990939;GO:0007018;GO:0005874	microtubule binding;ATP binding;microtubule motor activity;microtubule-based movement;microtubule	K10396	KIF5	http://www.genome.jp/dbget-bin/www_bget?ko:K10396	Endocytosis;Dopaminergic synapse	ko04144,ko04728	KOG0240	Kinesin (SMY1 subfamily)	sp|P17210|KINH_DROME	Kinesin heavy chain OS=Drosophila melanogaster OX=7227 GN=Khc PE=1 SV=2
GWHABGR00000023.97	XP_026757989.1	uncharacterized protein LOC113517503 [Galleria mellonella]	GO:0046983	protein dimerization activity	-	-	-	-	-	-	-	-	-
GWHABGR00000024.1	CAB3236840.1;CAB3239009.1;XP_035438483.1	unnamed protein product [Arctia plantaginis];unnamed protein product [Arctia plantaginis];probable cytochrome P450 304a1 [Spodoptera frugiperda]	GO:0004497;GO:0005506;GO:0016021;GO:0016705;GO:0020037	monooxygenase activity;iron ion binding;integral component of membrane;oxidoreductase activity, acting on paired donors, with incorporation or reduction of molecular oxygen;heme binding	-	-	-	-	-	-	-	sp|Q9VG17|CP304_DROME	Probable cytochrome P450 304a1 OS=Drosophila melanogaster OX=7227 GN=Cyp304a1 PE=2 SV=2
GWHABGR00000024.10	XP_032513094.1	NADH dehydrogenase [ubiquinone] 1 beta subcomplex subunit 2, mitochondrial-like [Danaus plexippus plexippus]	GO:0005747	mitochondrial respiratory chain complex I	K03958	NDUFB2	http://www.genome.jp/dbget-bin/www_bget?ko:K03958	Oxidative phosphorylation;Thermogenesis;Retrograde endocannabinoid signaling	ko00190,ko04714,ko04723	-	-	sp|Q0MQC8|NDUB2_GORGO	NADH dehydrogenase [ubiquinone] 1 beta subcomplex subunit 2, mitochondrial OS=Gorilla gorilla gorilla OX=9595 GN=NDUFB2 PE=3 SV=1
GWHABGR00000024.107	XP_030030602.1;XP_030030603.1;XP_030030601.1	rhodanese domain-containing protein CG4456 isoform X3 [Manduca sexta];rhodanese domain-containing protein CG4456 isoform X4 [Manduca sexta];rhodanese domain-containing protein CG4456 isoform X2 [Manduca sexta]	-	-	K01013	TSTD1	http://www.genome.jp/dbget-bin/www_bget?ko:K01013	-	-	KOG1530	Rhodanese-related sulfurtransferase	sp|Q10215|RDL_SCHPO;sp|Q9D0B5|TSTD3_MOUSE	Putative thiosulfate sulfurtransferase, mitochondrial OS=Schizosaccharomyces pombe (strain 972 / ATCC 24843) OX=284812 GN=SPAC4H3.07c PE=3 SV=2;Thiosulfate sulfurtransferase/rhodanese-like domain-containing protein 3 OS=Mus musculus OX=10090 GN=Tstd3 PE=1 SV=1
GWHABGR00000024.109	XP_026755322.1	uncharacterized protein LOC113515352 [Galleria mellonella]	-	-	K23215	BCOR	http://www.genome.jp/dbget-bin/www_bget?ko:K23215	-	-	-	-	-	-
GWHABGR00000024.110	XP_023944684.1	LOW QUALITY PROTEIN: uncharacterized protein LOC112050615 [Bicyclus anynana]	-	-	-	-	-	-	-	-	-	sp|O02751|CFDP2_BOVIN	Craniofacial development protein 2 OS=Bos taurus OX=9913 GN=CFDP2 PE=1 SV=2
GWHABGR00000024.114	XP_026737534.1;XP_030030626.2;XP_030030625.2	uncharacterized protein LOC113500836 isoform X3 [Trichoplusia ni];uncharacterized protein LOC115447615 isoform X2 [Manduca sexta];uncharacterized protein LOC115447615 isoform X1 [Manduca sexta]	-	-	-	-	-	-	-	-	-	-	-
GWHABGR00000024.115	AAQ09231.1	hypothetical protein [Antheraea mylitta]	-	-	-	-	-	-	-	-	-	-	-
GWHABGR00000024.118	RVE48656.1	hypothetical protein evm_006727 [Chilo suppressalis]	GO:0016021	integral component of membrane	-	-	-	-	-	-	-	-	-
GWHABGR00000024.12	XP_030033289.1	major facilitator superfamily domain-containing protein 9 [Manduca sexta]	GO:0016021;GO:0022857	integral component of membrane;transmembrane transporter activity	-	-	-	-	-	-	-	sp|Q8C0T7|MFSD9_MOUSE	Major facilitator superfamily domain-containing protein 9 OS=Mus musculus OX=10090 GN=Mfsd9 PE=2 SV=1
GWHABGR00000024.127	VVC93590.1	unnamed protein product [Leptidea sinapis]	GO:0016021	integral component of membrane	K07380	CNTNAP2	http://www.genome.jp/dbget-bin/www_bget?ko:K07380	Cell adhesion molecules	ko04514	-	-	sp|Q94887|NRX4_DROME	Neurexin-4 OS=Drosophila melanogaster OX=7227 GN=Nrx-IV PE=1 SV=2
GWHABGR00000024.13	XP_030029565.1	A disintegrin and metalloproteinase with thrombospondin motifs 3 [Manduca sexta]	GO:0004222;GO:0007229;GO:0046872	metalloendopeptidase activity;integrin-mediated signaling pathway;metal ion binding	K08619	ADAMTS3	http://www.genome.jp/dbget-bin/www_bget?ko:K08619	-	-	-	-	sp|O95450|ATS2_HUMAN;sp|Q8WXS8|ATS14_HUMAN;sp|O15072|ATS3_HUMAN	A disintegrin and metalloproteinase with thrombospondin motifs 2 OS=Homo sapiens OX=9606 GN=ADAMTS2 PE=2 SV=2;A disintegrin and metalloproteinase with thrombospondin motifs 14 OS=Homo sapiens OX=9606 GN=ADAMTS14 PE=2 SV=2;A disintegrin and metalloproteinase with thrombospondin motifs 3 OS=Homo sapiens OX=9606 GN=ADAMTS3 PE=1 SV=4
GWHABGR00000024.132	XP_022825414.1	uncharacterized protein LOC111355631 isoform X1 [Spodoptera litura]	-	-	K02154	ATPeV0A,ATP6N	http://www.genome.jp/dbget-bin/www_bget?ko:K02154	Lysosome;Phagosome;Oxidative phosphorylation;Collecting duct acid secretion;Synaptic vesicle cycle	ko04142,ko04145,ko00190,ko04966,ko04721	-	-	-	-
GWHABGR00000024.135	PCG69158.1	hypothetical protein B5V51_4448 [Heliothis virescens]	GO:0003676;GO:0005524;GO:0106311;GO:0106310;GO:0035556;GO:0004523	nucleic acid binding;ATP binding;protein serine/threonine kinase activity;protein serine kinase activity;intracellular signal transduction;RNA-DNA hybrid ribonuclease activity	-	-	-	-	-	-	-	-	-
GWHABGR00000024.137	XP_026315794.1	proline-rich receptor-like protein kinase PERK9 [Hyposmocoma kahamanoa]	GO:0003964;GO:0004519;GO:0003676;GO:0008270	RNA-directed DNA polymerase activity;endonuclease activity;nucleic acid binding;zinc ion binding	-	-	-	-	-	-	-	-	-
GWHABGR00000024.15	XP_028151158.1	uncharacterized protein LOC114344525 [Diabrotica virgifera virgifera]	GO:0005525	GTP binding	-	-	-	-	-	-	-	-	-
GWHABGR00000024.153	XP_026755590.1	ELMO domain-containing protein 2 [Galleria mellonella]	-	-	K23538	ELMOD	http://www.genome.jp/dbget-bin/www_bget?ko:K23538	-	-	KOG2998	Uncharacterized conserved protein	sp|Q8BGF6|ELMD2_MOUSE	ELMO domain-containing protein 2 OS=Mus musculus OX=10090 GN=Elmod2 PE=1 SV=1
GWHABGR00000024.155	GBP36130.1	Probable RNA-directed DNA polymerase from transposon BS [Eumeta japonica]	GO:0005634;GO:0003964;GO:0016021;GO:0006351;GO:0046872	nucleus;RNA-directed DNA polymerase activity;integral component of membrane;transcription, DNA-templated;metal ion binding	-	-	-	-	-	-	-	sp|Q95SX7|RTBS_DROME	Probable RNA-directed DNA polymerase from transposon BS OS=Drosophila melanogaster OX=7227 GN=RTase PE=2 SV=1
GWHABGR00000024.156	XP_030025590.2;XP_037301275.1;XP_030025589.2;XP_030025591.2	uncharacterized protein LOC115444086 isoform X2 [Manduca sexta];uncharacterized protein LOC115444086 isoform X4 [Manduca sexta];uncharacterized protein LOC115444086 isoform X1 [Manduca sexta];uncharacterized protein LOC115444086 isoform X3 [Manduca sexta]	GO:0030246	carbohydrate binding	-	-	-	-	-	-	-	-	-
GWHABGR00000024.158	CAB3236883.1;PCG70817.1;XP_013190327.1;XP_026755378.1	unnamed protein product [Arctia plantaginis];hypothetical protein B5V51_2555 [Heliothis virescens];PREDICTED: trypsin beta-like [Amyelois transitella];trypsin beta-like [Galleria mellonella]	GO:0004252;GO:0016021	serine-type endopeptidase activity;integral component of membrane	K01312	PRSS1_2_3	http://www.genome.jp/dbget-bin/www_bget?ko:K01312	Neuroactive ligand-receptor interaction;Pancreatic secretion;Protein digestion and absorption	ko04080,ko04972,ko04974	-	-	sp|P05208|CEL2A_MOUSE;sp|Q9QYZ9|PRS30_MOUSE	Chymotrypsin-like elastase family member 2A OS=Mus musculus OX=10090 GN=Cela2a PE=1 SV=1;Serine protease 30 OS=Mus musculus OX=10090 GN=Prss30 PE=2 SV=2
GWHABGR00000024.16	XP_028177507.1	tetratricopeptide repeat protein 21B-like [Ostrinia furnacalis]	-	-	K19673	TTC21B,IFT139B	http://www.genome.jp/dbget-bin/www_bget?ko:K19673	-	-	-	-	sp|Q6INC1|TT21B_XENLA	Tetratricopeptide repeat protein 21B OS=Xenopus laevis OX=8355 GN=ttc21b PE=2 SV=1
GWHABGR00000024.161	XP_026497000.1	uncharacterized protein LOC113401344 isoform X1 [Vanessa tameamea]	-	-	K17598	SYTL	http://www.genome.jp/dbget-bin/www_bget?ko:K17598	-	-	-	-	-	-
GWHABGR00000024.164	XP_030041335.1	uncharacterized protein LOC115456420 [Manduca sexta]	-	-	-	-	-	-	-	-	-	-	-
GWHABGR00000024.17	CAB3239017.1	unnamed protein product [Arctia plantaginis]	GO:0005634;GO:0003723;GO:0004527;GO:0004540	nucleus;RNA binding;exonuclease activity;ribonuclease activity	-	-	-	-	-	KOG2102	Exosomal 3'-5' exoribonuclease complex, subunit Rrp44/Dis3	sp|Q9Y2L1|RRP44_HUMAN	Exosome complex exonuclease RRP44 OS=Homo sapiens OX=9606 GN=DIS3 PE=1 SV=2
GWHABGR00000024.18	AAQ09231.1	hypothetical protein [Antheraea mylitta]	-	-	-	-	-	-	-	-	-	-	-
GWHABGR00000024.2	GBP36463.1	hypothetical protein EVAR_88043_1 [Eumeta japonica]	-	-	-	-	-	-	-	-	-	-	-
GWHABGR00000024.22	XP_028029013.1	uncharacterized protein LOC114242157 [Bombyx mandarina]	-	-	K23115	TTI2	http://www.genome.jp/dbget-bin/www_bget?ko:K23115	-	-	-	-	-	-
GWHABGR00000024.36	XP_035438529.1	rhodanese domain-containing protein CG4456-like [Spodoptera frugiperda]	-	-	-	-	-	-	-	KOG1530	Rhodanese-related sulfurtransferase	sp|Q10215|RDL_SCHPO	Putative thiosulfate sulfurtransferase, mitochondrial OS=Schizosaccharomyces pombe (strain 972 / ATCC 24843) OX=284812 GN=SPAC4H3.07c PE=3 SV=2
GWHABGR00000024.4	XP_037875802.1	uncharacterized protein LOC110385021 [Bombyx mori]	GO:0005634;GO:0003964;GO:0006351;GO:0046872	nucleus;RNA-directed DNA polymerase activity;transcription, DNA-templated;metal ion binding	K08052	NF1	http://www.genome.jp/dbget-bin/www_bget?ko:K08052	MAPK signaling pathway;Ras signaling pathway	ko04010,ko04014	-	-	sp|Q95SX7|RTBS_DROME	Probable RNA-directed DNA polymerase from transposon BS OS=Drosophila melanogaster OX=7227 GN=RTase PE=2 SV=1
GWHABGR00000024.40	RVE45150.1	hypothetical protein evm_010173 [Chilo suppressalis]	GO:0042254;GO:0005634;GO:0003723;GO:0006520;GO:0000145;GO:0030170;GO:0043484;GO:0016831;GO:0006887	ribosome biogenesis;nucleus;RNA binding;cellular amino acid metabolic process;exocyst;pyridoxal phosphate binding;regulation of RNA splicing;carboxy-lyase activity;exocytosis	-	-	-	-	-	-	-	sp|P21328|RTJK_DROME	RNA-directed DNA polymerase from mobile element jockey OS=Drosophila melanogaster OX=7227 GN=pol PE=1 SV=1
GWHABGR00000024.50	PZC83408.1	hypothetical protein B5X24_HaOG207790 [Helicoverpa armigera]	GO:0004519;GO:0003964	endonuclease activity;RNA-directed DNA polymerase activity	-	-	-	-	-	-	-	-	-
GWHABGR00000024.52	XP_028165388.1	neurexin-4-like [Ostrinia furnacalis]	-	-	K07380	CNTNAP2	http://www.genome.jp/dbget-bin/www_bget?ko:K07380	Cell adhesion molecules	ko04514	-	-	-	-
GWHABGR00000024.55	RVE52336.1	hypothetical protein evm_002974 [Chilo suppressalis]	GO:0016021;GO:0005634;GO:0003872;GO:0005737;GO:0006002;GO:0046872	integral component of membrane;nucleus;6-phosphofructokinase activity;cytoplasm;fructose 6-phosphate metabolic process;metal ion binding	-	-	-	-	-	-	-	-	-
GWHABGR00000024.57	KAF9414771.1	hypothetical protein HW555_007403, partial [Spodoptera exigua]	-	-	-	-	-	-	-	-	-	-	-
GWHABGR00000024.59	XP_026678711.1	heat shock 70 kDa protein cognate 4-like isoform X1 [Diaphorina citri]	GO:0016887;GO:0005524	ATP hydrolysis activity;ATP binding	K03283	HSPA1s	http://www.genome.jp/dbget-bin/www_bget?ko:K03283	Endocytosis;MAPK signaling pathway;Protein processing in endoplasmic reticulum;Spliceosome;Longevity regulating pathway - multiple species;Estrogen signaling pathway;Antigen processing and presentation	ko04144,ko04010,ko04141,ko03040,ko04213,ko04915,ko04612	-	-	sp|Q9U639|HSP7D_MANSE	Heat shock 70 kDa protein cognate 4 OS=Manduca sexta OX=7130 PE=2 SV=1
GWHABGR00000024.65	XP_026738348.1	E3 ubiquitin-protein ligase listerin-like [Trichoplusia ni]	GO:0061630;GO:1990112;GO:1990116;GO:0008270;GO:0005829;GO:0072344;GO:0043023	ubiquitin protein ligase activity;RQC complex;ribosome-associated ubiquitin-dependent protein catabolic process;zinc ion binding;cytosol;rescue of stalled ribosome;ribosomal large subunit binding	K22377	LTN1	http://www.genome.jp/dbget-bin/www_bget?ko:K22377	-	-	-	-	-	-
GWHABGR00000024.74	XP_014367443.1	PREDICTED: axoneme-associated protein mst101(2)-like [Papilio machaon]	GO:0003676;GO:0008270	nucleic acid binding;zinc ion binding	-	-	-	-	-	-	-	-	-
GWHABGR00000024.76	XP_030041326.1	uncharacterized protein LOC115456413 isoform X1 [Manduca sexta]	GO:0005634;GO:0016021;GO:0006302	nucleus;integral component of membrane;double-strand break repair	K10980	NHEJ1,XLF	http://www.genome.jp/dbget-bin/www_bget?ko:K10980	Non-homologous end-joining	ko03450	-	-	-	-
GWHABGR00000024.79	CAB3236917.1;KPI91405.1	unnamed protein product [Arctia plantaginis];hypothetical protein RR46_14909 [Papilio xuthus]	GO:0016021	integral component of membrane	-	-	-	-	-	-	-	-	-
GWHABGR00000024.89	XP_028175766.1	major facilitator superfamily domain-containing protein 9-like [Ostrinia furnacalis]	-	-	-	-	-	-	-	-	-	sp|Q8C0T7|MFSD9_MOUSE	Major facilitator superfamily domain-containing protein 9 OS=Mus musculus OX=10090 GN=Mfsd9 PE=2 SV=1
GWHABGR00000025.104	XP_014367920.1	PREDICTED: uncharacterized protein LOC106718363 [Papilio machaon]	-	-	-	-	-	-	-	-	-	sp|P21328|RTJK_DROME	RNA-directed DNA polymerase from mobile element jockey OS=Drosophila melanogaster OX=7227 GN=pol PE=1 SV=1
GWHABGR00000025.109	XP_013185967.1;XP_028169085.1	PREDICTED: lysosomal-associated transmembrane protein 4A isoform X2 [Amyelois transitella];lysosomal-associated transmembrane protein 4A [Ostrinia furnacalis]	GO:0016021	integral component of membrane	K12387	LAPTM	http://www.genome.jp/dbget-bin/www_bget?ko:K12387	Lysosome	ko04142	-	-	sp|Q60961|LAP4A_MOUSE;sp|Q5ZML7|LAP4A_CHICK	Lysosomal-associated transmembrane protein 4A OS=Mus musculus OX=10090 GN=Laptm4a PE=1 SV=1;Lysosomal-associated transmembrane protein 4A OS=Gallus gallus OX=9031 GN=LAPTM4A PE=2 SV=1
GWHABGR00000025.122	AAQ09230.1	reverse transcriptase-like [Antheraea mylitta]	GO:0003964	RNA-directed DNA polymerase activity	-	-	-	-	-	-	-	sp|P21329|RTJK_DROFU	RNA-directed DNA polymerase from mobile element jockey OS=Drosophila funebris OX=7221 GN=jockey\pol PE=1 SV=1
GWHABGR00000025.129	KAF9806785.1	hypothetical protein SFRURICE_009472, partial [Spodoptera frugiperda]	-	-	-	-	-	-	-	-	-	-	-
GWHABGR00000025.134	XP_014361325.1	PREDICTED: uncharacterized protein LOC106713128 [Papilio machaon]	-	-	-	-	-	-	-	-	-	sp|Q03276|PO11_POPJA	Retrovirus-related Pol polyprotein from type-1 retrotransposable element R1 (Fragment) OS=Popillia japonica OX=7064 PE=4 SV=1
GWHABGR00000025.135	XP_028035719.1	extensin-like [Bombyx mandarina]	-	-	-	-	-	-	-	-	-	sp|Q9NBX5|GAGXE_DROME	Nucleic-acid-binding protein from transposon X-element OS=Drosophila melanogaster OX=7227 GN=ORF1 PE=4 SV=1
GWHABGR00000025.137	XP_026486504.1	leucine-zipper-like transcriptional regulator 1 [Vanessa tameamea]	-	-	K23330	LZTR1	http://www.genome.jp/dbget-bin/www_bget?ko:K23330	-	-	-	-	-	-
GWHABGR00000025.139	XP_030030523.1;XP_030030525.1	titin isoform X4 [Manduca sexta];titin isoform X5 [Manduca sexta]	-	-	-	-	-	-	-	-	-	-	-
GWHABGR00000025.143	XP_015189792.1	PREDICTED: uncharacterized protein LOC107073616 isoform X1 [Polistes dominula]	-	-	-	-	-	-	-	-	-	-	-
GWHABGR00000025.144	RVE44225.1	hypothetical protein evm_011124 [Chilo suppressalis]	GO:0004930;GO:0004519;GO:0007166;GO:0043484;GO:0016021;GO:0042254;GO:0003964;GO:0005634;GO:0003723	G protein-coupled receptor activity;endonuclease activity;cell surface receptor signaling pathway;regulation of RNA splicing;integral component of membrane;ribosome biogenesis;RNA-directed DNA polymerase activity;nucleus;RNA binding	-	-	-	-	-	-	-	sp|Q95SX7|RTBS_DROME	Probable RNA-directed DNA polymerase from transposon BS OS=Drosophila melanogaster OX=7227 GN=RTase PE=2 SV=1
GWHABGR00000025.155	XP_026494144.1	uncharacterized protein LOC113399266 [Vanessa tameamea]	GO:0004519;GO:0003964;GO:0047631	endonuclease activity;RNA-directed DNA polymerase activity;ADP-ribose diphosphatase activity	-	-	-	-	-	-	-	-	-
GWHABGR00000025.156	KAF2900919.1	hypothetical protein ILUMI_05268 [Ignelater luminosus]	-	-	K17917	SNX1_2	http://www.genome.jp/dbget-bin/www_bget?ko:K17917	Endocytosis	ko04144	-	-	-	-
GWHABGR00000025.158	KPI95767.1	hypothetical protein RR46_11480 [Papilio xuthus]	GO:0016021	integral component of membrane	-	-	-	-	-	-	-	-	-
GWHABGR00000025.172	XP_028159823.1;XP_028159825.1;XP_037294436.1	unconventional myosin IC isoform X1 [Ostrinia furnacalis];unconventional myosin IC isoform X3 [Ostrinia furnacalis];unconventional myosin IC isoform X1 [Manduca sexta]	GO:0003779;GO:0005524;GO:0003774;GO:0016459	actin binding;ATP binding;cytoskeletal motor activity;myosin complex	K10356	MYO1	http://www.genome.jp/dbget-bin/www_bget?ko:K10356	-	-	KOG0164	Myosin class I heavy chain	sp|Q23979|MY61F_DROME	Unconventional myosin IC OS=Drosophila melanogaster OX=7227 GN=Myo61F PE=1 SV=3
GWHABGR00000025.176	GBP36291.1	Modular serine protease [Eumeta japonica]	GO:0008233	peptidase activity	-	-	-	-	-	-	-	-	-
GWHABGR00000025.177	AAQ09230.1	reverse transcriptase-like [Antheraea mylitta]	GO:0003964	RNA-directed DNA polymerase activity	-	-	-	-	-	-	-	-	-
GWHABGR00000025.18	XP_014367920.1	PREDICTED: uncharacterized protein LOC106718363 [Papilio machaon]	-	-	-	-	-	-	-	-	-	sp|P21328|RTJK_DROME	RNA-directed DNA polymerase from mobile element jockey OS=Drosophila melanogaster OX=7227 GN=pol PE=1 SV=1
GWHABGR00000025.184	CBA11992.1	endonuclease-reverse transcriptase HmRTE-e01 [Heliconius melpomene]	GO:0004519;GO:0003964	endonuclease activity;RNA-directed DNA polymerase activity	-	-	-	-	-	-	-	-	-
GWHABGR00000025.185	XP_037294497.1	ankyrin repeat and zinc finger domain-containing protein 1 [Manduca sexta]	GO:0005737;GO:0046872	cytoplasm;metal ion binding	-	-	-	-	-	KOG2505	Ankyrin repeat protein	sp|Q9H8Y5|ANKZ1_HUMAN	Ankyrin repeat and zinc finger domain-containing protein 1 OS=Homo sapiens OX=9606 GN=ANKZF1 PE=1 SV=1
GWHABGR00000025.194	RVE48656.1	hypothetical protein evm_006727 [Chilo suppressalis]	-	-	-	-	-	-	-	-	-	-	-
GWHABGR00000025.195	GBP84037.1	hypothetical protein EVAR_56885_1 [Eumeta japonica]	-	-	-	-	-	-	-	-	-	-	-
GWHABGR00000025.196	BAM18532.1	unknown unsecreted protein [Papilio xuthus]	-	-	-	-	-	-	-	-	-	-	-
GWHABGR00000025.197	AAQ09229.1	polyprotein [Antheraea mylitta]	GO:0003676;GO:0015074	nucleic acid binding;DNA integration	-	-	-	-	-	-	-	-	-
GWHABGR00000025.207	GBP84037.1	hypothetical protein EVAR_56885_1 [Eumeta japonica]	-	-	-	-	-	-	-	-	-	-	-
GWHABGR00000025.208	XP_030019740.1	protein bangles and beads isoform X1 [Manduca sexta]	-	-	-	-	-	-	-	-	-	-	-
GWHABGR00000025.217	XP_022837685.1;XP_028033294.1	probable RNA-binding protein 19 [Spodoptera litura];probable RNA-binding protein 19 [Bombyx mandarina]	GO:0003723	RNA binding	K14787	MRD1,RBM19	http://www.genome.jp/dbget-bin/www_bget?ko:K14787	-	-	KOG0110	RNA-binding protein (RRM superfamily)	sp|Q8R3C6|RBM19_MOUSE	Probable RNA-binding protein 19 OS=Mus musculus OX=10090 GN=Rbm19 PE=1 SV=1
GWHABGR00000025.231	QGR26542.1	polyprotein [Drosophila melanogaster]	GO:0003676;GO:0008270;GO:0008233;GO:0015074;GO:0003964	nucleic acid binding;zinc ion binding;peptidase activity;DNA integration;RNA-directed DNA polymerase activity	-	-	-	-	-	-	-	-	-
GWHABGR00000025.32	XP_028030057.1	venom carboxylesterase-6-like [Bombyx mandarina]	GO:0052689	carboxylic ester hydrolase activity	-	-	-	-	-	-	-	sp|B2D0J5|EST6_APIME	Venom carboxylesterase-6 OS=Apis mellifera OX=7460 PE=2 SV=1
GWHABGR00000025.38	XP_021192325.1	tigger transposable element-derived protein 4 [Helicoverpa armigera]	GO:0005634;GO:0004523;GO:0003677;GO:0003676	nucleus;RNA-DNA hybrid ribonuclease activity;DNA binding;nucleic acid binding	-	-	-	-	-	-	-	sp|Q8BUZ3|TIGD4_MOUSE	Tigger transposable element-derived protein 4 OS=Mus musculus OX=10090 GN=Tigd4 PE=2 SV=1
GWHABGR00000025.43	XP_037877476.1	uncharacterized protein LOC119631025 [Bombyx mori]	GO:0003676;GO:0004523	nucleic acid binding;RNA-DNA hybrid ribonuclease activity	-	-	-	-	-	-	-	-	-
GWHABGR00000025.51	XP_030027340.1;XP_030027337.1;RVE39994.1;XP_028170432.1	CBP80/20-dependent translation initiation factor isoform X4 [Manduca sexta];CBP80/20-dependent translation initiation factor isoform X1 [Manduca sexta];hypothetical protein evm_015356, partial [Chilo suppressalis];CBP80/20-dependent translation initiation factor-like [Ostrinia furnacalis]	GO:0003723;GO:0003743	RNA binding;translation initiation factor activity	-	-	-	-	-	KOG3942	MIF4G domain-containing protein	sp|O43310|CTIF_HUMAN	CBP80/20-dependent translation initiation factor OS=Homo sapiens OX=9606 GN=CTIF PE=1 SV=1
GWHABGR00000025.52	XP_013197288.1	PREDICTED: SWI/SNF-related matrix-associated actin-dependent regulator of chromatin subfamily A containing DEAD/H box 1 homolog, partial [Amyelois transitella]	-	-	-	-	-	-	-	-	-	-	-
GWHABGR00000025.55	PCG65670.1	hypothetical protein B5V51_8853 [Heliothis virescens]	-	-	-	-	-	-	-	-	-	-	-
GWHABGR00000025.62	ADZ95893.1	reverse transcriptase, partial [Erebia theano]	GO:0003964	RNA-directed DNA polymerase activity	-	-	-	-	-	-	-	-	-
GWHABGR00000025.64	XP_026762077.1;XP_037294325.1	transcription elongation factor SPT6 [Galleria mellonella];LOW QUALITY PROTEIN: transcription elongation factor SPT6 [Manduca sexta]	GO:0005634;GO:0006139;GO:0003676;GO:0003677;GO:0032968;GO:0003746	nucleus;nucleobase-containing compound metabolic process;nucleic acid binding;DNA binding;positive regulation of transcription elongation from RNA polymerase II promoter;translation elongation factor activity	K11292	SUPT6H,SPT6	http://www.genome.jp/dbget-bin/www_bget?ko:K11292	-	-	KOG1856	Transcription elongation factor SPT6	sp|Q9W420|SPT6H_DROME	Transcription elongation factor SPT6 OS=Drosophila melanogaster OX=7227 GN=Spt6 PE=1 SV=1
GWHABGR00000025.68	XP_026761773.1	ADP-ribosylation factor-binding protein GGA3 [Galleria mellonella]	GO:0005794;GO:0031901;GO:0006886;GO:0016192	Golgi apparatus;early endosome membrane;intracellular protein transport;vesicle-mediated transport	K12404	GGA	http://www.genome.jp/dbget-bin/www_bget?ko:K12404	Lysosome	ko04142	-	-	sp|Q8R0H9|GGA1_MOUSE	ADP-ribosylation factor-binding protein GGA1 OS=Mus musculus OX=10090 GN=Gga1 PE=1 SV=1
GWHABGR00000025.7	GBP26796.1	Retrovirus-related Pol polyprotein from transposon TNT 1-94 [Eumeta japonica]	GO:0015074;GO:0003676;GO:0008270	DNA integration;nucleic acid binding;zinc ion binding	-	-	-	-	-	-	-	sp|P10978|POLX_TOBAC	Retrovirus-related Pol polyprotein from transposon TNT 1-94 OS=Nicotiana tabacum OX=4097 PE=2 SV=1
GWHABGR00000025.72	XP_030019727.1	ribonuclease P protein subunit p20 isoform X1 [Manduca sexta]	GO:0016021	integral component of membrane	K14527	RPP20,POP7	http://www.genome.jp/dbget-bin/www_bget?ko:K14527	Ribosome biogenesis in eukaryotes	ko03008	-	-	sp|Q969S6|TM203_HUMAN	Transmembrane protein 203 OS=Homo sapiens OX=9606 GN=TMEM203 PE=1 SV=1
GWHABGR00000025.73	XP_013145349.1	PREDICTED: uncharacterized protein LOC106108640 [Papilio polytes]	-	-	-	-	-	-	-	-	-	-	-
GWHABGR00000025.76	GBP84037.1	hypothetical protein EVAR_56885_1 [Eumeta japonica]	-	-	-	-	-	-	-	-	-	-	-
GWHABGR00000025.8	GBP84037.1	hypothetical protein EVAR_56885_1 [Eumeta japonica]	-	-	-	-	-	-	-	-	-	-	-
GWHABGR00000025.82	CAB3235329.1	unnamed protein product [Arctia plantaginis]	GO:0003964	RNA-directed DNA polymerase activity	K19983	EXOC1,SEC3	http://www.genome.jp/dbget-bin/www_bget?ko:K19983	-	-	-	-	-	-
GWHABGR00000025.84	XP_030038437.1;VVC86621.1	M-phase inducer phosphatase [Manduca sexta];unnamed protein product, partial [Leptidea sinapis]	GO:0003677	DNA binding	-	-	-	-	-	-	-	sp|O34812|YFMJ_BACSU	Putative NADP-dependent oxidoreductase YfmJ OS=Bacillus subtilis (strain 168) OX=224308 GN=yfmJ PE=2 SV=1
GWHABGR00000025.85	XP_037294454.1	uncharacterized protein LOC115445227 isoform X2 [Manduca sexta]	GO:0007165;GO:0016021;GO:0050909;GO:0005886	signal transduction;integral component of membrane;sensory perception of taste;plasma membrane	K08471	GR	http://www.genome.jp/dbget-bin/www_bget?ko:K08471	-	-	-	-	-	-
GWHABGR00000025.9	XP_023947170.1	uncharacterized protein LOC112052363 [Bicyclus anynana]	GO:0046540;GO:0000398	U4/U6 x U5 tri-snRNP complex;mRNA splicing, via spliceosome	-	-	-	-	-	-	-	-	-
GWHABGR00000025.90	GBP84037.1	hypothetical protein EVAR_56885_1 [Eumeta japonica]	-	-	-	-	-	-	-	-	-	-	-
GWHABGR00000025.91	XP_030027277.1;CAB3220692.1	sarcolemmal membrane-associated protein [Manduca sexta];unnamed protein product [Arctia plantaginis]	-	-	-	-	-	-	-	-	-	-	-
GWHABGR00000025.97	VVC86653.1	unnamed protein product, partial [Leptidea sinapis]	GO:0007165	signal transduction	K20629	ABR	http://www.genome.jp/dbget-bin/www_bget?ko:K20629	-	-	-	-	-	-
GWHABGR00000026.1	PZC76401.1	hypothetical protein B5X24_HaOG204700 [Helicoverpa armigera]	-	-	K21763	MAPKBP1	http://www.genome.jp/dbget-bin/www_bget?ko:K21763	-	-	-	-	-	-
GWHABGR00000026.101	RVE48396.1	hypothetical protein evm_006957 [Chilo suppressalis]	GO:0005524;GO:0005743;GO:0003824;GO:0016491;GO:0006099;GO:0016021;GO:0034765;GO:0008076;GO:0005249	ATP binding;mitochondrial inner membrane;catalytic activity;oxidoreductase activity;tricarboxylic acid cycle;integral component of membrane;regulation of ion transmembrane transport;voltage-gated potassium channel complex;voltage-gated potassium channel activity	-	-	-	-	-	-	-	-	-
GWHABGR00000026.104	XP_028170418.1	uncharacterized protein LOC114360064 [Ostrinia furnacalis]	GO:0003964	RNA-directed DNA polymerase activity	K20059	LDB19,ART1	http://www.genome.jp/dbget-bin/www_bget?ko:K20059	-	-	-	-	-	-
GWHABGR00000026.119	GBP74898.1	hypothetical protein EVAR_36083_1 [Eumeta japonica]	-	-	-	-	-	-	-	-	-	-	-
GWHABGR00000026.121	BAA21826.1	transposase [Attacus atlas]	-	-	K11433	SETMAR	http://www.genome.jp/dbget-bin/www_bget?ko:K11433	Lysine degradation	ko00310	-	-	sp|Q53H47|SETMR_HUMAN	Histone-lysine N-methyltransferase SETMAR OS=Homo sapiens OX=9606 GN=SETMAR PE=1 SV=2
GWHABGR00000026.124	PCG72026.1	hypothetical protein B5V51_1238 [Heliothis virescens]	-	-	-	-	-	-	-	-	-	sp|P35608|NF1_CHICK	Neurofibromin (Fragment) OS=Gallus gallus OX=9031 GN=NF1 PE=2 SV=1
GWHABGR00000026.128	RVE40899.1	hypothetical protein evm_014451 [Chilo suppressalis]	GO:0005524;GO:0005743;GO:0016021;GO:0006099;GO:0003824;GO:0016491;GO:0034765;GO:0005249;GO:0008076	ATP binding;mitochondrial inner membrane;integral component of membrane;tricarboxylic acid cycle;catalytic activity;oxidoreductase activity;regulation of ion transmembrane transport;voltage-gated potassium channel activity;voltage-gated potassium channel complex	-	-	-	-	-	-	-	-	-
GWHABGR00000026.13	OWR47708.1	ATP-binding cassette sub-family B member 3, partial [Danaus plexippus plexippus]	GO:0005524;GO:0016021;GO:0042626	ATP binding;integral component of membrane;ATPase-coupled transmembrane transporter activity	K05658	ABCB1,CD243	http://www.genome.jp/dbget-bin/www_bget?ko:K05658	ABC transporters;Bile secretion	ko02010,ko04976	-	-	sp|Q5RKI8|MITOS_RAT	Mitochondrial potassium channel ATP-binding subunit OS=Rattus norvegicus OX=10116 GN=Abcb8 PE=2 SV=1
GWHABGR00000026.136	PZC71361.1	hypothetical protein B5X24_HaOG213580 [Helicoverpa armigera]	-	-	-	-	-	-	-	-	-	-	-
GWHABGR00000026.140	XP_037302478.1	uncharacterized protein LOC119192825 [Manduca sexta]	-	-	K24768	MYRF	http://www.genome.jp/dbget-bin/www_bget?ko:K24768	-	-	-	-	sp|Q66IV1|MYRF_XENLA	Myelin regulatory factor OS=Xenopus laevis OX=8355 GN=myrf PE=2 SV=1
GWHABGR00000026.147	BAB21762.1	gag-like protein [Bombyx mori]	-	-	-	-	-	-	-	-	-	sp|Q9NBX5|GAGXE_DROME	Nucleic-acid-binding protein from transposon X-element OS=Drosophila melanogaster OX=7227 GN=ORF1 PE=4 SV=1
GWHABGR00000026.150	AAQ09231.1	hypothetical protein [Antheraea mylitta]	-	-	-	-	-	-	-	-	-	-	-
GWHABGR00000026.153	XP_035439916.1	uncharacterized protein K02A2.6-like [Spodoptera frugiperda]	-	-	-	-	-	-	-	-	-	sp|P0CT41|TF212_SCHPO	Transposon Tf2-12 polyprotein OS=Schizosaccharomyces pombe (strain 972 / ATCC 24843) OX=284812 GN=Tf2-12 PE=3 SV=1
GWHABGR00000026.154	XP_013186744.1	PREDICTED: uncharacterized protein LOC106131999 isoform X2 [Amyelois transitella]	-	-	K24734	NWD	http://www.genome.jp/dbget-bin/www_bget?ko:K24734	-	-	-	-	-	-
GWHABGR00000026.155	BAB21762.1	gag-like protein [Bombyx mori]	-	-	-	-	-	-	-	-	-	sp|Q9NBX5|GAGXE_DROME	Nucleic-acid-binding protein from transposon X-element OS=Drosophila melanogaster OX=7227 GN=ORF1 PE=4 SV=1
GWHABGR00000026.156	XP_028170418.1	uncharacterized protein LOC114360064 [Ostrinia furnacalis]	GO:0003964	RNA-directed DNA polymerase activity	-	-	-	-	-	-	-	-	-
GWHABGR00000026.20	PCG65177.1	hypothetical protein B5V51_9559 [Heliothis virescens]	-	-	-	-	-	-	-	-	-	-	-
GWHABGR00000026.33	CAD7093883.1;CAB3233590.1	unnamed protein product [Hermetia illucens];unnamed protein product [Arctia plantaginis]	GO:0003677;GO:0016021;GO:0015074;GO:0005634;GO:0006313	DNA binding;integral component of membrane;DNA integration;nucleus;transposition, DNA-mediated	K19882	NOTUM	http://www.genome.jp/dbget-bin/www_bget?ko:K19882	Wnt signaling pathway	ko04310	-	-	sp|Q6AXF6|SIDT1_MOUSE;sp|Q04202|TCB2_CAEBR	SID1 transmembrane family member 1 OS=Mus musculus OX=10090 GN=Sidt1 PE=1 SV=1;Transposable element Tcb2 transposase OS=Caenorhabditis briggsae OX=6238 PE=3 SV=1
GWHABGR00000026.37	XP_004930738.1	enhancer of rudimentary homolog [Bombyx mori]	GO:0007049	cell cycle	-	-	-	-	-	-	-	sp|Q93104|ERH_AEDAE	Enhancer of rudimentary homolog OS=Aedes aegypti OX=7159 PE=3 SV=1
GWHABGR00000026.39	CAA32198.1	polyprotein [Drosophila melanogaster]	GO:0008270;GO:0003676;GO:0003964;GO:0015074;GO:0008233	zinc ion binding;nucleic acid binding;RNA-directed DNA polymerase activity;DNA integration;peptidase activity	-	-	-	-	-	-	-	-	-
GWHABGR00000026.48	RVE48396.1	hypothetical protein evm_006957 [Chilo suppressalis]	-	-	-	-	-	-	-	-	-	-	-
GWHABGR00000026.53	XP_013184225.1	PREDICTED: RNA-directed DNA polymerase from mobile element jockey-like [Amyelois transitella]	-	-	-	-	-	-	-	-	-	-	-
GWHABGR00000026.64	GBO98409.1	hypothetical protein EVAR_58_1 [Eumeta japonica]	-	-	-	-	-	-	-	-	-	-	-
GWHABGR00000026.65	XP_031763180.1	serine/threonine-protein kinase sax-1-like [Galleria mellonella]	-	-	-	-	-	-	-	-	-	-	-
GWHABGR00000026.73	GBP70338.1	hypothetical protein EVAR_48265_1 [Eumeta japonica]	-	-	-	-	-	-	-	-	-	-	-
GWHABGR00000026.77	XP_022824060.1;XP_030041025.2	SID1 transmembrane family member 1-like [Spodoptera litura];SID1 transmembrane family member 1 [Manduca sexta]	GO:0016021	integral component of membrane	-	-	-	-	-	-	-	sp|Q6AXF6|SIDT1_MOUSE	SID1 transmembrane family member 1 OS=Mus musculus OX=10090 GN=Sidt1 PE=1 SV=1
GWHABGR00000026.87	XP_022832838.1	uncharacterized protein LOC111360825 [Spodoptera litura]	-	-	K24734	NWD	http://www.genome.jp/dbget-bin/www_bget?ko:K24734	-	-	-	-	-	-
GWHABGR00000026.88	GBP54359.1	hypothetical protein EVAR_50771_1 [Eumeta japonica]	-	-	-	-	-	-	-	-	-	-	-
GWHABGR00000027.108	PZC78373.1	hypothetical protein B5X24_HaOG202196 [Helicoverpa armigera]	GO:0003676;GO:0004527	nucleic acid binding;exonuclease activity	K14570	REX1,REXO1,RNH70	http://www.genome.jp/dbget-bin/www_bget?ko:K14570	Ribosome biogenesis in eukaryotes	ko03008	-	-	sp|Q8IX06|GOR_HUMAN	Putative exonuclease GOR OS=Homo sapiens OX=9606 GN=REXO1L1P PE=5 SV=2
GWHABGR00000027.117	PCG72026.1	hypothetical protein B5V51_1238 [Heliothis virescens]	-	-	-	-	-	-	-	-	-	-	-
GWHABGR00000027.125	RVE40518.1	hypothetical protein evm_014831 [Chilo suppressalis]	GO:0015074;GO:0005634;GO:0006313;GO:0070897;GO:0006520;GO:0000126;GO:0006417;GO:0016491;GO:0003676;GO:0030014;GO:0016831;GO:0003677;GO:0017025;GO:0000995;GO:0004535;GO:0046983;GO:0050660;GO:0005739;GO:0006915;GO:0030170	DNA integration;nucleus;transposition, DNA-mediated;transcription preinitiation complex assembly;cellular amino acid metabolic process;transcription factor TFIIIB complex;regulation of translation;oxidoreductase activity;nucleic acid binding;CCR4-NOT complex;carboxy-lyase activity;DNA binding;TBP-class protein binding;RNA polymerase III general transcription initiation factor activity;poly(A)-spe…	K05635	LAMC1	http://www.genome.jp/dbget-bin/www_bget?ko:K05635	Focal adhesion;PI3K-Akt signaling pathway;ECM-receptor interaction	ko04510,ko04151,ko04512	-	-	sp|P34257|TC3A_CAEEL	Transposable element Tc3 transposase OS=Caenorhabditis elegans OX=6239 GN=tc3a PE=1 SV=1
GWHABGR00000027.129	XP_026745872.1	NFX1-type zinc finger-containing protein 1-like [Trichoplusia ni]	-	-	-	-	-	-	-	KOG1807	Helicases	sp|Q9P2E3|ZNFX1_HUMAN	NFX1-type zinc finger-containing protein 1 OS=Homo sapiens OX=9606 GN=ZNFX1 PE=2 SV=2
GWHABGR00000027.136	BAB21762.1	gag-like protein [Bombyx mori]	-	-	-	-	-	-	-	-	-	sp|Q9NBX5|GAGXE_DROME	Nucleic-acid-binding protein from transposon X-element OS=Drosophila melanogaster OX=7227 GN=ORF1 PE=4 SV=1
GWHABGR00000027.138	RVE43374.1	hypothetical protein evm_011959 [Chilo suppressalis]	GO:0005654;GO:0007049;GO:0046872;GO:0043565	nucleoplasm;cell cycle;metal ion binding;sequence-specific DNA binding	-	-	-	-	-	-	-	-	-
GWHABGR00000027.139	AAQ09232.1	hypothetical protein [Antheraea mylitta]	-	-	-	-	-	-	-	-	-	-	-
GWHABGR00000027.147	RVE42643.1	hypothetical protein evm_012729 [Chilo suppressalis]	GO:0046872	metal ion binding	-	-	-	-	-	-	-	-	-
GWHABGR00000027.15	XP_030019816.2	probable cytochrome P450 49a1 [Manduca sexta]	GO:0016705;GO:0004497;GO:0005506;GO:0020037	oxidoreductase activity, acting on paired donors, with incorporation or reduction of molecular oxygen;monooxygenase activity;iron ion binding;heme binding	K15004	CYP12	http://www.genome.jp/dbget-bin/www_bget?ko:K15004	-	-	-	-	sp|Q9V6D6|CP301_DROME	Probable cytochrome P450 301a1, mitochondrial OS=Drosophila melanogaster OX=7227 GN=Cyp301a1 PE=2 SV=1
GWHABGR00000027.153	XP_037875259.1	uncharacterized protein LOC119630326 [Bombyx mori]	-	-	-	-	-	-	-	-	-	-	-
GWHABGR00000027.155	GBP21759.1	hypothetical protein EVAR_10937_1 [Eumeta japonica]	-	-	-	-	-	-	-	-	-	-	-
GWHABGR00000027.160	BAM73877.1	cytochrome P450, partial [Bombyx mori]	GO:0004519;GO:0003964	endonuclease activity;RNA-directed DNA polymerase activity	-	-	-	-	-	-	-	-	-
GWHABGR00000027.165	XP_004925372.1	putative inorganic phosphate cotransporter [Bombyx mori]	GO:0016021;GO:0022857	integral component of membrane;transmembrane transporter activity	K12301	SLC17A5	http://www.genome.jp/dbget-bin/www_bget?ko:K12301	Lysosome	ko04142	-	-	sp|Q9V7S5|PICO_DROME	Putative inorganic phosphate cotransporter OS=Drosophila melanogaster OX=7227 GN=Picot PE=2 SV=1
GWHABGR00000027.22	XP_026324289.1	uncharacterized protein LOC113233383 [Hyposmocoma kahamanoa]	GO:0003723;GO:0043484;GO:0005524	RNA binding;regulation of RNA splicing;ATP binding	-	-	-	-	-	-	-	-	-
GWHABGR00000027.37	AAQ09230.1	reverse transcriptase-like [Antheraea mylitta]	GO:0003964	RNA-directed DNA polymerase activity	-	-	-	-	-	-	-	-	-
GWHABGR00000027.41	XP_026761852.1	TP53-regulated inhibitor of apoptosis 1-B-like [Galleria mellonella]	-	-	K17968	TRIAP1,MDM35	http://www.genome.jp/dbget-bin/www_bget?ko:K17968	-	-	KOG3481	Uncharacterized conserved protein	sp|Q96VG1|YBAI_SCHPO	Uncharacterized protein C119.18 OS=Schizosaccharomyces pombe (strain 972 / ATCC 24843) OX=284812 GN=SPBC119.18 PE=3 SV=1
GWHABGR00000027.45	KAF0708603.1	SCAN domain-containing protein 3-like [Aphis craccivora]	-	-	-	-	-	-	-	-	-	sp|Q6R2W3|SCND3_HUMAN	SCAN domain-containing protein 3 OS=Homo sapiens OX=9606 GN=ZBED9 PE=1 SV=1
GWHABGR00000027.54	PCG68060.1	hypothetical protein B5V51_5642 [Heliothis virescens]	GO:0036374;GO:0006751	glutathione hydrolase activity;glutathione catabolic process	K18592	GGT1_5,CD224	http://www.genome.jp/dbget-bin/www_bget?ko:K18592	Arachidonic acid metabolism;Glutathione metabolism;Taurine and hypotaurine metabolism	ko00590,ko00480,ko00430	-	-	sp|P20735|GGT1_PIG	Glutathione hydrolase 1 proenzyme OS=Sus scrofa OX=9823 GN=GGT1 PE=2 SV=1
GWHABGR00000027.56	AAQ09230.1	reverse transcriptase-like [Antheraea mylitta]	GO:0003964;GO:0004519	RNA-directed DNA polymerase activity;endonuclease activity	-	-	-	-	-	-	-	sp|P21328|RTJK_DROME	RNA-directed DNA polymerase from mobile element jockey OS=Drosophila melanogaster OX=7227 GN=pol PE=1 SV=1
GWHABGR00000027.58	XP_026475639.1	uncharacterized protein LOC113380719 [Ctenocephalides felis]	GO:0015074;GO:0008270;GO:0003676;GO:0046983	DNA integration;zinc ion binding;nucleic acid binding;protein dimerization activity	-	-	-	-	-	-	-	sp|P10978|POLX_TOBAC	Retrovirus-related Pol polyprotein from transposon TNT 1-94 OS=Nicotiana tabacum OX=4097 PE=2 SV=1
GWHABGR00000027.6	XP_026324289.1	uncharacterized protein LOC113233383 [Hyposmocoma kahamanoa]	GO:0003723;GO:0005634;GO:0003743;GO:0043484	RNA binding;nucleus;translation initiation factor activity;regulation of RNA splicing	-	-	-	-	-	-	-	-	-
GWHABGR00000027.73	AAQ09231.1	hypothetical protein [Antheraea mylitta]	-	-	-	-	-	-	-	-	-	-	-
GWHABGR00000027.8	KPJ02064.1	RNA-directed DNA polymerase from mobile element jockey [Papilio xuthus]	GO:0003964;GO:0004519	RNA-directed DNA polymerase activity;endonuclease activity	-	-	-	-	-	-	-	sp|P21328|RTJK_DROME	RNA-directed DNA polymerase from mobile element jockey OS=Drosophila melanogaster OX=7227 GN=pol PE=1 SV=1
GWHABGR00000027.80	XP_027489463.1	histone-lysine N-methyltransferase SETMAR-like [Corapipo altera]	-	-	K11433	SETMAR	http://www.genome.jp/dbget-bin/www_bget?ko:K11433	Lysine degradation	ko00310	-	-	sp|Q53H47|SETMR_HUMAN	Histone-lysine N-methyltransferase SETMAR OS=Homo sapiens OX=9606 GN=SETMAR PE=1 SV=2
GWHABGR00000028.100	XP_028163268.1	BAG family molecular chaperone regulator 2 isoform X1 [Ostrinia furnacalis]	GO:0051087;GO:0000774	chaperone binding;adenyl-nucleotide exchange factor activity	K09556	BAG2	http://www.genome.jp/dbget-bin/www_bget?ko:K09556	Protein processing in endoplasmic reticulum	ko04141	-	-	sp|Q91YN9|BAG2_MOUSE	BAG family molecular chaperone regulator 2 OS=Mus musculus OX=10090 GN=Bag2 PE=1 SV=1
GWHABGR00000028.121	XP_014367920.1	PREDICTED: uncharacterized protein LOC106718363 [Papilio machaon]	GO:0016021	integral component of membrane	-	-	-	-	-	-	-	sp|P21328|RTJK_DROME	RNA-directed DNA polymerase from mobile element jockey OS=Drosophila melanogaster OX=7227 GN=pol PE=1 SV=1
GWHABGR00000028.13	XP_028028907.1	peroxisomal multifunctional enzyme type 2 [Bombyx mandarina]	GO:0006635;GO:0005777;GO:0016491	fatty acid beta-oxidation;peroxisome;oxidoreductase activity	K12405	HSD17B4	http://www.genome.jp/dbget-bin/www_bget?ko:K12405	Peroxisome;Biosynthesis of unsaturated fatty acids;Primary bile acid biosynthesis	ko04146,ko01040,ko00120	KOG1206	Peroxisomal multifunctional beta-oxidation protein and related enzymes	sp|Q9VXJ0|DHB4_DROME	Peroxisomal multifunctional enzyme type 2 OS=Drosophila melanogaster OX=7227 GN=Mfe2 PE=1 SV=1
GWHABGR00000028.132	XP_012546515.1;XP_035434738.1;XP_035434739.1	E3 ubiquitin-protein ligase Nedd-4 isoform X3 [Bombyx mori];E3 ubiquitin-protein ligase NEDD4-like isoform X3 [Spodoptera frugiperda];E3 ubiquitin-protein ligase NEDD4-like isoform X4 [Spodoptera frugiperda]	GO:0006511;GO:0061630	ubiquitin-dependent protein catabolic process;ubiquitin protein ligase activity	K10591	NEDD4,RSP5	http://www.genome.jp/dbget-bin/www_bget?ko:K10591	Tight junction;Endocytosis;Ubiquitin mediated proteolysis	ko04530,ko04144,ko04120	KOG0940	Ubiquitin protein ligase RSP5/NEDD4	sp|Q9VVI3|NEDD4_DROME	E3 ubiquitin-protein ligase Nedd-4 OS=Drosophila melanogaster OX=7227 GN=Nedd4 PE=1 SV=2
GWHABGR00000028.135	XP_004926995.1	probable protein BRICK1-B [Bombyx mori]	-	-	K05752	C3ORF10,HSPC300	http://www.genome.jp/dbget-bin/www_bget?ko:K05752	Regulation of actin cytoskeleton	ko04810	-	-	sp|Q6P7G6|BRK1A_XENLA	Probable protein BRICK1-A OS=Xenopus laevis OX=8355 GN=brk1-a PE=3 SV=1
GWHABGR00000028.140	XP_028179307.1;CAB3229116.1	putative phosphatidate phosphatase [Ostrinia furnacalis];unnamed protein product [Arctia plantaginis]	GO:0006644;GO:0042577;GO:0016021	phospholipid metabolic process;lipid phosphatase activity;integral component of membrane	K01080	PLPP1_2_3	http://www.genome.jp/dbget-bin/www_bget?ko:K01080	Phospholipase D signaling pathway;Ether lipid metabolism;Glycerolipid metabolism;Glycerophospholipid metabolism;Sphingolipid metabolism;Fat digestion and absorption;Fc gamma R-mediated phagocytosis	ko04072,ko00565,ko00561,ko00564,ko00600,ko04975,ko04666	-	-	sp|Q86AF0|Y7151_DICDI;sp|Q9V576|WUN_DROME	PA-phosphatase related-family protein DDB_G0271516 OS=Dictyostelium discoideum OX=44689 GN=DDB_G0271516 PE=3 SV=1;Putative phosphatidate phosphatase OS=Drosophila melanogaster OX=7227 GN=wun PE=1 SV=2
GWHABGR00000028.141	KPJ04689.1;XP_030031163.1	Hemocyte protein-glutamine gamma-glutamyltransferase [Papilio xuthus];hemocyte protein-glutamine gamma-glutamyltransferase [Manduca sexta]	GO:0003810;GO:0046872;GO:0016740;GO:0018149	protein-glutamine gamma-glutamyltransferase activity;metal ion binding;transferase activity;peptide cross-linking	K05619	TGM1	http://www.genome.jp/dbget-bin/www_bget?ko:K05619	-	-	-	-	sp|Q05187|TGMH_TACTR	Hemocyte protein-glutamine gamma-glutamyltransferase OS=Tachypleus tridentatus OX=6853 PE=1 SV=1
GWHABGR00000028.143	XP_037298294.1	uncharacterized protein LOC119190434 [Manduca sexta]	GO:0003676;GO:0004523	nucleic acid binding;RNA-DNA hybrid ribonuclease activity	-	-	-	-	-	-	-	-	-
GWHABGR00000028.147	KAF9416209.1	hypothetical protein HW555_006368 [Spodoptera exigua]	-	-	K10523	SPOP	http://www.genome.jp/dbget-bin/www_bget?ko:K10523	Hedgehog signaling pathway;Hedgehog signaling pathway - fly	ko04340,ko04341	-	-	sp|Q6IQ16|SPOPL_HUMAN	Speckle-type POZ protein-like OS=Homo sapiens OX=9606 GN=SPOPL PE=1 SV=1
GWHABGR00000028.152	BAB21762.1	gag-like protein [Bombyx mori]	-	-	-	-	-	-	-	-	-	sp|Q9NBX5|GAGXE_DROME	Nucleic-acid-binding protein from transposon X-element OS=Drosophila melanogaster OX=7227 GN=ORF1 PE=4 SV=1
GWHABGR00000028.153	XP_030034911.2	venom carboxylesterase-6 [Manduca sexta]	-	-	K12298	CEL	http://www.genome.jp/dbget-bin/www_bget?ko:K12298	Glycerolipid metabolism;Steroid biosynthesis;Fat digestion and absorption;Pancreatic secretion	ko00561,ko00100,ko04975,ko04972	-	-	-	-
GWHABGR00000028.154	XP_026492744.1	uncharacterized protein LOC113398301 [Vanessa tameamea]	GO:0005524;GO:0106311;GO:0003676;GO:0004523;GO:0035556;GO:0106310	ATP binding;protein serine/threonine kinase activity;nucleic acid binding;RNA-DNA hybrid ribonuclease activity;intracellular signal transduction;protein serine kinase activity	-	-	-	-	-	-	-	-	-
GWHABGR00000028.156	XP_014367920.1	PREDICTED: uncharacterized protein LOC106718363 [Papilio machaon]	-	-	-	-	-	-	-	-	-	sp|P21328|RTJK_DROME	RNA-directed DNA polymerase from mobile element jockey OS=Drosophila melanogaster OX=7227 GN=pol PE=1 SV=1
GWHABGR00000028.158	XP_030030233.2	lanC-like protein 3 [Manduca sexta]	GO:0005975;GO:0016021	carbohydrate metabolic process;integral component of membrane	-	-	-	-	-	-	-	sp|Q9Y0Y7|LANC3_DROME	LanC-like protein 3 homolog OS=Drosophila melanogaster OX=7227 GN=CG2061 PE=2 SV=1
GWHABGR00000028.19	RVE51422.1	hypothetical protein evm_003977 [Chilo suppressalis]	GO:0005634;GO:0005524;GO:0016787;GO:0070615;GO:0003677	nucleus;ATP binding;hydrolase activity;ATP-dependent chromatin remodeler activity;DNA binding	K10779	ATRX	http://www.genome.jp/dbget-bin/www_bget?ko:K10779	-	-	-	-	-	-
GWHABGR00000028.20	XP_037295280.1	uncharacterized protein LOC115447369 isoform X2 [Manduca sexta]	GO:0005634;GO:0070615;GO:0016787;GO:0005524;GO:0003677	nucleus;ATP-dependent chromatin remodeler activity;hydrolase activity;ATP binding;DNA binding	K10779	ATRX	http://www.genome.jp/dbget-bin/www_bget?ko:K10779	-	-	-	-	-	-
GWHABGR00000028.26	CAB3243345.1	unnamed protein product [Arctia plantaginis]	-	-	-	-	-	-	-	-	-	-	-
GWHABGR00000028.28	KAF9424761.1;CAB3257074.1	hypothetical protein HW555_000062 [Spodoptera exigua];unnamed protein product [Arctia plantaginis]	GO:0003723	RNA binding	K14396	PABPN1,PABP2	http://www.genome.jp/dbget-bin/www_bget?ko:K14396	mRNA surveillance pathway	ko03015	KOG4209	Splicing factor RNPS1, SR protein superfamily	sp|Q7ZXB8|PAB2B_XENLA	Polyadenylate-binding protein 2-B OS=Xenopus laevis OX=8355 GN=pabpn1-b PE=2 SV=1
GWHABGR00000028.36	XP_026327990.1	uncharacterized protein LOC113236198 [Hyposmocoma kahamanoa]	-	-	-	-	-	-	-	-	-	-	-
GWHABGR00000028.81	PZC81866.1	hypothetical protein B5X24_HaOG211879 [Helicoverpa armigera]	GO:0016021	integral component of membrane	-	-	-	-	-	-	-	-	-
GWHABGR00000028.82	XP_023944115.1	uncharacterized protein LOC112050162 [Bicyclus anynana]	-	-	-	-	-	-	-	-	-	-	-
GWHABGR00000028.83	GBP37018.1	Putative uncharacterized transposon-derived protein F52C9.6 [Eumeta japonica]	-	-	-	-	-	-	-	-	-	-	-
GWHABGR00000028.89	XP_030026278.2;XP_030026279.2;XP_038211649.1	aldehyde dehydrogenase, dimeric NADP-preferring isoform X2 [Manduca sexta];aldehyde dehydrogenase, dimeric NADP-preferring isoform X1 [Manduca sexta];aldehyde dehydrogenase, dimeric NADP-preferring isoform X2 [Zerene cesonia]	GO:0016620;GO:0006081;GO:0016021	oxidoreductase activity, acting on the aldehyde or oxo group of donors, NAD or NADP as acceptor;cellular aldehyde metabolic process;integral component of membrane	K00128;K00129	ALDH;ALDH3	http://www.genome.jp/dbget-bin/www_bget?ko:K00128;http://www.genome.jp/dbget-bin/www_bget?ko:K00129	Histidine metabolism;Phenylalanine metabolism;Tyrosine metabolism;Glycolysis / Gluconeogenesis;beta-Alanine metabolism;Drug metabolism - cytochrome P450;Metabolism of xenobiotics by cytochrome P450;Arginine and proline metabolism;Lysine degradation;Tryptophan metabolism;Valine, leucine and isoleucine degradation;Ascorbate and aldarate metabolism;Pyruvate metabolism;Fatty acid degradation;Glycerol…	ko00340,ko00360,ko00350,ko00010,ko00410,ko00982,ko00980,ko00330,ko00310,ko00380,ko00280,ko00053,ko00620,ko00071,ko00561,ko00770,ko00981	KOG2456	Aldehyde dehydrogenase	sp|P47739|AL3A1_MOUSE;sp|Q8W033|AL3I1_ARATH;sp|P30839|AL3A2_RAT	Aldehyde dehydrogenase, dimeric NADP-preferring OS=Mus musculus OX=10090 GN=Aldh3a1 PE=1 SV=2;Aldehyde dehydrogenase family 3 member I1, chloroplastic OS=Arabidopsis thaliana OX=3702 GN=ALDH3I1 PE=1 SV=2;Aldehyde dehydrogenase family 3 member A2 OS=Rattus norvegicus OX=10116 GN=Aldh3a2 PE=1 SV=1
GWHABGR00000028.90	NP_001040290.1;CAB3229014.1;XP_026741152.1	aldehyde dehydrogenase isoform 2 [Bombyx mori];unnamed protein product [Arctia plantaginis];aldehyde dehydrogenase, dimeric NADP-preferring isoform X5 [Trichoplusia ni]	GO:0016021;GO:0006081;GO:0016620	integral component of membrane;cellular aldehyde metabolic process;oxidoreductase activity, acting on the aldehyde or oxo group of donors, NAD or NADP as acceptor	K00128	ALDH	http://www.genome.jp/dbget-bin/www_bget?ko:K00128	Arginine and proline metabolism;Histidine metabolism;Lysine degradation;Tryptophan metabolism;Valine, leucine and isoleucine degradation;Ascorbate and aldarate metabolism;Glycolysis / Gluconeogenesis;Pyruvate metabolism;Fatty acid degradation;Glycerolipid metabolism;Pantothenate and CoA biosynthesis;beta-Alanine metabolism;Insect hormone biosynthesis	ko00330,ko00340,ko00310,ko00380,ko00280,ko00053,ko00010,ko00620,ko00071,ko00561,ko00770,ko00410,ko00981	-	-	sp|Q60HH8|AL3A2_MACFA;sp|P11883|AL3A1_RAT	Aldehyde dehydrogenase family 3 member A2 OS=Macaca fascicularis OX=9541 GN=ALDH3A2 PE=2 SV=1;Aldehyde dehydrogenase, dimeric NADP-preferring OS=Rattus norvegicus OX=10116 GN=Aldh3a1 PE=1 SV=3
GWHABGR00000028.92	ADN37989.1	putative mitochondrial ATP synthase alpha subunit, partial [Sitobion avenae]	GO:0046034;GO:0005524;GO:1902600;GO:0046933;GO:0045261	ATP metabolic process;ATP binding;proton transmembrane transport;proton-transporting ATP synthase activity, rotational mechanism;proton-transporting ATP synthase complex, catalytic core F(1)	K02132	ATPeF1A,ATP5A1,ATP1	http://www.genome.jp/dbget-bin/www_bget?ko:K02132	Oxidative phosphorylation;Thermogenesis	ko00190,ko04714	KOG1353	F0F1-type ATP synthase, alpha subunit	sp|Q5R546|ATPA_PONAB	ATP synthase subunit alpha, mitochondrial OS=Pongo abelii OX=9601 GN=ATP5F1A PE=2 SV=1
GWHABGR00000028.96	PCG70021.1	hypothetical protein B5V51_3454 [Heliothis virescens]	-	-	-	-	-	-	-	-	-	-	-
GWHABGR00000028.97	XP_037876654.1	uncharacterized protein K02A2.6-like [Bombyx mori]	-	-	-	-	-	-	-	-	-	sp|Q09575|YRD6_CAEEL	Uncharacterized protein K02A2.6 OS=Caenorhabditis elegans OX=6239 GN=K02A2.6 PE=4 SV=1
GWHABGR00000029.1	GBP47216.1	hypothetical protein EVAR_20218_1 [Eumeta japonica]	-	-	K18405	TDRD1_4_6_7	http://www.genome.jp/dbget-bin/www_bget?ko:K18405	-	-	-	-	-	-
GWHABGR00000029.100	XP_028166364.1	UDP-glucuronosyltransferase 2B15-like [Ostrinia furnacalis]	-	-	K00699	UGT	http://www.genome.jp/dbget-bin/www_bget?ko:K00699	Ascorbate and aldarate metabolism;Pentose and glucuronate interconversions;Steroid hormone biosynthesis;Porphyrin and chlorophyll metabolism;Retinol metabolism;Drug metabolism - cytochrome P450;Drug metabolism - other enzymes;Metabolism of xenobiotics by cytochrome P450;Bile secretion	ko00053,ko00040,ko00140,ko00860,ko00830,ko00982,ko00983,ko00980,ko04976	-	-	sp|A0A291PQH4|UGT2_DACCO	UDP-glucosyltransferase 2 OS=Dactylopius coccus OX=765876 GN=UTG2 PE=1 SV=1
GWHABGR00000029.101	XP_030032440.1	UDP-glucosyltransferase 2-like [Manduca sexta]	GO:0016021;GO:0015020	integral component of membrane;glucuronosyltransferase activity	K00699	UGT	http://www.genome.jp/dbget-bin/www_bget?ko:K00699	Ascorbate and aldarate metabolism;Pentose and glucuronate interconversions;Steroid hormone biosynthesis;Porphyrin and chlorophyll metabolism;Retinol metabolism;Drug metabolism - cytochrome P450;Drug metabolism - other enzymes;Metabolism of xenobiotics by cytochrome P450;Bile secretion	ko00053,ko00040,ko00140,ko00860,ko00830,ko00982,ko00983,ko00980,ko04976	-	-	sp|A0A291PQH4|UGT2_DACCO	UDP-glucosyltransferase 2 OS=Dactylopius coccus OX=765876 GN=UTG2 PE=1 SV=1
GWHABGR00000029.104	XP_037867208.1	uncharacterized protein LOC105841624 [Bombyx mori]	-	-	-	-	-	-	-	-	-	sp|P04323|POL3_DROME	Retrovirus-related Pol polyprotein from transposon 17.6 OS=Drosophila melanogaster OX=7227 GN=pol PE=4 SV=1
GWHABGR00000029.106	GBP84037.1	hypothetical protein EVAR_56885_1 [Eumeta japonica]	-	-	-	-	-	-	-	-	-	-	-
GWHABGR00000029.109	EFN61262.1	hypothetical protein EAG_01148, partial [Camponotus floridanus]	-	-	-	-	-	-	-	-	-	-	-
GWHABGR00000029.121	BAB21762.1	gag-like protein [Bombyx mori]	-	-	-	-	-	-	-	-	-	sp|Q9NBX5|GAGXE_DROME	Nucleic-acid-binding protein from transposon X-element OS=Drosophila melanogaster OX=7227 GN=ORF1 PE=4 SV=1
GWHABGR00000029.123	CAB3224798.1	unnamed protein product [Arctia plantaginis]	GO:0003964	RNA-directed DNA polymerase activity	-	-	-	-	-	-	-	sp|P16425|Y2R2_DROME	Putative 115 kDa protein in type-1 retrotransposable element R1DM OS=Drosophila melanogaster OX=7227 GN=R1A1-element\ORF2 PE=4 SV=1
GWHABGR00000029.31	RVE48656.1	hypothetical protein evm_006727 [Chilo suppressalis]	-	-	-	-	-	-	-	-	-	-	-
GWHABGR00000029.40	RVE40518.1	hypothetical protein evm_014831 [Chilo suppressalis]	GO:0000126;GO:0006520;GO:0015074;GO:0005634;GO:0070897;GO:0006313;GO:0016491;GO:0046983;GO:0017025;GO:0000995;GO:0016831;GO:0003677;GO:0030170;GO:0006915;GO:0005739;GO:0050660	transcription factor TFIIIB complex;cellular amino acid metabolic process;DNA integration;nucleus;transcription preinitiation complex assembly;transposition, DNA-mediated;oxidoreductase activity;protein dimerization activity;TBP-class protein binding;RNA polymerase III general transcription initiation factor activity;carboxy-lyase activity;DNA binding;pyridoxal phosphate binding;apoptotic process…	K05635	LAMC1	http://www.genome.jp/dbget-bin/www_bget?ko:K05635	Focal adhesion;PI3K-Akt signaling pathway;ECM-receptor interaction	ko04510,ko04151,ko04512	-	-	sp|P34257|TC3A_CAEEL	Transposable element Tc3 transposase OS=Caenorhabditis elegans OX=6239 GN=tc3a PE=1 SV=1
GWHABGR00000029.41	PCG65670.1	hypothetical protein B5V51_8853 [Heliothis virescens]	-	-	-	-	-	-	-	-	-	-	-
GWHABGR00000029.46	PCG76844.1	hypothetical protein B5V51_8558 [Heliothis virescens]	GO:0007399;GO:0030215;GO:0030154;GO:0016021	nervous system development;semaphorin receptor binding;cell differentiation;integral component of membrane	K06841	SEMA5	http://www.genome.jp/dbget-bin/www_bget?ko:K06841	Axon guidance	ko04360	-	-	sp|Q60519|SEM5B_MOUSE	Semaphorin-5B OS=Mus musculus OX=10090 GN=Sema5b PE=2 SV=2
GWHABGR00000029.51	XP_026735327.1;PZC74180.1;XP_030023037.1	palmitoyltransferase ZDHHC15B isoform X7 [Trichoplusia ni];hypothetical protein B5X24_HaOG208206 [Helicoverpa armigera];palmitoyltransferase ZDHHC15B isoform X4 [Manduca sexta]	GO:0019706;GO:0016021	protein-cysteine S-palmitoyltransferase activity;integral component of membrane	K20028	ZDHHC2_15_20	http://www.genome.jp/dbget-bin/www_bget?ko:K20028	-	-	KOG1315	Predicted DHHC-type Zn-finger protein	sp|Q5BLG4|ZDHC2_DANRE	Palmitoyltransferase ZDHHC2 OS=Danio rerio OX=7955 GN=zdhhc2 PE=2 SV=1
GWHABGR00000029.60	OWR44188.1	putative transposase like protein [Danaus plexippus plexippus]	-	-	-	-	-	-	-	-	-	-	-
GWHABGR00000029.79	XP_026739252.1;XP_031770432.1	inverted formin-2 [Trichoplusia ni];inverted formin-2 [Galleria mellonella]	GO:0003779;GO:0030036	actin binding;actin cytoskeleton organization	K23958	INF2	http://www.genome.jp/dbget-bin/www_bget?ko:K23958	-	-	-	-	sp|Q9C0D6|FHDC1_HUMAN	FH2 domain-containing protein 1 OS=Homo sapiens OX=9606 GN=FHDC1 PE=1 SV=2
GWHABGR00000029.81	XP_030025946.1	cyclin-dependent kinases regulatory subunit [Manduca sexta]	-	-	K02219	CKS1	http://www.genome.jp/dbget-bin/www_bget?ko:K02219	-	-	KOG3484	Cyclin-dependent protein kinase CDC28, regulatory subunit CKS1, and related proteins	sp|Q0P5A5|CKS1_BOVIN	Cyclin-dependent kinases regulatory subunit 1 OS=Bos taurus OX=9913 GN=CKS1B PE=3 SV=1
GWHABGR00000029.87	XP_037868001.1;XP_037868002.1;XP_028025296.1	uncharacterized protein LOC101737697 isoform X1 [Bombyx mori];uncharacterized protein LOC101737697 isoform X2 [Bombyx mori];uncharacterized protein LOC114239340 [Bombyx mandarina]	GO:0016021;GO:0004519	integral component of membrane;endonuclease activity	-	-	-	-	-	-	-	-	-
GWHABGR00000029.88	XP_037868002.1	uncharacterized protein LOC101737697 isoform X2 [Bombyx mori]	-	-	-	-	-	-	-	-	-	-	-
GWHABGR00000029.89	PCG76596.1	hypothetical protein B5V51_9109 [Heliothis virescens]	GO:0004252	serine-type endopeptidase activity	K01312	PRSS1_2_3	http://www.genome.jp/dbget-bin/www_bget?ko:K01312	Neuroactive ligand-receptor interaction;Pancreatic secretion;Protein digestion and absorption	ko04080,ko04972,ko04974	-	-	sp|P35047|TRYC_MANSE	Trypsin, alkaline C OS=Manduca sexta OX=7130 PE=2 SV=1
GWHABGR00000029.96	XP_027489463.1	histone-lysine N-methyltransferase SETMAR-like [Corapipo altera]	-	-	K11433	SETMAR	http://www.genome.jp/dbget-bin/www_bget?ko:K11433	Lysine degradation	ko00310	-	-	sp|Q53H47|SETMR_HUMAN	Histone-lysine N-methyltransferase SETMAR OS=Homo sapiens OX=9606 GN=SETMAR PE=1 SV=2
GWHABGR00000029.98	XP_030032440.1	UDP-glucosyltransferase 2-like [Manduca sexta]	GO:0016021;GO:0015020	integral component of membrane;glucuronosyltransferase activity	K00699	UGT	http://www.genome.jp/dbget-bin/www_bget?ko:K00699	Ascorbate and aldarate metabolism;Pentose and glucuronate interconversions;Steroid hormone biosynthesis;Porphyrin and chlorophyll metabolism;Retinol metabolism;Drug metabolism - cytochrome P450;Drug metabolism - other enzymes;Metabolism of xenobiotics by cytochrome P450;Bile secretion	ko00053,ko00040,ko00140,ko00860,ko00830,ko00982,ko00983,ko00980,ko04976	-	-	sp|A0A291PQH4|UGT2_DACCO	UDP-glucosyltransferase 2 OS=Dactylopius coccus OX=765876 GN=UTG2 PE=1 SV=1
GWHABGR00000030.101	XP_014362865.1	PREDICTED: uncharacterized protein LOC106714346 [Papilio machaon]	-	-	-	-	-	-	-	-	-	-	-
GWHABGR00000030.102	XP_028037754.1	cytochrome P450 6B2-like [Bombyx mandarina]	GO:0020037;GO:0016705;GO:0004497;GO:0005506	heme binding;oxidoreductase activity, acting on paired donors, with incorporation or reduction of molecular oxygen;monooxygenase activity;iron ion binding	K14999	CYP6	http://www.genome.jp/dbget-bin/www_bget?ko:K14999	-	-	-	-	sp|Q27664|CP6B2_HELAM	Cytochrome P450 6B2 OS=Helicoverpa armigera OX=29058 GN=CYP6B2 PE=2 SV=1
GWHABGR00000030.104	AAB47739.1	transposase [Bombyx mori]	GO:0005634	nucleus	K14169	CTU2,NCS2	http://www.genome.jp/dbget-bin/www_bget?ko:K14169	Sulfur relay system	ko04122	-	-	-	-
GWHABGR00000030.106	XP_026733271.1	exportin-1 [Trichoplusia ni]	GO:0006886;GO:0031267;GO:0005049;GO:0005634	intracellular protein transport;small GTPase binding;nuclear export signal receptor activity;nucleus	K14290	XPO1,CRM1	http://www.genome.jp/dbget-bin/www_bget?ko:K14290	MAPK signaling pathway - fly;Nucleocytoplasmic transport;Ribosome biogenesis in eukaryotes	ko04013,ko03013,ko03008	-	-	sp|Q6P5F9|XPO1_MOUSE	Exportin-1 OS=Mus musculus OX=10090 GN=Xpo1 PE=1 SV=1
GWHABGR00000030.108	XP_022814885.1;XP_027489463.1	uncharacterized protein LOC111348485 [Spodoptera litura];histone-lysine N-methyltransferase SETMAR-like [Corapipo altera]	GO:0046872	metal ion binding	K11433	SETMAR	http://www.genome.jp/dbget-bin/www_bget?ko:K11433	Lysine degradation	ko00310	-	-	sp|Q53H47|SETMR_HUMAN	Histone-lysine N-methyltransferase SETMAR OS=Homo sapiens OX=9606 GN=SETMAR PE=1 SV=2
GWHABGR00000030.11	XP_030029276.2	piwi-like protein Siwi [Manduca sexta]	GO:0003676	nucleic acid binding	K02156	AUB,PIWI	http://www.genome.jp/dbget-bin/www_bget?ko:K02156	Dorso-ventral axis formation	ko04320	KOG1042	Germ-line stem cell division protein Hiwi/Piwi; negative developmental regulator	sp|A8D8P8|SIWI_BOMMO	Piwi-like protein Siwi OS=Bombyx mori OX=7091 GN=Siwi PE=1 SV=1
GWHABGR00000030.110	ASS36022.1	ABCC10 [Samia ricini]	GO:0016021;GO:0042626;GO:0005524	integral component of membrane;ATPase-coupled transmembrane transporter activity;ATP binding	K05674	ABCC10	http://www.genome.jp/dbget-bin/www_bget?ko:K05674	ABC transporters	ko02010	KOG0054	Multidrug resistance-associated protein/mitoxantrone resistance protein, ABC superfamily	sp|Q8R4P9|MRP7_MOUSE	ATP-binding cassette sub-family C member 10 OS=Mus musculus OX=10090 GN=Abcc10 PE=1 SV=1
GWHABGR00000030.112	XP_013197515.1	PREDICTED: condensin-2 complex subunit D3-like [Amyelois transitella]	GO:0007076;GO:0005634	mitotic chromosome condensation;nucleus	K11491	NCAPD3	http://www.genome.jp/dbget-bin/www_bget?ko:K11491	-	-	-	-	-	-
GWHABGR00000030.113	KAF9809758.1	hypothetical protein SFRURICE_000239 [Spodoptera frugiperda]	GO:0016021	integral component of membrane	-	-	-	-	-	-	-	sp|Q66IS8|TM177_XENLA	Transmembrane protein 177 OS=Xenopus laevis OX=8355 GN=tmem177 PE=2 SV=2
GWHABGR00000030.121	XP_030032141.1	PR domain zinc finger protein 10 isoform X3 [Manduca sexta]	-	-	K24643	PRDM10	http://www.genome.jp/dbget-bin/www_bget?ko:K24643	-	-	-	-	sp|Q5RAX9|PRD10_PONAB	PR domain zinc finger protein 10 OS=Pongo abelii OX=9601 GN=PRDM10 PE=2 SV=1
GWHABGR00000030.125	PZC78118.1;XP_030032129.1	hypothetical protein B5X24_HaOG202569 [Helicoverpa armigera];putative leucine-rich repeat-containing protein DDB_G0290503 isoform X1 [Manduca sexta]	GO:0046872;GO:0006281	metal ion binding;DNA repair	K10605	BRCA1	http://www.genome.jp/dbget-bin/www_bget?ko:K10605	PI3K-Akt signaling pathway;Ubiquitin mediated proteolysis;Fanconi anemia pathway;Homologous recombination	ko04151,ko04120,ko03460,ko03440	-	-	sp|P38398|BRCA1_HUMAN	Breast cancer type 1 susceptibility protein OS=Homo sapiens OX=9606 GN=BRCA1 PE=1 SV=2
GWHABGR00000030.133	CAB3223622.1	unnamed protein product [Arctia plantaginis]	-	-	-	-	-	-	-	-	-	-	-
GWHABGR00000030.137	PCG65112.1	hypothetical protein B5V51_9697 [Heliothis virescens]	GO:0046872;GO:0016021	metal ion binding;integral component of membrane	K15693	RNF26	http://www.genome.jp/dbget-bin/www_bget?ko:K15693	-	-	-	-	sp|Q8BUH7|RNF26_MOUSE	E3 ubiquitin-protein ligase RNF26 OS=Mus musculus OX=10090 GN=Rnf26 PE=2 SV=1
GWHABGR00000030.14	XP_038214440.1;ENN73725.1	electron transfer flavoprotein regulatory factor 1 [Zerene cesonia];hypothetical protein YQE_09675, partial [Dendroctonus ponderosae]	GO:0005509;GO:0007269;GO:0005544;GO:0030672	calcium ion binding;neurotransmitter secretion;calcium-dependent phospholipid binding;synaptic vesicle membrane	K15290	SYT1	http://www.genome.jp/dbget-bin/www_bget?ko:K15290	Synaptic vesicle cycle	ko04721	-	-	sp|B5FXA0|ETFR1_TAEGU;sp|P41823|SY65_APLCA	Electron transfer flavoprotein regulatory factor 1 OS=Taeniopygia guttata OX=59729 GN=etfrf1 PE=3 SV=1;Synaptotagmin-1 OS=Aplysia californica OX=6500 GN=SYT1 PE=1 SV=2
GWHABGR00000030.141	XP_026751906.1;XP_030037826.1	UDP-N-acetylglucosamine--dolichyl-phosphate N-acetylglucosaminephosphotransferase isoform X2 [Galleria mellonella];vacuolar protein sorting-associated protein 54 [Manduca sexta]	GO:0015031;GO:0000938;GO:0005829;GO:0042147	protein transport;GARP complex;cytosol;retrograde transport, endosome to Golgi	K17600;K01001	VPS54;ALG7	http://www.genome.jp/dbget-bin/www_bget?ko:K17600;http://www.genome.jp/dbget-bin/www_bget?ko:K01001	N-Glycan biosynthesis	ko00510	KOG2788	Glycosyltransferase	sp|P42867|GPT_MOUSE;sp|P24140|GPT_CRIGR	UDP-N-acetylglucosamine--dolichyl-phosphate N-acetylglucosaminephosphotransferase OS=Mus musculus OX=10090 GN=Dpagt1 PE=1 SV=2;UDP-N-acetylglucosamine--dolichyl-phosphate N-acetylglucosaminephosphotransferase OS=Cricetulus griseus OX=10029 GN=DPAGT1 PE=1 SV=1
GWHABGR00000030.146	XP_013183413.1	PREDICTED: uncharacterized protein LOC106129404 [Amyelois transitella]	-	-	K22564	COMMD8	http://www.genome.jp/dbget-bin/www_bget?ko:K22564	-	-	-	-	-	-
GWHABGR00000030.152	XP_030027525.1	zinc finger protein 431 [Manduca sexta]	GO:0008270;GO:0005634	zinc ion binding;nucleus	K09228	KRAB	http://www.genome.jp/dbget-bin/www_bget?ko:K09228	-	-	-	-	-	-
GWHABGR00000030.153	XP_028034336.1	leucine-rich repeat-containing protein 40-like isoform X1 [Bombyx mandarina]	-	-	-	-	-	-	-	KOG0472	Leucine-rich repeat protein	sp|Q5ZLN0|LRC40_CHICK	Leucine-rich repeat-containing protein 40 OS=Gallus gallus OX=9031 GN=LRRC40 PE=2 SV=1
GWHABGR00000030.155	XP_028177969.1	uncharacterized protein LOC114365564 [Ostrinia furnacalis]	GO:0003910;GO:0005524;GO:0006310;GO:0003677;GO:0006260;GO:0006281	DNA ligase (ATP) activity;ATP binding;DNA recombination;DNA binding;DNA replication;DNA repair	-	-	-	-	-	-	-	-	-
GWHABGR00000030.16	KAF9805903.1	hypothetical protein SFRURICE_013879 [Spodoptera frugiperda]	GO:0007155;GO:0007411;GO:0016021;GO:0005886	cell adhesion;axon guidance;integral component of membrane;plasma membrane	K06767	DSCAM	http://www.genome.jp/dbget-bin/www_bget?ko:K06767	-	-	-	-	-	-
GWHABGR00000030.164	XP_022815150.1	androgen-dependent TFPI-regulating protein-like [Spodoptera litura]	GO:0016021	integral component of membrane	-	-	-	-	-	-	-	sp|Q60534|ADTRP_MESAU	Androgen-dependent TFPI-regulating protein OS=Mesocricetus auratus OX=10036 GN=ADTRP PE=2 SV=1
GWHABGR00000030.166	XP_027489463.1	histone-lysine N-methyltransferase SETMAR-like [Corapipo altera]	-	-	K11433	SETMAR	http://www.genome.jp/dbget-bin/www_bget?ko:K11433	Lysine degradation	ko00310	-	-	sp|Q53H47|SETMR_HUMAN	Histone-lysine N-methyltransferase SETMAR OS=Homo sapiens OX=9606 GN=SETMAR PE=1 SV=2
GWHABGR00000030.170	KPJ15732.1	Mediator of RNA polymerase II transcription subunit 17 [Papilio machaon]	GO:0003712;GO:0016592;GO:0006357	transcription coregulator activity;mediator complex;regulation of transcription by RNA polymerase II	K15133	MED17	http://www.genome.jp/dbget-bin/www_bget?ko:K15133	Thyroid hormone signaling pathway	ko04919	-	-	sp|Q7PVZ2|MED17_ANOGA	Mediator of RNA polymerase II transcription subunit 17 OS=Anopheles gambiae OX=7165 GN=MED17 PE=3 SV=2
GWHABGR00000030.179	AAQ09230.1	reverse transcriptase-like [Antheraea mylitta]	GO:0004519;GO:0003964	endonuclease activity;RNA-directed DNA polymerase activity	-	-	-	-	-	-	-	sp|P21329|RTJK_DROFU	RNA-directed DNA polymerase from mobile element jockey OS=Drosophila funebris OX=7221 GN=jockey\pol PE=1 SV=1
GWHABGR00000030.183	XP_022814476.1;XP_030034687.2	solute carrier family 52, riboflavin transporter, member 3-B isoform X2 [Spodoptera litura];solute carrier family 52, riboflavin transporter, member 3-B isoform X2 [Manduca sexta]	-	-	K14620	SLC52A3,RFT2	http://www.genome.jp/dbget-bin/www_bget?ko:K14620	Vitamin digestion and absorption	ko04977	KOG4255	Uncharacterized conserved protein	sp|Q9D6X5|S52A3_MOUSE;sp|Q6GMG6|S5A3B_DANRE	Solute carrier family 52, riboflavin transporter, member 3 OS=Mus musculus OX=10090 GN=Slc52a3 PE=1 SV=3;Solute carrier family 52, riboflavin transporter, member 3-B OS=Danio rerio OX=7955 GN=slc52a3b PE=2 SV=1
GWHABGR00000030.189	BAB21762.1	gag-like protein [Bombyx mori]	-	-	-	-	-	-	-	-	-	sp|Q9NBX5|GAGXE_DROME	Nucleic-acid-binding protein from transposon X-element OS=Drosophila melanogaster OX=7227 GN=ORF1 PE=4 SV=1
GWHABGR00000030.2	XP_014358561.1	PREDICTED: uncharacterized protein LOC106710892 [Papilio machaon]	GO:0015074;GO:0003676	DNA integration;nucleic acid binding	-	-	-	-	-	-	-	sp|P04323|POL3_DROME	Retrovirus-related Pol polyprotein from transposon 17.6 OS=Drosophila melanogaster OX=7227 GN=pol PE=4 SV=1
GWHABGR00000030.22	PZC81529.1	hypothetical protein B5X24_HaOG212453 [Helicoverpa armigera]	-	-	K07199	PRKAB	http://www.genome.jp/dbget-bin/www_bget?ko:K07199	Tight junction;AMPK signaling pathway;Apelin signaling pathway;FoxO signaling pathway;Longevity regulating pathway;Longevity regulating pathway - multiple species;Adipocytokine signaling pathway;Glucagon signaling pathway;Insulin signaling pathway;Oxytocin signaling pathway;Circadian rhythm;Thermogenesis	ko04530,ko04152,ko04371,ko04068,ko04211,ko04213,ko04920,ko04922,ko04910,ko04921,ko04710,ko04714	-	-	sp|Q5BIS9|AAKB1_BOVIN	5&apos;-AMP-activated protein kinase subunit beta-1 OS=Bos taurus OX=9913 GN=PRKAB1 PE=2 SV=3
GWHABGR00000030.23	XP_030032137.1	UDP-galactose transporter senju [Manduca sexta]	GO:0000139;GO:0015165;GO:0016021;GO:0008643	Golgi membrane;pyrimidine nucleotide-sugar transmembrane transporter activity;integral component of membrane;carbohydrate transport	K15272	SLC35A1_2_3	http://www.genome.jp/dbget-bin/www_bget?ko:K15272	-	-	KOG2234	Predicted UDP-galactose transporter	sp|Q9VMU8|SENJU_DROME	UDP-galactose transporter senju OS=Drosophila melanogaster OX=7227 GN=senju PE=1 SV=2
GWHABGR00000030.3	XP_013197393.1	PREDICTED: uncharacterized protein LOC106140356 [Amyelois transitella]	-	-	-	-	-	-	-	-	-	-	-
GWHABGR00000030.35	GBP42400.1	Tigger transposable element-derived protein 4 [Eumeta japonica]	GO:0005634;GO:0003677	nucleus;DNA binding	-	-	-	-	-	-	-	sp|Q8IY51|TIGD4_HUMAN	Tigger transposable element-derived protein 4 OS=Homo sapiens OX=9606 GN=TIGD4 PE=1 SV=2
GWHABGR00000030.37	VVC89914.1	unnamed protein product [Leptidea sinapis]	GO:0005634;GO:0003677	nucleus;DNA binding	K21870	BANF	http://www.genome.jp/dbget-bin/www_bget?ko:K21870	-	-	KOG4233	DNA-bridging protein BAF	sp|Q6P026|BAF_DANRE	Barrier-to-autointegration factor OS=Danio rerio OX=7955 GN=banf1 PE=1 SV=1
GWHABGR00000030.52	AAQ09232.1	hypothetical protein [Antheraea mylitta]	-	-	-	-	-	-	-	-	-	-	-
GWHABGR00000030.53	PCG78774.1;XP_028034286.1	hypothetical protein B5V51_3110 [Heliothis virescens];zinc finger protein 2 homolog isoform X1 [Bombyx mandarina]	GO:0005634;GO:0008270	nucleus;zinc ion binding	K09228	KRAB	http://www.genome.jp/dbget-bin/www_bget?ko:K09228	-	-	-	-	-	-
GWHABGR00000030.62	KAF9824559.1	hypothetical protein SFRURICE_004016 [Spodoptera frugiperda]	-	-	-	-	-	-	-	-	-	-	-
GWHABGR00000030.68	AAQ09232.1	hypothetical protein [Antheraea mylitta]	-	-	-	-	-	-	-	-	-	-	-
GWHABGR00000030.69	ARD05072.1	trehalose-6-phosphate synthase [Antheraea pernyi]	GO:0005992;GO:0003824	trehalose biosynthetic process;catalytic activity	K16055	TPS	http://www.genome.jp/dbget-bin/www_bget?ko:K16055	Starch and sucrose metabolism	ko00500	KOG1050	Trehalose-6-phosphate synthase component TPS1 and related subunits	sp|G4RK44|TPSP_THETK	Bifunctional trehalose-6-phosphate synthase/phosphatase OS=Thermoproteus tenax (strain ATCC 35583 / DSM 2078 / JCM 9277 / NBRC 100435 / Kra 1) OX=768679 GN=tpsp PE=1 SV=1
GWHABGR00000030.70	GBP84037.1	hypothetical protein EVAR_56885_1 [Eumeta japonica]	-	-	-	-	-	-	-	-	-	-	-
GWHABGR00000030.83	XP_037298083.1	probable phospholipid-transporting ATPase IF isoform X1 [Manduca sexta]	GO:0016021;GO:0015914;GO:0140326;GO:0000287;GO:0005524	integral component of membrane;phospholipid transport;ATPase-coupled intramembrane lipid transporter activity;magnesium ion binding;ATP binding	K01530	E7.6.2.1	http://www.genome.jp/dbget-bin/www_bget?ko:K01530	-	-	KOG0206	P-type ATPase	sp|Q6DFW5|AT11B_MOUSE	Phospholipid-transporting ATPase IF OS=Mus musculus OX=10090 GN=Atp11b PE=1 SV=1
GWHABGR00000030.89	GBP58744.1	hypothetical protein EVAR_35523_1 [Eumeta japonica]	-	-	-	-	-	-	-	-	-	-	-
GWHABGR00000030.91	XP_022814476.1	solute carrier family 52, riboflavin transporter, member 3-B isoform X2 [Spodoptera litura]	-	-	K14620	SLC52A3,RFT2	http://www.genome.jp/dbget-bin/www_bget?ko:K14620	Vitamin digestion and absorption	ko04977	KOG4255	Uncharacterized conserved protein	sp|Q6GMG6|S5A3B_DANRE	Solute carrier family 52, riboflavin transporter, member 3-B OS=Danio rerio OX=7955 GN=slc52a3b PE=2 SV=1
GWHABGR00000030.93	KOB70483.1	Mitochondrial ribosomal protein S21 [Operophtera brumata]	GO:0006412;GO:0005840;GO:0003735	translation;ribosome;structural constituent of ribosome	K02970	RP-S21,MRPS21,rpsU	http://www.genome.jp/dbget-bin/www_bget?ko:K02970	Ribosome	ko03010	-	-	sp|P82921|RT21_HUMAN	28S ribosomal protein S21, mitochondrial OS=Homo sapiens OX=9606 GN=MRPS21 PE=1 SV=3
GWHABGR00000030.96	XP_037298272.1	uncharacterized protein LOC115440471 [Manduca sexta]	-	-	K22937	LYST,CHS1	http://www.genome.jp/dbget-bin/www_bget?ko:K22937	-	-	-	-	sp|Q99698|LYST_HUMAN	Lysosomal-trafficking regulator OS=Homo sapiens OX=9606 GN=LYST PE=1 SV=3
GWHABGR00000030.98	AHH80649.1	cactus [Antheraea pernyi]	-	-	K04734	NFKBIA	http://www.genome.jp/dbget-bin/www_bget?ko:K04734	Apoptosis;NF-kappa B signaling pathway;TNF signaling pathway;cAMP signaling pathway;Osteoclast differentiation;Adipocytokine signaling pathway;Relaxin signaling pathway;B cell receptor signaling pathway;C-type lectin receptor signaling pathway;Chemokine signaling pathway;Cytosolic DNA-sensing pathway;IL-17 signaling pathway;NOD-like receptor signaling pathway;RIG-I-like receptor signaling pathway…	ko04210,ko04064,ko04668,ko04024,ko04380,ko04920,ko04926,ko04662,ko04625,ko04062,ko04623,ko04657,ko04621,ko04622,ko04660,ko04658,ko04659,ko04624,ko04620,ko04722	-	-	sp|Q91974|IKBA_CHICK;sp|Q04861|NFKB1_CHICK	NF-kappa-B inhibitor alpha OS=Gallus gallus OX=9031 GN=NFKBIA PE=2 SV=1;Nuclear factor NF-kappa-B p105 subunit OS=Gallus gallus OX=9031 GN=NFKB1 PE=2 SV=2
GWHABGR00000031.104	XP_030031265.1;BAB21762.1	uncharacterized protein LOC115448102 [Manduca sexta];gag-like protein [Bombyx mori]	-	-	-	-	-	-	-	-	-	sp|Q9D3D0|TTPAL_MOUSE;sp|Q9NBX5|GAGXE_DROME	Alpha-tocopherol transfer protein-like OS=Mus musculus OX=10090 GN=Ttpal PE=1 SV=3;Nucleic-acid-binding protein from transposon X-element OS=Drosophila melanogaster OX=7227 GN=ORF1 PE=4 SV=1
GWHABGR00000031.105	PZC82654.1	hypothetical protein B5X24_HaOG210098 [Helicoverpa armigera]	-	-	-	-	-	-	-	-	-	-	-
GWHABGR00000031.109	XP_038214099.1	iron-sulfur cluster co-chaperone protein HscB isoform X2 [Zerene cesonia]	GO:0051259;GO:0097428;GO:0001671;GO:0051087	protein complex oligomerization;protein maturation by iron-sulfur cluster transfer;ATPase activator activity;chaperone binding	K04082	hscB,HSCB,HSC20	http://www.genome.jp/dbget-bin/www_bget?ko:K04082	-	-	KOG3192	Mitochondrial J-type chaperone	sp|Q8IWL3|HSC20_HUMAN	Iron-sulfur cluster co-chaperone protein HscB OS=Homo sapiens OX=9606 GN=HSCB PE=1 SV=3
GWHABGR00000031.113	XP_030023417.1	endocuticle structural glycoprotein ABD-5 [Manduca sexta]	GO:0042302	structural constituent of cuticle	-	-	-	-	-	-	-	sp|C0HL64|LCP81_DROME	Larval cuticle protein 65Ag1 OS=Drosophila melanogaster OX=7227 GN=Lcp65Ag1 PE=1 SV=1
GWHABGR00000031.12	PZC83467.1;XP_030040144.1;XP_026489071.1	hypothetical protein B5X24_HaOG207450 [Helicoverpa armigera];cell cycle control protein 50A [Manduca sexta];cell cycle control protein 50A [Vanessa tameamea]	GO:0005886;GO:0016021;GO:0015914;GO:0005794;GO:0030658	plasma membrane;integral component of membrane;phospholipid transport;Golgi apparatus;transport vesicle membrane	-	-	-	-	-	KOG2952	Cell cycle control protein	sp|Q8VEK0|CC50A_MOUSE;sp|Q6AY41|CC50A_RAT	Cell cycle control protein 50A OS=Mus musculus OX=10090 GN=Tmem30a PE=1 SV=1;Cell cycle control protein 50A OS=Rattus norvegicus OX=10116 GN=Tmem30a PE=1 SV=1
GWHABGR00000031.132	XP_037973314.1	uncharacterized protein LOC119693578 [Plutella xylostella]	-	-	-	-	-	-	-	-	-	-	-
GWHABGR00000031.135	GBP86675.1	hypothetical protein EVAR_99336_1 [Eumeta japonica]	-	-	-	-	-	-	-	-	-	-	-
GWHABGR00000031.136	XP_014361325.1	PREDICTED: uncharacterized protein LOC106713128 [Papilio machaon]	GO:0102148;GO:0016021;GO:0004563;GO:0005975	N-acetyl-beta-D-galactosaminidase activity;integral component of membrane;beta-N-acetylhexosaminidase activity;carbohydrate metabolic process	-	-	-	-	-	-	-	-	-
GWHABGR00000031.14	XP_037869232.1	uncharacterized protein LOC119629001 [Bombyx mori]	-	-	-	-	-	-	-	-	-	-	-
GWHABGR00000031.141	XP_026315738.1	uncharacterized protein LOC113227079 [Hyposmocoma kahamanoa]	-	-	-	-	-	-	-	-	-	-	-
GWHABGR00000031.142	XP_026728009.1	fatty acid-binding protein 2-like [Trichoplusia ni]	GO:0008289	lipid binding	K08752	FABP3	http://www.genome.jp/dbget-bin/www_bget?ko:K08752	PPAR signaling pathway	ko03320	-	-	sp|P31417|FABP2_MANSE	Fatty acid-binding protein 2 OS=Manduca sexta OX=7130 GN=MFB2 PE=1 SV=3
GWHABGR00000031.145	KAF2890901.1	hypothetical protein ILUMI_15272 [Ignelater luminosus]	GO:0000723;GO:0005524;GO:0016787;GO:0006310;GO:0006281;GO:0003678	telomere maintenance;ATP binding;hydrolase activity;DNA recombination;DNA repair;DNA helicase activity	-	-	-	-	-	-	-	-	-
GWHABGR00000031.15	XP_037867179.1	uncharacterized protein LOC101740833 isoform X1 [Bombyx mori]	-	-	-	-	-	-	-	-	-	-	-
GWHABGR00000031.154	BAB21761.1	polyprotein, partial [Bombyx mori]	GO:0003964;GO:0004519	RNA-directed DNA polymerase activity;endonuclease activity	-	-	-	-	-	-	-	sp|P21328|RTJK_DROME	RNA-directed DNA polymerase from mobile element jockey OS=Drosophila melanogaster OX=7227 GN=pol PE=1 SV=1
GWHABGR00000031.16	AAQ09230.1	reverse transcriptase-like [Antheraea mylitta]	GO:0003964	RNA-directed DNA polymerase activity	-	-	-	-	-	-	-	sp|P21328|RTJK_DROME	RNA-directed DNA polymerase from mobile element jockey OS=Drosophila melanogaster OX=7227 GN=pol PE=1 SV=1
GWHABGR00000031.166	GBP03142.1	hypothetical protein EVAR_2602_1 [Eumeta japonica]	-	-	-	-	-	-	-	-	-	-	-
GWHABGR00000031.171	CAB3220313.1	unnamed protein product [Arctia plantaginis]	-	-	-	-	-	-	-	-	-	-	-
GWHABGR00000031.187	BAA76304.1	endonuclease and reverse transcriptase-like protein [Bombyx mori]	GO:0003964;GO:0004519	RNA-directed DNA polymerase activity;endonuclease activity	-	-	-	-	-	-	-	sp|P21328|RTJK_DROME	RNA-directed DNA polymerase from mobile element jockey OS=Drosophila melanogaster OX=7227 GN=pol PE=1 SV=1
GWHABGR00000031.188	XP_037302690.1	limulus clotting factor C-like [Manduca sexta]	GO:0004252	serine-type endopeptidase activity	-	-	-	-	-	-	-	sp|O62589|GD_DROME	Serine protease gd OS=Drosophila melanogaster OX=7227 GN=gd PE=1 SV=2
GWHABGR00000031.192	XP_037292889.1;XP_037292891.1	TBC1 domain family member whacked isoform X1 [Manduca sexta];TBC1 domain family member whacked isoform X2 [Manduca sexta]	-	-	K19944	TBC1D10	http://www.genome.jp/dbget-bin/www_bget?ko:K19944	-	-	KOG2221	PDZ-domain interacting protein EPI64, contains TBC domain	sp|Q9VGL8|TBWKD_DROME	TBC1 domain family member whacked OS=Drosophila melanogaster OX=7227 GN=wkd PE=1 SV=1
GWHABGR00000031.193	BAM18532.1	unknown unsecreted protein [Papilio xuthus]	-	-	-	-	-	-	-	-	-	-	-
GWHABGR00000031.194	ADI61831.1	endonuclease-reverse transcriptase [Bombyx mori]	GO:0004519;GO:0016021;GO:0022857;GO:0003964	endonuclease activity;integral component of membrane;transmembrane transporter activity;RNA-directed DNA polymerase activity	K24134	ZUP1,ZUFSP	http://www.genome.jp/dbget-bin/www_bget?ko:K24134	-	-	-	-	sp|O02751|CFDP2_BOVIN	Craniofacial development protein 2 OS=Bos taurus OX=9913 GN=CFDP2 PE=1 SV=2
GWHABGR00000031.195	XP_026740458.1	uncharacterized protein LOC113502904 [Trichoplusia ni]	-	-	-	-	-	-	-	-	-	sp|P34473|YMH6_CAEEL	Uncharacterized protein F58A4.6 OS=Caenorhabditis elegans OX=6239 GN=F58A4.6 PE=4 SV=3
GWHABGR00000031.20	XP_034827647.1	cytochrome b-c1 complex subunit 9 [Maniola hyperantus]	GO:0006122;GO:0016021;GO:0005750	mitochondrial electron transport, ubiquinol to cytochrome c;integral component of membrane;mitochondrial respiratory chain complex III	K00419	QCR9,UCRC	http://www.genome.jp/dbget-bin/www_bget?ko:K00419	Oxidative phosphorylation;Cardiac muscle contraction;Thermogenesis	ko00190,ko04260,ko04714	-	-	sp|Q9XY35|QCR9_DROME	Cytochrome b-c1 complex subunit 9 OS=Drosophila melanogaster OX=7227 GN=ox PE=3 SV=1
GWHABGR00000031.202	RVE42643.1	hypothetical protein evm_012729 [Chilo suppressalis]	GO:0046872	metal ion binding	-	-	-	-	-	-	-	-	-
GWHABGR00000031.207	XP_030024497.2	LOW QUALITY PROTEIN: N-glycosylase/DNA lyase [Manduca sexta]	-	-	K03660	OGG1	http://www.genome.jp/dbget-bin/www_bget?ko:K03660	Base excision repair	ko03410	-	-	sp|Q9V3I8|OGG1_DROME	N-glycosylase/DNA lyase OS=Drosophila melanogaster OX=7227 GN=Ogg1 PE=2 SV=2
GWHABGR00000031.23	RVE41219.1	hypothetical protein evm_014132 [Chilo suppressalis]	GO:0003677;GO:0004803;GO:0008270;GO:0043547;GO:0006313;GO:0005096	DNA binding;transposase activity;zinc ion binding;positive regulation of GTPase activity;transposition, DNA-mediated;GTPase activator activity	K23209	THAP9	http://www.genome.jp/dbget-bin/www_bget?ko:K23209	-	-	-	-	-	-
GWHABGR00000031.28	BAB21762.1	gag-like protein [Bombyx mori]	-	-	-	-	-	-	-	-	-	sp|Q9NBX5|GAGXE_DROME	Nucleic-acid-binding protein from transposon X-element OS=Drosophila melanogaster OX=7227 GN=ORF1 PE=4 SV=1
GWHABGR00000031.33	RVE49051.1	hypothetical protein evm_006297 [Chilo suppressalis]	GO:0005634;GO:0003743	nucleus;translation initiation factor activity	K10272	FBXL6	http://www.genome.jp/dbget-bin/www_bget?ko:K10272	-	-	-	-	-	-
GWHABGR00000031.41	PCG72026.1	hypothetical protein B5V51_1238 [Heliothis virescens]	-	-	-	-	-	-	-	-	-	-	-
GWHABGR00000031.53	KOB51965.1	polyprotein, partial [Operophtera brumata]	-	-	-	-	-	-	-	-	-	-	-
GWHABGR00000031.55	BAA76303.1	Gag-like protein [Bombyx mori]	-	-	-	-	-	-	-	-	-	sp|Q9NBX5|GAGXE_DROME	Nucleic-acid-binding protein from transposon X-element OS=Drosophila melanogaster OX=7227 GN=ORF1 PE=4 SV=1
GWHABGR00000031.56	XP_030040226.1	dolichyl pyrophosphate Man9GlcNAc2 alpha-1,3-glucosyltransferase [Manduca sexta]	GO:0006488;GO:0016021;GO:0042281;GO:0005789	dolichol-linked oligosaccharide biosynthetic process;integral component of membrane;dolichyl pyrophosphate Man9GlcNAc2 alpha-1,3-glucosyltransferase activity;endoplasmic reticulum membrane	K03848	ALG6	http://www.genome.jp/dbget-bin/www_bget?ko:K03848	N-Glycan biosynthesis	ko00510	KOG2575	Glucosyltransferase - Alg6p	sp|Q802T2|ALG6_CHICK	Dolichyl pyrophosphate Man9GlcNAc2 alpha-1,3-glucosyltransferase OS=Gallus gallus OX=9031 GN=ALG6 PE=2 SV=1
GWHABGR00000031.60	XP_030040240.2	uncharacterized protein LOC115455709 [Manduca sexta]	GO:0003677;GO:0005634	DNA binding;nucleus	-	-	-	-	-	-	-	-	-
GWHABGR00000031.62	PZC77190.1	hypothetical protein B5X24_HaOG203668 [Helicoverpa armigera]	-	-	-	-	-	-	-	-	-	-	-
GWHABGR00000031.79	XP_030032739.1	uncharacterized protein LOC115449149 [Manduca sexta]	-	-	K13443	NPC2	http://www.genome.jp/dbget-bin/www_bget?ko:K13443	Lysosome;Cholesterol metabolism	ko04142,ko04979	-	-	-	-
GWHABGR00000031.8	XP_026331748.1	uncharacterized protein LOC113239098 [Hyposmocoma kahamanoa]	-	-	-	-	-	-	-	-	-	-	-
GWHABGR00000031.84	GBP62154.1	hypothetical protein EVAR_40604_1 [Eumeta japonica]	-	-	-	-	-	-	-	-	-	-	-
GWHABGR00000031.9	XP_026755005.1	dnaJ homolog subfamily C member 30, mitochondrial-like [Galleria mellonella]	GO:0016021	integral component of membrane	K19374	DNAJC30	http://www.genome.jp/dbget-bin/www_bget?ko:K19374	-	-	-	-	sp|P97554|DNJB9_RAT	DnaJ homolog subfamily B member 9 OS=Rattus norvegicus OX=10116 GN=Dnajb9 PE=2 SV=2
GWHABGR00000031.97	XP_037872288.1	4-coumarate--CoA ligase 1 [Bombyx mori]	-	-	K01904	4CL	http://www.genome.jp/dbget-bin/www_bget?ko:K01904	Ubiquinone and other terpenoid-quinone biosynthesis	ko00130	-	-	sp|M4IRL6|CCL7_HUMLU	Probable CoA ligase CCL7 OS=Humulus lupulus OX=3486 GN=CCL7 PE=2 SV=1
GWHABGR00000032.11	XP_038206189.1	F-box only protein 25-like [Zerene cesonia]	GO:0016567;GO:0003824;GO:0046914;GO:0005634	protein ubiquitination;catalytic activity;transition metal ion binding;nucleus	K10305	FBXO25_32	http://www.genome.jp/dbget-bin/www_bget?ko:K10305	FoxO signaling pathway	ko04068	-	-	-	-
GWHABGR00000032.118	XP_021184190.1	mediator of RNA polymerase II transcription subunit 10 isoform X2 [Helicoverpa armigera]	GO:0003712;GO:0006357;GO:0016592	transcription coregulator activity;regulation of transcription by RNA polymerase II;mediator complex	K15151	MED10,NUT2	http://www.genome.jp/dbget-bin/www_bget?ko:K15151	-	-	KOG3046	Transcription factor, subunit of SRB subcomplex of RNA polymerase II	sp|Q9GYU7|MED10_DROME	Mediator of RNA polymerase II transcription subunit 10 OS=Drosophila melanogaster OX=7227 GN=MED10 PE=1 SV=1
GWHABGR00000032.119	PCG65177.1	hypothetical protein B5V51_9559 [Heliothis virescens]	GO:0004519;GO:0003964	endonuclease activity;RNA-directed DNA polymerase activity	K08834	MYO3,DFNB30	http://www.genome.jp/dbget-bin/www_bget?ko:K08834	Phototransduction - fly	ko04745	-	-	sp|P11369|LORF2_MOUSE	LINE-1 retrotransposable element ORF2 protein OS=Mus musculus OX=10090 GN=Pol PE=1 SV=2
GWHABGR00000032.126	BAA76304.1	endonuclease and reverse transcriptase-like protein [Bombyx mori]	GO:0004519;GO:0003964	endonuclease activity;RNA-directed DNA polymerase activity	-	-	-	-	-	-	-	sp|P21328|RTJK_DROME	RNA-directed DNA polymerase from mobile element jockey OS=Drosophila melanogaster OX=7227 GN=pol PE=1 SV=1
GWHABGR00000032.13	RVE48656.1	hypothetical protein evm_006727 [Chilo suppressalis]	-	-	-	-	-	-	-	-	-	-	-
GWHABGR00000032.136	CAD7472612.1	unnamed protein product [Plutella xylostella]	GO:0003676;GO:0008270;GO:0015074	nucleic acid binding;zinc ion binding;DNA integration	-	-	-	-	-	-	-	-	-
GWHABGR00000032.137	CAB3230287.1	unnamed protein product [Arctia plantaginis]	GO:0003964	RNA-directed DNA polymerase activity	-	-	-	-	-	-	-	sp|Q03277|PO11_BRACO	Retrovirus-related Pol polyprotein from type-1 retrotransposable element R1 (Fragment) OS=Bradysia coprophila OX=38358 PE=4 SV=1
GWHABGR00000032.148	XP_035450037.1	uncharacterized protein LOC118276015 [Spodoptera frugiperda]	GO:0015074;GO:0003676	DNA integration;nucleic acid binding	K24734	NWD	http://www.genome.jp/dbget-bin/www_bget?ko:K24734	-	-	-	-	-	-
GWHABGR00000032.153	BAB21762.1	gag-like protein [Bombyx mori]	-	-	-	-	-	-	-	-	-	sp|Q9NBX5|GAGXE_DROME	Nucleic-acid-binding protein from transposon X-element OS=Drosophila melanogaster OX=7227 GN=ORF1 PE=4 SV=1
GWHABGR00000032.18	XP_014367920.1	PREDICTED: uncharacterized protein LOC106718363 [Papilio machaon]	-	-	-	-	-	-	-	-	-	sp|P21328|RTJK_DROME	RNA-directed DNA polymerase from mobile element jockey OS=Drosophila melanogaster OX=7227 GN=pol PE=1 SV=1
GWHABGR00000032.22	XP_026324289.1	uncharacterized protein LOC113233383 [Hyposmocoma kahamanoa]	GO:0005634;GO:0003743	nucleus;translation initiation factor activity	-	-	-	-	-	-	-	-	-
GWHABGR00000032.23	RVE40899.1	hypothetical protein evm_014451 [Chilo suppressalis]	GO:0005743;GO:0016021;GO:0016491;GO:0003824;GO:0006099;GO:0005249;GO:0008076;GO:0034765	mitochondrial inner membrane;integral component of membrane;oxidoreductase activity;catalytic activity;tricarboxylic acid cycle;voltage-gated potassium channel activity;voltage-gated potassium channel complex;regulation of ion transmembrane transport	-	-	-	-	-	-	-	-	-
GWHABGR00000032.25	XP_021189951.1	probable small nuclear ribonucleoprotein E [Helicoverpa armigera]	GO:0005685;GO:0046540;GO:0000387;GO:0005681;GO:0005682;GO:0005687;GO:0005686;GO:0003723	U1 snRNP;U4/U6 x U5 tri-snRNP complex;spliceosomal snRNP assembly;spliceosomal complex;U5 snRNP;U4 snRNP;U2 snRNP;RNA binding	K11097	SNRPE,SME	http://www.genome.jp/dbget-bin/www_bget?ko:K11097	Spliceosome	ko03040	-	-	sp|Q9VLV5|RUXE_DROME	Probable small nuclear ribonucleoprotein E OS=Drosophila melanogaster OX=7227 GN=SmE PE=1 SV=1
GWHABGR00000032.3	GBP28592.1	hypothetical protein EVAR_85791_1 [Eumeta japonica]	GO:0005509;GO:0003676;GO:0004523;GO:0016021	calcium ion binding;nucleic acid binding;RNA-DNA hybrid ribonuclease activity;integral component of membrane	-	-	-	-	-	-	-	-	-
GWHABGR00000032.31	GBP84037.1	hypothetical protein EVAR_56885_1 [Eumeta japonica]	-	-	-	-	-	-	-	-	-	-	-
GWHABGR00000032.32	GBP03497.1	hypothetical protein EVAR_101836_1 [Eumeta japonica]	GO:0005509	calcium ion binding	K05695	PTPRF,LAR	http://www.genome.jp/dbget-bin/www_bget?ko:K05695	Adherens junction;Cell adhesion molecules;Insulin signaling pathway	ko04520,ko04514,ko04910	-	-	-	-
GWHABGR00000032.44	XP_037301517.1	mitochondrial cardiolipin hydrolase-like [Manduca sexta]	GO:0016042	lipid catabolic process	K16862	PLD6	http://www.genome.jp/dbget-bin/www_bget?ko:K16862	-	-	-	-	sp|A3KNW0|PLD6_DANRE	Mitochondrial cardiolipin hydrolase OS=Danio rerio OX=7955 GN=pld6 PE=2 SV=2
GWHABGR00000032.52	GBP52301.1	Retrovirus-related Pol polyprotein from transposon TNT 1-94 [Eumeta japonica]	GO:0008270;GO:0003676;GO:0016021	zinc ion binding;nucleic acid binding;integral component of membrane	-	-	-	-	-	-	-	-	-
GWHABGR00000032.53	XP_014362148.1	PREDICTED: uncharacterized protein LOC106713800 [Papilio machaon]	-	-	K17551	PPP1R9	http://www.genome.jp/dbget-bin/www_bget?ko:K17551	-	-	-	-	-	-
GWHABGR00000032.54	XP_028177968.1	serine/arginine repetitive matrix protein 1-like [Ostrinia furnacalis]	-	-	K17551	PPP1R9	http://www.genome.jp/dbget-bin/www_bget?ko:K17551	-	-	-	-	-	-
GWHABGR00000032.60	RVE49051.1	hypothetical protein evm_006297 [Chilo suppressalis]	GO:0016491;GO:0003743	oxidoreductase activity;translation initiation factor activity	-	-	-	-	-	-	-	-	-
GWHABGR00000032.61	RVE40899.1	hypothetical protein evm_014451 [Chilo suppressalis]	GO:0005549;GO:0005886;GO:0004181;GO:0016021;GO:0003824;GO:0004984;GO:0008270;GO:0007165	odorant binding;plasma membrane;metallocarboxypeptidase activity;integral component of membrane;catalytic activity;olfactory receptor activity;zinc ion binding;signal transduction	-	-	-	-	-	-	-	-	-
GWHABGR00000032.63	XP_021181521.1	DNA-directed RNA polymerase III subunit RPC8 [Helicoverpa armigera]	GO:0003899;GO:0003677;GO:0006351;GO:0005634	DNA-directed 5'-3' RNA polymerase activity;DNA binding;transcription, DNA-templated;nucleus	K03022	RPC8,POLR3H	http://www.genome.jp/dbget-bin/www_bget?ko:K03022	RNA polymerase;Cytosolic DNA-sensing pathway	ko03020,ko04623	KOG3297	DNA-directed RNA polymerase subunit E'	sp|Q9D2C6|RPC8_MOUSE	DNA-directed RNA polymerase III subunit RPC8 OS=Mus musculus OX=10090 GN=Polr3h PE=1 SV=2
GWHABGR00000032.64	CAD7475459.1	unnamed protein product [Plutella xylostella]	-	-	K11853	USP34	http://www.genome.jp/dbget-bin/www_bget?ko:K11853	-	-	-	-	sp|P0CT41|TF212_SCHPO	Transposon Tf2-12 polyprotein OS=Schizosaccharomyces pombe (strain 972 / ATCC 24843) OX=284812 GN=Tf2-12 PE=3 SV=1
GWHABGR00000032.70	XP_028177969.1	uncharacterized protein LOC114365564 [Ostrinia furnacalis]	GO:0003676;GO:0003677;GO:0006310;GO:0003910;GO:0004190;GO:0005524;GO:0015074;GO:0004325;GO:0006281;GO:0006783;GO:0006260	nucleic acid binding;DNA binding;DNA recombination;DNA ligase (ATP) activity;aspartic-type endopeptidase activity;ATP binding;DNA integration;ferrochelatase activity;DNA repair;heme biosynthetic process;DNA replication	-	-	-	-	-	-	-	-	-
GWHABGR00000032.72	GBP34018.1	Retrovirus-related Pol polyprotein from transposon TNT 1-94 [Eumeta japonica]	GO:0008270;GO:0003676;GO:0046983;GO:0015074	zinc ion binding;nucleic acid binding;protein dimerization activity;DNA integration	-	-	-	-	-	-	-	sp|P10978|POLX_TOBAC	Retrovirus-related Pol polyprotein from transposon TNT 1-94 OS=Nicotiana tabacum OX=4097 PE=2 SV=1
GWHABGR00000032.81	CAB3259591.1	unnamed protein product [Arctia plantaginis]	-	-	K22559	COMMD3,BUP	http://www.genome.jp/dbget-bin/www_bget?ko:K22559	-	-	-	-	-	-
GWHABGR00000032.89	GBO98409.1	hypothetical protein EVAR_58_1 [Eumeta japonica]	-	-	-	-	-	-	-	-	-	-	-
GWHABGR00000032.93	PCG65177.1	hypothetical protein B5V51_9559 [Heliothis virescens]	-	-	-	-	-	-	-	-	-	-	-
GWHABGR00000032.98	PCG72761.1;XP_037303528.1	hypothetical protein B5V51_496 [Heliothis virescens];LOW QUALITY PROTEIN: putative nuclease HARBI1 [Manduca sexta]	GO:0046872	metal ion binding	K23222	HARBI1	http://www.genome.jp/dbget-bin/www_bget?ko:K23222	-	-	-	-	-	-
GWHABGR00000033.10	XP_030035543.1	39S ribosomal protein L33, mitochondrial [Manduca sexta]	-	-	K02913	RP-L33,MRPL33,rpmG	http://www.genome.jp/dbget-bin/www_bget?ko:K02913	Ribosome	ko03010	-	-	sp|Q7PYH1|RM33_ANOGA	39S ribosomal protein L33, mitochondrial OS=Anopheles gambiae OX=7165 GN=mRpL33 PE=3 SV=2
GWHABGR00000033.107	XP_022828334.1	LOW QUALITY PROTEIN: uncharacterized protein LOC111357761 [Spodoptera litura]	GO:0004523;GO:0003676	RNA-DNA hybrid ribonuclease activity;nucleic acid binding	-	-	-	-	-	-	-	sp|P16425|Y2R2_DROME	Putative 115 kDa protein in type-1 retrotransposable element R1DM OS=Drosophila melanogaster OX=7227 GN=R1A1-element\ORF2 PE=4 SV=1
GWHABGR00000033.116	XP_028038383.1	methylenetetrahydrofolate reductase-like [Bombyx mandarina]	GO:0035999;GO:0006555;GO:0106313;GO:0106312	tetrahydrofolate interconversion;methionine metabolic process;methylenetetrahydrofolate reductase NADPH activity;methylenetetrahydrofolate reductase NADH activity	K25004	MTHFR	http://www.genome.jp/dbget-bin/www_bget?ko:K25004	One carbon pool by folate	ko00670	-	-	-	-
GWHABGR00000033.123	XP_030023732.2	zinc finger protein 227 isoform X2 [Manduca sexta]	GO:0005634;GO:0008270	nucleus;zinc ion binding	K09228	KRAB	http://www.genome.jp/dbget-bin/www_bget?ko:K09228	-	-	-	-	sp|Q5RAU9|ZN131_PONAB	Zinc finger protein 131 OS=Pongo abelii OX=9601 GN=ZNF131 PE=2 SV=1
GWHABGR00000033.124	XP_030023962.2	uncharacterized protein LOC115442898 [Manduca sexta]	GO:0016021	integral component of membrane	-	-	-	-	-	-	-	-	-
GWHABGR00000033.125	XP_031766967.1;XP_037293480.1	diphthine--ammonia ligase-like [Galleria mellonella];diphthine--ammonia ligase [Manduca sexta]	GO:0017183;GO:0016021;GO:0005524;GO:0017178	peptidyl-diphthamide biosynthetic process from peptidyl-histidine;integral component of membrane;ATP binding;diphthine-ammonia ligase activity	K06927	DPH6	http://www.genome.jp/dbget-bin/www_bget?ko:K06927	-	-	KOG2316	Predicted ATPase (PP-loop superfamily)	sp|A2RV01|DPH6_DANRE;sp|Q5M9F5|DPH6_RAT;sp|Q9USQ7|DPH6_SCHPO	Diphthine--ammonia ligase OS=Danio rerio OX=7955 GN=dph6 PE=2 SV=1;Diphthine--ammonia ligase OS=Rattus norvegicus OX=10116 GN=Dph6 PE=2 SV=1;Diphthine--ammonia ligase OS=Schizosaccharomyces pombe (strain 972 / ATCC 24843) OX=284812 GN=mug71 PE=1 SV=1
GWHABGR00000033.126	XP_030023773.2	mitochondrial ribonuclease P catalytic subunit [Manduca sexta]	GO:0005739;GO:0008033;GO:0004526	mitochondrion;tRNA processing;ribonuclease P activity	K17655	MRPP3	http://www.genome.jp/dbget-bin/www_bget?ko:K17655	-	-	-	-	-	-
GWHABGR00000033.129	BAB21762.1	gag-like protein [Bombyx mori]	-	-	-	-	-	-	-	-	-	sp|Q9NBX5|GAGXE_DROME	Nucleic-acid-binding protein from transposon X-element OS=Drosophila melanogaster OX=7227 GN=ORF1 PE=4 SV=1
GWHABGR00000033.130	XP_037293485.1	pyruvate carboxylase, mitochondrial isoform X1 [Manduca sexta]	GO:0006090;GO:0006094;GO:0009374;GO:0005524;GO:0004736;GO:0046872	pyruvate metabolic process;gluconeogenesis;biotin binding;ATP binding;pyruvate carboxylase activity;metal ion binding	K01958	PC,pyc	http://www.genome.jp/dbget-bin/www_bget?ko:K01958	Citrate cycle (TCA cycle);Pyruvate metabolism	ko00020,ko00620	KOG0369	Pyruvate carboxylase	sp|Q05920|PYC_MOUSE	Pyruvate carboxylase, mitochondrial OS=Mus musculus OX=10090 GN=Pc PE=1 SV=1
GWHABGR00000033.133	BAA76304.1	endonuclease and reverse transcriptase-like protein [Bombyx mori]	GO:0003964;GO:0004519	RNA-directed DNA polymerase activity;endonuclease activity	-	-	-	-	-	-	-	sp|Q95SX7|RTBS_DROME	Probable RNA-directed DNA polymerase from transposon BS OS=Drosophila melanogaster OX=7227 GN=RTase PE=2 SV=1
GWHABGR00000033.17	RVE53969.1	hypothetical protein evm_001372 [Chilo suppressalis]	GO:0016491;GO:0003824;GO:0006099;GO:0004181;GO:0016021;GO:0008270;GO:0005743	oxidoreductase activity;catalytic activity;tricarboxylic acid cycle;metallocarboxypeptidase activity;integral component of membrane;zinc ion binding;mitochondrial inner membrane	-	-	-	-	-	-	-	-	-
GWHABGR00000033.18	XP_037302152.1	methyltransferase-like protein 25 [Manduca sexta]	-	-	-	-	-	-	-	KOG2651	rRNA adenine N-6-methyltransferase	sp|Q6NXH8|MET25_MOUSE	Methyltransferase-like protein 25 OS=Mus musculus OX=10090 GN=Mettl25 PE=2 SV=1
GWHABGR00000033.23	XP_035433159.1	zinc finger MYM-type protein 1-like [Spodoptera frugiperda]	-	-	-	-	-	-	-	-	-	sp|Q5SVZ6|ZMYM1_HUMAN	Zinc finger MYM-type protein 1 OS=Homo sapiens OX=9606 GN=ZMYM1 PE=1 SV=1
GWHABGR00000033.3	XP_027489463.1	histone-lysine N-methyltransferase SETMAR-like [Corapipo altera]	-	-	K11433	SETMAR	http://www.genome.jp/dbget-bin/www_bget?ko:K11433	Lysine degradation	ko00310	-	-	sp|Q53H47|SETMR_HUMAN	Histone-lysine N-methyltransferase SETMAR OS=Homo sapiens OX=9606 GN=SETMAR PE=1 SV=2
GWHABGR00000033.31	PCG71984.1	hypothetical protein B5V51_1281 [Heliothis virescens]	GO:0007165;GO:0005096;GO:0043547	signal transduction;GTPase activator activity;positive regulation of GTPase activity	K23687	RIN2_3	http://www.genome.jp/dbget-bin/www_bget?ko:K23687	-	-	-	-	sp|Q8MQW8|SPRI_DROME	Protein sprint OS=Drosophila melanogaster OX=7227 GN=spri PE=2 SV=3
GWHABGR00000033.36	PCG64522.1	hypothetical protein B5V51_10516, partial [Heliothis virescens]	GO:0005634;GO:0007275;GO:0000981;GO:0003677	nucleus;multicellular organism development;DNA-binding transcription factor activity, RNA polymerase II-specific;DNA binding	K09339	HLX1	http://www.genome.jp/dbget-bin/www_bget?ko:K09339	-	-	-	-	sp|Q61670|HLX_MOUSE	H2.0-like homeobox protein OS=Mus musculus OX=10090 GN=Hlx PE=2 SV=1
GWHABGR00000033.40	PZC82686.1	hypothetical protein B5X24_HaOG209784 [Helicoverpa armigera]	GO:0016021	integral component of membrane	K24134	ZUP1,ZUFSP	http://www.genome.jp/dbget-bin/www_bget?ko:K24134	-	-	-	-	sp|P08548|LIN1_NYCCO	LINE-1 reverse transcriptase homolog OS=Nycticebus coucang OX=9470 PE=4 SV=1
GWHABGR00000033.41	XP_014367920.1	PREDICTED: uncharacterized protein LOC106718363 [Papilio machaon]	GO:0016021	integral component of membrane	-	-	-	-	-	-	-	sp|P21328|RTJK_DROME	RNA-directed DNA polymerase from mobile element jockey OS=Drosophila melanogaster OX=7227 GN=pol PE=1 SV=1
GWHABGR00000033.57	XP_037870303.1	uncharacterized protein LOC101744291 isoform X1 [Bombyx mori]	GO:0004523;GO:0003964;GO:0003676	RNA-DNA hybrid ribonuclease activity;RNA-directed DNA polymerase activity;nucleic acid binding	-	-	-	-	-	-	-	sp|Q95SX7|RTBS_DROME	Probable RNA-directed DNA polymerase from transposon BS OS=Drosophila melanogaster OX=7227 GN=RTase PE=2 SV=1
GWHABGR00000033.59	GBP52301.1	Retrovirus-related Pol polyprotein from transposon TNT 1-94 [Eumeta japonica]	GO:0008270;GO:0003676;GO:0016021	zinc ion binding;nucleic acid binding;integral component of membrane	-	-	-	-	-	-	-	-	-
GWHABGR00000033.60	GBO99441.1	hypothetical protein EVAR_641_1 [Eumeta japonica]	-	-	-	-	-	-	-	-	-	-	-
GWHABGR00000033.61	BAA21826.1	transposase [Attacus atlas]	-	-	K11433	SETMAR	http://www.genome.jp/dbget-bin/www_bget?ko:K11433	Lysine degradation	ko00310	-	-	sp|Q53H47|SETMR_HUMAN	Histone-lysine N-methyltransferase SETMAR OS=Homo sapiens OX=9606 GN=SETMAR PE=1 SV=2
GWHABGR00000033.64	RVE46526.1	hypothetical protein evm_008817 [Chilo suppressalis]	GO:0006310;GO:0006351;GO:0003678;GO:0016538;GO:0006281;GO:0006357	DNA recombination;transcription, DNA-templated;DNA helicase activity;cyclin-dependent protein serine/threonine kinase regulator activity;DNA repair;regulation of transcription by RNA polymerase II	-	-	-	-	-	-	-	-	-
GWHABGR00000033.71	NP_001040378.1	bolA-like 3 [Bombyx mori]	-	-	K22075	BOLA3	http://www.genome.jp/dbget-bin/www_bget?ko:K22075	-	-	KOG3348	BolA (bacterial stress-induced morphogen)-related protein	sp|Q53S33|BOLA3_HUMAN	BolA-like protein 3 OS=Homo sapiens OX=9606 GN=BOLA3 PE=1 SV=1
GWHABGR00000033.9	XP_013173145.1	PREDICTED: uncharacterized protein LOC106121863 [Papilio xuthus]	-	-	-	-	-	-	-	-	-	-	-
GWHABGR00000033.90	PZC72539.1	hypothetical protein B5X24_HaOG211063 [Helicoverpa armigera]	GO:0005524	ATP binding	-	-	-	-	-	-	-	-	-
GWHABGR00000034.107	XP_021182606.1	uncharacterized protein C9orf85 homolog [Helicoverpa armigera]	-	-	-	-	-	-	-	-	-	sp|Q9CQ90|CI085_MOUSE	Uncharacterized protein C9orf85 homolog OS=Mus musculus OX=10090 PE=2 SV=1
GWHABGR00000034.116	XP_004928516.1	lipopolysaccharide-induced tumor necrosis factor-alpha factor homolog isoform X3 [Bombyx mori]	-	-	K19363	LITAF	http://www.genome.jp/dbget-bin/www_bget?ko:K19363	Lysosome	ko04142	-	-	sp|P0C0T0|LITAF_RAT	Lipopolysaccharide-induced tumor necrosis factor-alpha factor homolog OS=Rattus norvegicus OX=10116 GN=Litaf PE=2 SV=1
GWHABGR00000034.127	OWR44188.1	putative transposase like protein [Danaus plexippus plexippus]	-	-	-	-	-	-	-	-	-	-	-
GWHABGR00000034.132	XP_037300366.1	uncharacterized protein LOC115453020 isoform X2 [Manduca sexta]	-	-	K17834	MB21D1	http://www.genome.jp/dbget-bin/www_bget?ko:K17834	Cytosolic DNA-sensing pathway	ko04623	-	-	sp|A7SFB5|CGAS_NEMVE	Cyclic GMP-AMP synthase OS=Nematostella vectensis OX=45351 GN=v1g211400 PE=1 SV=1
GWHABGR00000034.138	XP_032530255.1	NEDD8-conjugating enzyme Ubc12 [Danaus plexippus plexippus]	GO:0016740;GO:0005524	transferase activity;ATP binding	K10579	UBE2M,UBC12	http://www.genome.jp/dbget-bin/www_bget?ko:K10579	Ubiquitin mediated proteolysis	ko04120	KOG0420	Ubiquitin-protein ligase	sp|Q6P8D9|UBC12_XENTR	NEDD8-conjugating enzyme Ubc12 OS=Xenopus tropicalis OX=8364 GN=ube2m PE=2 SV=1
GWHABGR00000034.139	XP_030035606.1	probable maleylacetoacetate isomerase 1 isoform X1 [Manduca sexta]	GO:0006559;GO:0016740;GO:0016034;GO:0006749;GO:0006572;GO:0005737	L-phenylalanine catabolic process;transferase activity;maleylacetoacetate isomerase activity;glutathione metabolic process;tyrosine catabolic process;cytoplasm	K01800	maiA,GSTZ1	http://www.genome.jp/dbget-bin/www_bget?ko:K01800	Tyrosine metabolism	ko00350	-	-	sp|Q9VHD3|MAAI1_DROME	Probable maleylacetoacetate isomerase 1 OS=Drosophila melanogaster OX=7227 GN=GstZ1 PE=1 SV=1
GWHABGR00000034.154	BAA76304.1	endonuclease and reverse transcriptase-like protein [Bombyx mori]	GO:0004519;GO:0003964	endonuclease activity;RNA-directed DNA polymerase activity	-	-	-	-	-	-	-	sp|P21328|RTJK_DROME	RNA-directed DNA polymerase from mobile element jockey OS=Drosophila melanogaster OX=7227 GN=pol PE=1 SV=1
GWHABGR00000034.162	XP_030022631.2	uncharacterized protein LOC115441858 isoform X1 [Manduca sexta]	GO:0008270;GO:0004222	zinc ion binding;metalloendopeptidase activity	-	-	-	-	-	-	-	-	-
GWHABGR00000034.168	GBP84326.1	hypothetical protein EVAR_61543_1 [Eumeta japonica]	-	-	-	-	-	-	-	-	-	-	-
GWHABGR00000034.171	RVE40899.1	hypothetical protein evm_014451 [Chilo suppressalis]	GO:0005524;GO:0005743;GO:0003824;GO:0016491;GO:0006099;GO:0016021	ATP binding;mitochondrial inner membrane;catalytic activity;oxidoreductase activity;tricarboxylic acid cycle;integral component of membrane	-	-	-	-	-	-	-	-	-
GWHABGR00000034.176	KAF9799962.1	hypothetical protein SFRURICE_019622 [Spodoptera frugiperda]	-	-	-	-	-	-	-	-	-	-	-
GWHABGR00000034.177	PZC72539.1	hypothetical protein B5X24_HaOG211063 [Helicoverpa armigera]	GO:0005524;GO:0003676;GO:0004523	ATP binding;nucleic acid binding;RNA-DNA hybrid ribonuclease activity	-	-	-	-	-	-	-	-	-
GWHABGR00000034.195	BAB21762.1	gag-like protein [Bombyx mori]	-	-	-	-	-	-	-	-	-	sp|Q9NBX5|GAGXE_DROME	Nucleic-acid-binding protein from transposon X-element OS=Drosophila melanogaster OX=7227 GN=ORF1 PE=4 SV=1
GWHABGR00000034.201	PZC79793.1	hypothetical protein B5X24_HaOG215782 [Helicoverpa armigera]	GO:0019843;GO:0070475;GO:0070037	rRNA binding;rRNA base methylation;rRNA (pseudouridine) methyltransferase activity	K14568	EMG1,NEP1	http://www.genome.jp/dbget-bin/www_bget?ko:K14568	Ribosome biogenesis in eukaryotes	ko03008	KOG3073	Protein required for 18S rRNA maturation and 40S ribosome biogenesis	sp|Q9W4J5|NEP1_DROME	Ribosomal RNA small subunit methyltransferase NEP1 OS=Drosophila melanogaster OX=7227 GN=CG3527 PE=3 SV=2
GWHABGR00000034.211	PCG77796.1	hypothetical protein B5V51_6297 [Heliothis virescens]	GO:0006397;GO:0005525;GO:0005681;GO:0005737;GO:0003924;GO:0008380	mRNA processing;GTP binding;spliceosomal complex;cytoplasm;GTPase activity;RNA splicing	K12852	EFTUD2	http://www.genome.jp/dbget-bin/www_bget?ko:K12852	Spliceosome	ko03040	KOG0468	U5 snRNP-specific protein	sp|Q15029|U5S1_HUMAN	116 kDa U5 small nuclear ribonucleoprotein component OS=Homo sapiens OX=9606 GN=EFTUD2 PE=1 SV=1
GWHABGR00000034.229	XP_013193584.1	PREDICTED: uncharacterized protein K02A2.6-like [Amyelois transitella]	-	-	-	-	-	-	-	KOG0017	FOG: Transposon-encoded proteins with TYA, reverse transcriptase, integrase domains in various combinations	sp|P20825|POL2_DROME	Retrovirus-related Pol polyprotein from transposon 297 OS=Drosophila melanogaster OX=7227 GN=pol PE=4 SV=1
GWHABGR00000034.234	CAD7480211.1;XP_026331379.1	unnamed protein product [Plutella xylostella];uncharacterized protein LOC113238759 [Hyposmocoma kahamanoa]	GO:0003676;GO:0015074	nucleic acid binding;DNA integration	K11853	USP34	http://www.genome.jp/dbget-bin/www_bget?ko:K11853	-	-	-	-	sp|O92815|POL_WDSV;sp|Q8I7P9|POL5_DROME;sp|P23074|POL_SFV1	Gag-Pol polyprotein OS=Walleye dermal sarcoma virus OX=39720 GN=gag-pol PE=1 SV=2;Retrovirus-related Pol polyprotein from transposon opus OS=Drosophila melanogaster OX=7227 GN=pol PE=4 SV=1;Pro-Pol polyprotein OS=Simian foamy virus type 1 OX=338478 GN=pol PE=1 SV=3
GWHABGR00000034.248	XP_034944919.1	tigger transposable element-derived protein 4-like [Chelonus insularis]	-	-	-	-	-	-	-	-	-	-	-
GWHABGR00000034.258	XP_014358783.1	PREDICTED: uncharacterized protein LOC106711071 [Papilio machaon]	GO:0005524;GO:0003676;GO:0004519;GO:0043484;GO:0042254;GO:0003964;GO:0004523;GO:0003723;GO:0005634	ATP binding;nucleic acid binding;endonuclease activity;regulation of RNA splicing;ribosome biogenesis;RNA-directed DNA polymerase activity;RNA-DNA hybrid ribonuclease activity;RNA binding;nucleus	-	-	-	-	-	-	-	sp|Q95SX7|RTBS_DROME	Probable RNA-directed DNA polymerase from transposon BS OS=Drosophila melanogaster OX=7227 GN=RTase PE=2 SV=1
GWHABGR00000034.259	XP_014367909.1	PREDICTED: uncharacterized protein LOC106718354 [Papilio machaon]	-	-	-	-	-	-	-	-	-	-	-
GWHABGR00000034.262	XP_037921398.1	histone-lysine N-methyltransferase SETMAR-like [Hermetia illucens]	-	-	K11433	SETMAR	http://www.genome.jp/dbget-bin/www_bget?ko:K11433	Lysine degradation	ko00310	-	-	sp|Q7JQ07|MOS1T_DROMA	Mariner Mos1 transposase OS=Drosophila mauritiana OX=7226 GN=mariner\T PE=1 SV=1
GWHABGR00000034.28	XP_030022940.2	uncharacterized protein C1683.06c isoform X2 [Manduca sexta]	-	-	-	-	-	-	-	KOG2938	Predicted inosine-uridine preferring nucleoside hydrolase	sp|Q9P6J4|YHD6_SCHPO	Uncharacterized protein C1683.06c OS=Schizosaccharomyces pombe (strain 972 / ATCC 24843) OX=284812 GN=SPBC1683.06c PE=3 SV=1
GWHABGR00000034.283	XP_037301011.1	protein kinase C-binding protein 1-like, partial [Manduca sexta]	-	-	K24630	ZMYND8	http://www.genome.jp/dbget-bin/www_bget?ko:K24630	-	-	-	-	sp|Q9ULU4|PKCB1_HUMAN	Protein kinase C-binding protein 1 OS=Homo sapiens OX=9606 GN=ZMYND8 PE=1 SV=2
GWHABGR00000034.284	XP_026484788.1	protein kinase C-binding protein 1-like isoform X4 [Vanessa tameamea]	-	-	-	-	-	-	-	-	-	-	-
GWHABGR00000034.291	XP_022125747.1	uncharacterized protein LOC111000567 [Pieris rapae]	GO:0003676;GO:0003677;GO:0003341;GO:0036159;GO:0005930;GO:0005634	nucleic acid binding;DNA binding;cilium movement;inner dynein arm assembly;axoneme;nucleus	-	-	-	-	-	-	-	-	-
GWHABGR00000034.293	XP_021202626.1;XP_028040346.1;CAB3231336.1	uncharacterized protein LOC101740047 isoform X3 [Bombyx mori];protein cereblon homolog [Bombyx mandarina];unnamed protein product [Arctia plantaginis]	GO:0005845;GO:0106005;GO:0003723	mRNA cap binding complex;RNA 5'-cap (guanine-N7)-methylation;RNA binding	K18708	FAM103A1	http://www.genome.jp/dbget-bin/www_bget?ko:K18708	-	-	-	-	-	-
GWHABGR00000034.295	KAF9794636.1	hypothetical protein SFRURICE_006853 [Spodoptera frugiperda]	-	-	-	-	-	-	-	-	-	-	-
GWHABGR00000034.297	PZC87212.1	hypothetical protein B5X24_HaOG201448 [Helicoverpa armigera]	-	-	K10590	TRIP12	http://www.genome.jp/dbget-bin/www_bget?ko:K10590	Ubiquitin mediated proteolysis	ko04120	-	-	-	-
GWHABGR00000034.299	AAQ09229.1	polyprotein [Antheraea mylitta]	GO:0015074;GO:0003676	DNA integration;nucleic acid binding	-	-	-	-	-	-	-	-	-
GWHABGR00000034.300	XP_037300803.1	GTPase-activating protein [Manduca sexta]	-	-	K12380	RASA3	http://www.genome.jp/dbget-bin/www_bget?ko:K12380	MAPK signaling pathway - fly;Ras signaling pathway	ko04013,ko04014	-	-	sp|P48423|GAP1_DROME	GTPase-activating protein OS=Drosophila melanogaster OX=7227 GN=RasGAP1 PE=1 SV=2
GWHABGR00000034.318	XP_004924660.1;XP_026726173.1;XP_004924661.1	methionine-R-sulfoxide reductase B1 isoform X1 [Bombyx mori];methionine-R-sulfoxide reductase B1 isoform X3 [Trichoplusia ni];methionine-R-sulfoxide reductase B1 isoform X2 [Bombyx mori]	GO:0006979;GO:0033743;GO:0046872;GO:0030091	response to oxidative stress;peptide-methionine (R)-S-oxide reductase activity;metal ion binding;protein repair	K07305	msrB	http://www.genome.jp/dbget-bin/www_bget?ko:K07305	-	-	KOG0856	Predicted pilin-like transcription factor	sp|Q8INK9|MSRB_DROME	Methionine-R-sulfoxide reductase B1 OS=Drosophila melanogaster OX=7227 GN=SelR PE=1 SV=3
GWHABGR00000034.321	XP_026492744.1	uncharacterized protein LOC113398301 [Vanessa tameamea]	-	-	-	-	-	-	-	-	-	-	-
GWHABGR00000034.330	XP_030027100.1	protein tramtrack, beta isoform isoform X1 [Manduca sexta]	-	-	K09237	TTK	http://www.genome.jp/dbget-bin/www_bget?ko:K09237	MAPK signaling pathway - fly	ko04013	-	-	sp|P17789|TTKB_DROME	Protein tramtrack, beta isoform OS=Drosophila melanogaster OX=7227 GN=ttk PE=1 SV=2
GWHABGR00000034.333	XP_037301233.1	uncharacterized protein LOC115448987 [Manduca sexta]	GO:0016021	integral component of membrane	-	-	-	-	-	-	-	-	-
GWHABGR00000034.339	XP_012547991.2	zinc finger protein 91 isoform X2 [Bombyx mori]	-	-	K09228	KRAB	http://www.genome.jp/dbget-bin/www_bget?ko:K09228	-	-	-	-	-	-
GWHABGR00000034.346	XP_028170418.1	uncharacterized protein LOC114360064 [Ostrinia furnacalis]	-	-	-	-	-	-	-	-	-	-	-
GWHABGR00000034.348	RVE40899.1	hypothetical protein evm_014451 [Chilo suppressalis]	GO:0003824;GO:0016491;GO:0006099;GO:0016021;GO:0008076;GO:0005249;GO:0034765;GO:0005524;GO:0005743	catalytic activity;oxidoreductase activity;tricarboxylic acid cycle;integral component of membrane;voltage-gated potassium channel complex;voltage-gated potassium channel activity;regulation of ion transmembrane transport;ATP binding;mitochondrial inner membrane	-	-	-	-	-	-	-	-	-
GWHABGR00000034.349	XP_013172756.1	PREDICTED: uncharacterized protein LOC106121589 [Papilio xuthus]	-	-	-	-	-	-	-	-	-	-	-
GWHABGR00000034.350	XP_026764105.1	uncharacterized protein LOC113522572 [Galleria mellonella]	-	-	-	-	-	-	-	-	-	-	-
GWHABGR00000034.355	XP_037301548.1	cytochrome c oxidase assembly factor 1 homolog [Manduca sexta]	GO:0016021	integral component of membrane	K18173	COA1	http://www.genome.jp/dbget-bin/www_bget?ko:K18173	Thermogenesis	ko04714	-	-	-	-
GWHABGR00000034.362	CAD7471270.1	unnamed protein product [Plutella xylostella]	GO:0003964	RNA-directed DNA polymerase activity	-	-	-	-	-	-	-	sp|Q9NBX4|RTXE_DROME	Probable RNA-directed DNA polymerase from transposon X-element OS=Drosophila melanogaster OX=7227 GN=X-element\ORF2 PE=3 SV=1
GWHABGR00000034.371	XP_028169238.1	uncharacterized protein LOC114359160 isoform X1 [Ostrinia furnacalis]	-	-	-	-	-	-	-	-	-	-	-
GWHABGR00000034.375	BAB21762.1	gag-like protein [Bombyx mori]	-	-	-	-	-	-	-	-	-	sp|Q9NBX5|GAGXE_DROME	Nucleic-acid-binding protein from transposon X-element OS=Drosophila melanogaster OX=7227 GN=ORF1 PE=4 SV=1
GWHABGR00000034.382	GBP23692.1	hypothetical protein EVAR_80309_1 [Eumeta japonica]	-	-	-	-	-	-	-	-	-	-	-
GWHABGR00000034.392	XP_030022613.2	NADPH:adrenodoxin oxidoreductase, mitochondrial [Manduca sexta]	GO:0008203;GO:0005739;GO:0015039	cholesterol metabolic process;mitochondrion;NADPH-adrenodoxin reductase activity	K18914	FDXR	http://www.genome.jp/dbget-bin/www_bget?ko:K18914	-	-	KOG1800	Ferredoxin/adrenodoxin reductase	sp|P22570|ADRO_HUMAN	NADPH:adrenodoxin oxidoreductase, mitochondrial OS=Homo sapiens OX=9606 GN=FDXR PE=1 SV=3
GWHABGR00000034.404	XP_031763180.1	serine/threonine-protein kinase sax-1-like [Galleria mellonella]	-	-	-	-	-	-	-	-	-	-	-
GWHABGR00000034.407	XP_030024531.1	uncharacterized protein LOC115443315 [Manduca sexta]	-	-	-	-	-	-	-	-	-	-	-
GWHABGR00000034.408	CAB3235600.1	unnamed protein product [Arctia plantaginis]	-	-	-	-	-	-	-	-	-	sp|P21328|RTJK_DROME	RNA-directed DNA polymerase from mobile element jockey OS=Drosophila melanogaster OX=7227 GN=pol PE=1 SV=1
GWHABGR00000034.409	XP_013186742.1	PREDICTED: uncharacterized protein LOC106131999 isoform X1 [Amyelois transitella]	-	-	-	-	-	-	-	-	-	-	-
GWHABGR00000034.41	XP_026726441.1	single-pass membrane and coiled-coil domain-containing protein 4 [Trichoplusia ni]	GO:0016021	integral component of membrane	-	-	-	-	-	-	-	sp|Q9JIS3|SMCO4_MOUSE	Single-pass membrane and coiled-coil domain-containing protein 4 OS=Mus musculus OX=10090 GN=Smco4 PE=3 SV=2
GWHABGR00000034.413	CAD7414914.1	unnamed protein product [Timema poppensis]	-	-	-	-	-	-	-	-	-	-	-
GWHABGR00000034.424	XP_026727828.1	uncharacterized protein LOC113493965 [Trichoplusia ni]	GO:0005753;GO:0016021	mitochondrial proton-transporting ATP synthase complex;integral component of membrane	K18194	USMG5,DAPIT	http://www.genome.jp/dbget-bin/www_bget?ko:K18194	-	-	-	-	sp|Q9JJW3|ATPMK_RAT	ATP synthase membrane subunit K, mitochondrial OS=Rattus norvegicus OX=10116 GN=Atp5mk PE=1 SV=1
GWHABGR00000034.425	BAB21762.1	gag-like protein [Bombyx mori]	-	-	-	-	-	-	-	-	-	sp|Q9NBX5|GAGXE_DROME	Nucleic-acid-binding protein from transposon X-element OS=Drosophila melanogaster OX=7227 GN=ORF1 PE=4 SV=1
GWHABGR00000034.427	XP_021187856.1	uncharacterized protein LOC110374467 [Helicoverpa armigera]	GO:0016021	integral component of membrane	-	-	-	-	-	-	-	-	-
GWHABGR00000034.431	PCG79509.1	hypothetical protein B5V51_290 [Heliothis virescens]	GO:0046872	metal ion binding	K22651	RNF4	http://www.genome.jp/dbget-bin/www_bget?ko:K22651	-	-	-	-	sp|P78317|RNF4_HUMAN	E3 ubiquitin-protein ligase RNF4 OS=Homo sapiens OX=9606 GN=RNF4 PE=1 SV=1
GWHABGR00000034.434	XP_014367920.1	PREDICTED: uncharacterized protein LOC106718363 [Papilio machaon]	-	-	-	-	-	-	-	-	-	sp|P21328|RTJK_DROME	RNA-directed DNA polymerase from mobile element jockey OS=Drosophila melanogaster OX=7227 GN=pol PE=1 SV=1
GWHABGR00000034.456	CAB3222369.1	unnamed protein product [Arctia plantaginis]	-	-	-	-	-	-	-	-	-	-	-
GWHABGR00000034.463	XP_030034359.2	cysteine-rich with EGF-like domain protein 2 isoform X2 [Manduca sexta]	GO:0005509	calcium ion binding	K24335	CRELD	http://www.genome.jp/dbget-bin/www_bget?ko:K24335	-	-	-	-	sp|Q5XH36|CRE2A_XENLA	Cysteine-rich with EGF-like domain protein 2-A OS=Xenopus laevis OX=8355 GN=creld2-a PE=2 SV=1
GWHABGR00000034.465	AAQ09232.1	hypothetical protein [Antheraea mylitta]	-	-	-	-	-	-	-	-	-	-	-
GWHABGR00000034.466	GBP37018.1	Putative uncharacterized transposon-derived protein F52C9.6 [Eumeta japonica]	GO:0004519;GO:0003964	endonuclease activity;RNA-directed DNA polymerase activity	-	-	-	-	-	-	-	-	-
GWHABGR00000034.467	XP_037974929.1	uncharacterized protein LOC119693951 [Plutella xylostella]	-	-	-	-	-	-	-	-	-	sp|Q03276|PO11_POPJA	Retrovirus-related Pol polyprotein from type-1 retrotransposable element R1 (Fragment) OS=Popillia japonica OX=7064 PE=4 SV=1
GWHABGR00000034.54	XP_030029692.1	uncharacterized protein LOC115446978 [Manduca sexta]	GO:0016021	integral component of membrane	-	-	-	-	-	-	-	-	-
GWHABGR00000034.60	XP_004922999.1	beta carbonic anhydrase 1 isoform X1 [Bombyx mori]	GO:0008270;GO:0004089	zinc ion binding;carbonate dehydratase activity	K01673	cynT,can	http://www.genome.jp/dbget-bin/www_bget?ko:K01673	Nitrogen metabolism	ko00910	KOG1578	Predicted carbonic anhydrase involved in protection against oxidative damage	sp|Q22460|BCA1_CAEEL	Beta carbonic anhydrase 1 OS=Caenorhabditis elegans OX=6239 GN=bca-1 PE=3 SV=1
GWHABGR00000034.65	GBP84037.1	hypothetical protein EVAR_56885_1 [Eumeta japonica]	-	-	-	-	-	-	-	-	-	-	-
GWHABGR00000034.66	GBP70338.1	hypothetical protein EVAR_48265_1 [Eumeta japonica]	-	-	-	-	-	-	-	-	-	-	-
GWHABGR00000034.72	KPI93396.1	hypothetical protein RR46_10656 [Papilio xuthus]	GO:0016021	integral component of membrane	-	-	-	-	-	-	-	-	-
GWHABGR00000034.73	XP_023953766.1	uncharacterized protein LOC112057536, partial [Bicyclus anynana]	-	-	-	-	-	-	-	-	-	-	-
GWHABGR00000034.84	XP_026726195.1	lethal(2)neighbour of tid protein 2 [Trichoplusia ni]	GO:0000030;GO:0016021;GO:0005783	mannosyltransferase activity;integral component of membrane;endoplasmic reticulum	K03845	ALG3	http://www.genome.jp/dbget-bin/www_bget?ko:K03845	N-Glycan biosynthesis;Various types of N-glycan biosynthesis	ko00510,ko00513	KOG2762	Mannosyltransferase	sp|Q24332|NT56_DROVI	Lethal(2)neighbour of Tid protein OS=Drosophila virilis OX=7244 GN=l(2)not PE=1 SV=1
GWHABGR00000034.90	XP_037907064.1	uncharacterized protein LOC119649131 isoform X2 [Hermetia illucens]	GO:0003676	nucleic acid binding	-	-	-	-	-	-	-	-	-
GWHABGR00000034.91	XP_030032497.1	probable Golgi SNAP receptor complex member 2 [Manduca sexta]	GO:0005794;GO:0015031;GO:0016021;GO:0005484;GO:0016192	Golgi apparatus;protein transport;integral component of membrane;SNAP receptor activity;vesicle-mediated transport	K08496	GOSR2,BOS1	http://www.genome.jp/dbget-bin/www_bget?ko:K08496	SNARE interactions in vesicular transport	ko04130	KOG3251	Golgi SNAP receptor complex member	sp|Q9VRL2|GOSR2_DROME	Probable Golgi SNAP receptor complex member 2 OS=Drosophila melanogaster OX=7227 GN=Membrin PE=2 SV=1
GWHABGR00000035.100	XP_023953006.1	histone-lysine N-methyltransferase SETMAR-like [Bicyclus anynana]	-	-	K11433	SETMAR	http://www.genome.jp/dbget-bin/www_bget?ko:K11433	Lysine degradation	ko00310	-	-	sp|Q53H47|SETMR_HUMAN	Histone-lysine N-methyltransferase SETMAR OS=Homo sapiens OX=9606 GN=SETMAR PE=1 SV=2
GWHABGR00000035.102	KPJ13171.1	Valacyclovir hydrolase [Papilio machaon]	GO:0016787	hydrolase activity	K18399	BPHL	http://www.genome.jp/dbget-bin/www_bget?ko:K18399	-	-	-	-	-	-
GWHABGR00000035.108	XP_022826089.1;XP_026485497.1;XP_014367603.1	calcium-binding protein P-like [Spodoptera litura];metacaspase-1-like [Vanessa tameamea];PREDICTED: uncharacterized protein LOC106718111 [Papilio machaon]	-	-	-	-	-	-	-	-	-	-	-
GWHABGR00000035.109	XP_028173846.1	uncharacterized protein LOC114362593, partial [Ostrinia furnacalis]	-	-	-	-	-	-	-	-	-	-	-
GWHABGR00000035.111	AAQ09230.1	reverse transcriptase-like [Antheraea mylitta]	GO:0003964	RNA-directed DNA polymerase activity	-	-	-	-	-	-	-	-	-
GWHABGR00000035.118	XP_037296918.1	pre-mRNA-splicing factor 18 [Manduca sexta]	GO:0016607;GO:0006397;GO:0005681;GO:0008380	nuclear speck;mRNA processing;spliceosomal complex;RNA splicing	K12817	PRPF18,PRP18	http://www.genome.jp/dbget-bin/www_bget?ko:K12817	Spliceosome	ko03040	KOG2808	U5 snRNP-associated RNA splicing factor	sp|Q6GMH0|PRP18_DANRE;sp|Q5EAV6|PRP18_XENLA	Pre-mRNA-splicing factor 18 OS=Danio rerio OX=7955 GN=prpf18 PE=2 SV=1;Pre-mRNA-splicing factor 18 OS=Xenopus laevis OX=8355 GN=prpf18 PE=2 SV=1
GWHABGR00000035.119	XP_035441000.1;XP_037296917.1	DNA helicase MCM9-like [Spodoptera frugiperda];DNA helicase MCM9 [Manduca sexta]	GO:0003678;GO:0005524;GO:0003677	DNA helicase activity;ATP binding;DNA binding	K10738	MCM9	http://www.genome.jp/dbget-bin/www_bget?ko:K10738	-	-	KOG0477	DNA replication licensing factor, MCM2 component	sp|F1M5F3|MCM9_RAT	DNA helicase MCM9 OS=Rattus norvegicus OX=10116 GN=Mcm9 PE=3 SV=2
GWHABGR00000035.120	BAB21762.1	gag-like protein [Bombyx mori]	-	-	-	-	-	-	-	-	-	sp|Q9NBX5|GAGXE_DROME	Nucleic-acid-binding protein from transposon X-element OS=Drosophila melanogaster OX=7227 GN=ORF1 PE=4 SV=1
GWHABGR00000035.14	AAQ09230.1	reverse transcriptase-like [Antheraea mylitta]	GO:0003964	RNA-directed DNA polymerase activity	-	-	-	-	-	-	-	-	-
GWHABGR00000035.2	AAQ09229.1	polyprotein [Antheraea mylitta]	GO:0003676;GO:0015074	nucleic acid binding;DNA integration	-	-	-	-	-	-	-	-	-
GWHABGR00000035.41	XP_037972685.1	uncharacterized protein K02A2.6-like, partial [Plutella xylostella]	GO:0003676;GO:0003964;GO:0015074	nucleic acid binding;RNA-directed DNA polymerase activity;DNA integration	-	-	-	-	-	-	-	sp|Q09575|YRD6_CAEEL	Uncharacterized protein K02A2.6 OS=Caenorhabditis elegans OX=6239 GN=K02A2.6 PE=4 SV=1
GWHABGR00000035.43	XP_028175834.1	uncharacterized protein LOC114364051 [Ostrinia furnacalis]	-	-	K24734	NWD	http://www.genome.jp/dbget-bin/www_bget?ko:K24734	-	-	-	-	-	-
GWHABGR00000035.45	GBP25145.1	Putative uncharacterized transposon-derived protein F52C9.6 [Eumeta japonica]	GO:0031514;GO:0004519	motile cilium;endonuclease activity	K24134	ZUP1,ZUFSP	http://www.genome.jp/dbget-bin/www_bget?ko:K24134	-	-	-	-	sp|P08548|LIN1_NYCCO	LINE-1 reverse transcriptase homolog OS=Nycticebus coucang OX=9470 PE=4 SV=1
GWHABGR00000035.49	GBP41018.1	hypothetical protein EVAR_82978_1 [Eumeta japonica]	-	-	-	-	-	-	-	-	-	-	-
GWHABGR00000035.50	XP_013192038.1	PREDICTED: RNA-directed DNA polymerase from mobile element jockey-like [Amyelois transitella]	GO:0016021	integral component of membrane	-	-	-	-	-	-	-	sp|P21328|RTJK_DROME	RNA-directed DNA polymerase from mobile element jockey OS=Drosophila melanogaster OX=7227 GN=pol PE=1 SV=1
GWHABGR00000035.52	XP_030027026.2;XP_028034823.1	chymotrypsin-1-like [Manduca sexta];chymotrypsin-2-like [Bombyx mandarina]	GO:0004252	serine-type endopeptidase activity	K01312	PRSS1_2_3	http://www.genome.jp/dbget-bin/www_bget?ko:K01312	Neuroactive ligand-receptor interaction;Pancreatic secretion;Protein digestion and absorption	ko04080,ko04972,ko04974	-	-	sp|Q17025|CTR2_ANOGA;sp|P00769|CTR2_VESCR	Chymotrypsin-2 OS=Anopheles gambiae OX=7165 GN=CHYM2 PE=2 SV=3;Chymotrypsin-2 OS=Vespa crabro OX=7445 PE=1 SV=1
GWHABGR00000035.53	XP_030026352.2	mitochondrial transcription rescue factor 1 [Manduca sexta]	-	-	-	-	-	-	-	-	-	sp|Q9CQF4|MRES1_MOUSE	Mitochondrial transcription rescue factor 1 OS=Mus musculus OX=10090 GN=Mtres1 PE=1 SV=1
GWHABGR00000035.56	GBP15985.1	hypothetical protein EVAR_94333_1 [Eumeta japonica]	-	-	-	-	-	-	-	-	-	-	-
GWHABGR00000035.73	KAF9791601.1	hypothetical protein SFRURICE_020000 [Spodoptera frugiperda]	-	-	K14258	TRET1	http://www.genome.jp/dbget-bin/www_bget?ko:K14258	-	-	-	-	sp|Q8MKK4|TRE12_DROME	Facilitated trehalose transporter Tret1-2 homolog OS=Drosophila melanogaster OX=7227 GN=Tret1-2 PE=2 SV=1
GWHABGR00000035.74	KPJ02064.1	RNA-directed DNA polymerase from mobile element jockey [Papilio xuthus]	GO:0003964;GO:0004519	RNA-directed DNA polymerase activity;endonuclease activity	-	-	-	-	-	-	-	sp|P21328|RTJK_DROME	RNA-directed DNA polymerase from mobile element jockey OS=Drosophila melanogaster OX=7227 GN=pol PE=1 SV=1
GWHABGR00000035.85	GBP45141.1	PiggyBac transposable element-derived protein 3 [Eumeta japonica]	GO:0016021	integral component of membrane	-	-	-	-	-	-	-	sp|Q8N328|PGBD3_HUMAN	PiggyBac transposable element-derived protein 3 OS=Homo sapiens OX=9606 GN=PGBD3 PE=1 SV=3
GWHABGR00000035.86	XP_037297008.1	small lysine-rich protein 1 [Manduca sexta]	-	-	-	-	-	-	-	-	-	sp|H3BMG3|SMKR1_HUMAN	Small lysine-rich protein 1 OS=Homo sapiens OX=9606 GN=SMKR1 PE=4 SV=1
GWHABGR00000036.1	XP_013200931.1	PREDICTED: zinc finger protein 541 [Amyelois transitella]	GO:0005634	nucleus	-	-	-	-	-	-	-	sp|Q8BXJ2|TREF1_MOUSE	Transcriptional-regulating factor 1 OS=Mus musculus OX=10090 GN=Trerf1 PE=1 SV=1
GWHABGR00000036.104	XP_013184925.1	PREDICTED: 40S ribosomal protein S29 [Amyelois transitella]	GO:0006412;GO:0005840;GO:0008270;GO:0005791;GO:0005829;GO:0003735	translation;ribosome;zinc ion binding;rough endoplasmic reticulum;cytosol;structural constituent of ribosome	K02980	RP-S29e,RPS29	http://www.genome.jp/dbget-bin/www_bget?ko:K02980	Ribosome	ko03010	KOG3506	40S ribosomal protein S29	sp|Q8WQI3|RS29_SPOFR	40S ribosomal protein S29 OS=Spodoptera frugiperda OX=7108 GN=RpS29 PE=3 SV=1
GWHABGR00000036.11	XP_030024698.1	NPC intracellular cholesterol transporter 2 isoform X1 [Manduca sexta]	-	-	K13443	NPC2	http://www.genome.jp/dbget-bin/www_bget?ko:K13443	Lysosome;Cholesterol metabolism	ko04142,ko04979	-	-	-	-
GWHABGR00000036.111	AAQ09230.1	reverse transcriptase-like [Antheraea mylitta]	GO:0003964	RNA-directed DNA polymerase activity	-	-	-	-	-	-	-	-	-
GWHABGR00000036.121	AAQ09229.1	polyprotein [Antheraea mylitta]	GO:0015074;GO:0003676	DNA integration;nucleic acid binding	-	-	-	-	-	-	-	-	-
GWHABGR00000036.126	XP_030024674.1	uncharacterized protein LOC115443423 [Manduca sexta]	GO:0016021	integral component of membrane	-	-	-	-	-	-	-	-	-
GWHABGR00000036.145	XP_030031608.2	LOW QUALITY PROTEIN: splicing factor 3B subunit 2 [Manduca sexta]	GO:0005634	nucleus	K12829	SF3B2,SAP145,CUS1	http://www.genome.jp/dbget-bin/www_bget?ko:K12829	Spliceosome	ko03040	KOG2330	Splicing factor 3b, subunit 2	sp|Q13435|SF3B2_HUMAN	Splicing factor 3B subunit 2 OS=Homo sapiens OX=9606 GN=SF3B2 PE=1 SV=2
GWHABGR00000036.146	AAQ09230.1	reverse transcriptase-like [Antheraea mylitta]	GO:0003964	RNA-directed DNA polymerase activity	-	-	-	-	-	-	-	-	-
GWHABGR00000036.147	XP_030031604.2	electron transfer flavoprotein subunit beta [Manduca sexta]	GO:0005759;GO:0009055	mitochondrial matrix;electron transfer activity	K03521	fixA,etfB	http://www.genome.jp/dbget-bin/www_bget?ko:K03521	-	-	KOG3180	Electron transfer flavoprotein, beta subunit	sp|Q9DCW4|ETFB_MOUSE	Electron transfer flavoprotein subunit beta OS=Mus musculus OX=10090 GN=Etfb PE=1 SV=3
GWHABGR00000036.154	XP_037868781.1	uncharacterized protein K02A2.6-like [Bombyx mori]	-	-	-	-	-	-	-	-	-	sp|P04323|POL3_DROME	Retrovirus-related Pol polyprotein from transposon 17.6 OS=Drosophila melanogaster OX=7227 GN=pol PE=4 SV=1
GWHABGR00000036.155	CAB3254558.1	unnamed protein product [Arctia plantaginis]	GO:0016746;GO:0016021	acyltransferase activity;integral component of membrane	-	-	-	-	-	-	-	sp|P21328|RTJK_DROME	RNA-directed DNA polymerase from mobile element jockey OS=Drosophila melanogaster OX=7227 GN=pol PE=1 SV=1
GWHABGR00000036.166	XP_037875802.1	uncharacterized protein LOC110385021 [Bombyx mori]	GO:0006351;GO:0046872;GO:0003964;GO:0005634	transcription, DNA-templated;metal ion binding;RNA-directed DNA polymerase activity;nucleus	K08052	NF1	http://www.genome.jp/dbget-bin/www_bget?ko:K08052	MAPK signaling pathway;Ras signaling pathway	ko04010,ko04014	-	-	sp|Q95SX7|RTBS_DROME	Probable RNA-directed DNA polymerase from transposon BS OS=Drosophila melanogaster OX=7227 GN=RTase PE=2 SV=1
GWHABGR00000036.167	VVC88570.1	unnamed protein product [Leptidea sinapis]	GO:0016021	integral component of membrane	-	-	-	-	-	-	-	-	-
GWHABGR00000036.182	XP_022824878.1	uncharacterized protein LOC111355323 [Spodoptera litura]	-	-	-	-	-	-	-	-	-	-	-
GWHABGR00000036.26	CAB3238858.1	unnamed protein product [Arctia plantaginis]	-	-	-	-	-	-	-	-	-	-	-
GWHABGR00000036.31	XP_028170395.1;CAD7469284.1;KAF8773699.1	F-box only protein 11 isoform X1 [Ostrinia furnacalis];unnamed protein product [Plutella xylostella];F-box only protein 11 like protein [Argiope bruennichi]	GO:0000151;GO:0016567;GO:0008270	ubiquitin ligase complex;protein ubiquitination;zinc ion binding	K10297	FBXO11	http://www.genome.jp/dbget-bin/www_bget?ko:K10297	-	-	KOG1777	Putative Zn-finger protein	sp|Q7TSL3|FBX11_RAT	F-box only protein 11 OS=Rattus norvegicus OX=10116 GN=Fbxo11 PE=2 SV=1
GWHABGR00000036.41	XP_022834503.1	protein transport protein sec31-like [Spodoptera litura]	-	-	-	-	-	-	-	-	-	-	-
GWHABGR00000036.46	GBP84037.1	hypothetical protein EVAR_56885_1 [Eumeta japonica]	-	-	-	-	-	-	-	-	-	-	-
GWHABGR00000036.47	XP_014355610.1	PREDICTED: uncharacterized protein LOC106708587 [Papilio machaon]	GO:0005634	nucleus	K14169	CTU2,NCS2	http://www.genome.jp/dbget-bin/www_bget?ko:K14169	Sulfur relay system	ko04122	-	-	-	-
GWHABGR00000036.50	GBP84037.1	hypothetical protein EVAR_56885_1 [Eumeta japonica]	-	-	-	-	-	-	-	-	-	-	-
GWHABGR00000036.61	CAD7467808.1	unnamed protein product [Plutella xylostella]	GO:0004553;GO:0005975	hydrolase activity, hydrolyzing O-glycosyl compounds;carbohydrate metabolic process	-	-	-	-	-	-	-	sp|Q95SX7|RTBS_DROME	Probable RNA-directed DNA polymerase from transposon BS OS=Drosophila melanogaster OX=7227 GN=RTase PE=2 SV=1
GWHABGR00000036.62	CAD7472834.1	unnamed protein product [Plutella xylostella]	-	-	-	-	-	-	-	-	-	-	-
GWHABGR00000036.64	XP_037869305.1	uncharacterized protein LOC119629016 [Bombyx mori]	GO:0003676;GO:0005634	nucleic acid binding;nucleus	-	-	-	-	-	-	-	sp|A0A345BJN8|CLZ9_COCLU	MFS-type transporter clz9 OS=Cochliobolus lunatus OX=5503 GN=clz9 PE=3 SV=1
GWHABGR00000036.65	XP_030033907.2;XP_030033912.2	phosphatidylglycerophosphatase and protein-tyrosine phosphatase 1 isoform X1 [Manduca sexta];phosphatidylglycerophosphatase and protein-tyrosine phosphatase 1 isoform X2 [Manduca sexta]	GO:0008138;GO:0016021;GO:0004725	protein tyrosine/serine/threonine phosphatase activity;integral component of membrane;protein tyrosine phosphatase activity	K14165	K14165	http://www.genome.jp/dbget-bin/www_bget?ko:K14165	-	-	-	-	sp|Q86BN8|PTPM1_DROME	Phosphatidylglycerophosphatase and protein-tyrosine phosphatase 1 OS=Drosophila melanogaster OX=7227 GN=PTPMT1 PE=2 SV=1
GWHABGR00000036.69	CAB3236861.1	unnamed protein product [Arctia plantaginis]	GO:0005634;GO:0003676;GO:0003677	nucleus;nucleic acid binding;DNA binding	-	-	-	-	-	-	-	-	-
GWHABGR00000036.70	XP_038206551.1	pinin [Zerene cesonia]	GO:0008380;GO:0005634;GO:0006397	RNA splicing;nucleus;mRNA processing	K13114	PNN	http://www.genome.jp/dbget-bin/www_bget?ko:K13114	Nucleocytoplasmic transport;mRNA surveillance pathway	ko03013,ko03015	-	-	-	-
GWHABGR00000036.72	PZC70710.1	hypothetical protein B5X24_HaOG215026 [Helicoverpa armigera]	GO:0004519	endonuclease activity	K24134	ZUP1,ZUFSP	http://www.genome.jp/dbget-bin/www_bget?ko:K24134	-	-	-	-	-	-
GWHABGR00000036.79	XP_022817600.1	kinesin-like protein Klp98A [Spodoptera litura]	GO:0008017;GO:0035091;GO:1990939;GO:0005524;GO:0007018	microtubule binding;phosphatidylinositol binding;microtubule motor activity;ATP binding;microtubule-based movement	K17916	KIF16B,SNX23	http://www.genome.jp/dbget-bin/www_bget?ko:K17916	-	-	-	-	sp|Q9VB25|KL98A_DROME	Kinesin-like protein Klp98A OS=Drosophila melanogaster OX=7227 GN=Klp98A PE=1 SV=2
GWHABGR00000036.86	XP_004925716.1	atlastin [Bombyx mori]	GO:0016021;GO:0005525;GO:0003924	integral component of membrane;GTP binding;GTPase activity	K17339	ATL	http://www.genome.jp/dbget-bin/www_bget?ko:K17339	-	-	-	-	sp|Q9VC57|ATLAS_DROME	Atlastin OS=Drosophila melanogaster OX=7227 GN=atl PE=1 SV=1
GWHABGR00000036.95	XP_030029608.1	transmembrane protein 245 isoform X2 [Manduca sexta]	-	-	-	-	-	-	-	KOG2365	Uncharacterized membrane protein	sp|Q9H330|TM245_HUMAN	Transmembrane protein 245 OS=Homo sapiens OX=9606 GN=TMEM245 PE=1 SV=3
GWHABGR00000036.96	XP_023937281.1	tigger transposable element-derived protein 4-like [Bicyclus anynana]	-	-	-	-	-	-	-	-	-	-	-
GWHABGR00000037.104	GBP70338.1	hypothetical protein EVAR_48265_1 [Eumeta japonica]	-	-	-	-	-	-	-	-	-	-	-
GWHABGR00000037.117	CAB3251234.1	unnamed protein product [Arctia plantaginis]	GO:0003964	RNA-directed DNA polymerase activity	-	-	-	-	-	-	-	sp|P16425|Y2R2_DROME	Putative 115 kDa protein in type-1 retrotransposable element R1DM OS=Drosophila melanogaster OX=7227 GN=R1A1-element\ORF2 PE=4 SV=1
GWHABGR00000037.119	XP_030021927.1;XP_021182484.1	glutamic acid-rich protein [Manduca sexta];DNA ligase 1-like isoform X2 [Helicoverpa armigera]	GO:0003779	actin binding	-	-	-	-	-	-	-	-	-
GWHABGR00000037.123	XP_030021896.2	uncharacterized protein LOC115441305 [Manduca sexta]	-	-	-	-	-	-	-	-	-	-	-
GWHABGR00000037.126	XP_030021971.1	gephyrin [Manduca sexta]	GO:0046872;GO:0061598;GO:0005524;GO:0061599;GO:0032324;GO:0006777	metal ion binding;molybdopterin adenylyltransferase activity;ATP binding;molybdopterin molybdotransferase activity;molybdopterin cofactor biosynthetic process;Mo-molybdopterin cofactor biosynthetic process	K15376	GPHN	http://www.genome.jp/dbget-bin/www_bget?ko:K15376	Folate biosynthesis;GABAergic synapse	ko00790,ko04727	-	-	sp|Q9NQX3|GEPH_HUMAN	Gephyrin OS=Homo sapiens OX=9606 GN=GPHN PE=1 SV=1
GWHABGR00000037.15	PZC82633.1	hypothetical protein B5X24_HaOG210077 [Helicoverpa armigera]	GO:0005509;GO:0016787	calcium ion binding;hydrolase activity	K11837	USP6_32	http://www.genome.jp/dbget-bin/www_bget?ko:K11837	-	-	-	-	sp|Q8NFA0|UBP32_HUMAN	Ubiquitin carboxyl-terminal hydrolase 32 OS=Homo sapiens OX=9606 GN=USP32 PE=1 SV=1
GWHABGR00000037.153	XP_030037643.2	zinc finger and BTB domain-containing protein 49 [Manduca sexta]	GO:0008270;GO:0005634	zinc ion binding;nucleus	K09228	KRAB	http://www.genome.jp/dbget-bin/www_bget?ko:K09228	-	-	-	-	-	-
GWHABGR00000037.16	AAQ09231.1	hypothetical protein [Antheraea mylitta]	-	-	-	-	-	-	-	-	-	-	-
GWHABGR00000037.2	GBP82143.1	hypothetical protein EVAR_62196_1 [Eumeta japonica]	-	-	-	-	-	-	-	-	-	-	-
GWHABGR00000037.22	CAD7480141.1	unnamed protein product [Plutella xylostella]	GO:0003676;GO:0004523	nucleic acid binding;RNA-DNA hybrid ribonuclease activity	-	-	-	-	-	-	-	sp|P16425|Y2R2_DROME	Putative 115 kDa protein in type-1 retrotransposable element R1DM OS=Drosophila melanogaster OX=7227 GN=R1A1-element\ORF2 PE=4 SV=1
GWHABGR00000037.23	KPJ05680.1	Zinc finger SWIM domain-containing protein 7 [Papilio xuthus]	GO:0008270	zinc ion binding	K02830	HRAD1,RAD17	http://www.genome.jp/dbget-bin/www_bget?ko:K02830	Cellular senescence	ko04218	-	-	sp|Q9CWQ2|ZSWM7_MOUSE	Zinc finger SWIM domain-containing protein 7 OS=Mus musculus OX=10090 GN=Zswim7 PE=2 SV=1
GWHABGR00000037.27	PZC86622.1	hypothetical protein B5X24_HaOG206183 [Helicoverpa armigera]	-	-	-	-	-	-	-	-	-	-	-
GWHABGR00000037.30	XP_018318868.1	tigger transposable element-derived protein 4-like [Agrilus planipennis]	GO:0003677;GO:0003676;GO:0005634	DNA binding;nucleic acid binding;nucleus	-	-	-	-	-	-	-	-	-
GWHABGR00000037.32	KOB70087.1	Uncharacterized protein OBRU01_10804, partial [Operophtera brumata]	GO:0031419;GO:0005576;GO:0015889	cobalamin binding;extracellular region;cobalamin transport	K14615	GIF,IF	http://www.genome.jp/dbget-bin/www_bget?ko:K14615	Vitamin digestion and absorption	ko04977	-	-	sp|Q9W4K2|Y3556_DROME	Uncharacterized protein CG3556 OS=Drosophila melanogaster OX=7227 GN=CG3556 PE=2 SV=1
GWHABGR00000037.33	GBP70339.1	UNC93-like protein [Eumeta japonica]	GO:0016021	integral component of membrane	-	-	-	-	-	-	-	-	-
GWHABGR00000037.34	XP_030036538.1	ectonucleoside triphosphate diphosphohydrolase 5 isoform X1 [Manduca sexta]	-	-	K01511	ENTPD5_6	http://www.genome.jp/dbget-bin/www_bget?ko:K01511	Purine metabolism;Pyrimidine metabolism	ko00230,ko00240	KOG1385	Nucleoside phosphatase	sp|Q9XU84|UDA1_CAEEL	Nucleoside-diphosphatase uda-1 OS=Caenorhabditis elegans OX=6239 GN=uda-1 PE=1 SV=1
GWHABGR00000037.44	GBP12161.1	EGF-containing fibulin-like extracellular matrix protein 1 [Eumeta japonica]	GO:0005509	calcium ion binding	-	-	-	-	-	-	-	-	-
GWHABGR00000037.45	XP_021182426.1	vacuolar protein sorting-associated protein 33A [Helicoverpa armigera]	GO:0016192	vesicle-mediated transport	K20182	VPS33A	http://www.genome.jp/dbget-bin/www_bget?ko:K20182	-	-	KOG1302	Vacuolar sorting protein VPS33/slp1 (Sec1 family)	sp|Q96AX1|VP33A_HUMAN	Vacuolar protein sorting-associated protein 33A OS=Homo sapiens OX=9606 GN=VPS33A PE=1 SV=1
GWHABGR00000037.47	AME17979.1	peptidoglycan recognition protein B [Antheraea pernyi]	GO:0008270;GO:0045087;GO:0008745;GO:0009253;GO:0042834	zinc ion binding;innate immune response;N-acetylmuramoyl-L-alanine amidase activity;peptidoglycan catabolic process;peptidoglycan binding	K24076	PGRP-LB	http://www.genome.jp/dbget-bin/www_bget?ko:K24076	Toll and Imd signaling pathway	ko04624	-	-	sp|Q8INK6|PGPLB_DROME	Peptidoglycan-recognition protein LB OS=Drosophila melanogaster OX=7227 GN=PGRP-LB PE=1 SV=1
GWHABGR00000037.48	XP_037292610.1	histone-lysine N-methyltransferase SETD1 isoform X2 [Manduca sexta]	GO:0042800;GO:0003723	histone methyltransferase activity (H3-K4 specific);RNA binding	K11422	SETD1,SET1	http://www.genome.jp/dbget-bin/www_bget?ko:K11422	Lysine degradation	ko00310	-	-	sp|Q5LJZ2|SET1_DROME	Histone-lysine N-methyltransferase SETD1 OS=Drosophila melanogaster OX=7227 GN=Set1 PE=1 SV=1
GWHABGR00000037.55	XP_028035237.1	uncharacterized protein LOC114246756 [Bombyx mandarina]	-	-	-	-	-	-	-	-	-	-	-
GWHABGR00000037.66	PCG74420.1	hypothetical protein B5V51_13320 [Heliothis virescens]	GO:0003824;GO:0006281	catalytic activity;DNA repair	K10801	MBD4	http://www.genome.jp/dbget-bin/www_bget?ko:K10801	Base excision repair	ko03410	-	-	sp|O95243|MBD4_HUMAN	Methyl-CpG-binding domain protein 4 OS=Homo sapiens OX=9606 GN=MBD4 PE=1 SV=1
GWHABGR00000037.69	XP_037292640.1	cytosolic 10-formyltetrahydrofolate dehydrogenase [Manduca sexta]	GO:0006730;GO:0016742;GO:0009258;GO:0009058;GO:0005737;GO:0016155;GO:0016620	one-carbon metabolic process;hydroxymethyl-, formyl- and related transferase activity;10-formyltetrahydrofolate catabolic process;biosynthetic process;cytoplasm;formyltetrahydrofolate dehydrogenase activity;oxidoreductase activity, acting on the aldehyde or oxo group of donors, NAD or NADP as acceptor	K00289	ALDH1L	http://www.genome.jp/dbget-bin/www_bget?ko:K00289	One carbon pool by folate	ko00670	KOG2452	Formyltetrahydrofolate dehydrogenase	sp|Q63ZT8|AL1L1_XENTR	Cytosolic 10-formyltetrahydrofolate dehydrogenase OS=Xenopus tropicalis OX=8364 GN=aldh1l1 PE=2 SV=1
GWHABGR00000037.71	PCG65177.1	hypothetical protein B5V51_9559 [Heliothis virescens]	-	-	-	-	-	-	-	-	-	-	-
GWHABGR00000037.73	CAD7473771.1	unnamed protein product [Plutella xylostella]	GO:0015074;GO:0003676;GO:0008270	DNA integration;nucleic acid binding;zinc ion binding	K21396	WHT	http://www.genome.jp/dbget-bin/www_bget?ko:K21396	-	-	-	-	sp|P10978|POLX_TOBAC	Retrovirus-related Pol polyprotein from transposon TNT 1-94 OS=Nicotiana tabacum OX=4097 PE=2 SV=1
GWHABGR00000037.74	CAD7477937.1	unnamed protein product [Plutella xylostella]	GO:0015074;GO:0008270;GO:0003676	DNA integration;zinc ion binding;nucleic acid binding	-	-	-	-	-	-	-	sp|P10978|POLX_TOBAC	Retrovirus-related Pol polyprotein from transposon TNT 1-94 OS=Nicotiana tabacum OX=4097 PE=2 SV=1
GWHABGR00000037.77	BAM18532.1	unknown unsecreted protein [Papilio xuthus]	-	-	-	-	-	-	-	-	-	-	-
GWHABGR00000037.79	XP_014367920.1	PREDICTED: uncharacterized protein LOC106718363 [Papilio machaon]	-	-	-	-	-	-	-	-	-	sp|P21328|RTJK_DROME	RNA-directed DNA polymerase from mobile element jockey OS=Drosophila melanogaster OX=7227 GN=pol PE=1 SV=1
GWHABGR00000037.98	XP_037867222.1	uncharacterized protein LOC119628566 [Bombyx mori]	-	-	-	-	-	-	-	-	-	-	-
GWHABGR00000037.99	AAQ57129.1	endonuclease and reverse transcriptase-like protein [Bombyx mori]	GO:0005634;GO:0003723;GO:0016021;GO:0003964;GO:0042254;GO:0007166;GO:0043484;GO:0004519;GO:0004930	nucleus;RNA binding;integral component of membrane;RNA-directed DNA polymerase activity;ribosome biogenesis;cell surface receptor signaling pathway;regulation of RNA splicing;endonuclease activity;G protein-coupled receptor activity	-	-	-	-	-	-	-	sp|Q95SX7|RTBS_DROME	Probable RNA-directed DNA polymerase from transposon BS OS=Drosophila melanogaster OX=7227 GN=RTase PE=2 SV=1
GWHABGR00000038.100	PCG72026.1	hypothetical protein B5V51_1238 [Heliothis virescens]	-	-	-	-	-	-	-	-	-	-	-
GWHABGR00000038.108	PCG68809.1	hypothetical protein B5V51_4853 [Heliothis virescens]	GO:0003676;GO:0004519;GO:0004190;GO:0015074;GO:0003964	nucleic acid binding;endonuclease activity;aspartic-type endopeptidase activity;DNA integration;RNA-directed DNA polymerase activity	K06461	ITGAM,CD11b	http://www.genome.jp/dbget-bin/www_bget?ko:K06461	Regulation of actin cytoskeleton;Phagosome;Rap1 signaling pathway;Cell adhesion molecules;Complement and coagulation cascades;Hematopoietic cell lineage;Leukocyte transendothelial migration;Neutrophil extracellular trap formation	ko04810,ko04145,ko04015,ko04514,ko04610,ko04640,ko04670,ko04613	-	-	sp|O93209|POL_FFV;sp|Q9UR07|TF211_SCHPO	Pro-Pol polyprotein OS=Feline foamy virus OX=53182 GN=pol PE=3 SV=1;Transposon Tf2-11 polyprotein OS=Schizosaccharomyces pombe (strain 972 / ATCC 24843) OX=284812 GN=Tf2-11 PE=3 SV=1
GWHABGR00000038.117	XP_030026573.2	myogenesis-regulating glycosidase [Manduca sexta]	GO:0004553;GO:0005975;GO:0016021	hydrolase activity, hydrolyzing O-glycosyl compounds;carbohydrate metabolic process;integral component of membrane	K24727	MYORG	http://www.genome.jp/dbget-bin/www_bget?ko:K24727	-	-	-	-	sp|Q69ZQ1|MYORG_MOUSE	Myogenesis-regulating glycosidase OS=Mus musculus OX=10090 GN=Myorg PE=1 SV=2
GWHABGR00000038.137	KAF9811551.1	hypothetical protein SFRURICE_017011 [Spodoptera frugiperda]	-	-	K10373	TPM1	http://www.genome.jp/dbget-bin/www_bget?ko:K10373	Adrenergic signaling in cardiomyocytes;Cardiac muscle contraction	ko04261,ko04260	-	-	-	-
GWHABGR00000038.14	XP_026741276.1	sodium channel protein para [Trichoplusia ni]	GO:0005244;GO:0005509;GO:0001518;GO:0005248;GO:0034765	voltage-gated ion channel activity;calcium ion binding;voltage-gated sodium channel complex;voltage-gated sodium channel activity;regulation of ion transmembrane transport	K04834	SCN2A,NAV1.2	http://www.genome.jp/dbget-bin/www_bget?ko:K04834	Taste transduction	ko04742	-	-	-	-
GWHABGR00000038.18	AAB47739.1	transposase [Bombyx mori]	GO:0005634	nucleus	K24155	DMXL	http://www.genome.jp/dbget-bin/www_bget?ko:K24155	-	-	-	-	sp|Q8BPN8|DMXL2_MOUSE	DmX-like protein 2 OS=Mus musculus OX=10090 GN=Dmxl2 PE=1 SV=3
GWHABGR00000038.19	BAD93019.1;KAF0038104.1;XP_029634122.1;AAH80583.1	ubiquitin C variant, partial [Homo sapiens];hypothetical protein F2P81_008588 [Scophthalmus maximus];polyubiquitin-C [Octopus sinensis];Unknown (protein for IMAGE:2822684), partial [Homo sapiens]	GO:0016567;GO:0005737;GO:0019941;GO:0005634;GO:0031625;GO:0022627;GO:0031386	protein ubiquitination;cytoplasm;modification-dependent protein catabolic process;nucleus;ubiquitin protein ligase binding;cytosolic small ribosomal subunit;protein tag	K04551;K08770	UBB;UBC	http://www.genome.jp/dbget-bin/www_bget?ko:K04551;http://www.genome.jp/dbget-bin/www_bget?ko:K08770	Mitophagy - animal;Ubiquitin mediated proteolysis;PPAR signaling pathway	ko04137,ko04120,ko03320	KOG0001	Ubiquitin and ubiquitin-like proteins	sp|P0CG67|UBB_GORGO;sp|P0CG50|UBC_MOUSE;sp|P0CG48|UBC_HUMAN;sp|Q63429|UBC_RAT;sp|P0CH28|UBC_BOVIN	Polyubiquitin-B OS=Gorilla gorilla gorilla OX=9595 GN=UBB PE=3 SV=1;Polyubiquitin-C OS=Mus musculus OX=10090 GN=Ubc PE=1 SV=2;Polyubiquitin-C OS=Homo sapiens OX=9606 GN=UBC PE=1 SV=3;Polyubiquitin-C OS=Rattus norvegicus OX=10116 GN=Ubc PE=1 SV=1;Polyubiquitin-C OS=Bos taurus OX=9913 GN=UBC PE=1 SV=1
GWHABGR00000038.20	CAD7476819.1	unnamed protein product [Plutella xylostella]	GO:0007165;GO:0046580;GO:0005096;GO:0043547	signal transduction;negative regulation of Ras protein signal transduction;GTPase activator activity;positive regulation of GTPase activity	K04352	RASA1,RASGAP	http://www.genome.jp/dbget-bin/www_bget?ko:K04352	MAPK signaling pathway;MAPK signaling pathway - fly;Ras signaling pathway;Axon guidance	ko04010,ko04013,ko04014,ko04360	-	-	-	-
GWHABGR00000038.21	XP_004929707.1	protein kish-A [Bombyx mori]	GO:0016021;GO:0000139	integral component of membrane;Golgi membrane	-	-	-	-	-	-	-	sp|Q9CR64|KISHA_MOUSE	Protein kish-A OS=Mus musculus OX=10090 GN=Tmem167a PE=1 SV=1
GWHABGR00000038.29	AAQ09229.1	polyprotein [Antheraea mylitta]	GO:0003676;GO:0015074	nucleic acid binding;DNA integration	-	-	-	-	-	-	-	-	-
GWHABGR00000038.30	XP_030020111.2	protein prenyltransferase alpha subunit repeat-containing protein 1 [Manduca sexta]	GO:0008318;GO:0018342	protein prenyltransferase activity;protein prenylation	K14137	PTAR1	http://www.genome.jp/dbget-bin/www_bget?ko:K14137	-	-	-	-	sp|A1L3L1|PTR1B_XENLA	Protein prenyltransferase alpha subunit repeat-containing protein 1-B (Fragment) OS=Xenopus laevis OX=8355 GN=ptar1-b PE=2 SV=1
GWHABGR00000038.32	XP_030028823.2	cytochrome P450 6k1-like [Manduca sexta]	GO:0004497;GO:0005506;GO:0016705;GO:0020037;GO:0005789	monooxygenase activity;iron ion binding;oxidoreductase activity, acting on paired donors, with incorporation or reduction of molecular oxygen;heme binding;endoplasmic reticulum membrane	K14999	CYP6	http://www.genome.jp/dbget-bin/www_bget?ko:K14999	-	-	-	-	sp|Q964R0|CP6K1_BLAGE	Cytochrome P450 6k1 OS=Blattella germanica OX=6973 GN=CYP6K1 PE=2 SV=1
GWHABGR00000038.36	BAB21762.1	gag-like protein [Bombyx mori]	-	-	-	-	-	-	-	-	-	sp|Q9NBX5|GAGXE_DROME	Nucleic-acid-binding protein from transposon X-element OS=Drosophila melanogaster OX=7227 GN=ORF1 PE=4 SV=1
GWHABGR00000038.37	BAA76304.1	endonuclease and reverse transcriptase-like protein [Bombyx mori]	GO:0003964;GO:0004519	RNA-directed DNA polymerase activity;endonuclease activity	-	-	-	-	-	-	-	sp|P21328|RTJK_DROME	RNA-directed DNA polymerase from mobile element jockey OS=Drosophila melanogaster OX=7227 GN=pol PE=1 SV=1
GWHABGR00000038.53	XP_034840382.1	uncharacterized protein LOC117996432 [Maniola hyperantus]	GO:0003676;GO:0015074	nucleic acid binding;DNA integration	-	-	-	-	-	KOG0017	FOG: Transposon-encoded proteins with TYA, reverse transcriptase, integrase domains in various combinations	sp|P04323|POL3_DROME	Retrovirus-related Pol polyprotein from transposon 17.6 OS=Drosophila melanogaster OX=7227 GN=pol PE=4 SV=1
[truncated: 468 more rows]
