# Supplementary material for: Integrating Full-Length and Second-Generation Transcriptomes to Elucidate the ApNPV-Induced Transcriptional Reprogramming in Antheraea pernyi Midgut
Source: Insects. 2025 Jul 31;16(8):792. doi: 10.3390/insects16080792 (PMC12386421; doi:10.3390/insects16080792)
Supplement: Supplementary file 1 [file insects-16-00792-s001.zip › Table S10.xlsx]

## Sheet: Sheet1
Table S10: Top highest-density modules from the protein–protein interaction network and their functional annotation
Group	Gene ID	Score	Node status	Cluster	NR ID	NR annotation	GO ID	GO term	KO ID	KO gene	KO Hyperlink	KEGG Pathway	Pathway ID	KOG ID	KOG annotation	Swiss-Prot ID	Swiss-Prot annotation	Ap_CK1 expression	Ap_CK2 expression	Ap_NPV1 expression	Ap_NPV2 expression	logFC	P value	FDR	Up/Down
Oxidative phosphorylation	GWHABGR00000034.424	22.7169	Clustered	Cluster 2	XP_026727828.1	uncharacterized protein LOC113493965 [Trichoplusia ni]	GO:0005753;GO:0016021	mitochondrial proton-transporting ATP synthase complex;integral component of membrane	K18194	USMG5,DAPIT	http://www.genome.jp/dbget-bin/www_bget?ko:K18194	-	-	-	-	sp|Q9JJW3|ATPMK_RAT	ATP synthase membrane subunit K, mitochondrial OS=Rattus norvegicus OX=10116 GN=Atp5mk PE=1 SV=1	1622.61	1494.23	1023.41	962.57	-1.4822	1.41455e-10	2.34611e-09	Down
Oxidative phosphorylation	evm.TU.chr17.377	34.9965	Clustered	Cluster 1	XP_026757016.1	cytochrome b-c1 complex subunit Rieske, mitochondrial [Galleria mellonella]	GO:0070469;GO:0016021;GO:0046872;GO:0008121;GO:0051537;GO:0005743	respirasome;integral component of membrane;metal ion binding;ubiquinol-cytochrome-c reductase activity;2 iron, 2 sulfur cluster binding;mitochondrial inner membrane	K00411	UQCRFS1,RIP1,petA	http://www.genome.jp/dbget-bin/www_bget?ko:K00411	Oxidative phosphorylation;Cardiac muscle contraction;Thermogenesis	ko00190,ko04260,ko04714	KOG1671	Ubiquinol cytochrome c reductase, subunit RIP1	sp|Q9CR68|UCRI_MOUSE	Cytochrome b-c1 complex subunit Rieske, mitochondrial OS=Mus musculus OX=10090 GN=Uqcrfs1 PE=1 SV=1	279.76	322.73	193.28	204.53	-1.47819	1.44733e-11	2.70642e-10	Down
Oxidative phosphorylation	evm.TU.chr2.138	34.9965	Clustered	Cluster 1	XP_026748292.1	NADH dehydrogenase [ubiquinone] 1 alpha subcomplex subunit 9, mitochondrial [Galleria mellonella]	GO:0003824	catalytic activity	K03953	NDUFA9	http://www.genome.jp/dbget-bin/www_bget?ko:K03953	Oxidative phosphorylation;Thermogenesis;Retrograde endocannabinoid signaling	ko00190,ko04714,ko04723	KOG2865	NADH:ubiquinone oxidoreductase, NDUFA9/39kDa subunit	sp|Q0MQB3|NDUA9_GORGO	NADH dehydrogenase [ubiquinone] 1 alpha subcomplex subunit 9, mitochondrial OS=Gorilla gorilla gorilla OX=9595 GN=NDUFA9 PE=2 SV=2	100.52	106.14	34.99	39.15	-2.36733	2.00754e-28	1.47271e-26	Down
Oxidative phosphorylation	evm.TU.chr34.255	34.9965	Clustered	Cluster 1	XP_028032326.1	NADH dehydrogenase [ubiquinone] 1 alpha subcomplex subunit 11 [Bombyx mandarina]	GO:0016021;GO:0032981;GO:0005743	integral component of membrane;mitochondrial respiratory chain complex I assembly;mitochondrial inner membrane	K03956	NDUFA11	http://www.genome.jp/dbget-bin/www_bget?ko:K03956	Oxidative phosphorylation;Thermogenesis;Retrograde endocannabinoid signaling	ko00190,ko04714,ko04723	-	-	sp|Q0MQB9|NDUAB_GORGO	NADH dehydrogenase [ubiquinone] 1 alpha subcomplex subunit 11 OS=Gorilla gorilla gorilla OX=9595 GN=NDUFA11 PE=2 SV=3	312.73	311.94	213.26	234.47	-1.36053	6.73306e-11	1.16983e-09	Down
Oxidative phosphorylation	evm.TU.chr5.31	29.2437	Clustered	Cluster 1	XP_030035851.1	succinate dehydrogenase [ubiquinone] iron-sulfur subunit, mitochondrial [Manduca sexta]	GO:0046872;GO:0009055;GO:0006099;GO:0008177;GO:0051537;GO:0051538;GO:0051539;GO:0005743	metal ion binding;electron transfer activity;tricarboxylic acid cycle;succinate dehydrogenase (ubiquinone) activity;2 iron, 2 sulfur cluster binding;3 iron, 4 sulfur cluster binding;4 iron, 4 sulfur cluster binding;mitochondrial inner membrane	K00235	SDHB,SDH2	http://www.genome.jp/dbget-bin/www_bget?ko:K00235	Citrate cycle (TCA cycle);Oxidative phosphorylation;Thermogenesis	ko00020,ko00190,ko04714	KOG3049	Succinate dehydrogenase, Fe-S protein subunit	sp|P21914|SDHB_DROME	Succinate dehydrogenase [ubiquinone] iron-sulfur subunit, mitochondrial OS=Drosophila melanogaster OX=7227 GN=SdhB PE=2 SV=2	49.28	55.91	31.9	47.47	-1.31452	3.4956e-08	4.30455e-07	Down
Oxidative phosphorylation	evm.TU.chr13.162	34.9965	Clustered	Cluster 1	XP_026756005.1	NADH dehydrogenase [ubiquinone] 1 alpha subcomplex subunit 8 [Galleria mellonella]	GO:0006120;GO:0070469;GO:0005743	mitochondrial electron transport, NADH to ubiquinone;respirasome;mitochondrial inner membrane	K03952	NDUFA8	http://www.genome.jp/dbget-bin/www_bget?ko:K03952	Oxidative phosphorylation;Thermogenesis;Retrograde endocannabinoid signaling	ko00190,ko04714,ko04723	KOG3458	NADH:ubiquinone oxidoreductase, NDUFA8/PGIV/19 kDa subunit	sp|Q0MQB0|NDUA8_GORGO	NADH dehydrogenase [ubiquinone] 1 alpha subcomplex subunit 8 OS=Gorilla gorilla gorilla OX=9595 GN=NDUFA8 PE=2 SV=3	105.86	119.03	50.17	54.74	-1.99022	1.02325e-19	4.05662e-18	Down
Oxidative phosphorylation	evm.TU.chr36.210	34.9965	Clustered	Cluster 1	XP_030030692.1	NADH dehydrogenase [ubiquinone] 1 subunit C2 [Manduca sexta]	GO:0006120;GO:0070469;GO:0016021;GO:0008137;GO:0005743	mitochondrial electron transport, NADH to ubiquinone;respirasome;integral component of membrane;NADH dehydrogenase (ubiquinone) activity;mitochondrial inner membrane	K03968	NDUFC2	http://www.genome.jp/dbget-bin/www_bget?ko:K03968	Oxidative phosphorylation;Thermogenesis;Retrograde endocannabinoid signaling	ko00190,ko04714,ko04723	-	-	sp|Q9CQ54|NDUC2_MOUSE	NADH dehydrogenase [ubiquinone] 1 subunit C2 OS=Mus musculus OX=10090 GN=Ndufc2 PE=1 SV=1	161.14	151.74	96.93	99.7	-1.5197	1.49241e-09	2.18776e-08	Down
Oxidative phosphorylation	evm.TU.chr23.170	34.9965	Clustered	Cluster 1	XP_026758884.1	NADH dehydrogenase [ubiquinone] 1 alpha subcomplex subunit 5 [Galleria mellonella]	GO:0005743;GO:0022904	mitochondrial inner membrane;respiratory electron transport chain	K03949	NDUFA5	http://www.genome.jp/dbget-bin/www_bget?ko:K03949	Oxidative phosphorylation;Thermogenesis;Retrograde endocannabinoid signaling	ko00190,ko04714,ko04723	-	-	sp|P23935|NDUA5_BOVIN	NADH dehydrogenase [ubiquinone] 1 alpha subcomplex subunit 5 OS=Bos taurus OX=9913 GN=NDUFA5 PE=1 SV=3	206.07	187.51	168.68	158.92	-1.10772	1.25128e-05	0.000102625	Down
Oxidative phosphorylation	evm.TU.chr4.95	33.7302	Clustered	Cluster 1	XP_026485176.1	NADH dehydrogenase [ubiquinone] 1 alpha subcomplex subunit 2 [Vanessa tameamea]	GO:0005743;GO:0070469	mitochondrial inner membrane;respirasome	K03946	NDUFA2	http://www.genome.jp/dbget-bin/www_bget?ko:K03946	Oxidative phosphorylation;Thermogenesis;Retrograde endocannabinoid signaling	ko00190,ko04714,ko04723	KOG3446	NADH:ubiquinone oxidoreductase NDUFA2/B8 subunit	sp|P0CB79|NDUA2_PONAB	NADH dehydrogenase [ubiquinone] 1 alpha subcomplex subunit 2 OS=Pongo abelii OX=9601 GN=NDUFA2 PE=3 SV=1	168.88	159.35	56.14	54.03	-2.3902	3.97422e-15	1.06596e-13	Down
Oxidative phosphorylation	evm.TU.chr20.265	34.5519	Clustered	Cluster 1	NP_001177744.1	cytochrome b-c1 complex subunit 10 [Bombyx mori]	GO:0016021;GO:0008121	integral component of membrane;ubiquinol-cytochrome-c reductase activity	K00420	QCR10,UQCR	http://www.genome.jp/dbget-bin/www_bget?ko:K00420	Oxidative phosphorylation;Cardiac muscle contraction;Thermogenesis	ko00190,ko04260,ko04714	-	-	-	-	822.03	723.02	215.41	162.34	-2.84645	2.55622e-24	1.40641e-22	Down
Oxidative phosphorylation	evm.TU.chr14.297	26.8084	Clustered	Cluster 2	XP_026749006.1	NADH dehydrogenase [ubiquinone] 1 beta subcomplex subunit 4 [Galleria mellonella]	GO:0005739;GO:0008137;GO:0016021	mitochondrion;NADH dehydrogenase (ubiquinone) activity;integral component of membrane	K03960	NDUFB4	http://www.genome.jp/dbget-bin/www_bget?ko:K03960	Oxidative phosphorylation;Thermogenesis;Retrograde endocannabinoid signaling	ko00190,ko04714,ko04723	-	-	-	-	181.81	135.45	75.47	68.08	-1.98374	9.69351e-12	1.84888e-10	Down
Oxidative phosphorylation	evm.TU.chr7.317	29.4566	Clustered	Cluster 1	XP_014364131.1	PREDICTED: ATP synthase subunit e, mitochondrial isoform X2 [Papilio machaon]	GO:0015078;GO:0015986;GO:0000276;GO:0016021	proton transmembrane transporter activity;ATP synthesis coupled proton transport;mitochondrial proton-transporting ATP synthase complex, coupling factor F(o);integral component of membrane	K02129	ATPeF0E,ATP5I	http://www.genome.jp/dbget-bin/www_bget?ko:K02129	Oxidative phosphorylation;Thermogenesis	ko00190,ko04714	-	-	sp|Q06185|ATP5I_MOUSE	ATP synthase subunit e, mitochondrial OS=Mus musculus OX=10090 GN=Atp5me PE=1 SV=2	588.33	606.31	436.62	487.85	-1.18456	1.70415e-07	1.91199e-06	Down
Oxidative phosphorylation	evm.TU.chr32.15	35.3538	Clustered	Cluster 1	XP_030040986.2	NADH-ubiquinone oxidoreductase 49 kDa subunit [Manduca sexta]	GO:0051287;GO:0048038;GO:0016651	NAD binding;quinone binding;oxidoreductase activity, acting on NAD(P)H	K03935	NDUFS2	http://www.genome.jp/dbget-bin/www_bget?ko:K03935	Oxidative phosphorylation;Thermogenesis;Retrograde endocannabinoid signaling	ko00190,ko04714,ko04723	KOG2870	NADH:ubiquinone oxidoreductase, NDUFS2/49 kDa subunit	sp|Q641Y2|NDUS2_RAT;sp|Q91WD5|NDUS2_MOUSE	NADH dehydrogenase [ubiquinone] iron-sulfur protein 2, mitochondrial OS=Rattus norvegicus OX=10116 GN=Ndufs2 PE=1 SV=1;NADH dehydrogenase [ubiquinone] iron-sulfur protein 2, mitochondrial OS=Mus musculus OX=10090 GN=Ndufs2 PE=1 SV=1	76.63	78.46	30.83	33.79	-2.15577	5.29212e-25	3.07947e-23	Down
Oxidative phosphorylation	GWHABGR00000024.10	27.7571	Clustered	Cluster 2	XP_032513094.1	NADH dehydrogenase [ubiquinone] 1 beta subcomplex subunit 2, mitochondrial-like [Danaus plexippus plexippus]	GO:0005747	mitochondrial respiratory chain complex I	K03958	NDUFB2	http://www.genome.jp/dbget-bin/www_bget?ko:K03958	Oxidative phosphorylation;Thermogenesis;Retrograde endocannabinoid signaling	ko00190,ko04714,ko04723	-	-	sp|Q0MQC8|NDUB2_GORGO	NADH dehydrogenase [ubiquinone] 1 beta subcomplex subunit 2, mitochondrial OS=Gorilla gorilla gorilla OX=9595 GN=NDUFB2 PE=3 SV=1	122.42	125.9	97.54	79.38	-1.34308	4.91721e-07	5.1064e-06	Down
Oxidative phosphorylation	GWHABGR00000031.20	32.1764	Clustered	Cluster 1	XP_034827647.1	cytochrome b-c1 complex subunit 9 [Maniola hyperantus]	GO:0016021;GO:0006122;GO:0005750	integral component of membrane;mitochondrial electron transport, ubiquinol to cytochrome c;mitochondrial respiratory chain complex III	K00419	QCR9,UCRC	http://www.genome.jp/dbget-bin/www_bget?ko:K00419	Oxidative phosphorylation;Cardiac muscle contraction;Thermogenesis	ko00190,ko04260,ko04714	-	-	sp|Q9XY35|QCR9_DROME	Cytochrome b-c1 complex subunit 9 OS=Drosophila melanogaster OX=7227 GN=ox PE=3 SV=1	1129.14	1036.55	613.5	526.63	-1.74925	2.54745e-12	5.15678e-11	Down
Oxidative phosphorylation	evm.TU.chr2.114	34.9965	Clustered	Cluster 1	XP_026765430.1	cytochrome b-c1 complex subunit 8 [Galleria mellonella]	GO:0005743;GO:0070469;GO:0016021;GO:0008121	mitochondrial inner membrane;respirasome;integral component of membrane;ubiquinol-cytochrome-c reductase activity	K00418	QCR8,UQCRQ	http://www.genome.jp/dbget-bin/www_bget?ko:K00418	Oxidative phosphorylation;Cardiac muscle contraction;Thermogenesis	ko00190,ko04260,ko04714	KOG4116	Ubiquinol cytochrome c reductase, subunit QCR8	sp|Q9CQ69|QCR8_MOUSE	Cytochrome b-c1 complex subunit 8 OS=Mus musculus OX=10090 GN=Uqcrq PE=1 SV=3	668.84	560.63	439.51	430.66	-1.30249	2.23709e-07	2.46009e-06	Down
Oxidative phosphorylation	evm.TU.chr43.303	34.9965	Clustered	Cluster 1	XP_026750017.1	NADH dehydrogenase [ubiquinone] 1 alpha subcomplex subunit 13 [Galleria mellonella]	GO:0016021;GO:0070469;GO:0005743	integral component of membrane;respirasome;mitochondrial inner membrane	K11353	NDUFA13	http://www.genome.jp/dbget-bin/www_bget?ko:K11353	Oxidative phosphorylation;Thermogenesis;Retrograde endocannabinoid signaling	ko00190,ko04714,ko04723	KOG3300	NADH:ubiquinone oxidoreductase, B16.6 subunit/cell death-regulatory protein	sp|Q95KV7|NDUAD_BOVIN	NADH dehydrogenase [ubiquinone] 1 alpha subcomplex subunit 13 OS=Bos taurus OX=9913 GN=NDUFA13 PE=1 SV=3	330.48	340.12	140.66	123.67	-2.1942	1.00051e-18	3.6542e-17	Down
Oxidative phosphorylation	evm.TU.chr45.38	35.1659	Clustered	Cluster 1	AER27812.1	cytochrome c oxidase polypeptide IV [Antheraea yamamai]	GO:0006119;GO:0005743;GO:0004129;GO:0016021	oxidative phosphorylation;mitochondrial inner membrane;cytochrome-c oxidase activity;integral component of membrane	K02263	COX4	http://www.genome.jp/dbget-bin/www_bget?ko:K02263	Oxidative phosphorylation;Cardiac muscle contraction;Thermogenesis	ko00190,ko04260,ko04714	KOG4075	Cytochrome c oxidase, subunit IV/COX5b	sp|O46584|COX41_AOTAZ	Cytochrome c oxidase subunit 4 isoform 1, mitochondrial (Fragment) OS=Aotus azarae OX=30591 GN=COX4I1 PE=3 SV=1	679.07	662.3	346.49	316.45	-1.88184	6.5545e-16	1.88467e-14	Down
Oxidative phosphorylation	evm.TU.chr41.384	29.3445	Clustered	Cluster 1	ADO95153.1	mitochondrial ATP synthase coupling factor [Antheraea yamamai]	GO:0000276;GO:0015986;GO:0015078	mitochondrial proton-transporting ATP synthase complex, coupling factor F(o);ATP synthesis coupled proton transport;proton transmembrane transporter activity	K02131	ATPeF0F6,ATP5J	http://www.genome.jp/dbget-bin/www_bget?ko:K02131	Oxidative phosphorylation;Thermogenesis	ko00190,ko04714	-	-	sp|Q24407|ATP5J_DROME	ATP synthase-coupling factor 6, mitochondrial OS=Drosophila melanogaster OX=7227 GN=ATPsynCF6 PE=3 SV=1	548.69	538.6	349.15	396.64	-1.39505	5.69304e-11	9.96194e-10	Down
Oxidative phosphorylation	evm.TU.chr12.118	29.1933	Clustered	Cluster 1	XP_021197561.1	cytochrome c oxidase subunit NDUFA4 [Helicoverpa armigera]	GO:0016021	integral component of membrane	K03948	NDUFA4	http://www.genome.jp/dbget-bin/www_bget?ko:K03948	Oxidative phosphorylation;Thermogenesis;Retrograde endocannabinoid signaling	ko00190,ko04714,ko04723	-	-	sp|Q01321|NDUA4_BOVIN	Cytochrome c oxidase subunit NDUFA4 OS=Bos taurus OX=9913 GN=NDUFA4 PE=1 SV=1	1164.7	1236.3	916.97	882.18	-1.2149	1.80616e-07	2.02247e-06	Down
Oxidative phosphorylation	evm.TU.chr48.292	34.9965	Clustered	Cluster 1	XP_037294713.1;XP_038223258.1	LOW QUALITY PROTEIN: NADH dehydrogenase [ubiquinone] flavoprotein 2, mitochondrial [Manduca sexta];NADH dehydrogenase [ubiquinone] flavoprotein 2, mitochondrial [Zerene cesonia]	GO:0016491;GO:0051537;GO:0046872	oxidoreductase activity;2 iron, 2 sulfur cluster binding;metal ion binding	K03943	NDUFV2	http://www.genome.jp/dbget-bin/www_bget?ko:K03943	Oxidative phosphorylation;Thermogenesis;Retrograde endocannabinoid signaling	ko00190,ko04714,ko04723	KOG3196	NADH:ubiquinone oxidoreductase, NDUFV2/24 kD subunit	sp|P04394|NDUV2_BOVIN;sp|Q0MQI8|NDUV2_GORGO	NADH dehydrogenase [ubiquinone] flavoprotein 2, mitochondrial OS=Bos taurus OX=9913 GN=NDUFV2 PE=1 SV=3;NADH dehydrogenase [ubiquinone] flavoprotein 2, mitochondrial OS=Gorilla gorilla gorilla OX=9595 GN=NDUFV2 PE=2 SV=1	129.69	133.47	53.48	57.62	-2.13233	1.34986e-22	6.47253e-21	Down
Oxidative phosphorylation	evm.TU.chr49.78	32.0213	Clustered	Cluster 1	XP_004927327.1	NADH dehydrogenase [ubiquinone] 1 beta subcomplex subunit 3 [Bombyx mori]	GO:0005743;GO:0016021;GO:0070469;GO:0022900	mitochondrial inner membrane;integral component of membrane;respirasome;electron transport chain	K03959	NDUFB3	http://www.genome.jp/dbget-bin/www_bget?ko:K03959	Oxidative phosphorylation;Thermogenesis;Retrograde endocannabinoid signaling	ko00190,ko04714,ko04723	KOG4631	NADH:ubiquinone oxidoreductase, NDUFB3/B12 subunit	sp|Q0MQD0|NDUB3_PONPY	NADH dehydrogenase [ubiquinone] 1 beta subcomplex subunit 3 OS=Pongo pygmaeus OX=9600 GN=NDUFB3 PE=3 SV=3	273.33	241.94	109.65	109.16	-2.09914	6.80745e-19	2.52937e-17	Down
Oxidative phosphorylation	evm.TU.chr48.306	34.2372	Clustered	Cluster 1	KAF9410904.1	hypothetical protein HW555_010146 [Spodoptera exigua]	GO:0015078;GO:0000276;GO:0015986	proton transmembrane transporter activity;mitochondrial proton-transporting ATP synthase complex, coupling factor F(o);ATP synthesis coupled proton transport	K02138	ATPeF0D,ATP5H,ATP7	http://www.genome.jp/dbget-bin/www_bget?ko:K02138	Oxidative phosphorylation;Thermogenesis	ko00190,ko04714	KOG3366	Mitochondrial F1F0-ATP synthase, subunit d/ATP7	sp|Q24251|ATP5H_DROME	ATP synthase subunit d, mitochondrial OS=Drosophila melanogaster OX=7227 GN=ATPsynD PE=2 SV=2	921.07	969.85	678.98	654.63	-1.30898	4.77848e-09	6.53085e-08	Down
Oxidative phosphorylation	evm.TU.chr31.139	34.9965	Clustered	Cluster 1	NP_001040477.1	NADH dehydrogenase isoform 1 [Bombyx mori]	GO:0006633	fatty acid biosynthetic process	K03955	NDUFAB1	http://www.genome.jp/dbget-bin/www_bget?ko:K03955	Oxidative phosphorylation;Fatty acid biosynthesis;Thermogenesis;Retrograde endocannabinoid signaling	ko00190,ko00061,ko04714,ko04723	KOG1748	Acyl carrier protein/NADH-ubiquinone oxidoreductase, NDUFAB1/SDAP subunit	sp|Q94519|ACPM_DROME	Acyl carrier protein, mitochondrial OS=Drosophila melanogaster OX=7227 GN=ND-ACP PE=2 SV=1	140.27	158.15	86.85	96.64	-1.57561	5.45328e-12	1.06984e-10	Down
Oxidative phosphorylation	evm.TU.chr15.89	35.3538	Seed	Cluster 1	XP_026729064.1	NADH-ubiquinone oxidoreductase subunit 8-like [Trichoplusia ni]	GO:0051539;GO:0016020;GO:0016651	4 iron, 4 sulfur cluster binding;membrane;oxidoreductase activity, acting on NAD(P)H	K03941	NDUFS8	http://www.genome.jp/dbget-bin/www_bget?ko:K03941	Oxidative phosphorylation;Thermogenesis;Retrograde endocannabinoid signaling	ko00190,ko04714,ko04723	KOG3256	NADH:ubiquinone oxidoreductase, NDUFS8/23 kDa subunit	sp|Q9VF27|NDUS8_DROME	NADH dehydrogenase (ubiquinone) 23 kDa subunit OS=Drosophila melanogaster OX=7227 GN=ND-23 PE=1 SV=1	76.61	86.52	62.01	63.84	-1.24821	1.92216e-07	2.13427e-06	Down
Oxidative phosphorylation	evm.TU.chr23.307	34.9965	Clustered	Cluster 1	ADV36662.1	cytochrome c oxidase subunit Va [Antheraea yamamai]	GO:0006119;GO:0005743;GO:0046872;GO:0004129	oxidative phosphorylation;mitochondrial inner membrane;metal ion binding;cytochrome-c oxidase activity	K02264	COX5A	http://www.genome.jp/dbget-bin/www_bget?ko:K02264	Oxidative phosphorylation;Cardiac muscle contraction;Thermogenesis	ko00190,ko04260,ko04714	KOG4077	Cytochrome c oxidase, subunit Va/COX6	sp|Q94514|COX5A_DROME	Cytochrome c oxidase subunit 5A, mitochondrial OS=Drosophila melanogaster OX=7227 GN=COX5A PE=2 SV=2	1149.2	1016.65	841.07	748.42	-1.31911	2.55051e-08	3.20512e-07	Down
Oxidative phosphorylation	evm.TU.chr22.146	32.5541	Clustered	Cluster 1	XP_030041168.1;KAF9423669.1	NADH dehydrogenase [ubiquinone] flavoprotein 1, mitochondrial [Manduca sexta];hypothetical protein HW555_000995 [Spodoptera exigua]	GO:0046872;GO:0051287;GO:0016787;GO:0070469;GO:0008137;GO:0005524;GO:0003678;GO:0006310;GO:0000723;GO:0008270;GO:0006281;GO:0010181;GO:0051539;GO:0005743	metal ion binding;NAD binding;hydrolase activity;respirasome;NADH dehydrogenase (ubiquinone) activity;ATP binding;DNA helicase activity;DNA recombination;telomere maintenance;zinc ion binding;DNA repair;FMN binding;4 iron, 4 sulfur cluster binding;mitochondrial inner membrane	K03942	NDUFV1	http://www.genome.jp/dbget-bin/www_bget?ko:K03942	Oxidative phosphorylation;Thermogenesis;Retrograde endocannabinoid signaling	ko00190,ko04714,ko04723	KOG2658	NADH:ubiquinone oxidoreductase, NDUFV1/51kDa subunit	sp|Q0MQI4|NDUV1_PONPY;sp|Q8HXQ9|NDUV1_MACFA	NADH dehydrogenase [ubiquinone] flavoprotein 1, mitochondrial OS=Pongo pygmaeus OX=9600 GN=NDUFV1 PE=2 SV=1;NADH dehydrogenase [ubiquinone] flavoprotein 1, mitochondrial OS=Macaca fascicularis OX=9541 GN=NDUFV1 PE=2 SV=1	74.44	82.51	59.12	70.08	-1.14518	9.75519e-09	1.27538e-07	Down
Oxidative phosphorylation	evm.TU.chr48.208	34.0183	Clustered	Cluster 1	XP_030033181.1	cytochrome b-c1 complex subunit 2, mitochondrial [Manduca sexta]	GO:0046872	metal ion binding	K00415	QCR2,UQCRC2	http://www.genome.jp/dbget-bin/www_bget?ko:K00415	Oxidative phosphorylation;Cardiac muscle contraction;Thermogenesis	ko00190,ko04260,ko04714	-	-	sp|P32551|QCR2_RAT	Cytochrome b-c1 complex subunit 2, mitochondrial OS=Rattus norvegicus OX=10116 GN=Uqcrc2 PE=1 SV=2	297.89	329.17	181.71	199.53	-1.59349	1.21668e-13	2.76995e-12	Down
Oxidative phosphorylation	evm.TU.chr27.69	34.1463	Clustered	Cluster 1	ADV36663.1	H+ transporting ATP synthase subunit g [Antheraea yamamai]	GO:0015078;GO:0000276;GO:0015986	proton transmembrane transporter activity;mitochondrial proton-transporting ATP synthase complex, coupling factor F(o);ATP synthesis coupled proton transport	K02140	ATPeFG,ATP5L,ATP20	http://www.genome.jp/dbget-bin/www_bget?ko:K02140	Oxidative phosphorylation;Thermogenesis	ko00190,ko04714	KOG4103	Mitochondrial F1F0-ATP synthase, subunit g/ATP20	sp|Q5RFH0|ATP5L_PONAB	ATP synthase subunit g, mitochondrial OS=Pongo abelii OX=9601 GN=ATP5MG PE=3 SV=1	273.96	260.47	233.53	233.5	-1.04448	8.41111e-06	7.12309e-05	Down
Oxidative phosphorylation	evm.TU.chr36.80	34.0183	Clustered	Cluster 1	NP_001093091.1	H+ transporting ATP synthase delta subunit [Bombyx mori]	GO:0045261;GO:0046933	proton-transporting ATP synthase complex, catalytic core F(1);proton-transporting ATP synthase activity, rotational mechanism	K02134	ATPeF1D,ATP5D,ATP16	http://www.genome.jp/dbget-bin/www_bget?ko:K02134	Oxidative phosphorylation;Thermogenesis	ko00190,ko04714	KOG1758	Mitochondrial F1F0-ATP synthase, subunit delta/ATP16	sp|Q9D3D9|ATPD_MOUSE	ATP synthase subunit delta, mitochondrial OS=Mus musculus OX=10090 GN=Atp5f1d PE=1 SV=1	630.6	619.22	424.03	420.93	-1.43825	4.89112e-11	8.62022e-10	Down
Oxidative phosphorylation	evm.TU.chr10.384	34.9965	Clustered	Cluster 1	XP_030032324.1;RVE44902.1	NADH dehydrogenase [ubiquinone] iron-sulfur protein 4, mitochondrial [Manduca sexta];hypothetical protein evm_010449 [Chilo suppressalis]	GO:0005743;GO:0016651;GO:0070469;GO:0022900	mitochondrial inner membrane;oxidoreductase activity, acting on NAD(P)H;respirasome;electron transport chain	K03937	NDUFS4	http://www.genome.jp/dbget-bin/www_bget?ko:K03937	Oxidative phosphorylation;Thermogenesis;Retrograde endocannabinoid signaling	ko00190,ko04714,ko04723	KOG3389	NADH:ubiquinone oxidoreductase, NDUFS4/18 kDa subunit	sp|Q9VWI0|NDUS4_DROME	NADH dehydrogenase [ubiquinone] iron-sulfur protein 4, mitochondrial OS=Drosophila melanogaster OX=7227 GN=ND-18 PE=1 SV=2	150.59	143.55	139.31	119.04	-1.03438	2.46915e-05	0.000191789	Down
Oxidative phosphorylation	evm.TU.chr48.206	34.0183	Clustered	Cluster 1	XP_030033181.1	cytochrome b-c1 complex subunit 2, mitochondrial [Manduca sexta]	GO:0046872	metal ion binding	K00415	QCR2,UQCRC2	http://www.genome.jp/dbget-bin/www_bget?ko:K00415	Oxidative phosphorylation;Cardiac muscle contraction;Thermogenesis	ko00190,ko04260,ko04714	-	-	sp|P22695|QCR2_HUMAN	Cytochrome b-c1 complex subunit 2, mitochondrial OS=Homo sapiens OX=9606 GN=UQCRC2 PE=1 SV=3	77.83	87.13	45.14	42.36	-1.78374	7.96559e-13	1.66753e-11	Down
Oxidative phosphorylation	evm.TU.chr13.172	33.468	Clustered	Cluster 1	XP_004933260.1	cytochrome c oxidase subunit 7C, mitochondrial [Bombyx mori]	GO:0016021;GO:0004129;GO:0005743;GO:0006119	integral component of membrane;cytochrome-c oxidase activity;mitochondrial inner membrane;oxidative phosphorylation	K02272	COX7C	http://www.genome.jp/dbget-bin/www_bget?ko:K02272	Oxidative phosphorylation;Cardiac muscle contraction;Thermogenesis	ko00190,ko04260,ko04714	-	-	sp|P00430|COX7C_BOVIN	Cytochrome c oxidase subunit 7C, mitochondrial OS=Bos taurus OX=9913 GN=COX7C PE=1 SV=3	1397.78	1299.74	830.99	596.17	-1.67771	8.00401e-09	1.05942e-07	Down
Oxidative phosphorylation	evm.TU.chr45.280	34.9965	Clustered	Cluster 1	XP_030038321.1	NADH dehydrogenase [ubiquinone] 1 beta subcomplex subunit 9 [Manduca sexta]	GO:0006120;GO:0070469;GO:0005743	mitochondrial electron transport, NADH to ubiquinone;respirasome;mitochondrial inner membrane	K03965	NDUFB9	http://www.genome.jp/dbget-bin/www_bget?ko:K03965	Oxidative phosphorylation;Thermogenesis;Retrograde endocannabinoid signaling	ko00190,ko04714,ko04723	-	-	sp|Q9CQJ8|NDUB9_MOUSE	NADH dehydrogenase [ubiquinone] 1 beta subcomplex subunit 9 OS=Mus musculus OX=10090 GN=Ndufb9 PE=1 SV=3	213.2	199.64	169.02	164.01	-1.16692	1.04146e-06	1.02569e-05	Down
Oxidative phosphorylation	GWHABGR00000011.38	22.7169	Clustered	Cluster 2	XP_030020587.1	uncharacterized protein LOC115440431 [Manduca sexta]	GO:0016021	integral component of membrane	-	-	-	-	-	-	-	-	-	755.94	687.11	613.09	506.31	-1.21688	1.81296e-06	1.73088e-05	Down
Oxidative phosphorylation	evm.TU.chr33.224	34.9965	Clustered	Cluster 1	XP_030040846.2	NADH-quinone oxidoreductase subunit B 2 [Manduca sexta]	-	-	K03940	NDUFS7	http://www.genome.jp/dbget-bin/www_bget?ko:K03940	Oxidative phosphorylation;Thermogenesis;Retrograde endocannabinoid signaling	ko00190,ko04714,ko04723	KOG1687	NADH-ubiquinone oxidoreductase, NUFS7/PSST/20 kDa subunit	sp|P42026|NDUS7_BOVIN	NADH dehydrogenase [ubiquinone] iron-sulfur protein 7, mitochondrial OS=Bos taurus OX=9913 GN=NDUFS7 PE=1 SV=1	139.55	141.65	87.28	113.01	-1.39071	1.13518e-11	2.14845e-10	Down
Oxidative phosphorylation	evm.TU.chr48.3	34.0183	Clustered	Cluster 1	XP_022830121.1	cytochrome c1-2, heme protein, mitochondrial [Spodoptera litura]	GO:0005743;GO:0009055;GO:0020037;GO:0046872;GO:0016021	mitochondrial inner membrane;electron transfer activity;heme binding;metal ion binding;integral component of membrane	K00413	CYC1,CYT1,petC	http://www.genome.jp/dbget-bin/www_bget?ko:K00413	Oxidative phosphorylation;Cardiac muscle contraction;Thermogenesis	ko00190,ko04260,ko04714	KOG3052	Cytochrome c1	sp|Q9D0M3|CY1_MOUSE	Cytochrome c1, heme protein, mitochondrial OS=Mus musculus OX=10090 GN=Cyc1 PE=1 SV=1	301.37	363.36	222.19	233.71	-1.40557	1.2517e-09	1.8539e-08	Down
Oxidative phosphorylation	evm.TU.chr44.158	33.5164	Clustered	Cluster 1	XP_028029257.1	NADH-ubiquinone oxidoreductase 75 kDa subunit, mitochondrial [Bombyx mandarina]	GO:0042773;GO:0005743;GO:0051539;GO:0008137	ATP synthesis coupled electron transport;mitochondrial inner membrane;4 iron, 4 sulfur cluster binding;NADH dehydrogenase (ubiquinone) activity	K03934	NDUFS1	http://www.genome.jp/dbget-bin/www_bget?ko:K03934	Oxidative phosphorylation;Thermogenesis;Retrograde endocannabinoid signaling	ko00190,ko04714,ko04723	KOG2282	NADH-ubiquinone oxidoreductase, NDUFS1/75 kDa subunit	sp|Q94511|NDUS1_DROME	NADH-ubiquinone oxidoreductase 75 kDa subunit, mitochondrial OS=Drosophila melanogaster OX=7227 GN=ND-75 PE=2 SV=3	63.07	67.97	21.07	22.74	-2.4701	5.48654e-31	4.82985e-29	Down
Oxidative phosphorylation	evm.TU.chr48.2	34.0183	Clustered	Cluster 1	XP_026733903.1	cytochrome c1, heme protein, mitochondrial [Trichoplusia ni]	GO:0046872;GO:0016021;GO:0009055;GO:0020037;GO:0005743	metal ion binding;integral component of membrane;electron transfer activity;heme binding;mitochondrial inner membrane	K00413	CYC1,CYT1,petC	http://www.genome.jp/dbget-bin/www_bget?ko:K00413	Oxidative phosphorylation;Cardiac muscle contraction;Thermogenesis	ko00190,ko04260,ko04714	KOG3052	Cytochrome c1	sp|P00125|CY1_BOVIN	Cytochrome c1, heme protein, mitochondrial OS=Bos taurus OX=9913 GN=CYC1 PE=1 SV=2	139.91	158.65	94.02	99.04	-1.50659	2.16977e-11	3.99638e-10	Down
Oxidative phosphorylation	evm.TU.chr38.117	34.9965	Clustered	Cluster 1	CAB3259540.1;CAB3222369.1	unnamed protein product [Arctia plantaginis];unnamed protein product [Arctia plantaginis]	GO:0005739;GO:0016021;GO:0045277	mitochondrion;integral component of membrane;respiratory chain complex IV	K02267	COX6B	http://www.genome.jp/dbget-bin/www_bget?ko:K02267	Oxidative phosphorylation;Cardiac muscle contraction;Thermogenesis	ko00190,ko04260,ko04714	KOG3057	Cytochrome c oxidase, subunit VIb/COX12	sp|Q4R374|CX6B1_MACFA	Cytochrome c oxidase subunit 6B1 OS=Macaca fascicularis OX=9541 GN=COX6B1 PE=3 SV=3	1574.41	1903.37	1312.75	1297.18	-1.29494	1.39935e-08	1.8034e-07	Down
Oxidative phosphorylation	evm.TU.group49_5_6.1	31.3273	Clustered	Cluster 1	XP_030038802.1	cytochrome c oxidase subunit 6C-like [Manduca sexta]	GO:0005743;GO:0016021	mitochondrial inner membrane;integral component of membrane	K02268	COX6C	http://www.genome.jp/dbget-bin/www_bget?ko:K02268	Oxidative phosphorylation;Cardiac muscle contraction;Thermogenesis	ko00190,ko04260,ko04714	-	-	sp|Q7YRJ8|COX6C_NYCCO	Cytochrome c oxidase subunit 6C OS=Nycticebus coucang OX=9470 GN=COX6C PE=3 SV=1	1875.19	1674.72	1029.36	762.12	-1.70621	7.37973e-11	1.27445e-09	Down
Oxidative phosphorylation	evm.TU.chr25.70	27.0018	Clustered	Cluster 2	XP_004928339.1	uncharacterized protein LOC101746149 [Bombyx mori]	GO:0005747	mitochondrial respiratory chain complex I	-	-	-	-	-	-	-	-	-	240.99	209.57	150.37	153.21	-1.39917	7.80733e-08	9.16067e-07	Down
Oxidative phosphorylation	evm.TU.chr8.121	32.6036	Clustered	Cluster 1	AEU11768.1;XP_030032912.1	control protein HCTL028, partial [Heliconius ismenius];ATP synthase subunit gamma, mitochondrial [Manduca sexta]	GO:0046933;GO:0045261	proton-transporting ATP synthase activity, rotational mechanism;proton-transporting ATP synthase complex, catalytic core F(1)	K02136	ATPeF1G,ATP5C1,ATP3	http://www.genome.jp/dbget-bin/www_bget?ko:K02136	Oxidative phosphorylation;Thermogenesis	ko00190,ko04714	KOG1531	F0F1-type ATP synthase, gamma subunit	sp|O01666|ATPG_DROME	ATP synthase subunit gamma, mitochondrial OS=Drosophila melanogaster OX=7227 GN=ATPsyngamma PE=2 SV=2	564.42	534.82	361.01	316.06	-1.5627	7.82838e-11	1.34786e-09	Down
Oxidative phosphorylation	evm.TU.chr3.406	34.9965	Clustered	Cluster 1	XP_026757723.1	NADH dehydrogenase [ubiquinone] 1 beta subcomplex subunit 11, mitochondrial [Galleria mellonella]	GO:0016021	integral component of membrane	K11351	NDUFB11	http://www.genome.jp/dbget-bin/www_bget?ko:K11351	Oxidative phosphorylation;Thermogenesis;Retrograde endocannabinoid signaling	ko00190,ko04714,ko04723	-	-	sp|O09111|NDUBB_MOUSE	NADH dehydrogenase [ubiquinone] 1 beta subcomplex subunit 11, mitochondrial OS=Mus musculus OX=10090 GN=Ndufb11 PE=1 SV=2	111.61	103.95	53.2	52.47	-1.88387	9.18425e-13	1.90868e-11	Down
Oxidative phosphorylation	evm.TU.chr44.163	34.9965	Clustered	Cluster 1	XP_028029249.1	NADH dehydrogenase [ubiquinone] 1 beta subcomplex subunit 5, mitochondrial [Bombyx mandarina]	GO:0016021	integral component of membrane	K03961	NDUFB5	http://www.genome.jp/dbget-bin/www_bget?ko:K03961	Oxidative phosphorylation;Thermogenesis;Retrograde endocannabinoid signaling	ko00190,ko04714,ko04723	-	-	sp|Q4R4E0|NDUB5_MACFA	NADH dehydrogenase [ubiquinone] 1 beta subcomplex subunit 5, mitochondrial OS=Macaca fascicularis OX=9541 GN=NDUFB5 PE=2 SV=1	134.45	136.77	109.02	123.39	-1.10164	4.59357e-07	4.79351e-06	Down
Oxidative phosphorylation	evm.TU.chr31.277	34.4332	Clustered	Cluster 1	AII16890.1	mitochondrial cytochrome c oxidase subunit VIa [Antheraea yamamai]	GO:0005751;GO:0016021;GO:0004129;GO:0006119	mitochondrial respiratory chain complex IV;integral component of membrane;cytochrome-c oxidase activity;oxidative phosphorylation	K02266	COX6A	http://www.genome.jp/dbget-bin/www_bget?ko:K02266	Oxidative phosphorylation;Cardiac muscle contraction;Thermogenesis	ko00190,ko04260,ko04714	KOG3469	Cytochrome c oxidase, subunit VIa/COX13	sp|P43024|CX6A1_MOUSE	Cytochrome c oxidase subunit 6A1, mitochondrial OS=Mus musculus OX=10090 GN=Cox6a1 PE=1 SV=2	902.13	844.11	563.15	485	-1.58785	1.01655e-10	1.70913e-09	Down
Oxidative phosphorylation	evm.TU.chr19.34	34.1037	Clustered	Cluster 1	ADV36665.1	H+ transporting ATP synthase O subunit [Antheraea yamamai]	GO:0005743;GO:0046933	mitochondrial inner membrane;proton-transporting ATP synthase activity, rotational mechanism	K02137	ATPeF0O,ATP5O,ATP5	http://www.genome.jp/dbget-bin/www_bget?ko:K02137	Oxidative phosphorylation;Thermogenesis	ko00190,ko04714	KOG1662	Mitochondrial F1F0-ATP synthase, subunit OSCP/ATP5	sp|Q24439|ATPO_DROME	ATP synthase subunit O, mitochondrial OS=Drosophila melanogaster OX=7227 GN=ATPsynO PE=2 SV=2	567.05	528.91	333.71	332.49	-1.58847	6.69452e-13	1.41525e-11	Down
Oxidative phosphorylation	GWHABGR00000001.149	25.5816	Clustered	Cluster 2	XP_034839241.1	NADH dehydrogenase [ubiquinone] 1 beta subcomplex subunit 1 [Maniola hyperantus]	GO:0003954;GO:0016021;GO:0005739	NADH dehydrogenase activity;integral component of membrane;mitochondrion	K03957	NDUFB1	http://www.genome.jp/dbget-bin/www_bget?ko:K03957	Oxidative phosphorylation;Thermogenesis;Retrograde endocannabinoid signaling	ko00190,ko04714,ko04723	-	-	-	-	526.92	496.83	312.59	276.1	-1.64389	2.14092e-11	3.94747e-10	Down
Oxidative phosphorylation	evm.TU.group27_4_5.2	35.3538	Clustered	Cluster 1	XP_030030816.2	mitochondrial-processing peptidase subunit beta [Manduca sexta]	GO:0006508;GO:0046872	proteolysis;metal ion binding	K17732	PMPCB,MAS1	http://www.genome.jp/dbget-bin/www_bget?ko:K17732	-	-	KOG0960	Mitochondrial processing peptidase, beta subunit, and related enzymes (insulinase superfamily)	sp|Q3SZ71|MPPB_BOVIN	Mitochondrial-processing peptidase subunit beta OS=Bos taurus OX=9913 GN=PMPCB PE=2 SV=1	205.98	212.29	140.72	138.38	-1.46172	4.20537e-11	7.49631e-10	Down
Oxidative phosphorylation	evm.TU.chr24.300	31.9423	Clustered	Cluster 1	XP_014367661.1	PREDICTED: putative ATP synthase subunit f, mitochondrial [Papilio machaon]	GO:0045263;GO:0006811;GO:0005739;GO:0016021;GO:0006754	proton-transporting ATP synthase complex, coupling factor F(o);ion transport;mitochondrion;integral component of membrane;ATP biosynthetic process	K02130	ATPeF0F,ATP5J2	http://www.genome.jp/dbget-bin/www_bget?ko:K02130	Oxidative phosphorylation;Thermogenesis	ko00190,ko04714	-	-	sp|Q9W141|ATPK_DROME	Putative ATP synthase subunit f, mitochondrial OS=Drosophila melanogaster OX=7227 GN=ATPsynF PE=3 SV=1	1314.01	1221.48	1065.09	926.48	-1.20319	7.1248e-07	7.20709e-06	Down
Oxidative phosphorylation	evm.TU.chr49.280	35.3538	Clustered	Cluster 1	XP_030034180.2	NADH dehydrogenase [ubiquinone] 1 alpha subcomplex subunit 10, mitochondrial [Manduca sexta]	GO:0006120;GO:0005747;GO:0005759	mitochondrial electron transport, NADH to ubiquinone;mitochondrial respiratory chain complex I;mitochondrial matrix	K03954	NDUFA10	http://www.genome.jp/dbget-bin/www_bget?ko:K03954	Oxidative phosphorylation;Thermogenesis;Retrograde endocannabinoid signaling	ko00190,ko04714,ko04723	KOG3877	NADH:ubiquinone oxidoreductase, NDUFA10/42kDa subunit	sp|P91929|NDUAA_DROME	NADH dehydrogenase [ubiquinone] 1 alpha subcomplex subunit 10, mitochondrial OS=Drosophila melanogaster OX=7227 GN=ND-42 PE=1 SV=2	201.75	220.4	138.51	137.16	-1.49318	2.06132e-11	3.8089e-10	Down
Oxidative phosphorylation	evm.TU.chr42.295	34.9965	Clustered	Cluster 1	XP_004933732.1	NADH dehydrogenase [ubiquinone] 1 alpha subcomplex subunit 7 [Bombyx mori]	GO:0008137;GO:0042773;GO:0005743	NADH dehydrogenase (ubiquinone) activity;ATP synthesis coupled electron transport;mitochondrial inner membrane	K03951	NDUFA7	http://www.genome.jp/dbget-bin/www_bget?ko:K03951	Oxidative phosphorylation;Thermogenesis;Retrograde endocannabinoid signaling	ko00190,ko04714,ko04723	-	-	sp|Q9Z1P6|NDUA7_MOUSE	NADH dehydrogenase [ubiquinone] 1 alpha subcomplex subunit 7 OS=Mus musculus OX=10090 GN=Ndufa7 PE=1 SV=3	103.74	90.99	52.34	53.16	-1.72847	2.29936e-09	3.28649e-08	Down
Oxidative phosphorylation	evm.TU.chr23.136	34.9965	Clustered	Cluster 1	XP_030025215.1;NP_001038957.1	cytochrome b-c1 complex subunit 7 [Manduca sexta];ubiquinol-cytochrome C reductase complex 14kD subunit [Bombyx mori]	GO:0005750;GO:0006122	mitochondrial respiratory chain complex III;mitochondrial electron transport, ubiquinol to cytochrome c	K00417	QCR7,UQCRB	http://www.genome.jp/dbget-bin/www_bget?ko:K00417	Oxidative phosphorylation;Cardiac muscle contraction;Thermogenesis	ko00190,ko04260,ko04714	KOG3440	Ubiquinol cytochrome c reductase, subunit QCR7	sp|P00129|QCR7_BOVIN	Cytochrome b-c1 complex subunit 7 OS=Bos taurus OX=9913 GN=UQCRB PE=1 SV=3	489.69	479.64	266.6	257.18	-1.69418	4.97101e-14	1.177e-12	Down
Oxidative phosphorylation	evm.TU.chr14.287	26.8084	Clustered	Cluster 2	XP_026749006.1	NADH dehydrogenase [ubiquinone] 1 beta subcomplex subunit 4 [Galleria mellonella]	GO:0008137;GO:0016021;GO:0005739	NADH dehydrogenase (ubiquinone) activity;integral component of membrane;mitochondrion	K03960	NDUFB4	http://www.genome.jp/dbget-bin/www_bget?ko:K03960	Oxidative phosphorylation;Thermogenesis;Retrograde endocannabinoid signaling	ko00190,ko04714,ko04723	-	-	-	-	35.79	62.08	15.83	21.57	-2.26619	5.5237e-09	7.48972e-08	Down
V-type/F-type ATPases	evm.TU.chr8.124	26.8005	Clustered	Cluster 2	XP_028027376.1	V-type proton ATPase subunit C isoform X1 [Bombyx mandarina]	GO:0033180;GO:0015078	proton-transporting V-type ATPase, V1 domain;proton transmembrane transporter activity	K02148	ATPeV1C,ATP6C	http://www.genome.jp/dbget-bin/www_bget?ko:K02148	Phagosome;mTOR signaling pathway;Oxidative phosphorylation;Collecting duct acid secretion;Synaptic vesicle cycle	ko04145,ko04150,ko00190,ko04966,ko04721	-	-	sp|Q9U5N1|VATC_MANSE	V-type proton ATPase subunit C OS=Manduca sexta OX=7130 PE=2 SV=1	127.9	152.09	49.06	30.2	-2.65334	4.26996e-16	1.2551e-14	Down
V-type/F-type ATPases	evm.TU.chr8.123	26.8005	Clustered	Cluster 2	XP_023940210.1	V-type proton ATPase subunit C [Bicyclus anynana]	GO:0033180;GO:0015078	proton-transporting V-type ATPase, V1 domain;proton transmembrane transporter activity	K02148	ATPeV1C,ATP6C	http://www.genome.jp/dbget-bin/www_bget?ko:K02148	Phagosome;mTOR signaling pathway;Oxidative phosphorylation;Collecting duct acid secretion;Synaptic vesicle cycle	ko04145,ko04150,ko00190,ko04966,ko04721	KOG2909	Vacuolar H+-ATPase V1 sector, subunit C	sp|Q9U5N1|VATC_MANSE	V-type proton ATPase subunit C OS=Manduca sexta OX=7130 PE=2 SV=1	15.51	19.54	6.43	5.25	-2.45262	1.35646e-19	5.29203e-18	Down
V-type/F-type ATPases	evm.TU.chr7.109	27.7425	Clustered	Cluster 2	XP_026725604.1	V-type proton ATPase subunit e 2-like [Trichoplusia ni]	GO:0033179;GO:0015078;GO:0016787;GO:0016021	proton-transporting V-type ATPase, V0 domain;proton transmembrane transporter activity;hydrolase activity;integral component of membrane	K02153	ATPeV0E,ATP6H	http://www.genome.jp/dbget-bin/www_bget?ko:K02153	Phagosome;Oxidative phosphorylation;Collecting duct acid secretion;Synaptic vesicle cycle	ko04145,ko00190,ko04966,ko04721	KOG3500	Vacuolar H+-ATPase V0 sector, subunit M9.7 (M9.2)	sp|Q2KIB5|VA0E2_BOVIN	V-type proton ATPase subunit e 2 OS=Bos taurus OX=9913 GN=ATP6V0E2 PE=1 SV=1	477.42	504.63	278.43	219.7	-1.77385	2.57133e-10	4.11366e-09	Down
V-type/F-type ATPases	evm.TU.chr5.280	27.7425	Clustered	Cluster 2	AQQ72786.1	V-ATPase subunit B [Spodoptera exigua]	GO:0046034;GO:1902600;GO:0005524;GO:0033180	ATP metabolic process;proton transmembrane transport;ATP binding;proton-transporting V-type ATPase, V1 domain	K02147	ATPeV1B,ATP6B	http://www.genome.jp/dbget-bin/www_bget?ko:K02147	Phagosome;mTOR signaling pathway;Oxidative phosphorylation;Collecting duct acid secretion;Synaptic vesicle cycle	ko04145,ko04150,ko00190,ko04966,ko04721	KOG1351	Vacuolar H+-ATPase V1 sector, subunit B	sp|P31401|VATB_MANSE	V-type proton ATPase subunit B OS=Manduca sexta OX=7130 GN=VHA55 PE=2 SV=1	854.27	1024.66	536.94	427.63	-1.82409	5.2289e-12	1.03172e-10	Down
V-type/F-type ATPases	evm.TU.chr45.44	27.7425	Clustered	Cluster 2	XP_030027388.1;KAF9405369.1	V-type proton ATPase subunit G [Manduca sexta];hypothetical protein HW555_013872 [Spodoptera exigua]	GO:0042626;GO:0016471;GO:1902600	ATPase-coupled transmembrane transporter activity;vacuolar proton-transporting V-type ATPase complex;proton transmembrane transport	K02152	ATPeV1G,ATP6G	http://www.genome.jp/dbget-bin/www_bget?ko:K02152	Phagosome;mTOR signaling pathway;Oxidative phosphorylation;Collecting duct acid secretion;Synaptic vesicle cycle	ko04145,ko04150,ko00190,ko04966,ko04721	-	-	sp|Q25532|VATG_MANSE	V-type proton ATPase subunit G OS=Manduca sexta OX=7130 PE=3 SV=1	2361	2492.44	2036.33	1633.68	-1.26188	8.66515e-07	8.65162e-06	Down
V-type/F-type ATPases	evm.TU.chr44.61	27.7425	Clustered	Cluster 2	XP_026756478.1;XP_030040379.1;XP_030040377.1	V-type proton ATPase subunit H isoform X2 [Galleria mellonella];V-type proton ATPase subunit H isoform X3 [Manduca sexta];V-type proton ATPase subunit H isoform X1 [Manduca sexta]	GO:0046961;GO:0000221	proton-transporting ATPase activity, rotational mechanism;vacuolar proton-transporting V-type ATPase, V1 domain	K02144	ATPeV1H	http://www.genome.jp/dbget-bin/www_bget?ko:K02144	Lysosome;Phagosome;mTOR signaling pathway;Oxidative phosphorylation;Synaptic vesicle cycle	ko04142,ko04145,ko04150,ko00190,ko04721	KOG2759	Vacuolar H+-ATPase V1 sector, subunit H	sp|Q9U5N0|VATH_MANSE	V-type proton ATPase subunit H OS=Manduca sexta OX=7130 PE=2 SV=1	560.74	604.62	376.73	313.05	-1.5849	2.1887e-10	3.52782e-09	Down
V-type/F-type ATPases	evm.TU.chr35.306	27.7425	Clustered	Cluster 2	XP_034835849.1	V-type proton ATPase subunit E [Maniola hyperantus]	GO:0046961;GO:0033178	proton-transporting ATPase activity, rotational mechanism;proton-transporting two-sector ATPase complex, catalytic domain	K02150	ATPeV1E,ATP6E	http://www.genome.jp/dbget-bin/www_bget?ko:K02150	Phagosome;mTOR signaling pathway;Oxidative phosphorylation;Collecting duct acid secretion;Synaptic vesicle cycle	ko04145,ko04150,ko00190,ko04966,ko04721	KOG1664	Vacuolar H+-ATPase V1 sector, subunit E	sp|P31402|VATE_MANSE	V-type proton ATPase subunit E OS=Manduca sexta OX=7130 GN=VHA26 PE=2 SV=1	2685.37	2895.92	1209.83	1014.31	-2.15468	1.18582e-18	4.31266e-17	Down
V-type/F-type ATPases	evm.TU.chr34.92	27.7425	Clustered	Cluster 2	XP_023953524.1	ATP synthase subunit alpha, mitochondrial [Bicyclus anynana]	GO:0046933;GO:0005524;GO:0045261	proton-transporting ATP synthase activity, rotational mechanism;ATP binding;proton-transporting ATP synthase complex, catalytic core F(1)	K02132	ATPeF1A,ATP5A1,ATP1	http://www.genome.jp/dbget-bin/www_bget?ko:K02132	Oxidative phosphorylation;Thermogenesis	ko00190,ko04714	KOG1353	F0F1-type ATP synthase, alpha subunit	sp|P35381|ATPA_DROME	ATP synthase subunit alpha, mitochondrial OS=Drosophila melanogaster OX=7227 GN=blw PE=1 SV=2	1111.91	1196.77	589.23	583.29	-1.85772	1.87636e-17	6.12351e-16	Down
V-type/F-type ATPases	evm.TU.chr30.37	26.8005	Clustered	Cluster 2	XP_028177510.1;XP_030029557.1	V-type proton ATPase 116 kDa subunit a isoform X2 [Ostrinia furnacalis];V-type proton ATPase 116 kDa subunit a1 [Manduca sexta]	-	-	K02154	ATPeV0A,ATP6N	http://www.genome.jp/dbget-bin/www_bget?ko:K02154	Lysosome;Phagosome;Oxidative phosphorylation;Collecting duct acid secretion;Synaptic vesicle cycle	ko04142,ko04145,ko00190,ko04966,ko04721	-	-	sp|Q29466|VPP1_BOVIN	V-type proton ATPase 116 kDa subunit a1 OS=Bos taurus OX=9913 GN=ATP6V0A1 PE=1 SV=1	327.06	375.46	233.44	215.54	-1.51998	9.10146e-11	1.5515e-09	Down
V-type/F-type ATPases	evm.TU.chr30.185	26.8005	Clustered	Cluster 2	XP_026745075.1	V-type proton ATPase 116 kDa subunit a-like isoform X3 [Trichoplusia ni]	GO:0016021;GO:0015078;GO:0033179	integral component of membrane;proton transmembrane transporter activity;proton-transporting V-type ATPase, V0 domain	K02154	ATPeV0A,ATP6N	http://www.genome.jp/dbget-bin/www_bget?ko:K02154	Lysosome;Phagosome;Oxidative phosphorylation;Collecting duct acid secretion;Synaptic vesicle cycle	ko04142,ko04145,ko00190,ko04966,ko04721	KOG2189	Vacuolar H+-ATPase V0 sector, subunit a	sp|Q93050|VPP1_HUMAN	V-type proton ATPase 116 kDa subunit a1 OS=Homo sapiens OX=9606 GN=ATP6V0A1 PE=1 SV=3	126.97	148.32	27.42	25.6	-3.24306	6.07418e-38	8.61731e-36	Down
V-type/F-type ATPases	evm.TU.chr30.183	26.8005	Clustered	Cluster 2	XP_028033152.1	V-type proton ATPase 116 kDa subunit a isoform X5 [Bombyx mandarina]	-	-	K02154	ATPeV0A,ATP6N	http://www.genome.jp/dbget-bin/www_bget?ko:K02154	Lysosome;Phagosome;Oxidative phosphorylation;Collecting duct acid secretion;Synaptic vesicle cycle	ko04142,ko04145,ko00190,ko04966,ko04721	KOG2189	Vacuolar H+-ATPase V0 sector, subunit a	sp|Q29466|VPP1_BOVIN	V-type proton ATPase 116 kDa subunit a1 OS=Bos taurus OX=9913 GN=ATP6V0A1 PE=1 SV=1	253.21	321.28	65.37	62.36	-3.04616	1.19884e-36	1.52439e-34	Down
V-type/F-type ATPases	evm.TU.chr25.85	27.7425	Clustered	Cluster 2	XP_030037186.1	V-type proton ATPase subunit D [Manduca sexta]	GO:0006811;GO:0042626	ion transport;ATPase-coupled transmembrane transporter activity	K02149	ATPeV1D,ATP6M	http://www.genome.jp/dbget-bin/www_bget?ko:K02149	Phagosome;mTOR signaling pathway;Oxidative phosphorylation;Collecting duct acid secretion;Synaptic vesicle cycle	ko04145,ko04150,ko00190,ko04966,ko04721	KOG1647	Vacuolar H+-ATPase V1 sector, subunit D	sp|Q9U0S4|VATD_MANSE	V-type proton ATPase subunit D OS=Manduca sexta OX=7130 PE=2 SV=1	266.34	309.93	160.15	121.15	-1.88471	1.00574e-11	1.91402e-10	Down
V-type/F-type ATPases	evm.TU.chr25.322	27.7425	Clustered	Cluster 2	XP_030028570.1	LOW QUALITY PROTEIN: V-type proton ATPase catalytic subunit A [Manduca sexta]	GO:0033180;GO:0005524;GO:0046933;GO:0046961	proton-transporting V-type ATPase, V1 domain;ATP binding;proton-transporting ATP synthase activity, rotational mechanism;proton-transporting ATPase activity, rotational mechanism	K02145	ATPeV1A,ATP6A	http://www.genome.jp/dbget-bin/www_bget?ko:K02145	Phagosome;mTOR signaling pathway;Oxidative phosphorylation;Collecting duct acid secretion;Synaptic vesicle cycle	ko04145,ko04150,ko00190,ko04966,ko04721	KOG1352	Vacuolar H+-ATPase V1 sector, subunit A	sp|P31400|VATA_MANSE	V-type proton ATPase catalytic subunit A OS=Manduca sexta OX=7130 GN=VHAA PE=2 SV=1	727.42	901.2	369.93	308.13	-2.10355	2.25099e-16	6.75534e-15	Down
V-type/F-type ATPases	evm.TU.chr20.206	26.8005	Clustered	Cluster 2	XP_030027990.1	V-type proton ATPase 116 kDa subunit a1 isoform X2 [Manduca sexta]	GO:0015078;GO:0000220;GO:0016021	proton transmembrane transporter activity;vacuolar proton-transporting V-type ATPase, V0 domain;integral component of membrane	K02154	ATPeV0A,ATP6N	http://www.genome.jp/dbget-bin/www_bget?ko:K02154	Lysosome;Phagosome;Oxidative phosphorylation;Collecting duct acid secretion;Synaptic vesicle cycle	ko04142,ko04145,ko00190,ko04966,ko04721	-	-	sp|Q29466|VPP1_BOVIN	V-type proton ATPase 116 kDa subunit a1 OS=Bos taurus OX=9913 GN=ATP6V0A1 PE=1 SV=1	1.53	1.16	0.45	0.7	-2.15388	1.16649e-05	9.65486e-05	Down
V-type/F-type ATPases	evm.TU.chr20.19	26.8005	Clustered	Cluster 2	XP_028168345.1;BAM19394.1	ATP synthase subunit beta, mitochondrial isoform X1 [Ostrinia furnacalis];ATP synthase-beta, partial [Papilio xuthus]	GO:0046933;GO:0046961;GO:0045261;GO:0005524	proton-transporting ATP synthase activity, rotational mechanism;proton-transporting ATPase activity, rotational mechanism;proton-transporting ATP synthase complex, catalytic core F(1);ATP binding	K02133	ATPeF1B,ATP5B,ATP2	http://www.genome.jp/dbget-bin/www_bget?ko:K02133	Oxidative phosphorylation;Thermogenesis	ko00190,ko04714	KOG1350	F0F1-type ATP synthase, beta subunit	sp|Q05825|ATPB_DROME	ATP synthase subunit beta, mitochondrial OS=Drosophila melanogaster OX=7227 GN=ATPsynbeta PE=1 SV=3	1021.52	1052.35	392.74	411.91	-2.28206	3.49958e-27	2.37446e-25	Down
V-type/F-type ATPases	evm.TU.chr20.186	27.7425	Clustered	Cluster 2	GBP35902.1	V-type proton ATPase subunit F [Eumeta japonica]	GO:0033180;GO:0046961	proton-transporting V-type ATPase, V1 domain;proton-transporting ATPase activity, rotational mechanism	K02151	ATPeV1F,ATP6S14	http://www.genome.jp/dbget-bin/www_bget?ko:K02151	Phagosome;mTOR signaling pathway;Oxidative phosphorylation;Collecting duct acid secretion;Synaptic vesicle cycle	ko04145,ko04150,ko00190,ko04966,ko04721	KOG3432	Vacuolar H+-ATPase V1 sector, subunit F	sp|P31478|VATF_MANSE	V-type proton ATPase subunit F OS=Manduca sexta OX=7130 GN=VHA14 PE=2 SV=1	1029.45	1010.9	387.31	298.03	-2.40323	3.02636e-19	1.1519e-17	Down
V-type/F-type ATPases	evm.TU.chr20.15	26.8005	Clustered	Cluster 2	XP_030027888.1	ATP synthase subunit beta, mitochondrial [Manduca sexta]	GO:0005524;GO:0045261;GO:0046961;GO:0046933	ATP binding;proton-transporting ATP synthase complex, catalytic core F(1);proton-transporting ATPase activity, rotational mechanism;proton-transporting ATP synthase activity, rotational mechanism	K02133	ATPeF1B,ATP5B,ATP2	http://www.genome.jp/dbget-bin/www_bget?ko:K02133	Oxidative phosphorylation;Thermogenesis	ko00190,ko04714	KOG1350	F0F1-type ATP synthase, beta subunit	sp|Q05825|ATPB_DROME	ATP synthase subunit beta, mitochondrial OS=Drosophila melanogaster OX=7227 GN=ATPsynbeta PE=1 SV=3	440.08	463.09	147.98	167.51	-2.40802	6.93261e-33	7.12606e-31	Down
V-type/F-type ATPases	evm.TU.chr2.24	27.7425	Clustered	Cluster 2	XP_030022782.1;ADI61824.1	V-type proton ATPase 16 kDa proteolipid subunit [Manduca sexta];endonuclease-reverse transcriptase [Bombyx mori]	GO:0033179;GO:0004519;GO:0015078;GO:0003964;GO:0005774;GO:0016021	proton-transporting V-type ATPase, V0 domain;endonuclease activity;proton transmembrane transporter activity;RNA-directed DNA polymerase activity;vacuolar membrane;integral component of membrane	K02155	ATPeV0C,ATP6L	http://www.genome.jp/dbget-bin/www_bget?ko:K02155	Lysosome;Phagosome;Oxidative phosphorylation;Collecting duct acid secretion;Synaptic vesicle cycle	ko04142,ko04145,ko00190,ko04966,ko04721	KOG0232	Vacuolar H+-ATPase V0 sector, subunits c/c'	sp|P55277|VATL_HELVI;sp|P31403|VATL_MANSE	V-type proton ATPase 16 kDa proteolipid subunit OS=Heliothis virescens OX=7102 GN=VHA16 PE=2 SV=1;V-type proton ATPase 16 kDa proteolipid subunit OS=Manduca sexta OX=7130 GN=VHA16 PE=2 SV=1	5715.56	6507.1	2889.68	2439.19	-2.06624	2.091e-16	6.30828e-15	Down
V-type/F-type ATPases	evm.TU.chr18.266	27.7425	Clustered	Cluster 2	XP_030038446.1	V-type proton ATPase 21 kDa proteolipid subunit [Manduca sexta]	GO:0015078;GO:0033179;GO:0016021	proton transmembrane transporter activity;proton-transporting V-type ATPase, V0 domain;integral component of membrane	K03661	ATPeV0B,ATP6F	http://www.genome.jp/dbget-bin/www_bget?ko:K03661	Lysosome;Phagosome;Oxidative phosphorylation;Synaptic vesicle cycle	ko04142,ko04145,ko00190,ko04721	KOG0233	Vacuolar H+-ATPase V0 sector, subunit c''	sp|Q2TA24|VATO_BOVIN;sp|Q91V37|VATO_MOUSE	V-type proton ATPase 21 kDa proteolipid subunit OS=Bos taurus OX=9913 GN=ATP6V0B PE=1 SV=1;V-type proton ATPase 21 kDa proteolipid subunit OS=Mus musculus OX=10090 GN=Atp6v0b PE=1 SV=1	870.79	950.22	521.66	403.08	-1.74697	1.21513e-11	2.28968e-10	Down
V-type/F-type ATPases	evm.TU.chr17.3	27.7425	Clustered	Cluster 2	XP_028037385.1	V-type proton ATPase subunit d [Bombyx mandarina]	GO:0033179;GO:0015078	proton-transporting V-type ATPase, V0 domain;proton transmembrane transporter activity	K02146	ATPeV0D,ATP6D	http://www.genome.jp/dbget-bin/www_bget?ko:K02146	Lysosome;Phagosome;Oxidative phosphorylation;Collecting duct acid secretion;Synaptic vesicle cycle	ko04142,ko04145,ko00190,ko04966,ko04721	KOG2957	Vacuolar H+-ATPase V0 sector, subunit d	sp|Q25531|VA0D_MANSE	V-type proton ATPase subunit d OS=Manduca sexta OX=7130 PE=2 SV=1	494.35	551.9	368.55	316.08	-1.47612	2.35632e-09	3.35952e-08	Down
V-type/F-type ATPases	evm.TU.chr12.300	27.7425	Clustered	Cluster 2	XP_037296853.1	ATPase H(+)-transporting accessory protein 2-like [Manduca sexta]	GO:0038023;GO:0005886;GO:0016021;GO:0005789	signaling receptor activity;plasma membrane;integral component of membrane;endoplasmic reticulum membrane	K19514	ATP6AP2,PRR	http://www.genome.jp/dbget-bin/www_bget?ko:K19514	Renin-angiotensin system	ko04614	-	-	sp|Q9VHG4|RENR_DROME	ATPase H(+)-transporting accessory protein 2 OS=Drosophila melanogaster OX=7227 GN=ATP6AP2 PE=1 SV=1	745.61	827.69	410.62	348.08	-1.91525	1.32046e-14	3.35807e-13	Down
V-type/F-type ATPases	evm.TU.chr12.237	27.7425	Clustered	Cluster 2	AII16888.1	ATP synthase subunit c [Antheraea yamamai]	GO:0016021;GO:0045263;GO:0008289;GO:0015078;GO:0015986	integral component of membrane;proton-transporting ATP synthase complex, coupling factor F(o);lipid binding;proton transmembrane transporter activity;ATP synthesis coupled proton transport	K02128	ATPeF0C,ATP5G,ATP9	http://www.genome.jp/dbget-bin/www_bget?ko:K02128	Oxidative phosphorylation;Thermogenesis	ko00190,ko04714	KOG3025	Mitochondrial F1F0-ATP synthase, subunit c/ATP9/proteolipid	sp|Q9U505|AT5G_MANSE	ATP synthase lipid-binding protein, mitochondrial OS=Manduca sexta OX=7130 PE=2 SV=1	3359.2	3318.82	2011.41	1933.39	-1.63182	1.72521e-13	3.85109e-12	Down
Mitochondrial ribosome	evm.TU.chr8.51	23.7949	Clustered	Cluster 2	XP_035454812.1;CAB3237893.1	probable 28S ribosomal protein S16, mitochondrial [Spodoptera frugiperda];unnamed protein product [Arctia plantaginis]	GO:0003735;GO:0005840;GO:0006412	structural constituent of ribosome;ribosome;translation	K02959	RP-S16,MRPS16,rpsP	http://www.genome.jp/dbget-bin/www_bget?ko:K02959	Ribosome	ko03010	KOG3419	Mitochondrial/chloroplast ribosomal protein S16	sp|Q9V6Y3|RT16_DROME	Probable 28S ribosomal protein S16, mitochondrial OS=Drosophila melanogaster OX=7227 GN=mRpS16 PE=2 SV=1	39.05	38.14	23.9	22.55	-1.59743	2.14353e-08	2.70557e-07	Down
Mitochondrial ribosome	evm.TU.chr8.125	23.7949	Clustered	Cluster 2	PCG68419.1;XP_035454757.1	hypothetical protein B5V51_5267 [Heliothis virescens];probable 39S ribosomal protein L24, mitochondrial [Spodoptera frugiperda]	GO:0005840;GO:0006412;GO:0003723;GO:0003735	ribosome;translation;RNA binding;structural constituent of ribosome	K02895	RP-L24,MRPL24,rplX	http://www.genome.jp/dbget-bin/www_bget?ko:K02895	Ribosome	ko03010	-	-	sp|Q9VMY1|RM24_DROME;sp|Q29MA5|RM24_DROPS	Probable 39S ribosomal protein L24, mitochondrial OS=Drosophila melanogaster OX=7227 GN=mRpL24 PE=2 SV=1;Probable 39S ribosomal protein L24, mitochondrial OS=Drosophila pseudoobscura pseudoobscura OX=46245 GN=mRpL24 PE=3 SV=1	80.18	72.52	40.27	40.66	-1.78573	8.40329e-13	1.75488e-11	Down
Mitochondrial ribosome	evm.TU.chr7.264	23.7949	Clustered	Cluster 2	CAB3222516.1	unnamed protein product [Arctia plantaginis]	GO:0005739;GO:0032543;GO:0003735;GO:0005840	mitochondrion;mitochondrial translation;structural constituent of ribosome;ribosome	K17424	MRPL43	http://www.genome.jp/dbget-bin/www_bget?ko:K17424	-	-	KOG3445	Mitochondrial/chloroplast ribosomal protein 36a	sp|Q99N89|RM43_MOUSE	39S ribosomal protein L43, mitochondrial OS=Mus musculus OX=10090 GN=Mrpl43 PE=1 SV=1	13.91	15.51	4.44	5.6	-2.43822	3.31122e-10	5.21951e-09	Down
Mitochondrial ribosome	evm.TU.chr5.33	23.9262	Clustered	Cluster 2	XP_037295794.1	28S ribosomal protein S18c, mitochondrial [Manduca sexta]	GO:0003735;GO:0005840;GO:0006412	structural constituent of ribosome;ribosome;translation	K02963	RP-S18,MRPS18,rpsR	http://www.genome.jp/dbget-bin/www_bget?ko:K02963	Ribosome	ko03010	KOG3162	Mitochondrial/chloroplast ribosomal protein S18	sp|Q8R2L5|RT18C_MOUSE	28S ribosomal protein S18c, mitochondrial OS=Mus musculus OX=10090 GN=Mrps18c PE=1 SV=1	16.99	17.54	16.97	15.35	-1.07425	0.00180208	0.00905576	Down
Mitochondrial ribosome	evm.TU.chr5.258	23.7949	Clustered	Cluster 2	PCG64922.1	hypothetical protein B5V51_9916 [Heliothis virescens]	GO:0005763	mitochondrial small ribosomal subunit	K02946	RP-S10,MRPS10,rpsJ	http://www.genome.jp/dbget-bin/www_bget?ko:K02946	Ribosome	ko03010	-	-	sp|Q9VFB2|RT10_DROME	28S ribosomal protein S10, mitochondrial OS=Drosophila melanogaster OX=7227 GN=mRpS10 PE=2 SV=2	19.85	19.79	13.81	11.93	-1.47757	4.09328e-05	0.000304971	Down
Mitochondrial ribosome	evm.TU.chr49.3	23.7949	Clustered	Cluster 2	KPJ03060.1	39S ribosomal protein L39, mitochondrial [Papilio xuthus]	GO:0106311;GO:0005524;GO:0043039;GO:0106310;GO:0004812;GO:0005840;GO:0008033	protein serine/threonine kinase activity;ATP binding;tRNA aminoacylation;protein serine kinase activity;aminoacyl-tRNA ligase activity;ribosome;tRNA processing	K17420	MRPL39	http://www.genome.jp/dbget-bin/www_bget?ko:K17420	-	-	KOG3087	Serine/threonine protein kinase	sp|Q9VUJ0|RM39_DROME	39S ribosomal protein L39, mitochondrial OS=Drosophila melanogaster OX=7227 GN=mRpL39 PE=2 SV=2	6.77	7.17	3.99	3.98	-1.68798	5.13613e-08	6.16982e-07	Down
Mitochondrial ribosome	evm.TU.chr47.266	23.7949	Clustered	Cluster 2	XP_004921862.1;ADP21464.1	39S ribosomal protein L11, mitochondrial [Bombyx mori];mitochondrial ribosomal protein L11 [Antheraea yamamai]	GO:0003735;GO:0006412;GO:0005840	structural constituent of ribosome;translation;ribosome	K02867	RP-L11,MRPL11,rplK	http://www.genome.jp/dbget-bin/www_bget?ko:K02867	Ribosome	ko03010	KOG3257	Mitochondrial/chloroplast ribosomal protein L11	sp|Q9VFJ2|RM11_DROME	39S ribosomal protein L11, mitochondrial OS=Drosophila melanogaster OX=7227 GN=mRpL11 PE=2 SV=1	23.94	23.17	17.92	17.14	-1.25149	2.9718e-05	0.000227234	Down
Mitochondrial ribosome	evm.TU.chr40.4	21.9203	Unclustered	Cluster 2	XP_026732019.1	uncharacterized protein LOC113496853 [Trichoplusia ni]	-	-	K02863	RP-L1,MRPL1,rplA	http://www.genome.jp/dbget-bin/www_bget?ko:K02863	Ribosome	ko03010	-	-	sp|Q99N96|RM01_MOUSE;sp|A6QPQ5|RM01_BOVIN	39S ribosomal protein L1, mitochondrial OS=Mus musculus OX=10090 GN=Mrpl1 PE=1 SV=2;39S ribosomal protein L1, mitochondrial OS=Bos taurus OX=9913 GN=MRPL1 PE=1 SV=1	26.33	26.58	15.52	19.03	-1.51176	3.86624e-10	6.03344e-09	Down
Mitochondrial ribosome	evm.TU.chr4.617	24	Clustered	Cluster 2	XP_026764408.1	39S ribosomal protein L30, mitochondrial [Galleria mellonella]	GO:0006412;GO:0015934;GO:0003735	translation;large ribosomal subunit;structural constituent of ribosome	K02907	RP-L30,MRPL30,rpmD	http://www.genome.jp/dbget-bin/www_bget?ko:K02907	Ribosome	ko03010	-	-	-	-	17.71	13.88	6.19	5.45	-2.28883	3.02203e-06	2.77413e-05	Down
Mitochondrial ribosome	evm.TU.chr39.26	23.7949	Clustered	Cluster 2	XP_021199373.1	40S ribosomal protein S12, mitochondrial [Helicoverpa armigera]	GO:0015935;GO:0006412;GO:0003735	small ribosomal subunit;translation;structural constituent of ribosome	K02950	RP-S12,MRPS12,rpsL	http://www.genome.jp/dbget-bin/www_bget?ko:K02950	Ribosome	ko03010	KOG1750	Mitochondrial/chloroplast ribosomal protein S12	sp|P10735|RT12_DROME	40S ribosomal protein S12, mitochondrial OS=Drosophila melanogaster OX=7227 GN=tko PE=1 SV=1	24.62	23.23	17.73	18.85	-1.23623	0.00312326	0.014725	Down
Mitochondrial ribosome	evm.TU.chr37.39	23.7949	Clustered	Cluster 2	XP_026755022.1;XP_030023678.1	28S ribosomal protein S15, mitochondrial [Galleria mellonella];28S ribosomal protein S15, mitochondrial [Manduca sexta]	GO:0006412;GO:0005840;GO:0003735	translation;ribosome;structural constituent of ribosome	K02956	RP-S15,MRPS15,rpsO	http://www.genome.jp/dbget-bin/www_bget?ko:K02956	Ribosome	ko03010	-	-	sp|Q8WTC1|RT15_DROME	28S ribosomal protein S15, mitochondrial OS=Drosophila melanogaster OX=7227 GN=bonsai PE=2 SV=2	25.57	25.38	20.62	23.51	-1.09487	1.23113e-05	0.000101214	Down
Mitochondrial ribosome	evm.TU.chr37.310	22.9233	Clustered	Cluster 2	ADP21469.1	mitochondrial ribosomal protein L17 [Antheraea yamamai]	GO:0003735;GO:0006412;GO:0005840	structural constituent of ribosome;translation;ribosome	K02881	RP-L18,MRPL18,rplR	http://www.genome.jp/dbget-bin/www_bget?ko:K02881	Ribosome	ko03010	KOG3333	Mitochondrial/chloroplast ribosomal protein L18	sp|Q9H0U6|RM18_HUMAN	39S ribosomal protein L18, mitochondrial OS=Homo sapiens OX=9606 GN=MRPL18 PE=1 SV=1	24.19	26.77	13.95	14.02	-1.85065	1.69024e-10	2.77121e-09	Down
Mitochondrial ribosome	evm.TU.chr36.40	23.7949	Clustered	Cluster 2	XP_030037166.1	uncharacterized protein LOC115452716 [Manduca sexta]	GO:0005761	mitochondrial ribosome	K17429	MRPL48	http://www.genome.jp/dbget-bin/www_bget?ko:K17429	-	-	-	-	-	-	23.17	25.06	20.55	17.6	-1.20835	7.43361e-05	0.000521264	Down
Mitochondrial ribosome	evm.TU.chr3.542	23.7949	Clustered	Cluster 2	XP_030024223.2	LOW QUALITY PROTEIN: 28S ribosomal protein S22, mitochondrial, partial [Manduca sexta]	-	-	K17401	MRPS22	http://www.genome.jp/dbget-bin/www_bget?ko:K17401	-	-	-	-	sp|Q9CXW2|RT22_MOUSE	28S ribosomal protein S22, mitochondrial OS=Mus musculus OX=10090 GN=Mrps22 PE=1 SV=1	17.33	18.28	13.9	13.39	-1.25959	2.67548e-06	2.48122e-05	Down
Mitochondrial ribosome	evm.TU.chr28.273	22.6462	Clustered	Cluster 2	KOB77540.1	Mitochondrial ribosomal protein L41 [Operophtera brumata]	GO:0005739;GO:0005840	mitochondrion;ribosome	K17422	MRPL41	http://www.genome.jp/dbget-bin/www_bget?ko:K17422	-	-	-	-	sp|Q291A0|RM41_DROPS	39S ribosomal protein L41, mitochondrial OS=Drosophila pseudoobscura pseudoobscura OX=46245 GN=mRpL41 PE=3 SV=1	28.35	35.95	11.48	14.57	-2.16854	2.6601e-08	3.32823e-07	Down
Mitochondrial ribosome	evm.TU.chr27.70	23.7949	Clustered	Cluster 2	PCG72652.1;KPJ00302.1	hypothetical protein B5V51_607 [Heliothis virescens];28S ribosomal protein S29, mitochondrial [Papilio xuthus]	GO:0005761;GO:0006915;GO:0015935;GO:0006487;GO:0008250;GO:0016021	mitochondrial ribosome;apoptotic process;small ribosomal subunit;protein N-linked glycosylation;oligosaccharyltransferase complex;integral component of membrane	K17560;K17408	URI1;DAP3,MRPS29	http://www.genome.jp/dbget-bin/www_bget?ko:K17560;http://www.genome.jp/dbget-bin/www_bget?ko:K17408	-	-	KOG3928	Mitochondrial ribosome small subunit component, mediator of apoptosis DAP3	sp|P82922|RT29_BOVIN	28S ribosomal protein S29, mitochondrial OS=Bos taurus OX=9913 GN=DAP3 PE=1 SV=3	15.25	14.41	7.79	7.82	-1.64838	2.48756e-09	3.53781e-08	Down
Mitochondrial ribosome	evm.TU.chr23.228	23.7949	Clustered	Cluster 2	KPJ07345.1	28S ribosomal protein S31, mitochondrial [Papilio machaon]	GO:0005615;GO:0005164;GO:0005125;GO:0006955;GO:0016021;GO:0003735;GO:0005763	extracellular space;tumor necrosis factor receptor binding;cytokine activity;immune response;integral component of membrane;structural constituent of ribosome;mitochondrial small ribosomal subunit	-	-	-	-	-	-	-	sp|Q92665|RT31_HUMAN	28S ribosomal protein S31, mitochondrial OS=Homo sapiens OX=9606 GN=MRPS31 PE=1 SV=3	2.65	2.65	0.94	2.42	-1.61141	0.000556822	0.00323904	Down
Mitochondrial ribosome	evm.TU.chr22.305	23.7949	Clustered	Cluster 2	KOB74692.1	Uncharacterized protein OBRU01_08034 [Operophtera brumata]	GO:0003735;GO:0032543;GO:0005739;GO:0005840	structural constituent of ribosome;mitochondrial translation;mitochondrion;ribosome	K16174	MRPS18B,MRPS18-2	http://www.genome.jp/dbget-bin/www_bget?ko:K16174	-	-	-	-	sp|Q5TM62|RT18B_MACMU	28S ribosomal protein S18b, mitochondrial OS=Macaca mulatta OX=9544 GN=MRPS18B PE=3 SV=1	26.28	26.65	17.02	21.21	-1.3598	6.44912e-07	6.57787e-06	Down
Mitochondrial ribosome	evm.TU.chr21.359	23.7949	Clustered	Cluster 2	XP_030020631.1;VEN49389.1	39S ribosomal protein L46, mitochondrial [Manduca sexta];unnamed protein product [Callosobruchus maculatus]	GO:0003676;GO:0016787;GO:0003735;GO:0005739;GO:0005840	nucleic acid binding;hydrolase activity;structural constituent of ribosome;mitochondrion;ribosome	K17427	MRPL46	http://www.genome.jp/dbget-bin/www_bget?ko:K17427	-	-	-	-	sp|Q5RK00|RM46_RAT	39S ribosomal protein L46, mitochondrial OS=Rattus norvegicus OX=10116 GN=Mrpl46 PE=2 SV=1	19.21	18.71	13.88	16.68	-1.24636	2.98585e-06	2.74826e-05	Down
Mitochondrial ribosome	evm.TU.chr2.504	23.7949	Clustered	Cluster 2	XP_026326895.1	probable 28S ribosomal protein S6, mitochondrial [Hyposmocoma kahamanoa]	GO:0005840;GO:0019843;GO:0006412;GO:0003735	ribosome;rRNA binding;translation;structural constituent of ribosome	K02990	RP-S6,MRPS6,rpsF	http://www.genome.jp/dbget-bin/www_bget?ko:K02990	Ribosome	ko03010	KOG4708	Mitochondrial ribosomal protein MRP17	sp|Q9VZD5|RT06_DROME	Probable 28S ribosomal protein S6, mitochondrial OS=Drosophila melanogaster OX=7227 GN=mRpS6 PE=2 SV=1	16.79	15.05	13.39	13.62	-1.11514	0.000248393	0.00155561	Down
Mitochondrial ribosome	evm.TU.chr2.178	23.7949	Clustered	Cluster 2	XP_028028542.1	39S ribosomal protein L27, mitochondrial [Bombyx mandarina]	GO:0005840;GO:0006412;GO:0003735	ribosome;translation;structural constituent of ribosome	K02899	RP-L27,MRPL27,rpmA	http://www.genome.jp/dbget-bin/www_bget?ko:K02899	Ribosome	ko03010	KOG4600	Mitochondrial ribosomal protein MRP7 (L2)	sp|Q99N92|RM27_MOUSE	39S ribosomal protein L27, mitochondrial OS=Mus musculus OX=10090 GN=Mrpl27 PE=1 SV=1	56.07	59.83	46.44	47.63	-1.16048	3.18882e-05	0.000242317	Down
Mitochondrial ribosome	evm.TU.chr2.116	24	Clustered	Cluster 2	XP_037302312.1;KAF9801846.1	uncharacterized protein LOC115453000 isoform X1 [Manduca sexta];hypothetical protein SFRURICE_009699 [Spodoptera frugiperda]	GO:0005840	ribosome	K17406	MRPS27	http://www.genome.jp/dbget-bin/www_bget?ko:K17406	-	-	KOG4570	Uncharacterized conserved protein	sp|Q32PI8|RT27_BOVIN	28S ribosomal protein S27, mitochondrial OS=Bos taurus OX=9913 GN=MRPS27 PE=1 SV=1	13.42	12.36	49.88	48.88	1.05625	2.84171e-05	0.000217966	Up
Mitochondrial ribosome	evm.TU.chr18.141	23.7949	Clustered	Cluster 2	XP_004931963.2	39S ribosomal protein L47, mitochondrial [Bombyx mori]	-	-	K17428	MRPL47,NCM1	http://www.genome.jp/dbget-bin/www_bget?ko:K17428	-	-	KOG3331	Mitochondrial/chloroplast ribosomal protein L4/L29	sp|Q9HD33|RM47_HUMAN	39S ribosomal protein L47, mitochondrial OS=Homo sapiens OX=9606 GN=MRPL47 PE=1 SV=2	29.59	29.2	25.57	26.18	-1.0606	5.51858e-05	0.000400727	Down
Mitochondrial ribosome	evm.TU.chr17.160	23.7949	Clustered	Cluster 2	XP_030034453.1	39S ribosomal protein L3, mitochondrial [Manduca sexta]	GO:0003735;GO:0005737;GO:0005840;GO:0006412	structural constituent of ribosome;cytoplasm;ribosome;translation	K02906	RP-L3,MRPL3,rplC	http://www.genome.jp/dbget-bin/www_bget?ko:K02906	Ribosome	ko03010	KOG3141	Mitochondrial/chloroplast ribosomal protein L3	sp|Q99N95|RM03_MOUSE	39S ribosomal protein L3, mitochondrial OS=Mus musculus OX=10090 GN=Mrpl3 PE=1 SV=1	24.31	22.29	12.03	11.53	-1.85964	8.53247e-12	1.63652e-10	Down
Mitochondrial ribosome	evm.TU.chr16.203	23.7949	Clustered	Cluster 2	XP_028043527.1;XP_030029310.2	39S ribosomal protein L2, mitochondrial [Bombyx mandarina];39S ribosomal protein L2, mitochondrial [Manduca sexta]	GO:0006412;GO:0005840;GO:0003735	translation;ribosome;structural constituent of ribosome	K02886	RP-L2,MRPL2,rplB	http://www.genome.jp/dbget-bin/www_bget?ko:K02886	Ribosome	ko03010	KOG0438	Mitochondrial/chloroplast ribosomal protein L2	sp|Q498T4|RM02_RAT	39S ribosomal protein L2, mitochondrial OS=Rattus norvegicus OX=10116 GN=Mrpl2 PE=2 SV=1	29.71	26.83	12.52	13.96	-1.98156	7.21737e-15	1.87717e-13	Down
Mitochondrial ribosome	evm.TU.chr16.185	21.9203	Unclustered	Cluster 2	XP_030036900.2	39S ribosomal protein L23, mitochondrial [Manduca sexta]	GO:0003735;GO:0005840;GO:0006412	structural constituent of ribosome;ribosome;translation	K02892	RP-L23,MRPL23,rplW	http://www.genome.jp/dbget-bin/www_bget?ko:K02892	Ribosome	ko03010	KOG4089	Predicted mitochondrial ribosomal protein L23	sp|Q5TUE9|RM23_ANOGA	Probable 39S ribosomal protein L23, mitochondrial OS=Anopheles gambiae OX=7165 GN=mRpL23 PE=3 SV=1	30.71	26.91	23.21	20.26	-1.26661	4.29365e-05	0.000318379	Down
Mitochondrial ribosome	evm.TU.chr15.37	23.7949	Clustered	Cluster 2	XP_028033361.1	39S ribosomal protein L12, mitochondrial [Bombyx mandarina]	GO:0006412;GO:0005840;GO:0003735	translation;ribosome;structural constituent of ribosome	K02935	RP-L7,MRPL12,rplL	http://www.genome.jp/dbget-bin/www_bget?ko:K02935	Ribosome	ko03010	KOG1715	Mitochondrial/chloroplast ribosomal protein L12	sp|Q9DB15|RM12_MOUSE;sp|Q7YR75|RM12_BOVIN	39S ribosomal protein L12, mitochondrial OS=Mus musculus OX=10090 GN=Mrpl12 PE=1 SV=2;39S ribosomal protein L12, mitochondrial OS=Bos taurus OX=9913 GN=MRPL12 PE=1 SV=1	45.21	45.58	20.28	18.12	-2.10619	1.5831e-14	4.00227e-13	Down
Mitochondrial ribosome	evm.TU.chr10.362	23.9262	Clustered	Cluster 2	XP_026743145.1	28S ribosomal protein S17, mitochondrial [Trichoplusia ni]	GO:0003735;GO:0005763;GO:0006412	structural constituent of ribosome;mitochondrial small ribosomal subunit;translation	K02961	RP-S17,MRPS17,rpsQ	http://www.genome.jp/dbget-bin/www_bget?ko:K02961	Ribosome	ko03010	-	-	sp|P82916|RT17_BOVIN	28S ribosomal protein S17, mitochondrial OS=Bos taurus OX=9913 GN=MRPS17 PE=1 SV=3	20.55	18.09	14.79	16.16	-1.18241	0.00353313	0.0163918	Down
Mitochondrial ribosome	GWHABGR00000030.93	23.7949	Clustered	Cluster 2	KOB70483.1	Mitochondrial ribosomal protein S21 [Operophtera brumata]	GO:0006412;GO:0005840;GO:0003735	translation;ribosome;structural constituent of ribosome	K02970	RP-S21,MRPS21,rpsU	http://www.genome.jp/dbget-bin/www_bget?ko:K02970	Ribosome	ko03010	-	-	sp|P82921|RT21_HUMAN	28S ribosomal protein S21, mitochondrial OS=Homo sapiens OX=9606 GN=MRPS21 PE=1 SV=3	10.46	11.73	4.52	5.45	-2.0476	1.57764e-12	3.24721e-11	Down
Mitochondrial ribosome	GWHABGR00000023.275	23.7949	Clustered	Cluster 2	XP_030035666.1	39S ribosomal protein L21, mitochondrial [Manduca sexta]	GO:0005840	ribosome	K02888	RP-L21,MRPL21,rplU	http://www.genome.jp/dbget-bin/www_bget?ko:K02888	Ribosome	ko03010	KOG1686	Mitochondrial/chloroplast ribosomal L21 protein	sp|Q2TBS2|RM21_BOVIN	39S ribosomal protein L21, mitochondrial OS=Bos taurus OX=9913 GN=MRPL21 PE=1 SV=1	22.08	20.03	18.83	18.5	-1.04891	0.0001656	0.00107882	Down
Cytosolic ribosome	evm.TU.chr9.297	28.0695	Clustered	Cluster 2	XP_030033357.1	U3 small nucleolar ribonucleoprotein protein MPP10 [Manduca sexta]	GO:0005732;GO:0034457;GO:0006364	sno(s)RNA-containing ribonucleoprotein complex;Mpp10 complex;rRNA processing	K14559	MPP10	http://www.genome.jp/dbget-bin/www_bget?ko:K14559	Ribosome biogenesis in eukaryotes	ko03008	KOG2600	U3 small nucleolar ribonucleoprotein (snoRNP) subunit - Mpp10p	sp|O00566|MPP10_HUMAN	U3 small nucleolar ribonucleoprotein protein MPP10 OS=Homo sapiens OX=9606 GN=MPHOSPH10 PE=1 SV=2	2.17	2.9	9.67	13.31	1.27805	3.79104e-05	0.000284552	Up
Cytosolic ribosome	evm.TU.chr7.339	26.7765	Clustered	Cluster 2	XP_030036223.2;XP_030036219.2	zinc finger protein 771 isoform X3 [Manduca sexta];WD repeat-containing protein 74 [Manduca sexta]	GO:0005634;GO:0008270;GO:0042273;GO:0005730	nucleus;zinc ion binding;ribosomal large subunit biogenesis;nucleolus	K14841	NSA1,WDR74	http://www.genome.jp/dbget-bin/www_bget?ko:K14841	-	-	KOG3881	Uncharacterized conserved protein	sp|Q6RFH5|WDR74_HUMAN;sp|Q58D06|WDR74_BOVIN	WD repeat-containing protein 74 OS=Homo sapiens OX=9606 GN=WDR74 PE=1 SV=1;WD repeat-containing protein 74 OS=Bos taurus OX=9913 GN=WDR74 PE=2 SV=1	5.6	4.27	18.03	24.47	1.09376	0.000116877	0.000786786	Up
Cytosolic ribosome	evm.TU.chr5.36	24.7354	Clustered	Cluster 2	RVE45991.1;XP_030031732.2	hypothetical protein evm_009333 [Chilo suppressalis];nucleolar protein 12 [Manduca sexta]	GO:0003723	RNA binding	K14837	NOP12	http://www.genome.jp/dbget-bin/www_bget?ko:K14837	-	-	KOG0118	FOG: RRM domain	sp|Q8C5L7|RBM34_MOUSE	RNA-binding protein 34 OS=Mus musculus OX=10090 GN=Rbm34 PE=1 SV=2	10.85	10.68	41	58.72	1.29032	8.0046e-09	1.05942e-07	Up
Cytosolic ribosome	evm.TU.chr5.22	28.0695	Clustered	Cluster 2	XP_037295735.1	nucleolar protein 14 homolog [Manduca sexta]	GO:0042254;GO:0005730;GO:0032040	ribosome biogenesis;nucleolus;small-subunit processome	K14766	NOP14,UTP2	http://www.genome.jp/dbget-bin/www_bget?ko:K14766	-	-	KOG2147	Nucleolar protein involved in 40S ribosome biogenesis	sp|Q9VEJ2|NOP14_DROME	Nucleolar protein 14 homolog OS=Drosophila melanogaster OX=7227 GN=l(3)07882 PE=2 SV=2	0.9	0.92	3.14	4.35	1.13136	0.000144435	0.000955442	Up
Cytosolic ribosome	evm.TU.chr5.153	28.0695	Clustered	Cluster 2	XP_030029875.1;KAF9823575.1	U3 small nucleolar ribonucleoprotein protein IMP4 [Manduca sexta];hypothetical protein SFRURICE_011881 [Spodoptera frugiperda]	GO:0006364;GO:0010181;GO:0016491;GO:0042134	rRNA processing;FMN binding;oxidoreductase activity;rRNA primary transcript binding	K14561	IMP4	http://www.genome.jp/dbget-bin/www_bget?ko:K14561	Ribosome biogenesis in eukaryotes	ko03008	KOG2781	U3 small nucleolar ribonucleoprotein (snoRNP) component	sp|Q0VD01|IMP4_BOVIN	U3 small nucleolar ribonucleoprotein protein IMP4 OS=Bos taurus OX=9913 GN=IMP4 PE=2 SV=1	5.34	6.09	27.34	35.65	1.53638	1.2469e-08	1.61299e-07	Up
Cytosolic ribosome	evm.TU.chr49.37	28.0695	Clustered	Cluster 2	PCG73967.1	hypothetical protein B5V51_14048 [Heliothis virescens]	GO:0003723	RNA binding	K14790	NOP9	http://www.genome.jp/dbget-bin/www_bget?ko:K14790	-	-	-	-	sp|Q8BMC4|NOP9_MOUSE	Nucleolar protein 9 OS=Mus musculus OX=10090 GN=Nop9 PE=1 SV=1	8.35	7.68	5.43	6.59	-1.31488	9.95907e-07	9.85913e-06	Down
Cytosolic ribosome	evm.TU.chr49.281	25.8449	Clustered	Cluster 2	PCG66250.1	hypothetical protein B5V51_7946 [Heliothis virescens]	GO:0003723;GO:0005730	RNA binding;nucleolus	K11884	PNO1,DIM2	http://www.genome.jp/dbget-bin/www_bget?ko:K11884	-	-	KOG3273	Predicted RNA-binding protein Pno1p interacting with Nob1p and involved in 26S proteasome assembly	sp|Q29IG6|PNO1_DROPS	RNA-binding protein pno1 OS=Drosophila pseudoobscura pseudoobscura OX=46245 GN=l(1)G0004 PE=3 SV=1	156.49	130.26	546.2	565.05	1.07775	1.98715e-06	1.88669e-05	Up
Cytosolic ribosome	evm.TU.chr47.150	23.3498	Clustered	Cluster 2	XP_035449810.1	ribosomal RNA processing protein 36 homolog [Spodoptera frugiperda]	GO:0000469;GO:0005730	cleavage involved in rRNA processing;nucleolus	K14795	RRP36	http://www.genome.jp/dbget-bin/www_bget?ko:K14795	-	-	KOG3190	Uncharacterized conserved protein	sp|A7SL20|RRP36_NEMVE	Ribosomal RNA processing protein 36 homolog OS=Nematostella vectensis OX=45351 GN=v1g245966 PE=3 SV=1	11.32	11.61	43.56	51.56	1.16522	1.62247e-05	0.000130451	Up
Cytosolic ribosome	evm.TU.chr46.79	24.5169	Clustered	Cluster 2	XP_013186088.1	PREDICTED: uncharacterized protein CG1785 [Amyelois transitella]	GO:0005730;GO:0000027;GO:0005654	nucleolus;ribosomal large subunit assembly;nucleoplasm	K14840	NOP53,GLTSCR2	http://www.genome.jp/dbget-bin/www_bget?ko:K14840	-	-	KOG2823	Cellular protein (glioma tumor suppressor candidate region gene 2)	sp|Q9W3C2|NOP53_DROME	Ribosome biogenesis protein NOP53 OS=Drosophila melanogaster OX=7227 GN=CG1785 PE=2 SV=1	25.33	26.04	156.33	174.3	1.79628	2.37611e-17	7.65259e-16	Up
Cytosolic ribosome	evm.TU.chr44.97	28.0695	Clustered	Cluster 2	PCG77723.1	hypothetical protein B5V51_6508 [Heliothis virescens]	GO:0006364;GO:0032040;GO:0005730	rRNA processing;small-subunit processome;nucleolus	K14567	UTP14	http://www.genome.jp/dbget-bin/www_bget?ko:K14567	Ribosome biogenesis in eukaryotes	ko03008	KOG2172	Uncharacterized conserved protein	sp|Q9BVJ6|UT14A_HUMAN	U3 small nucleolar RNA-associated protein 14 homolog A OS=Homo sapiens OX=9606 GN=UTP14A PE=1 SV=1	5.63	5.45	26.08	32.17	1.49445	8.01816e-11	1.37778e-09	Up
Cytosolic ribosome	evm.TU.chr40.278	27.8069	Clustered	Cluster 2	XP_021193908.1;XP_026731878.1;XP_030027278.2	ATP-dependent RNA helicase DDX18-like [Helicoverpa armigera];ATP-dependent RNA helicase DDX18-like [Trichoplusia ni];ATP-dependent RNA helicase DDX18 isoform X2 [Manduca sexta]	GO:0003723;GO:0016787;GO:0005524;GO:0003724	RNA binding;hydrolase activity;ATP binding;RNA helicase activity	K13179	DDX18,HAS1	http://www.genome.jp/dbget-bin/www_bget?ko:K13179	-	-	KOG0342	ATP-dependent RNA helicase pitchoune	sp|Q8K363|DDX18_MOUSE;sp|Q54S03|DDX18_DICDI	ATP-dependent RNA helicase DDX18 OS=Mus musculus OX=10090 GN=Ddx18 PE=1 SV=1;Probable ATP-dependent RNA helicase ddx18 OS=Dictyostelium discoideum OX=44689 GN=ddx18 PE=3 SV=1	0.99	0.78	5.97	6.88	1.95585	5.66764e-07	5.83278e-06	Up
Cytosolic ribosome	evm.TU.chr4.685	27.8069	Clustered	Cluster 2	XP_037300836.1;XP_037301680.1	nucleolar complex protein 4 homolog A-like, partial [Manduca sexta];LOW QUALITY PROTEIN: nucleolar complex protein 4 homolog B-like [Manduca sexta]	GO:0042254	ribosome biogenesis	K14771	NOC4,UTP19	http://www.genome.jp/dbget-bin/www_bget?ko:K14771	-	-	KOG2154	Predicted nucleolar protein involved in ribosome biogenesis	sp|Q6NRQ2|NOC41_XENLA	Nucleolar complex protein 4 homolog A OS=Xenopus laevis OX=8355 GN=noc4l-a PE=2 SV=1	3.15	3.01	12.05	16.58	1.32344	5.50657e-09	7.47239e-08	Up
Cytosolic ribosome	evm.TU.chr4.683	28.0695	Clustered	Cluster 2	XP_026323919.1	probable ribosome production factor 1 [Hyposmocoma kahamanoa]	GO:0042134;GO:0006364	rRNA primary transcript binding;rRNA processing	K14846	RPF1	http://www.genome.jp/dbget-bin/www_bget?ko:K14846	-	-	KOG2780	Ribosome biogenesis protein RPF1, contains IMP4 domain	sp|Q9VKB4|RPF1_DROME	Probable ribosome production factor 1 OS=Drosophila melanogaster OX=7227 GN=CG6712 PE=2 SV=1	8.05	9.18	32.5	38.49	1.15507	3.54761e-05	0.000267567	Up
Cytosolic ribosome	evm.TU.chr38.218	27.8069	Clustered	Cluster 2	XP_026762552.1;XP_037294683.1	glutamate-rich WD repeat-containing protein 1 [Galleria mellonella];glutamate-rich WD repeat-containing protein 1-like [Manduca sexta]	GO:0005634	nucleus	K14848	RRB1,GRWD1	http://www.genome.jp/dbget-bin/www_bget?ko:K14848	-	-	KOG0302	Ribosome Assembly protein	sp|Q1JQD2|GRWD1_BOVIN	Glutamate-rich WD repeat-containing protein 1 OS=Bos taurus OX=9913 GN=GRWD1 PE=2 SV=1	23.46	22.12	19.07	21.81	-1.055	6.32118e-06	5.46647e-05	Down
Cytosolic ribosome	evm.TU.chr37.85	27.2045	Clustered	Cluster 2	XP_021196728.1	probable ATP-dependent RNA helicase kurz [Helicoverpa armigera]	GO:0003676;GO:0005524;GO:0003724;GO:0016787	nucleic acid binding;ATP binding;RNA helicase activity;hydrolase activity	K14780	DHX37,DHR1	http://www.genome.jp/dbget-bin/www_bget?ko:K14780	-	-	KOG0926	DEAH-box RNA helicase	sp|O46072|KZ_DROME	Probable ATP-dependent RNA helicase kurz OS=Drosophila melanogaster OX=7227 GN=kz PE=1 SV=1	14.02	14.26	10.54	8.57	-1.43201	6.33568e-08	7.54218e-07	Down
Cytosolic ribosome	evm.TU.chr37.201	25.7968	Clustered	Cluster 2	XP_030040113.1	probable ATP-dependent RNA helicase DDX55 homolog [Manduca sexta]	GO:0003724;GO:0005524;GO:0003723;GO:0016787	RNA helicase activity;ATP binding;RNA binding;hydrolase activity	K14809	DDX55,SPB4	http://www.genome.jp/dbget-bin/www_bget?ko:K14809	-	-	KOG0345	ATP-dependent RNA helicase	sp|Q9VHU1|DDX55_DROME	Probable ATP-dependent RNA helicase DDX55 homolog OS=Drosophila melanogaster OX=7227 GN=CG9630 PE=2 SV=1	2.03	1.71	5.92	8.66	1.04654	0.0025629	0.0123546	Up
Cytosolic ribosome	evm.TU.chr34.380	28.0695	Clustered	Cluster 2	XP_030030259.2	protein Aatf [Manduca sexta]	GO:0005634	nucleus	K14782	AATF,BFR2	http://www.genome.jp/dbget-bin/www_bget?ko:K14782	-	-	KOG2773	Apoptosis antagonizing transcription factor/protein transport protein	sp|Q5ZIM6|AATF_CHICK	Protein AATF OS=Gallus gallus OX=9031 GN=AATF PE=2 SV=1	4.48	4.41	16.18	19.85	1.12313	1.6587e-05	0.000133115	Up
Cytosolic ribosome	evm.TU.chr34.208	28.0695	Clustered	Cluster 2	XP_026739100.1	protein KRI1 homolog isoform X1 [Trichoplusia ni]	-	-	K14786	KRI1	http://www.genome.jp/dbget-bin/www_bget?ko:K14786	-	-	KOG2409	KRR1-interacting protein involved in 40S ribosome biogenesis	sp|Q9VTU0|KRI1_DROME	Protein KRI1 homolog OS=Drosophila melanogaster OX=7227 GN=CG5645 PE=1 SV=1	9.09	8.45	37.57	44.14	1.32376	2.42722e-09	3.45773e-08	Up
Cytosolic ribosome	evm.TU.chr33.165	28.0695	Clustered	Cluster 2	XP_028173553.1	KRR1 small subunit processome component homolog [Ostrinia furnacalis]	GO:0006364;GO:0005730;GO:0003723	rRNA processing;nucleolus;RNA binding	K06961	KRR1	http://www.genome.jp/dbget-bin/www_bget?ko:K06961	-	-	KOG2874	rRNA processing protein	sp|B3N899|KRR1_DROER	KRR1 small subunit processome component homolog OS=Drosophila erecta OX=7220 GN=dbe PE=3 SV=1	14.51	15.24	89.96	96.3	1.76365	7.62635e-14	1.76646e-12	Up
Cytosolic ribosome	evm.TU.chr31.314	28.0695	Clustered	Cluster 2	XP_030027287.2	LOW QUALITY PROTEIN: something about silencing protein 10 [Manduca sexta]	-	-	K14767	UTP3,SAS10	http://www.genome.jp/dbget-bin/www_bget?ko:K14767	-	-	-	-	sp|Q9I7W5|SAS10_DROME	Something about silencing protein 10 OS=Drosophila melanogaster OX=7227 GN=Sas10 PE=1 SV=2	7.49	7.13	34.24	38.64	1.42698	7.82928e-09	1.03862e-07	Up
Cytosolic ribosome	evm.TU.chr31.159	26.8235	Clustered	Cluster 2	XP_030037088.1	probable ATP-dependent RNA helicase DDX47 [Manduca sexta]	-	-	K14777	DDX47,RRP3	http://www.genome.jp/dbget-bin/www_bget?ko:K14777	-	-	KOG0330	ATP-dependent RNA helicase	sp|Q9H0S4|DDX47_HUMAN	Probable ATP-dependent RNA helicase DDX47 OS=Homo sapiens OX=9606 GN=DDX47 PE=1 SV=1	11.77	9.79	40.11	47.38	1.12821	2.53147e-05	0.000195921	Up
Cytosolic ribosome	evm.TU.chr30.50	23.1133	Clustered	Cluster 2	XP_026755312.1;XP_028156790.1	proliferation-associated protein 2G4 [Galleria mellonella];proliferation-associated protein 2G4 [Ostrinia furnacalis]	-	-	-	-	-	-	-	KOG2776	Metallopeptidase	sp|Q6AYD3|PA2G4_RAT;sp|P50580|PA2G4_MOUSE	Proliferation-associated protein 2G4 OS=Rattus norvegicus OX=10116 GN=Pa2g4 PE=1 SV=1;Proliferation-associated protein 2G4 OS=Mus musculus OX=10090 GN=Pa2g4 PE=1 SV=3	62.9	61.17	34.42	41.54	-1.60525	4.50244e-15	1.202e-13	Down
Cytosolic ribosome	evm.TU.chr3.635	28.0695	Clustered	Cluster 2	XP_014370240.1;XP_037869278.1	PREDICTED: pescadillo homolog [Papilio machaon];pescadillo homolog [Bombyx mori]	GO:0000463;GO:0030687;GO:0005654;GO:0005730;GO:0000466;GO:0043021	maturation of LSU-rRNA from tricistronic rRNA transcript (SSU-rRNA, 5.8S rRNA, LSU-rRNA);preribosome, large subunit precursor;nucleoplasm;nucleolus;maturation of 5.8S rRNA from tricistronic rRNA transcript (SSU-rRNA, 5.8S rRNA, LSU-rRNA);ribonucleoprotein complex binding	K14843	PES1,NOP7	http://www.genome.jp/dbget-bin/www_bget?ko:K14843	-	-	KOG2481	Protein required for normal rRNA processing	sp|B4KID9|PESC_DROMO	Pescadillo homolog OS=Drosophila mojavensis OX=7230 GN=GI18209 PE=3 SV=1	18.91	18.7	65.71	77.89	1.03734	8.66631e-07	8.65162e-06	Up
Cytosolic ribosome	evm.TU.chr27.327	24.8575	Clustered	Cluster 2	PCG79831.1;XP_030026861.2	hypothetical protein B5V51_13512 [Heliothis virescens];probable ATP-dependent RNA helicase Dbp73D isoform X1 [Manduca sexta]	GO:0016787;GO:0005524;GO:0004386;GO:0003676	hydrolase activity;ATP binding;helicase activity;nucleic acid binding	K11577;K14807	KNTC1,ROD;DDX51,DBP6	http://www.genome.jp/dbget-bin/www_bget?ko:K11577;http://www.genome.jp/dbget-bin/www_bget?ko:K14807	-	-	KOG0350	DEAD-box ATP-dependent RNA helicase	sp|P26802|DDX51_DROME	Probable ATP-dependent RNA helicase Dbp73D OS=Drosophila melanogaster OX=7227 GN=Dbp73D PE=2 SV=3	5.43	4.97	18.33	23.9	1.11529	3.75045e-06	3.376e-05	Up
Cytosolic ribosome	evm.TU.chr25.277	23.3651	Clustered	Cluster 2	XP_030036495.1	nuclear valosin-containing protein-like [Manduca sexta]	GO:0016887;GO:0005524	ATP hydrolysis activity;ATP binding	K14571	RIX7,NVL	http://www.genome.jp/dbget-bin/www_bget?ko:K14571	Ribosome biogenesis in eukaryotes	ko03008	KOG0733	Nuclear AAA ATPase (VCP subfamily)	sp|O15381|NVL_HUMAN	Nuclear valosin-containing protein-like OS=Homo sapiens OX=9606 GN=NVL PE=1 SV=1	0.13	0.1	2.05	2.32	3.39639	3.89977e-10	6.08023e-09	Up
Cytosolic ribosome	evm.TU.chr24.316	28.0695	Seed	Cluster 2	XP_013199610.1	PREDICTED: ribosome biogenesis regulatory protein homolog [Amyelois transitella]	GO:0042254;GO:0005634	ribosome biogenesis;nucleus	K14852	RRS1	http://www.genome.jp/dbget-bin/www_bget?ko:K14852	-	-	KOG1765	Regulator of ribosome synthesis	sp|Q15050|RRS1_HUMAN	Ribosome biogenesis regulatory protein homolog OS=Homo sapiens OX=9606 GN=RRS1 PE=1 SV=2	12.23	10.8	57.5	67.3	1.545	7.20382e-11	1.24533e-09	Up
Cytosolic ribosome	evm.TU.chr21.371	25.7968	Clustered	Cluster 2	XP_034827170.1;XP_026751896.1	DDB1- and CUL4-associated factor 13 [Maniola hyperantus];DDB1- and CUL4-associated factor 13 [Galleria mellonella]	GO:0005730;GO:0016567	nucleolus;protein ubiquitination	K11806	DCAF13,WDSOF1	http://www.genome.jp/dbget-bin/www_bget?ko:K11806	-	-	KOG0268	Sof1-like rRNA processing protein (contains WD40 repeats)	sp|Q803X4|DCA13_DANRE	DDB1- and CUL4-associated factor 13 OS=Danio rerio OX=7955 GN=dcaf13 PE=2 SV=1	13.95	14.26	59.93	60.88	1.22416	3.00085e-07	3.23572e-06	Up
Cytosolic ribosome	evm.TU.chr2.63	23.6269	Clustered	Cluster 2	XP_030022806.1	ribosomal RNA-processing protein 8 [Manduca sexta]	GO:0032259;GO:0006364;GO:0008168;GO:0005730	methylation;rRNA processing;methyltransferase activity;nucleolus	K14850	RRP8	http://www.genome.jp/dbget-bin/www_bget?ko:K14850	-	-	KOG3045	Predicted RNA methylase involved in rRNA processing	sp|Q7K2B0|RRP8_DROME	Ribosomal RNA-processing protein 8 OS=Drosophila melanogaster OX=7227 GN=CG7137 PE=1 SV=1	4.38	4.48	21.08	23.18	1.30896	1.35332e-06	1.31027e-05	Up
Cytosolic ribosome	evm.TU.chr2.103	26.2452	Clustered	Cluster 2	XP_030022789.1	probable U3 small nucleolar RNA-associated protein 11 [Manduca sexta]	GO:0032040;GO:0006364;GO:0005730	small-subunit processome;rRNA processing;nucleolus	K14769	UTP11	http://www.genome.jp/dbget-bin/www_bget?ko:K14769	-	-	KOG3237	Uncharacterized conserved protein	sp|Q9W3C0|UTP11_DROME	Probable U3 small nucleolar RNA-associated protein 11 OS=Drosophila melanogaster OX=7227 GN=CG1789 PE=2 SV=1	13.25	14.74	57.41	82.24	1.42052	2.89955e-08	3.61991e-07	Up
Cytosolic ribosome	evm.TU.chr19.95	28.0695	Clustered	Cluster 2	XP_013173252.1	PREDICTED: ribosome production factor 2 homolog [Papilio xuthus]	GO:0005730;GO:0019843;GO:0000027;GO:0000470	nucleolus;rRNA binding;ribosomal large subunit assembly;maturation of LSU-rRNA	K14847	RPF2	http://www.genome.jp/dbget-bin/www_bget?ko:K14847	-	-	KOG3031	Protein required for biogenesis of the ribosomal 60S subunit	sp|Q9VEB3|RPF2_DROME	Ribosome production factor 2 homolog OS=Drosophila melanogaster OX=7227 GN=Non3 PE=2 SV=3	14.23	12.41	77.37	98.63	1.82481	7.02825e-15	1.83633e-13	Up
Cytosolic ribosome	evm.TU.chr17.173	28.0695	Clustered	Cluster 2	XP_026727027.1	nucleolar complex protein 2 homolog [Trichoplusia ni]	-	-	K14833	NOC2	http://www.genome.jp/dbget-bin/www_bget?ko:K14833	-	-	-	-	sp|Q9VIF0|NOC2L_DROME	Nucleolar complex protein 2 homolog OS=Drosophila melanogaster OX=7227 GN=CG9246 PE=1 SV=1	6.43	5.64	20.44	26.26	1.0523	0.000611404	0.00350781	Up
Cytosolic ribosome	evm.TU.chr16.38	28.0695	Clustered	Cluster 2	ACY95333.1	ribosomal biogenesis protein RLP24 [Manduca sexta]	-	-	K02896	RP-L24e,RPL24	http://www.genome.jp/dbget-bin/www_bget?ko:K02896	Ribosome	ko03010	KOG1723	60s ribosomal protein L30 isolog	sp|Q9VGN9|RLP24_DROME	Probable ribosome biogenesis protein RLP24 OS=Drosophila melanogaster OX=7227 GN=RpL24-like PE=1 SV=1	91.44	86.64	566.89	611.75	1.7592	3.49818e-15	9.44179e-14	Up
Cytosolic ribosome	evm.TU.chr14.268	28.0695	Clustered	Cluster 2	XP_030028300.2	ribosome biogenesis protein BMS1 homolog [Manduca sexta]	GO:0042254;GO:0005525;GO:0005730	ribosome biogenesis;GTP binding;nucleolus	K14569	BMS1	http://www.genome.jp/dbget-bin/www_bget?ko:K14569	Ribosome biogenesis in eukaryotes	ko03008	KOG1951	GTP-binding protein AARP2 involved in 40S ribosome biogenesis	sp|Q14692|BMS1_HUMAN	Ribosome biogenesis protein BMS1 homolog OS=Homo sapiens OX=9606 GN=BMS1 PE=1 SV=1	4.25	3.75	14	21.12	1.2147	7.56898e-07	7.63839e-06	Up
Cytosolic ribosome	evm.TU.chr13.503	28.0695	Clustered	Cluster 2	XP_030019545.1	nucleolar GTP-binding protein 1 [Manduca sexta]	GO:0005730;GO:0042254;GO:0005525	nucleolus;ribosome biogenesis;GTP binding	K06943	NOG1	http://www.genome.jp/dbget-bin/www_bget?ko:K06943	Ribosome biogenesis in eukaryotes	ko03008	KOG1490	GTP-binding protein CRFG/NOG1 (ODN superfamily)	sp|Q9V411|NOG1_DROME	Nucleolar GTP-binding protein 1 OS=Drosophila melanogaster OX=7227 GN=Non1 PE=2 SV=1	52.85	53.01	194.25	225.95	1.09412	6.38085e-08	7.59069e-07	Up
Cytosolic ribosome	evm.TU.chr11.314	27.1515	Clustered	Cluster 2	XP_037292850.1;PCG68727.1	CCAAT/enhancer-binding protein zeta [Manduca sexta];hypothetical protein B5V51_4922 [Heliothis virescens]	-	-	K14832	MAK21,NOC1,CEBPZ	http://www.genome.jp/dbget-bin/www_bget?ko:K14832	-	-	KOG2038	CAATT-binding transcription factor/60S ribosomal subunit biogenesis protein	sp|Q03701|CEBPZ_HUMAN	CCAAT/enhancer-binding protein zeta OS=Homo sapiens OX=9606 GN=CEBPZ PE=1 SV=3	7.17	6.89	41.71	51.36	1.78409	8.28292e-14	1.91108e-12	Up
Cytosolic ribosome	GWHABGR00000034.427	24.1398	Clustered	Cluster 2	XP_021187856.1	uncharacterized protein LOC110374467 [Helicoverpa armigera]	GO:0016021	integral component of membrane	-	-	-	-	-	-	-	-	-	14.72	15.45	8.51	8.84	-1.67786	2.30295e-08	2.90466e-07	Down
Cytosolic ribosome	GWHABGR00000030.113	25.893	Clustered	Cluster 2	KAF9809758.1	hypothetical protein SFRURICE_000239 [Spodoptera frugiperda]	GO:0016021	integral component of membrane	-	-	-	-	-	-	-	sp|Q66IS8|TM177_XENLA	Transmembrane protein 177 OS=Xenopus laevis OX=8355 GN=tmem177 PE=2 SV=2	16.27	18.1	8.84	9.67	-1.77997	6.94612e-12	1.34579e-10	Down
Cytosolic ribosome	GWHABGR00000025.217	27.0985	Clustered	Cluster 2	XP_028033294.1;XP_022837685.1	probable RNA-binding protein 19 [Bombyx mandarina];probable RNA-binding protein 19 [Spodoptera litura]	GO:0003723	RNA binding	K14787	MRD1,RBM19	http://www.genome.jp/dbget-bin/www_bget?ko:K14787	-	-	KOG0110	RNA-binding protein (RRM superfamily)	sp|Q8R3C6|RBM19_MOUSE	Probable RNA-binding protein 19 OS=Mus musculus OX=10090 GN=Rbm19 PE=1 SV=1	4.5	4.47	17.21	24.61	1.34598	7.82326e-08	9.17309e-07	Up
Cytosolic ribosome	GWHABGR00000017.127	28.0695	Clustered	Cluster 2	XP_030036567.1	ribosomal L1 domain-containing protein CG13096 [Manduca sexta]	-	-	K14775	UTP30,RSL1D1	http://www.genome.jp/dbget-bin/www_bget?ko:K14775	-	-	KOG1685	Uncharacterized conserved protein	sp|Q9VLK2|Y3096_DROME	Ribosomal L1 domain-containing protein CG13096 OS=Drosophila melanogaster OX=7227 GN=CG13096 PE=1 SV=1	9.2	10.05	36.01	43.01	1.1437	2.24024e-06	2.10602e-05	Up
