# Supplementary material for: Integrating Full-Length and Second-Generation Transcriptomes to Elucidate the ApNPV-Induced Transcriptional Reprogramming in Antheraea pernyi Midgut
Source: Insects. 2025 Jul 31;16(8):792. doi: 10.3390/insects16080792 (PMC12386421; doi:10.3390/insects16080792)
Supplement: Supplementary file 1 [file insects-16-00792-s001.zip › Table S2.xlsx]

## Sheet: Sheet1
Table S2: Transcription factors identified in the midgut of A. pernyi
Gene ID	Family
evm.TU.chr1.123	zf-C2H2
evm.TU.chr1.128	bHLH
evm.TU.chr1.142	bHLH
evm.TU.chr1.185	Forkhead
evm.TU.chr1.19	Homeobox
evm.TU.chr1.218	THAP
evm.TU.chr1.222	THAP
evm.TU.chr1.256	zf-C2H2
evm.TU.chr1.275	zf-C2H2
evm.TU.chr1.276	Forkhead
evm.TU.chr1.288	zf-C2H2
evm.TU.chr1.309	bHLH
evm.TU.chr1.35	bZIP
evm.TU.chr1.374	zf-C2H2
evm.TU.chr1.396	zf-LITAF-like
evm.TU.chr1.452	CSD
evm.TU.chr1.471	Forkhead
evm.TU.chr1.480	Homeobox
evm.TU.chr1.486	Homeobox
evm.TU.chr1.531	bHLH
evm.TU.chr1.55	CSD
evm.TU.chr1.579	RXR-like
evm.TU.chr1.583	HTH
evm.TU.chr1.622	ETS
evm.TU.chr1.624	BTB
evm.TU.chr1.626	HTH
evm.TU.chr1.635	Homeobox
evm.TU.chr1.653	zf-C2H2
evm.TU.chr1.655	zf-C2H2
evm.TU.chr1.660	zf-C2H2
evm.TU.chr1.68	zf-C2H2
evm.TU.chr1.682	THAP
evm.TU.chr1.688	RXR-like
evm.TU.chr1.707	RXR-like
evm.TU.chr1.726	RXR-like
evm.TU.chr1.753	RXR-like
evm.TU.chr1.759	RXR-like
evm.TU.chr1.78	RXR-like
evm.TU.chr1.780	RXR-like
evm.TU.chr1.785	RXR-like
evm.TU.chr1.817	RXR-like
evm.TU.chr1.834	RXR-like
evm.TU.chr1.854	BTB
evm.TU.chr1.98	RXR-like
evm.TU.chr10.2	bZIP
evm.TU.chr10.31	HMG
evm.TU.chr10.352	ARID
evm.TU.chr10.376	HTH
evm.TU.chr10.385	BTB
evm.TU.chr10.472	Forkhead
evm.TU.chr11.110	zf-C2H2
evm.TU.chr11.112	zf-C2H2
evm.TU.chr11.122	zf-C2H2
evm.TU.chr11.139	zf-C2H2
evm.TU.chr11.140	zf-C2H2
evm.TU.chr11.153	zf-C2H2
evm.TU.chr11.154	zf-C2H2
evm.TU.chr11.158	HTH
evm.TU.chr11.201	zf-CCCH
evm.TU.chr11.238	Homeobox
evm.TU.chr11.245	NFYC
evm.TU.chr11.263	zf-C2H2
evm.TU.chr11.264	zf-C2H2
evm.TU.chr11.267	zf-C2H2
evm.TU.chr11.282	Homeobox
evm.TU.chr11.307	NFYB
evm.TU.chr11.31	zf-C2H2
evm.TU.chr11.349	zf-CCCH
evm.TU.chr11.37	HTH
evm.TU.chr11.372	bZIP
evm.TU.chr11.38	HTH
evm.TU.chr12.100	MH1
evm.TU.chr12.164	HTH
evm.TU.chr12.211	zf-BED
evm.TU.chr12.216	zf-BED
evm.TU.chr12.236	zf-C2H2
evm.TU.chr12.240	bZIP
evm.TU.chr12.286	CSL
evm.TU.chr12.292	CSL
evm.TU.chr12.308	BTB
evm.TU.chr12.313	Homeobox
evm.TU.chr12.322	Homeobox
evm.TU.chr12.324	HTH
evm.TU.chr12.335	Homeobox
evm.TU.chr12.338	Homeobox
evm.TU.chr12.340	Homeobox
evm.TU.chr12.344	Homeobox
evm.TU.chr12.345	Homeobox
evm.TU.chr12.346	Homeobox
evm.TU.chr12.347	Homeobox
evm.TU.chr12.348	Homeobox
evm.TU.chr12.351	Homeobox
evm.TU.chr12.38	zf-C2H2
evm.TU.chr12.400	Homeobox
evm.TU.chr12.46	zf-C2H2
evm.TU.chr12.55	BTB
evm.TU.chr12.60	zf-C2H2
evm.TU.chr12.78	bHLH
evm.TU.chr13.11	zf-C2H2
evm.TU.chr13.12	zf-C2H2
evm.TU.chr13.156	Homeobox
evm.TU.chr13.170	Homeobox
evm.TU.chr13.205	RXR-like
evm.TU.chr13.255	HTH
evm.TU.chr13.290	CP2
evm.TU.chr13.303	MH1
evm.TU.chr13.304	zf-C2H2
evm.TU.chr13.321	Homeobox
evm.TU.chr13.322	Homeobox
evm.TU.chr13.348	zf-CCCH
evm.TU.chr13.387	zf-C2H2
evm.TU.chr13.389	zf-C2H2
evm.TU.chr13.495	zf-C2H2
evm.TU.chr13.496	zf-C2H2
evm.TU.chr13.504	bHLH
evm.TU.chr13.531	zf-C2H2
evm.TU.chr13.9	Homeobox
evm.TU.chr14.107	zf-C2H2
evm.TU.chr14.23	COE
evm.TU.chr14.283	THAP
evm.TU.chr14.304	Homeobox
evm.TU.chr15.118	HTH
evm.TU.chr15.166	ETS
evm.TU.chr15.168	ETS
evm.TU.chr15.232	zf-C2H2
evm.TU.chr15.298	HMG
evm.TU.chr15.394	zf-C2H2
evm.TU.chr15.87	zf-C2H2
evm.TU.chr16.166	Forkhead
evm.TU.chr16.230	bZIP
evm.TU.chr17.115	zf-CCCH
evm.TU.chr17.16	RXR-like
evm.TU.chr17.167	zf-C2H2
evm.TU.chr17.198	T-box
evm.TU.chr17.203	T-box
evm.TU.chr17.205	T-box
evm.TU.chr17.212	Homeobox
evm.TU.chr17.239	zf-C2H2
evm.TU.chr17.240	zf-C2H2
evm.TU.chr17.315	BTB
evm.TU.chr17.316	zf-C2H2
evm.TU.chr17.333	HMG
evm.TU.chr17.335	HMG
evm.TU.chr17.338	HMG
evm.TU.chr17.340	HMG
evm.TU.chr17.36	Homeobox
evm.TU.chr17.360	zf-C2H2
evm.TU.chr17.361	zf-C2H2
evm.TU.chr17.369	zf-C2H2
evm.TU.chr17.383	zf-C2H2
evm.TU.chr17.420	zf-C2H2
evm.TU.chr17.435	CSL
evm.TU.chr17.446	HTH
evm.TU.chr17.46	BTB
evm.TU.chr17.483	bHLH
evm.TU.chr17.485	CSRNP_N
evm.TU.chr17.51	zf-C2H2
evm.TU.chr17.52	zf-C2H2
evm.TU.chr17.66	bZIP
evm.TU.chr17.70	zf-C2H2
evm.TU.chr18.103	T-box
evm.TU.chr18.110	T-box
evm.TU.chr18.134	Forkhead
evm.TU.chr18.217	GATA
evm.TU.chr18.246	NFYC
evm.TU.chr18.248	NFYB
evm.TU.chr18.399	zf-C2H2
evm.TU.chr18.422	RFX
evm.TU.chr18.83	BTB
evm.TU.chr18.93	CSD
evm.TU.chr18.97	zf-C2H2
evm.TU.chr18.98	zf-C2H2
evm.TU.chr19.107	BTB
evm.TU.chr19.179	zf-C2H2
evm.TU.chr19.281	HTH
evm.TU.chr19.287	Homeobox
evm.TU.chr19.344	SRF
evm.TU.chr19.345	SRF
evm.TU.chr19.36	bZIP
evm.TU.chr2.176	zf-LITAF-like
evm.TU.chr2.177	zf-LITAF-like
evm.TU.chr2.205	bZIP
evm.TU.chr2.226	HTH
evm.TU.chr2.286	zf-C2H2
evm.TU.chr2.324	TEA
evm.TU.chr2.328	HMG
evm.TU.chr2.346	zf-C2H2
evm.TU.chr2.37	Forkhead
evm.TU.chr2.373	bHLH
evm.TU.chr2.376	bHLH
evm.TU.chr2.378	bHLH
evm.TU.chr2.379	bHLH
evm.TU.chr2.380	bHLH
evm.TU.chr2.381	bHLH
evm.TU.chr2.4	ETS
evm.TU.chr2.415	zf-C2H2
evm.TU.chr2.445	ETS
evm.TU.chr2.464	Homeobox
evm.TU.chr2.514	Homeobox
evm.TU.chr2.545	BTB
evm.TU.chr2.651	zf-C2H2
evm.TU.chr20.113	Forkhead
evm.TU.chr20.115	Forkhead
evm.TU.chr20.189	zf-C2H2
evm.TU.chr20.193	Nrf1
evm.TU.chr20.20	zf-C2H2
evm.TU.chr20.277	zf-C2H2
evm.TU.chr20.32	zf-C2H2
evm.TU.chr20.33	BTB
evm.TU.chr20.6	THAP
evm.TU.chr20.7	zf-C2H2
evm.TU.chr20.79	bHLH
evm.TU.chr20.95	MBD
evm.TU.chr21.118	zf-C2H2
evm.TU.chr21.187	MH1
evm.TU.chr21.199	RHD
evm.TU.chr21.213	Homeobox
evm.TU.chr21.216	zf-C2H2
evm.TU.chr21.286	DACH
evm.TU.chr21.313	BTB
evm.TU.chr21.315	BTB
evm.TU.chr21.320	RXR-like
evm.TU.chr21.37	Pou
evm.TU.chr21.7	Forkhead
evm.TU.chr21.70	zf-C2H2
evm.TU.chr21.9	Forkhead
evm.TU.chr22.116	zf-C2H2
evm.TU.chr22.158	Homeobox
evm.TU.chr22.172	BTB
evm.TU.chr22.195	HMG
evm.TU.chr22.239	BTB
evm.TU.chr22.240	RHD
evm.TU.chr22.252	Homeobox
evm.TU.chr22.262	zf-C2H2
evm.TU.chr22.268	zf-C2H2
evm.TU.chr22.291	HTH
evm.TU.chr22.297	zf-C2H2
evm.TU.chr22.314	NFYB
evm.TU.chr22.315	NFYB
evm.TU.chr22.347	RXR-like
evm.TU.chr22.359	zf-CCCH
evm.TU.chr22.363	zf-CCCH
evm.TU.chr22.42	BTB
evm.TU.chr22.421	zf-C2H2
evm.TU.chr22.428	E2F
evm.TU.chr22.430	CBF
evm.TU.chr23.120	Homeobox
evm.TU.chr23.143	Forkhead
evm.TU.chr23.144	Forkhead
evm.TU.chr23.145	Forkhead
evm.TU.chr23.156	zf-C2H2
evm.TU.chr23.162	DM
evm.TU.chr23.265	NFYC
evm.TU.chr23.306	Nrf1
evm.TU.chr23.385	bHLH
evm.TU.chr23.393	zf-C2H2
evm.TU.chr23.399	zf-C2H2
evm.TU.chr23.400	zf-C2H2
evm.TU.chr23.408	HSF
evm.TU.chr23.44	zf-C2H2
evm.TU.chr23.59	zf-C2H2
evm.TU.chr24.126	zf-C2H2
evm.TU.chr24.211	Forkhead
evm.TU.chr24.257	Forkhead
evm.TU.chr24.261	Forkhead
evm.TU.chr24.263	zf-C2H2
evm.TU.chr24.276	zf-CCCH
evm.TU.chr24.322	zf-NF-X1
evm.TU.chr24.333	zf-C2H2
evm.TU.chr24.339	zf-C2H2
evm.TU.chr24.340	zf-C2H2
evm.TU.chr24.343	zf-C2H2
evm.TU.chr24.363	Homeobox
evm.TU.chr24.416	GATA
evm.TU.chr24.90	bHLH
evm.TU.chr25.155	bZIP
evm.TU.chr25.189	Homeobox
evm.TU.chr25.27	zf-CCCH
evm.TU.chr25.314	Homeobox
evm.TU.chr25.315	Homeobox
evm.TU.chr25.67	Forkhead
evm.TU.chr26.130	zf-C2H2
evm.TU.chr26.191	HMGA
evm.TU.chr26.249	BTB
evm.TU.chr26.273	zf-C2H2
evm.TU.chr26.285	Pou
evm.TU.chr26.30	zf-C2H2
evm.TU.chr26.303	THAP
evm.TU.chr26.307	THAP
evm.TU.chr26.32	zf-C2H2
evm.TU.chr26.328	bHLH
evm.TU.chr26.384	bHLH
evm.TU.chr27.122	zf-C2H2
evm.TU.chr27.173	BTB
evm.TU.chr27.185	TSC22
evm.TU.chr27.223	Homeobox
evm.TU.chr27.36	MYB
evm.TU.chr27.45	bHLH
evm.TU.chr27.7	MYB
evm.TU.chr27.76	HMG
evm.TU.chr28.13	BTB
evm.TU.chr28.15	HMG
evm.TU.chr28.161	zf-CCCH
evm.TU.chr28.172	PAX
evm.TU.chr28.173	PAX
evm.TU.chr28.224	zf-C2H2
evm.TU.chr28.227	zf-C2H2
evm.TU.chr28.228	zf-C2H2
evm.TU.chr28.261	HMG
evm.TU.chr28.340	zf-C2H2
evm.TU.chr28.346	zf-C2H2
evm.TU.chr28.62	BTB
evm.TU.chr28.63	zf-C2H2
evm.TU.chr28.66	zf-C2H2
evm.TU.chr29.1	zf-C2H2
evm.TU.chr29.133	THAP
evm.TU.chr29.139	zf-C2H2
evm.TU.chr29.14	zf-C2H2
evm.TU.chr29.157	zf-C2H2
evm.TU.chr29.173	zf-C2H2
evm.TU.chr29.216	zf-C2H2
evm.TU.chr29.224	zf-C2H2
evm.TU.chr29.27	zf-C2H2
evm.TU.chr29.295	ETS
evm.TU.chr29.300	HTH
evm.TU.chr29.305	BTB
evm.TU.chr29.313	zf-C2H2
evm.TU.chr29.316	zf-C2H2
evm.TU.chr29.317	zf-C2H2
evm.TU.chr29.318	zf-C2H2
evm.TU.chr29.319	zf-C2H2
evm.TU.chr29.320	zf-C2H2
evm.TU.chr29.321	zf-C2H2
evm.TU.chr29.346	STAT
evm.TU.chr29.347	zf-C2H2
evm.TU.chr29.349	zf-C2H2
evm.TU.chr29.350	zf-C2H2
evm.TU.chr29.352	zf-C2H2
evm.TU.chr29.353	zf-C2H2
evm.TU.chr29.354	zf-C2H2
evm.TU.chr29.355	THAP
evm.TU.chr29.356	zf-C2H2
evm.TU.chr29.389	bZIP
evm.TU.chr29.392	zf-C2H2
evm.TU.chr29.408	zf-C2H2
evm.TU.chr29.410	zf-C2H2
evm.TU.chr29.411	zf-C2H2
evm.TU.chr29.412	zf-C2H2
evm.TU.chr29.414	zf-C2H2
evm.TU.chr29.415	zf-C2H2
evm.TU.chr29.417	zf-C2H2
evm.TU.chr29.418	zf-C2H2
evm.TU.chr29.420	zf-C2H2
evm.TU.chr29.426	zf-C2H2
evm.TU.chr29.427	zf-C2H2
evm.TU.chr29.429	zf-C2H2
evm.TU.chr29.435	THAP
evm.TU.chr29.45	bHLH
evm.TU.chr29.64	zf-C2H2
evm.TU.chr29.65	zf-C2H2
evm.TU.chr3.139	bZIP
evm.TU.chr3.164	E2F
evm.TU.chr3.215	HTH
evm.TU.chr3.217	HMG
evm.TU.chr3.218	zf-CCCH
evm.TU.chr3.233	zf-C2H2
evm.TU.chr3.247	zf-C2HC
evm.TU.chr3.248	zf-C2HC
evm.TU.chr3.25	LRRFIP
evm.TU.chr3.26	LRRFIP
evm.TU.chr3.268	bHLH
evm.TU.chr3.327	zf-C2H2
evm.TU.chr3.330	zf-C2H2
evm.TU.chr3.360	RXR-like
evm.TU.chr3.418	BTB
evm.TU.chr3.421	bZIP
evm.TU.chr3.455	BTB
evm.TU.chr3.590	BTB
evm.TU.chr3.666	RXR-like
evm.TU.chr3.667	THAP
evm.TU.chr3.690	MYB
evm.TU.chr3.71	BTB
evm.TU.chr3.727	MYB
evm.TU.chr3.736	zf-C2H2
evm.TU.chr3.747	zf-C2H2
evm.TU.chr30.147	zf-C2H2
evm.TU.chr30.237	Homeobox
evm.TU.chr30.302	zf-MIZ
evm.TU.chr30.319	BTB
evm.TU.chr30.4	RHD
evm.TU.chr30.52	Tub
evm.TU.chr30.69	MYB
evm.TU.chr30.81	HMG
evm.TU.chr31.105	zf-C2H2
evm.TU.chr31.106	zf-C2H2
evm.TU.chr31.119	zf-C2H2
evm.TU.chr31.120	BTB
evm.TU.chr31.196	zf-C2H2
evm.TU.chr31.197	MYB
evm.TU.chr31.200	bHLH
evm.TU.chr31.249	CSD
evm.TU.chr31.251	HMG
evm.TU.chr31.291	zf-C2H2
evm.TU.chr31.297	TSC22
evm.TU.chr31.317	BTB
evm.TU.chr31.338	HMG
evm.TU.chr31.359	bHLH
evm.TU.chr32.173	zf-C2H2
evm.TU.chr32.192	zf-C2H2
evm.TU.chr32.198	bHLH
evm.TU.chr32.219	HMG
evm.TU.chr32.254	zf-C2H2
evm.TU.chr32.255	zf-C2H2
evm.TU.chr32.27	BTB
evm.TU.chr32.28	HTH
evm.TU.chr32.283	THAP
evm.TU.chr32.284	THAP
evm.TU.chr32.287	zf-C2H2
evm.TU.chr32.310	zf-C2H2
evm.TU.chr33.119	BTB
evm.TU.chr33.153	bHLH
evm.TU.chr33.172	bHLH
evm.TU.chr33.188	zf-C2H2
evm.TU.chr33.189	zf-C2H2
evm.TU.chr33.211	HTH
evm.TU.chr33.236	zf-C2H2
evm.TU.chr33.338	Forkhead
evm.TU.chr33.64	zf-C2H2
evm.TU.chr33.83	Homeobox
evm.TU.chr33.84	Pou
evm.TU.chr34.136	RXR-like
evm.TU.chr34.198	zf-C2H2
evm.TU.chr34.294	MYB
evm.TU.chr34.342	BTB
evm.TU.chr34.343	BTB
evm.TU.chr34.344	BTB
evm.TU.chr34.345	BTB
evm.TU.chr34.373	zf-C2H2
evm.TU.chr34.376	zf-C2H2
evm.TU.chr35.140	MH1
evm.TU.chr35.149	ARID
evm.TU.chr35.169	GCFC
evm.TU.chr35.224	zf-C2H2
evm.TU.chr35.248	zf-BED
evm.TU.chr35.312	MYB
evm.TU.chr35.32	zf-C2H2
evm.TU.chr35.344	HMG
evm.TU.chr35.381	THAP
evm.TU.chr36.108	HTH
evm.TU.chr36.112	Homeobox
evm.TU.chr36.160	zf-CCCH
evm.TU.chr36.163	bHLH
evm.TU.chr36.187	BTB
evm.TU.chr36.304	BTB
evm.TU.chr36.305	BTB
evm.TU.chr36.307	BTB
evm.TU.chr36.343	ETS
evm.TU.chr36.62	ARID
evm.TU.chr37.101	zf-C2H2
evm.TU.chr37.112	T-box
evm.TU.chr37.114	T-box
evm.TU.chr37.115	T-box
evm.TU.chr37.247	MYB
evm.TU.chr37.364	MYB
evm.TU.chr37.94	BTB
evm.TU.chr38.102	HTH
evm.TU.chr38.104	BTB
evm.TU.chr38.106	zf-C2H2
evm.TU.chr38.107	zf-C2H2
evm.TU.chr38.108	zf-C2H2
evm.TU.chr38.12	bHLH
evm.TU.chr38.165	zf-C2H2
evm.TU.chr38.170	bHLH
evm.TU.chr38.174	HTH
evm.TU.chr38.180	bHLH
evm.TU.chr38.239	bZIP
evm.TU.chr38.286	zf-C2H2
evm.TU.chr38.287	Homeobox
evm.TU.chr38.289	zf-C2H2
evm.TU.chr39.154	bHLH
evm.TU.chr39.157	zf-C2H2
evm.TU.chr39.17	zf-C2H2
evm.TU.chr39.21	zf-C2H2
evm.TU.chr39.214	bHLH
evm.TU.chr39.22	zf-C2H2
evm.TU.chr39.24	bZIP
evm.TU.chr39.25	bZIP
evm.TU.chr39.263	zf-CCCH
evm.TU.chr39.270	zf-C2H2
evm.TU.chr39.280	bHLH
evm.TU.chr39.289	MYB
evm.TU.chr39.66	HMG
evm.TU.chr39.73	zf-C2H2
evm.TU.chr39.91	Homeobox
evm.TU.chr39.98	bHLH
evm.TU.chr4.10	GATA
evm.TU.chr4.104	MBD
evm.TU.chr4.107	zf-C2H2
evm.TU.chr4.149	E2F
evm.TU.chr4.16	GATA
evm.TU.chr4.166	zf-C2H2
evm.TU.chr4.20	zf-C2H2
evm.TU.chr4.29	zf-C2H2
evm.TU.chr4.321	BTB
evm.TU.chr4.342	zf-C2H2
evm.TU.chr4.346	RFX
evm.TU.chr4.363	zf-C2H2
evm.TU.chr4.405	zf-LITAF-like
evm.TU.chr4.414	Homeobox
evm.TU.chr4.422	zf-C2H2
evm.TU.chr4.443	zf-C2H2
evm.TU.chr4.448	zf-C2H2
evm.TU.chr4.466	zf-C2H2
evm.TU.chr4.481	zf-C2H2
evm.TU.chr4.544	zf-C2H2
evm.TU.chr4.575	RXR-like
evm.TU.chr4.577	RXR-like
evm.TU.chr4.616	bZIP
evm.TU.chr4.621	MYB
evm.TU.chr4.626	RXR-like
evm.TU.chr4.648	zf-C2H2
evm.TU.chr4.670	Homeobox
evm.TU.chr4.698	Homeobox
evm.TU.chr4.7	GATA
evm.TU.chr4.706	BTB
evm.TU.chr4.708	BTB
evm.TU.chr4.709	zf-BED
evm.TU.chr4.80	zf-C2H2
evm.TU.chr4.85	GCFC
evm.TU.chr40.27	Homeobox
evm.TU.chr40.275	BTB
evm.TU.chr41.187	THAP
evm.TU.chr41.200	GATA
evm.TU.chr41.273	PAX
evm.TU.chr41.375	Homeobox
evm.TU.chr41.42	zf-C2H2
evm.TU.chr41.54	HTH
evm.TU.chr41.58	HTH
evm.TU.chr41.67	zf-LITAF-like
evm.TU.chr41.82	ARID
evm.TU.chr41.86	ETS
evm.TU.chr42.1	P53
evm.TU.chr42.162	bHLH
evm.TU.chr42.243	BTB
evm.TU.chr42.283	Homeobox
evm.TU.chr42.333	zf-C2H2
evm.TU.chr42.351	zf-C2H2
evm.TU.chr42.356	zf-C2H2
evm.TU.chr42.358	zf-C2H2
evm.TU.chr42.384	T-box
evm.TU.chr42.385	T-box
evm.TU.chr42.59	CUT
evm.TU.chr42.60	CUT
evm.TU.chr43.104	HTH
evm.TU.chr43.167	zf-C2H2
evm.TU.chr43.219	NCU-G1
evm.TU.chr43.229	zf-C2H2
evm.TU.chr43.230	zf-C2H2
evm.TU.chr43.232	zf-C2H2
evm.TU.chr43.259	zf-C2H2
evm.TU.chr43.27	MBD
evm.TU.chr43.34	zf-C2H2
evm.TU.chr43.85	BTB
evm.TU.chr43.94	zf-C2H2
evm.TU.chr44.110	Runt
evm.TU.chr44.119	Runt
evm.TU.chr44.124	Runt
evm.TU.chr44.135	zf-C2H2
evm.TU.chr44.168	bHLH
evm.TU.chr44.170	bHLH
evm.TU.chr44.171	bHLH
evm.TU.chr44.180	bHLH
evm.TU.chr44.283	bHLH
evm.TU.chr44.286	HTH
evm.TU.chr44.29	zf-C2H2
evm.TU.chr44.305	BTB
evm.TU.chr44.331	HTH
evm.TU.chr44.38	zf-C2H2
evm.TU.chr44.50	zf-C2H2
evm.TU.chr44.51	bHLH
evm.TU.chr44.52	bHLH
evm.TU.chr44.54	THAP
evm.TU.chr44.63	zf-C2H2
evm.TU.chr45.100	zf-C2H2
evm.TU.chr45.102	zf-C2H2
evm.TU.chr45.103	zf-C2H2
evm.TU.chr45.104	zf-C2H2
evm.TU.chr45.122	zf-C2H2
evm.TU.chr45.14	BTB
evm.TU.chr45.201	zf-C2H2
evm.TU.chr45.25	BTB
evm.TU.chr45.288	AP-2
evm.TU.chr45.306	HMG
evm.TU.chr45.319	zf-C2H2
evm.TU.chr45.328	zf-C2H2
evm.TU.chr45.329	HTH
evm.TU.chr45.59	zf-NF-X1
evm.TU.chr45.88	bZIP
evm.TU.chr46.139	THAP
evm.TU.chr46.60	zf-C2H2
evm.TU.chr46.88	Homeobox
evm.TU.chr46.89	Homeobox
evm.TU.chr46.90	Homeobox
evm.TU.chr46.92	Homeobox
evm.TU.chr47.131	bHLH
evm.TU.chr47.170	HPD
evm.TU.chr47.175	DM
evm.TU.chr47.178	BTB
evm.TU.chr47.195	Forkhead
evm.TU.chr47.206	bHLH
evm.TU.chr47.218	BTB
evm.TU.chr47.22	bHLH
evm.TU.chr47.222	bZIP
evm.TU.chr47.255	Homeobox
evm.TU.chr47.31	MYB
evm.TU.chr47.84	zf-C2H2
evm.TU.chr47.92	RXR-like
evm.TU.chr48.119	HMG
evm.TU.chr48.231	zf-BED
evm.TU.chr48.268	zf-CCCH
evm.TU.chr48.298	zf-C2H2
evm.TU.chr48.334	zf-CCCH
evm.TU.chr48.6	BTB
evm.TU.chr48.63	Homeobox
evm.TU.chr48.88	BTB
evm.TU.chr48.91	MYB
evm.TU.chr49.141	HTH
evm.TU.chr49.163	zf-C2H2
evm.TU.chr49.217	zf-C2H2
evm.TU.chr49.222	bZIP
evm.TU.chr49.249	NFYC
evm.TU.chr5.121	HTH
evm.TU.chr5.134	Homeobox
evm.TU.chr5.184	zf-C2H2
evm.TU.chr5.216	MYB
evm.TU.chr5.217	MYB
evm.TU.chr5.229	Homeobox
evm.TU.chr5.238	Homeobox
evm.TU.chr5.239	Homeobox
evm.TU.chr5.245	Homeobox
evm.TU.chr5.249	HMG
evm.TU.chr5.259	zf-C2H2
evm.TU.chr5.273	zf-C2H2
evm.TU.chr5.274	zf-C2H2
evm.TU.chr5.275	zf-C2H2
evm.TU.chr5.276	zf-C2H2
evm.TU.chr5.278	zf-C2H2
evm.TU.chr5.290	zf-C2H2
evm.TU.chr5.307	BTB
evm.TU.chr5.428	BTB
evm.TU.chr5.445	MYB
evm.TU.chr5.5	Homeobox
evm.TU.chr5.54	RXR-like
evm.TU.chr5.77	Homeobox
evm.TU.chr6.101	Homeobox
evm.TU.chr6.103	PAX
evm.TU.chr6.113	PAX
evm.TU.chr6.125	HMG
evm.TU.chr6.143	HMG
evm.TU.chr6.183	NF-Y
evm.TU.chr6.281	RFX
evm.TU.chr6.294	Tub
evm.TU.chr6.313	BTB
evm.TU.chr6.315	BTB
evm.TU.chr6.317	BTB
evm.TU.chr6.318	BTB
evm.TU.chr7.119	bHLH
evm.TU.chr7.130	zf-C2H2
evm.TU.chr7.140	Homeobox
evm.TU.chr7.198	zf-C2H2
evm.TU.chr7.225	zf-C2H2
evm.TU.chr7.227	THAP
evm.TU.chr7.228	zf-C2H2
evm.TU.chr7.230	zf-C2H2
evm.TU.chr7.232	zf-C2H2
evm.TU.chr7.234	zf-C2H2
evm.TU.chr7.235	zf-C2H2
evm.TU.chr7.238	zf-C2H2
evm.TU.chr7.239	zf-C2H2
evm.TU.chr7.241	zf-C2H2
evm.TU.chr7.242	zf-BED
evm.TU.chr7.243	zf-C2H2
evm.TU.chr7.244	zf-C2H2
evm.TU.chr7.249	zf-C2H2
evm.TU.chr7.251	zf-C2H2
evm.TU.chr7.254	zf-C2H2
evm.TU.chr7.255	zf-C2H2
evm.TU.chr7.256	zf-C2H2
evm.TU.chr7.257	zf-C2H2
evm.TU.chr7.258	zf-C2H2
evm.TU.chr7.259	zf-C2H2
evm.TU.chr7.262	zf-C2H2
evm.TU.chr7.263	zf-C2H2
evm.TU.chr7.31	zf-BED
evm.TU.chr7.324	zf-C2H2
evm.TU.chr7.346	ARID
evm.TU.chr7.351	zf-C2H2
evm.TU.chr7.352	zf-C2H2
evm.TU.chr7.358	zf-C2H2
evm.TU.chr7.363	zf-BED
evm.TU.chr7.388	THAP
evm.TU.chr7.464	zf-C2H2
evm.TU.chr7.465	zf-C2H2
evm.TU.chr7.466	zf-C2H2
evm.TU.chr7.467	zf-C2H2
evm.TU.chr7.468	zf-C2H2
evm.TU.chr7.469	zf-C2H2
evm.TU.chr7.470	zf-C2H2
evm.TU.chr7.471	zf-C2H2
evm.TU.chr7.472	zf-C2H2
evm.TU.chr7.530	zf-C2H2
evm.TU.chr7.531	zf-C2H2
evm.TU.chr7.611	zf-C2H2
evm.TU.chr7.649	HTH
evm.TU.chr7.659	zf-C2H2
evm.TU.chr7.660	zf-C2H2
evm.TU.chr7.661	zf-C2H2
evm.TU.chr7.662	zf-C2H2
evm.TU.chr7.663	zf-C2H2
evm.TU.chr7.664	zf-C2H2
evm.TU.chr7.665	zf-C2H2
evm.TU.chr7.666	zf-C2H2
evm.TU.chr7.667	zf-C2H2
evm.TU.chr7.668	zf-C2H2
evm.TU.chr7.669	zf-C2H2
evm.TU.chr7.670	zf-C2H2
evm.TU.chr7.672	zf-C2H2
evm.TU.chr7.673	zf-C2H2
evm.TU.chr7.675	zf-C2H2
evm.TU.chr7.676	zf-C2H2
evm.TU.chr7.677	zf-C2H2
evm.TU.chr7.678	zf-C2H2
evm.TU.chr7.680	zf-C2H2
evm.TU.chr7.681	zf-C2H2
evm.TU.chr7.682	zf-C2H2
evm.TU.chr7.683	zf-C2H2
evm.TU.chr7.688	zf-C2H2
evm.TU.chr7.689	zf-C2H2
evm.TU.chr7.690	zf-C2H2
evm.TU.chr7.691	zf-C2H2
evm.TU.chr7.692	zf-C2H2
evm.TU.chr7.693	zf-C2H2
evm.TU.chr7.694	zf-C2H2
evm.TU.chr7.695	zf-C2H2
evm.TU.chr7.697	zf-C2H2
evm.TU.chr7.698	zf-C2H2
evm.TU.chr7.699	zf-C2H2
evm.TU.chr7.70	HTH
evm.TU.chr7.700	zf-C2H2
evm.TU.chr7.701	zf-C2H2
evm.TU.chr7.702	zf-C2H2
evm.TU.chr7.704	zf-C2H2
evm.TU.chr7.705	zf-C2H2
evm.TU.chr7.706	zf-C2H2
evm.TU.chr7.707	zf-C2H2
evm.TU.chr7.708	zf-C2H2
evm.TU.chr7.709	zf-C2H2
evm.TU.chr7.710	zf-C2H2
evm.TU.chr7.711	zf-C2H2
evm.TU.chr7.712	zf-C2H2
evm.TU.chr7.713	zf-C2H2
evm.TU.chr7.714	zf-C2H2
evm.TU.chr7.716	zf-C2H2
evm.TU.chr7.733	bZIP
evm.TU.chr7.734	zf-C2H2
evm.TU.chr7.735	zf-C2H2
evm.TU.chr7.769	THAP
evm.TU.chr7.818	bZIP
evm.TU.chr7.822	bZIP
evm.TU.chr7.890	BTB
evm.TU.chr8.138	bHLH
evm.TU.chr8.168	Homeobox
evm.TU.chr8.175	Homeobox
evm.TU.chr8.2	HTH
evm.TU.chr8.226	zf-C2H2
evm.TU.chr8.227	PAX
evm.TU.chr8.228	PAX
evm.TU.chr8.28	HTH
evm.TU.chr8.283	HTH
evm.TU.chr8.291	HTH
evm.TU.chr8.309	DM
evm.TU.chr8.317	zf-C2H2
evm.TU.chr8.318	HTH
evm.TU.chr8.321	HTH
evm.TU.chr8.322	zf-C2H2
evm.TU.chr8.326	Homeobox
evm.TU.chr8.410	RXR-like
evm.TU.chr8.82	GATA
evm.TU.chr9.110	THAP
evm.TU.chr9.150	Forkhead
evm.TU.chr9.163	zf-C2H2
evm.TU.chr9.181	THAP
evm.TU.chr9.241	MYB
evm.TU.chr9.259	MYB
evm.TU.chr9.270	THAP
evm.TU.chr9.277	THAP
evm.TU.chr9.293	CUT
evm.TU.chr9.294	MH1
evm.TU.chr9.343	PAX
evm.TU.chr9.382	zf-C2H2
evm.TU.chr9.390	zf-C2H2
evm.TU.chr9.50	zf-C2H2
evm.TU.chr9.87	zf-C2H2
evm.TU.chr9.91	zf-C2H2
evm.TU.group12_2_3.1	BTB
evm.TU.group15_3_4.1	zf-C2H2
evm.TU.group30_3_4.2	BTB
evm.TU.group33_2_3.1	zf-C2H2
evm.TU.group41_7_8.1	zf-C2H2
evm.TU.group44_6_7.1	HTH
evm.TU.group5_2_3.1	zf-C2H2
evm.TU.group9_9_10.1	bZIP
GWHABGR00000001.154	MYB
GWHABGR00000001.198	zf-C2H2
GWHABGR00000002.63	zf-MIZ
GWHABGR00000009.9	BTB
GWHABGR00000012.296	bHLH
GWHABGR00000021.66	zf-C2H2
GWHABGR00000023.368	HMG
GWHABGR00000023.97	bHLH
GWHABGR00000025.84	THAP
GWHABGR00000028.147	BTB
GWHABGR00000030.121	zf-C2H2
GWHABGR00000030.152	zf-C2H2
GWHABGR00000030.53	zf-C2H2
GWHABGR00000033.123	zf-C2H2
GWHABGR00000034.116	zf-LITAF-like
GWHABGR00000034.330	BTB
GWHABGR00000036.1	MYB
GWHABGR00000037.153	zf-C2H2
GWHABGR00000040.62	BTB
GWHABGR00000041.102	THAP
GWHABGR00000041.14	Homeobox
GWHABGR00000043.47	zf-CCCH
GWHABGR00000044.39	MBD
GWHABGR00000047.140	zf-C2H2
GWHABGR00000047.201	zf-C2H2
GWHABGR00000047.211	zf-C2H2
GWHABGR00000047.212	zf-C2H2
GWHABGR00000047.215	zf-C2H2
GWHABGR00000047.223	zf-C2H2
GWHABGR00000047.224	zf-C2H2
GWHABGR00000047.232	zf-C2H2
GWHABGR00000047.234	zf-C2H2
GWHABGR00000047.29	zf-C2H2
GWHABGR00000047.63	zf-C2H2
GWHABGR00000047.68	zf-C2H2
GWHABGR00000047.70	zf-C2H2
GWHABGR00000047.74	zf-C2H2
GWHABGR00000047.76	zf-C2H2
GWHABGR00000047.77	zf-C2H2
GWHABGR00000049.106	bHLH
GWHABGR00000049.150	THAP
GWHABGR00000049.151	THAP
GWHABGR00000049.153	THAP
GWHABGR00000049.157	RXR-like
GWHABGR00000314.3	PC4
GWHABGR00000344.1	E2F

## Sheet: Sheet2
Characteristics of transcription factor families mentioned in Sheet1 (Source: AnimalTFDB3.0 database)
TFs family	DNA-binding domain	Pfam ID or InterPro ID
zf-C2H2	zf-C2H2	PF00096
bHLH	HLH	PF00010
Forkhead	Fork_head	PF00250
Homeobox	Homeobox domain	PF00046
THAP	THAP domain	PF05485
bZIP	bZIP domain	self-build
zf-LITAF-like	zf-LITAF-like domain	PF10601
CSD	CSD domain	PF00313
RXR-like	zf-C4	self-build
HTH	HTH_psq	PF05225
ETS	Ets	PF00178
BTB	ZBTB and zf-C2H2 domain	PF00651
HMG	HMG_box	PF00505
ARID	ARID domain, no PLU-1 domain	PF01388
zf-CCCH	zf-CCCH domain	PF00642
NFYC	NF-YC domain	self-build
NFYB	NF-YB domain	self-build
MH1	MH1 domain	PF00859
zf-BED	zf-BED domain	PF02892
CSL	BTD	PF09270
CP2	CP2 domain	PF04516
COE	COE domain	self-build
T-box	T-box domain	PF00907
CSRNP_N	CSRNP_N domain	PF16019
GATA	zf-GATA domain	PF00320
RFX	RFX domain	PF02257
SRF	SRF domain	PF00319
TEA	TEA domain	PF01285
Nrf1	Nrf1_DNA-bind domain	PF10491
MBD	MBD domain	PF01429
RHD	RHD domain	PF00554
DACH	DACH domain	self-build
Pou	Homeobox domain and Pou domain	PF00157
E2F	E2F_TDP domain	PF02319
CBF	CBF_beta domain	PF02312
DM	DM domain	PF00751
HSF	HSF_DNA-bind domain	PF00447
zf-NF-X1	zf-NF-X1 domain	PF01422
HMGA	HMGA domain	self-build
TSC22	TSC22 domain	PF01166
MYB	Myb_DNA-binding domain,no SNF2_N and EP400_N domain	PF00249
PAX	PAX domain	PF00292
STAT	STAT_bind domain	PF02864
zf-C2HC	zf-C2HC domain, no MOZ_SAS domain	PF01530
LRRFIP	LRRFIP domain	PF09738
zf-MIZ	zf-MIZ domain	PF02891
Tub	Tub domain	PF01167
GCFC	GCFC domain, no TIP_N domain	PF07842
P53	P53 domain	PF00870
CUT	Homeobox domain and CUT domain	PF02376
NCU-G1	NCU-G1 domain	PF15065
Runt	Runt domain	PF00853
AP-2	TF_AP-2 domain	PF03299
HPD	HPD domain	PF05044
NF-Y	CBFB_NFYA domain	PF02045
PC4	PC4 domain	PF02229
