# Supplementary material for: Integrating Full-Length and Second-Generation Transcriptomes to Elucidate the ApNPV-Induced Transcriptional Reprogramming in Antheraea pernyi Midgut
Source: Insects. 2025 Jul 31;16(8):792. doi: 10.3390/insects16080792 (PMC12386421; doi:10.3390/insects16080792)
Supplement: Supplementary file 1 [file insects-16-00792-s001.zip › Table S3.xlsx]

## Sheet: sheet 1
Table S3: Classification and statistics of alternative splicing events
Gene ID	Transcript ID	Structure	Type	Splice chain
evm.TU.chr1.1	GWHABGR00000001.1.14/GWHABGR00000001.1.16/GWHABGR00000001.1.19/GWHABGR00000001.1.20/GWHABGR00000001.1.27/GWHABGR00000001.1.28/GWHABGR00000001.1.29/GWHABGR00000001.1.30/GWHABGR00000001.1.31/GWHABGR00000001.1.32/GWHABGR00000001.1.33/GWHABGR00000001.1.9,GWHABGR00000001.1.23	1-,2-	AA	18405-,18367-
evm.TU.chr1.52	GWHABGR00000001.11.8,GWHABGR00000001.11.7	1-,2-	AA	1856927-,1856909-
evm.TU.chr1.117	GWHABGR00000001.231.1,evm.model.chr1.117	1-,2-	AA	4106684-,4106694-
evm.TU.chr1.227	GWHABGR00000001.53.1,GWHABGR00000001.53.3	1-,2-	AA	8168097-,8168083-
evm.TU.chr1.243	GWHABGR00000001.57.3,GWHABGR00000001.57.1/GWHABGR00000001.57.2	1-,2-	AA	8717410-,8717405-
evm.TU.chr1.243	GWHABGR00000001.57.6,GWHABGR00000001.57.1/GWHABGR00000001.57.2	1-,2-	AA	8717499-,8717405-
evm.TU.chr1.243	GWHABGR00000001.57.1/GWHABGR00000001.57.2,GWHABGR00000001.57.7	1-,2-	AA	8717405-,8717397-
evm.TU.chr1.243	GWHABGR00000001.57.6,GWHABGR00000001.57.3	1-,2-	AA	8717499-,8717410-
evm.TU.chr1.243	GWHABGR00000001.57.3,GWHABGR00000001.57.7	1-,2-	AA	8717410-,8717397-
evm.TU.chr1.243	GWHABGR00000001.57.6,GWHABGR00000001.57.7	1-,2-	AA	8717499-,8717397-
evm.TU.chr1.297	GWHABGR00000001.72.14,GWHABGR00000001.72.11/GWHABGR00000001.72.17	1-,2-	AA	10834517-,10834492-
evm.TU.chr1.297	GWHABGR00000001.72.11/GWHABGR00000001.72.17,GWHABGR00000001.72.16	1-,2-	AA	10834492-,10834287-
evm.TU.chr1.297	GWHABGR00000001.72.14,GWHABGR00000001.72.16	1-,2-	AA	10834517-,10834287-
evm.TU.chr1.299	GWHABGR00000001.76.3,GWHABGR00000001.76.1	1-,2-	AA	10923921-,10923909-
evm.TU.chr1.422	GWHABGR00000001.109.1,GWHABGR00000001.109.2	1-,2-	AA	14225689-,14225686-
evm.TU.chr1.442	GWHABGR00000001.305.3/GWHABGR00000001.305.4/GWHABGR00000001.305.6/GWHABGR00000001.305.7,GWHABGR00000001.305.5	1-,2-	AA	14808154-,14808216-
evm.TU.chr1.564	GWHABGR00000001.331.1,GWHABGR00000001.331.2	1-,2-	AA	18955489-,18955522-
evm.TU.chr1.593	GWHABGR00000001.339.2/GWHABGR00000001.339.5,GWHABGR00000001.339.1/GWHABGR00000001.339.7	1-,2-	AA	20010164-,20010415-
evm.TU.chr1.593	GWHABGR00000001.339.1/GWHABGR00000001.339.7,GWHABGR00000001.339.3	1-,2-	AA	20010415-,20010502-
evm.TU.chr1.593	GWHABGR00000001.339.2/GWHABGR00000001.339.5,GWHABGR00000001.339.3	1-,2-	AA	20010164-,20010502-
GWHABGR00000001.80	GWHABGR00000001.80.6,GWHABGR00000001.80.3/GWHABGR00000001.80.4/GWHABGR00000001.80.5/GWHABGR00000001.80.7	1-,2-	AA	11218417-,11217647-
evm.TU.chr10.224	GWHABGR00000002.25.4,GWHABGR00000002.25.3/evm.model.chr10.224	1-,2-	AA	7980326-,7980307-
evm.TU.chr10.348	evm.model.chr10.348,GWHABGR00000002.127.3	1-,2-	AA	11403428-,11403438-
evm.TU.chr10.356	GWHABGR00000002.129.10/GWHABGR00000002.129.8,GWHABGR00000002.129.5/GWHABGR00000002.129.9	1-,2-	AA	11976517-,11976520-
GWHABGR00000002.63	GWHABGR00000002.63.6/GWHABGR00000002.63.8,GWHABGR00000002.63.5	1-,2-	AA	13146726-,13146675-
GWHABGR00000002.63	GWHABGR00000002.63.7,GWHABGR00000002.63.5	1-,2-	AA	13146690-,13146675-
GWHABGR00000002.63	GWHABGR00000002.63.6/GWHABGR00000002.63.8,GWHABGR00000002.63.7	1-,2-	AA	13146726-,13146690-
evm.TU.chr11.121	GWHABGR00000003.82.4,GWHABGR00000003.82.3/GWHABGR00000003.82.5	1-,2-	AA	4995954-,4995963-
evm.TU.chr11.198	GWHABGR00000003.25.3/GWHABGR00000003.25.4,GWHABGR00000003.25.2	1-,2-	AA	7783407-,7783398-
evm.TU.chr11.273	GWHABGR00000003.49.3,GWHABGR00000003.49.4	1-,2-	AA	11497769-,11497750-
evm.TU.chr11.306	GWHABGR00000003.59.3/GWHABGR00000003.59.4/GWHABGR00000003.59.5,GWHABGR00000003.59.2	1-,2-	AA	13087229-,13087205-
evm.TU.chr11.306	GWHABGR00000003.59.3/GWHABGR00000003.59.5,GWHABGR00000003.59.2/GWHABGR00000003.59.4	1-,2-	AA	13078325-,13078313-
evm.TU.chr11.355	GWHABGR00000003.139.1,GWHABGR00000003.139.3	1-,2-	AA	14966423-,14966457-
GWHABGR00000003.7	GWHABGR00000003.7.3,GWHABGR00000003.7.4	1-,2-	AA	3357345-,3357309-
GWHABGR00000003.80	GWHABGR00000003.80.2/GWHABGR00000003.80.3,GWHABGR00000003.80.4	1-,2-	AA	4030915-,4030921-
evm.TU.chr12.240	GWHABGR00000004.148.13,GWHABGR00000004.148.8	1-,2-	AA	6468467-,6468468-
evm.TU.chr12.242	GWHABGR00000004.48.5,GWHABGR00000004.48.4	1-,2-	AA	6478968-,6478944-
evm.TU.chr12.445	GWHABGR00000004.94.10/GWHABGR00000004.94.5,GWHABGR00000004.94.7	1-,2-	AA	14701634-,14701540-
evm.TU.chr13.10	GWHABGR00000005.85.3,GWHABGR00000005.85.4	1-,2-	AA	382316-,382319-
evm.TU.chr13.13	GWHABGR00000005.5.2,GWHABGR00000005.5.1	1-,2-	AA	441801-,441786-
evm.TU.chr13.146	GWHABGR00000005.92.10/GWHABGR00000005.92.4/GWHABGR00000005.92.6/GWHABGR00000005.92.7/GWHABGR00000005.92.8/GWHABGR00000005.92.9,GWHABGR00000005.92.5	1-,2-	AA	1642752-,1642789-
evm.TU.chr13.205	GWHABGR00000005.32.3,GWHABGR00000005.32.2/GWHABGR00000005.32.5	1-,2-	AA	3881396-,3881309-
evm.TU.chr13.205	GWHABGR00000005.32.2/GWHABGR00000005.32.5,GWHABGR00000005.32.4	1-,2-	AA	3881309-,3881300-
evm.TU.chr13.205	GWHABGR00000005.32.3,GWHABGR00000005.32.4	1-,2-	AA	3881396-,3881300-
evm.TU.chr13.222	GWHABGR00000005.108.1/GWHABGR00000005.108.2/GWHABGR00000005.108.3/GWHABGR00000005.108.4,GWHABGR00000005.108.5	1-,2-	AA	4570273-,4570339-
evm.TU.chr13.317	GWHABGR00000005.128.1/GWHABGR00000005.128.2,GWHABGR00000005.128.3	1-,2-	AA	8303204-,8303229-
evm.TU.chr13.328	GWHABGR00000005.54.6/GWHABGR00000005.54.8/GWHABGR00000005.54.9,GWHABGR00000005.54.7	1-,2-	AA	8866227-,8866215-
evm.TU.chr14.100	GWHABGR00000006.108.3,GWHABGR00000006.108.2	1-,2-	AA	4001197-,4001215-
evm.TU.chr14.118	GWHABGR00000006.27.2/GWHABGR00000006.27.5/GWHABGR00000006.27.8,GWHABGR00000006.27.6	1-,2-	AA	4247039-,4246981-
evm.TU.chr14.118	GWHABGR00000006.27.1/GWHABGR00000006.27.10/GWHABGR00000006.27.5/GWHABGR00000006.27.7,GWHABGR00000006.27.8	1-,2-	AA	4245265-,4245187-
evm.TU.chr14.161	GWHABGR00000006.117.8,GWHABGR00000006.117.7	1-,2-	AA	6106436-,6106679-
evm.TU.chr14.170	GWHABGR00000006.35.2/GWHABGR00000006.35.3/GWHABGR00000006.35.4/GWHABGR00000006.35.5,GWHABGR00000006.35.6	1-,2-	AA	6596862-,6596760-
evm.TU.chr14.234	GWHABGR00000006.43.29,GWHABGR00000006.43.17	1-,2-	AA	9406884-,9406850-
evm.TU.chr14.234	GWHABGR00000006.43.8,GWHABGR00000006.43.10	1-,2-	AA	9408616-,9406822-
evm.TU.chr14.253	GWHABGR00000006.133.6,GWHABGR00000006.133.3/GWHABGR00000006.133.5	1-,2-	AA	9907213-,9907228-
evm.TU.chr14.261	GWHABGR00000006.55.3/GWHABGR00000006.55.7,GWHABGR00000006.55.13	1-,2-	AA	10029973-,10029862-
evm.TU.chr14.267	GWHABGR00000006.60.3,GWHABGR00000006.60.2	1-,2-	AA	10124585-,10124578-
GWHABGR00000006.110	GWHABGR00000006.110.5/GWHABGR00000006.110.9,GWHABGR00000006.110.6	1-,2-	AA	4047255-,4047316-
GWHABGR00000006.110	GWHABGR00000006.110.5/GWHABGR00000006.110.9,GWHABGR00000006.110.7	1-,2-	AA	4047255-,4047282-
GWHABGR00000006.110	GWHABGR00000006.110.7,GWHABGR00000006.110.6	1-,2-	AA	4047282-,4047316-
evm.TU.chr15.18	evm.model.chr15.18,GWHABGR00000007.4.2	1-,2-	AA	611525-,611467-
evm.TU.chr15.33	GWHABGR00000007.9.1/GWHABGR00000007.9.3,GWHABGR00000007.9.2	1-,2-	AA	1007136-,1007124-
evm.TU.chr15.103	GWHABGR00000007.17.5,GWHABGR00000007.17.3/GWHABGR00000007.17.4/GWHABGR00000007.17.6/GWHABGR00000007.17.7	1-,2-	AA	3351906-,3351661-
evm.TU.chr15.182	GWHABGR00000007.119.4,GWHABGR00000007.119.2	1-,2-	AA	5418239-,5418275-
evm.TU.chr15.182	GWHABGR00000007.119.1,GWHABGR00000007.119.3	1-,2-	AA	5418239-,5418275-
evm.TU.chr15.213	GWHABGR00000007.125.2/evm.model.chr15.213,GWHABGR00000007.125.3/GWHABGR00000007.125.4	1-,2-	AA	6595329-,6595338-
evm.TU.chr15.298	GWHABGR00000007.58.4,GWHABGR00000007.58.3	1-,2-	AA	8771575-,8771566-
evm.TU.chr15.423	GWHABGR00000007.87.5/GWHABGR00000007.87.6,GWHABGR00000007.87.1	1-,2-	AA	13787504-,13787452-
GWHABGR00000007.176	GWHABGR00000007.176.8,GWHABGR00000007.176.10	1-,2-	AA	14306544-,14306599-
GWHABGR00000007.176	GWHABGR00000007.176.9,GWHABGR00000007.176.10	1-,2-	AA	14306546-,14306599-
GWHABGR00000007.176	GWHABGR00000007.176.8,GWHABGR00000007.176.9	1-,2-	AA	14306544-,14306546-
evm.TU.chr16.2	GWHABGR00000008.1.1,GWHABGR00000008.1.2	1-,2-	AA	74960-,74900-
evm.TU.chr16.25	GWHABGR00000008.77.3,GWHABGR00000008.77.4	1-,2-	AA	1375961-,1375970-
evm.TU.chr16.25	GWHABGR00000008.77.3,GWHABGR00000008.77.4	1-,2-	AA	1384169-,1384268-
evm.TU.chr16.142	GWHABGR00000008.93.6,GWHABGR00000008.93.5	1-,2-	AA	5331809-,5331815-
evm.TU.chr16.173	GWHABGR00000008.41.24,GWHABGR00000008.41.6	1-,2-	AA	6889202-,6889187-
evm.TU.chr16.173	GWHABGR00000008.41.9,GWHABGR00000008.41.4	1-,2-	AA	6889223-,6889163-
evm.TU.chr16.173	GWHABGR00000008.41.17,GWHABGR00000008.41.13	1-,2-	AA	6889238-,6889148-
evm.TU.chr16.173	GWHABGR00000008.41.15,GWHABGR00000008.41.20	1-,2-	AA	6889208-,6889148-
evm.TU.chr16.173	GWHABGR00000008.41.22,GWHABGR00000008.41.20	1-,2-	AA	6889253-,6889148-
evm.TU.chr16.173	GWHABGR00000008.41.22,GWHABGR00000008.41.15	1-,2-	AA	6889253-,6889208-
evm.TU.chr16.173	GWHABGR00000008.41.12,GWHABGR00000008.41.16	1-,2-	AA	6889283-,6889223-
evm.TU.chr16.173	GWHABGR00000008.41.12,GWHABGR00000008.41.18	1-,2-	AA	6889283-,6889268-
evm.TU.chr16.173	GWHABGR00000008.41.18,GWHABGR00000008.41.16	1-,2-	AA	6889268-,6889223-
evm.TU.chr16.228	GWHABGR00000008.121.3,GWHABGR00000008.121.4	1-,2-	AA	9093652-,9093702-
evm.TU.chr16.228	GWHABGR00000008.121.12/GWHABGR00000008.121.16,GWHABGR00000008.121.13/GWHABGR00000008.121.14/GWHABGR00000008.121.15	1-,2-	AA	9144474-,9144489-
evm.TU.chr17.62	GWHABGR00000009.19.4/GWHABGR00000009.19.6,GWHABGR00000009.19.2/evm.model.chr17.62	1-,2-	AA	1831876-,1831719-
evm.TU.chr17.62	GWHABGR00000009.19.2/evm.model.chr17.62,GWHABGR00000009.19.7	1-,2-	AA	1831719-,1831611-
evm.TU.chr17.62	GWHABGR00000009.19.8,GWHABGR00000009.19.2/evm.model.chr17.62	1-,2-	AA	1831803-,1831719-
evm.TU.chr17.62	GWHABGR00000009.19.4/GWHABGR00000009.19.6,GWHABGR00000009.19.7	1-,2-	AA	1831876-,1831611-
evm.TU.chr17.62	GWHABGR00000009.19.4/GWHABGR00000009.19.6,GWHABGR00000009.19.8	1-,2-	AA	1831876-,1831803-
evm.TU.chr17.62	GWHABGR00000009.19.8,GWHABGR00000009.19.7	1-,2-	AA	1831803-,1831611-
evm.TU.chr17.65	GWHABGR00000009.150.2,GWHABGR00000009.150.1	1-,2-	AA	1850660-,1850664-
evm.TU.chr17.88	GWHABGR00000009.154.2,GWHABGR00000009.154.1	1-,2-	AA	2641436-,2641456-
evm.TU.chr17.126	GWHABGR00000009.169.1,evm.model.chr17.126	1-,2-	AA	3667581-,3667599-
evm.TU.chr17.164	GWHABGR00000009.54.2,GWHABGR00000009.54.3	1-,2-	AA	4248684-,4248678-
evm.TU.chr17.221	GWHABGR00000009.68.1/GWHABGR00000009.68.3,GWHABGR00000009.68.2	1-,2-	AA	5420412-,5420336-
evm.TU.chr17.296	evm.model.chr17.296,GWHABGR00000009.210.2	1-,2-	AA	7656807-,7657421-
evm.TU.chr17.323	GWHABGR00000009.216.2,GWHABGR00000009.216.1/GWHABGR00000009.216.3	1-,2-	AA	8652461-,8652587-
evm.TU.chr17.434	GWHABGR00000009.116.1,GWHABGR00000009.116.2	1-,2-	AA	12883388-,12883365-
evm.TU.chr18.69	GWHABGR00000010.27.1,GWHABGR00000010.27.2	1-,2-	AA	2516016-,2515996-
evm.TU.chr18.74	GWHABGR00000010.28.14,GWHABGR00000010.28.7	1-,2-	AA	2657238-,2657235-
evm.TU.chr18.132	GWHABGR00000010.129.3/GWHABGR00000010.129.6/GWHABGR00000010.129.7,GWHABGR00000010.129.2/GWHABGR00000010.129.5	1-,2-	AA	4433358-,4433447-
evm.TU.chr18.132	GWHABGR00000010.129.4,GWHABGR00000010.129.6	1-,2-	AA	4437295-,4437548-
evm.TU.chr18.222	GWHABGR00000010.60.1,GWHABGR00000010.60.2	1-,2-	AA	6829154-,6828970-
evm.TU.chr18.263	GWHABGR00000010.158.1/GWHABGR00000010.158.2,GWHABGR00000010.158.3	1-,2-	AA	8159707-,8159778-
evm.TU.chr18.378	GWHABGR00000010.96.7,GWHABGR00000010.96.6	1-,2-	AA	11655947-,11655884-
GWHABGR00000010.1	GWHABGR00000010.1.4,GWHABGR00000010.1.5	1-,2-	AA	3367-,3335-
GWHABGR00000010.142	GWHABGR00000010.142.12/GWHABGR00000010.142.9,GWHABGR00000010.142.8	1-,2-	AA	7157890-,7157939-
evm.TU.chr2.4	GWHABGR00000012.158.3,GWHABGR00000012.158.2	1-,2-	AA	245356-,245359-
evm.TU.chr2.60	GWHABGR00000012.8.14,GWHABGR00000012.8.16/GWHABGR00000012.8.9	1-,2-	AA	2403169-,2402736-
evm.TU.chr2.60	GWHABGR00000012.8.10/GWHABGR00000012.8.12/GWHABGR00000012.8.19/GWHABGR00000012.8.21/GWHABGR00000012.8.8,GWHABGR00000012.8.11/GWHABGR00000012.8.13/GWHABGR00000012.8.14/GWHABGR00000012.8.15/GWHABGR00000012.8.16/GWHABGR00000012.8.17/GWHABGR00000012.8.18/GWHABGR00000012.8.20/GWHABGR00000012.8.5/GWHABGR00000012.8.7/GWHABGR00000012.8.9	1-,2-	AA	2399147-,2399144-
evm.TU.chr2.60	GWHABGR00000012.8.20,GWHABGR00000012.8.13/GWHABGR00000012.8.19	1-,2-	AA	2395234-,2395215-
evm.TU.chr2.137	GWHABGR00000012.184.1,GWHABGR00000012.184.2	1-,2-	AA	4562058-,4562062-
evm.TU.chr2.153	GWHABGR00000012.25.2,GWHABGR00000012.25.1/GWHABGR00000012.25.3	1-,2-	AA	4869113-,4869092-
evm.TU.chr2.300	GWHABGR00000012.226.11,GWHABGR00000012.226.10	1-,2-	AA	10567347-,10567479-
evm.TU.chr2.300	GWHABGR00000012.226.10/GWHABGR00000012.226.11/GWHABGR00000012.226.12/GWHABGR00000012.226.13/GWHABGR00000012.226.3/GWHABGR00000012.226.4/GWHABGR00000012.226.5/GWHABGR00000012.226.7,GWHABGR00000012.226.6	1-,2-	AA	10606223-,10606340-
evm.TU.chr2.310	GWHABGR00000012.232.2/GWHABGR00000012.232.4,GWHABGR00000012.232.3	1-,2-	AA	10838023-,10838026-
evm.TU.chr2.328	GWHABGR00000012.245.8,GWHABGR00000012.245.7	1-,2-	AA	11310197-,11310218-
evm.TU.chr2.401	GWHABGR00000012.260.1,GWHABGR00000012.260.2	1-,2-	AA	14248842-,14248845-
evm.TU.chr2.426	GWHABGR00000012.82.1,GWHABGR00000012.82.2	1-,2-	AA	15245441-,15245230-
evm.TU.chr2.426	GWHABGR00000012.82.1,GWHABGR00000012.82.3	1-,2-	AA	15245441-,15245393-
evm.TU.chr2.426	GWHABGR00000012.82.4,GWHABGR00000012.82.1	1-,2-	AA	15245566-,15245441-
evm.TU.chr2.426	GWHABGR00000012.82.3,GWHABGR00000012.82.2	1-,2-	AA	15245393-,15245230-
evm.TU.chr2.426	GWHABGR00000012.82.4,GWHABGR00000012.82.2	1-,2-	AA	15245566-,15245230-
evm.TU.chr2.426	GWHABGR00000012.82.4,GWHABGR00000012.82.3	1-,2-	AA	15245566-,15245393-
evm.TU.chr2.447	GWHABGR00000012.88.4,GWHABGR00000012.88.3	1-,2-	AA	15632894-,15632726-
evm.TU.chr2.474	GWHABGR00000012.281.1,evm.model.chr2.474	1-,2-	AA	16732023-,16732032-
evm.TU.chr2.529	GWHABGR00000012.293.3,GWHABGR00000012.293.2	1-,2-	AA	18467307-,18467333-
evm.TU.chr2.562	GWHABGR00000012.299.3,GWHABGR00000012.299.1/GWHABGR00000012.299.2	1-,2-	AA	19931014-,19931023-
evm.TU.chr2.608	GWHABGR00000012.131.2,GWHABGR00000012.131.3/GWHABGR00000012.131.4/GWHABGR00000012.131.5	1-,2-	AA	21249602-,21249333-
evm.TU.chr2.608	GWHABGR00000012.131.10/GWHABGR00000012.131.2/GWHABGR00000012.131.3/GWHABGR00000012.131.4/GWHABGR00000012.131.5/GWHABGR00000012.131.6/GWHABGR00000012.131.7/GWHABGR00000012.131.9,GWHABGR00000012.131.8	1-,2-	AA	21244157-,21244112-
evm.TU.chr2.620	GWHABGR00000012.132.13,GWHABGR00000012.132.11/GWHABGR00000012.132.14/GWHABGR00000012.132.7/GWHABGR00000012.132.8	1-,2-	AA	21922634-,21922625-
evm.TU.chr20.46	GWHABGR00000013.14.2/GWHABGR00000013.14.3,GWHABGR00000013.14.4	1-,2-	AA	1582630-,1582605-
evm.TU.chr20.47	GWHABGR00000013.91.12/GWHABGR00000013.91.18,GWHABGR00000013.91.10/GWHABGR00000013.91.13/GWHABGR00000013.91.15/GWHABGR00000013.91.16/GWHABGR00000013.91.17/GWHABGR00000013.91.19/GWHABGR00000013.91.20/GWHABGR00000013.91.21/GWHABGR00000013.91.22/GWHABGR00000013.91.3/GWHABGR00000013.91.5/GWHABGR00000013.91.6/GWHABGR00000013.91.7/GWHABGR00000013.91.8	1-,2-	AA	1626525-,1626537-
evm.TU.chr20.47	GWHABGR00000013.91.7,GWHABGR00000013.91.8	1-,2-	AA	1628956-,1629552-
evm.TU.chr20.47	GWHABGR00000013.91.13,GWHABGR00000013.91.10/GWHABGR00000013.91.11/GWHABGR00000013.91.12/GWHABGR00000013.91.14/GWHABGR00000013.91.16/GWHABGR00000013.91.17/GWHABGR00000013.91.19/GWHABGR00000013.91.20/GWHABGR00000013.91.21/GWHABGR00000013.91.22/GWHABGR00000013.91.4/GWHABGR00000013.91.7/GWHABGR00000013.91.8/GWHABGR00000013.91.9	1-,2-	AA	1641239-,1641260-
evm.TU.chr20.47	GWHABGR00000013.91.15,GWHABGR00000013.91.10/GWHABGR00000013.91.11/GWHABGR00000013.91.12/GWHABGR00000013.91.14/GWHABGR00000013.91.16/GWHABGR00000013.91.17/GWHABGR00000013.91.19/GWHABGR00000013.91.20/GWHABGR00000013.91.21/GWHABGR00000013.91.22/GWHABGR00000013.91.4/GWHABGR00000013.91.7/GWHABGR00000013.91.8/GWHABGR00000013.91.9	1-,2-	AA	1641249-,1641260-
evm.TU.chr20.47	GWHABGR00000013.91.10/GWHABGR00000013.91.11/GWHABGR00000013.91.12/GWHABGR00000013.91.14/GWHABGR00000013.91.16/GWHABGR00000013.91.17/GWHABGR00000013.91.19/GWHABGR00000013.91.20/GWHABGR00000013.91.21/GWHABGR00000013.91.22/GWHABGR00000013.91.4/GWHABGR00000013.91.7/GWHABGR00000013.91.8/GWHABGR00000013.91.9,GWHABGR00000013.91.18	1-,2-	AA	1641260-,1641263-
evm.TU.chr20.47	GWHABGR00000013.91.13,GWHABGR00000013.91.15	1-,2-	AA	1641239-,1641249-
evm.TU.chr20.47	GWHABGR00000013.91.13,GWHABGR00000013.91.18	1-,2-	AA	1641239-,1641263-
evm.TU.chr20.47	GWHABGR00000013.91.15,GWHABGR00000013.91.18	1-,2-	AA	1641249-,1641263-
evm.TU.chr20.130	GWHABGR00000013.114.10/GWHABGR00000013.114.11/GWHABGR00000013.114.7/GWHABGR00000013.114.8,GWHABGR00000013.114.13/GWHABGR00000013.114.9	1-,2-	AA	4734783-,4734786-
evm.TU.chr20.130	GWHABGR00000013.114.10/GWHABGR00000013.114.13/GWHABGR00000013.114.8/GWHABGR00000013.114.9,GWHABGR00000013.114.11/GWHABGR00000013.114.12/GWHABGR00000013.114.7	1-,2-	AA	4735609-,4735672-
evm.TU.chr20.130	GWHABGR00000013.114.4,GWHABGR00000013.114.5/GWHABGR00000013.114.6	1-,2-	AA	4735609-,4735672-
evm.TU.chr20.182	GWHABGR00000013.128.12,GWHABGR00000013.128.10	1-,2-	AA	7496921-,7497180-
GWHABGR00000013.121	GWHABGR00000013.121.2,GWHABGR00000013.121.1	1-,2-	AA	6453210-,6453225-
evm.TU.chr21.156	GWHABGR00000014.120.4,GWHABGR00000014.120.2/GWHABGR00000014.120.3/GWHABGR00000014.120.5/GWHABGR00000014.120.6	1-,2-	AA	5902734-,5902774-
evm.TU.chr21.333	GWHABGR00000014.175.1/GWHABGR00000014.175.3,GWHABGR00000014.175.2	1-,2-	AA	12466204-,12466311-
GWHABGR00000014.138	GWHABGR00000014.138.30/GWHABGR00000014.138.32,GWHABGR00000014.138.18/GWHABGR00000014.138.28/GWHABGR00000014.138.29/GWHABGR00000014.138.31/GWHABGR00000014.138.33/GWHABGR00000014.138.8	1-,2-	AA	7473701-,7473715-
GWHABGR00000014.138	GWHABGR00000014.138.17/GWHABGR00000014.138.19/GWHABGR00000014.138.20/GWHABGR00000014.138.21/GWHABGR00000014.138.22/GWHABGR00000014.138.23/GWHABGR00000014.138.24/GWHABGR00000014.138.25/GWHABGR00000014.138.27/GWHABGR00000014.138.28/GWHABGR00000014.138.29/GWHABGR00000014.138.30/GWHABGR00000014.138.31/GWHABGR00000014.138.32/GWHABGR00000014.138.33,GWHABGR00000014.138.26	1-,2-	AA	7488417-,7488448-
GWHABGR00000014.138	GWHABGR00000014.138.10/GWHABGR00000014.138.12/GWHABGR00000014.138.13/GWHABGR00000014.138.14/GWHABGR00000014.138.15/GWHABGR00000014.138.16/GWHABGR00000014.138.17/GWHABGR00000014.138.18/GWHABGR00000014.138.19/GWHABGR00000014.138.20/GWHABGR00000014.138.21/GWHABGR00000014.138.23/GWHABGR00000014.138.24/GWHABGR00000014.138.25/GWHABGR00000014.138.26/GWHABGR00000014.138.27/GWHABGR00000014.138.28/GWHABGR0…	1-,2-	AA	7513905-,7514037-
GWHABGR00000014.138	GWHABGR00000014.138.12/GWHABGR00000014.138.15/GWHABGR00000014.138.16/GWHABGR00000014.138.19/GWHABGR00000014.138.22/GWHABGR00000014.138.24/GWHABGR00000014.138.26/GWHABGR00000014.138.27/GWHABGR00000014.138.29/GWHABGR00000014.138.31/GWHABGR00000014.138.32/GWHABGR00000014.138.7,GWHABGR00000014.138.10/GWHABGR00000014.138.11/GWHABGR00000014.138.13/GWHABGR00000014.138.14/GWHABGR00000014.138.18/GWHABGR00…	1-,2-	AA	7520622-,7520625-
evm.TU.chr22.69	GWHABGR00000015.16.3,evm.model.chr22.69	1-,2-	AA	2022298-,2022280-
evm.TU.chr22.110	GWHABGR00000015.36.89,GWHABGR00000015.36.91	1-,2-	AA	3418629-,3418593-
evm.TU.chr22.110	GWHABGR00000015.36.89,GWHABGR00000015.36.92	1-,2-	AA	3418629-,3418584-
evm.TU.chr22.110	GWHABGR00000015.36.89,GWHABGR00000015.36.97	1-,2-	AA	3418629-,3418620-
evm.TU.chr22.110	GWHABGR00000015.36.91,GWHABGR00000015.36.92	1-,2-	AA	3418593-,3418584-
evm.TU.chr22.110	GWHABGR00000015.36.97,GWHABGR00000015.36.91	1-,2-	AA	3418620-,3418593-
evm.TU.chr22.110	GWHABGR00000015.36.97,GWHABGR00000015.36.92	1-,2-	AA	3418620-,3418584-
evm.TU.chr22.110	GWHABGR00000015.36.37/GWHABGR00000015.36.64/GWHABGR00000015.36.95,GWHABGR00000015.36.65	1-,2-	AA	3418883-,3418865-
evm.TU.chr22.110	GWHABGR00000015.36.41,GWHABGR00000015.36.35	1-,2-	AA	3419102-,3418883-
evm.TU.chr22.110	GWHABGR00000015.36.39/GWHABGR00000015.36.9,GWHABGR00000015.36.21/GWHABGR00000015.36.38	1-,2-	AA	3418883-,3418865-
evm.TU.chr22.109	GWHABGR00000015.36.73,GWHABGR00000015.36.62/GWHABGR00000015.36.81/GWHABGR00000015.36.87	1-,2-	AA	3385416-,3385398-
evm.TU.chr22.109	GWHABGR00000015.36.74,GWHABGR00000015.36.62/GWHABGR00000015.36.81/GWHABGR00000015.36.87	1-,2-	AA	3385407-,3385398-
evm.TU.chr22.109	GWHABGR00000015.36.62/GWHABGR00000015.36.81/GWHABGR00000015.36.87,GWHABGR00000015.36.78	1-,2-	AA	3385398-,3385362-
evm.TU.chr22.109	GWHABGR00000015.36.62/GWHABGR00000015.36.81/GWHABGR00000015.36.87,GWHABGR00000015.36.82	1-,2-	AA	3385398-,3385353-
evm.TU.chr22.109	GWHABGR00000015.36.62/GWHABGR00000015.36.81/GWHABGR00000015.36.87,GWHABGR00000015.36.85	1-,2-	AA	3385398-,3385380-
evm.TU.chr22.109	GWHABGR00000015.36.73,GWHABGR00000015.36.74	1-,2-	AA	3385416-,3385407-
evm.TU.chr22.109	GWHABGR00000015.36.73,GWHABGR00000015.36.78	1-,2-	AA	3385416-,3385362-
evm.TU.chr22.109	GWHABGR00000015.36.73,GWHABGR00000015.36.82	1-,2-	AA	3385416-,3385353-
evm.TU.chr22.109	GWHABGR00000015.36.73,GWHABGR00000015.36.85	1-,2-	AA	3385416-,3385380-
evm.TU.chr22.109	GWHABGR00000015.36.74,GWHABGR00000015.36.78	1-,2-	AA	3385407-,3385362-
evm.TU.chr22.109	GWHABGR00000015.36.74,GWHABGR00000015.36.82	1-,2-	AA	3385407-,3385353-
evm.TU.chr22.109	GWHABGR00000015.36.74,GWHABGR00000015.36.85	1-,2-	AA	3385407-,3385380-
evm.TU.chr22.109	GWHABGR00000015.36.78,GWHABGR00000015.36.82	1-,2-	AA	3385362-,3385353-
evm.TU.chr22.109	GWHABGR00000015.36.85,GWHABGR00000015.36.78	1-,2-	AA	3385380-,3385362-
evm.TU.chr22.109	GWHABGR00000015.36.85,GWHABGR00000015.36.82	1-,2-	AA	3385380-,3385353-
evm.TU.chr22.110	GWHABGR00000015.36.15/GWHABGR00000015.36.48/GWHABGR00000015.36.49/GWHABGR00000015.36.50/GWHABGR00000015.36.53/GWHABGR00000015.36.57/GWHABGR00000015.36.58/GWHABGR00000015.36.59/GWHABGR00000015.36.61/GWHABGR00000015.36.70/GWHABGR00000015.36.71/GWHABGR00000015.36.72/GWHABGR00000015.36.83,GWHABGR00000015.36.51	1-,2-	AA	3385643-,3385620-
evm.TU.chr22.109	GWHABGR00000015.36.54,GWHABGR00000015.36.44	1-,2-	AA	3385587-,3385578-
evm.TU.chr22.109	GWHABGR00000015.36.86,GWHABGR00000015.36.88	1-,2-	AA	3385443-,3385434-
evm.TU.chr22.111	GWHABGR00000015.37.10/GWHABGR00000015.37.11,GWHABGR00000015.37.12/GWHABGR00000015.37.15/GWHABGR00000015.37.17/GWHABGR00000015.37.3/GWHABGR00000015.37.4/GWHABGR00000015.37.6/GWHABGR00000015.37.7/GWHABGR00000015.37.8/GWHABGR00000015.37.9	1-,2-	AA	3437341-,3437327-
evm.TU.chr22.146	GWHABGR00000015.33.3,GWHABGR00000015.33.4	1-,2-	AA	4459965-,4459937-
evm.TU.chr22.179	GWHABGR00000015.60.10/GWHABGR00000015.60.3/GWHABGR00000015.60.4/GWHABGR00000015.60.6/GWHABGR00000015.60.7/GWHABGR00000015.60.8,GWHABGR00000015.60.5	1-,2-	AA	5775708-,5775631-
evm.TU.chr22.179	GWHABGR00000015.60.1/GWHABGR00000015.60.10/GWHABGR00000015.60.3/GWHABGR00000015.60.4/GWHABGR00000015.60.5/GWHABGR00000015.60.6/GWHABGR00000015.60.8/GWHABGR00000015.60.9,GWHABGR00000015.60.7	1-,2-	AA	5761396-,5761372-
evm.TU.chr22.200	GWHABGR00000015.200.1,GWHABGR00000015.200.2	1-,2-	AA	6742819-,6742859-
evm.TU.chr22.224	GWHABGR00000015.205.2,GWHABGR00000015.205.1	1-,2-	AA	7412509-,7412563-
evm.TU.chr22.347	GWHABGR00000015.109.5/GWHABGR00000015.109.6/GWHABGR00000015.109.8,GWHABGR00000015.109.7	1-,2-	AA	11452850-,11452835-
evm.TU.chr22.387	GWHABGR00000015.118.8,GWHABGR00000015.118.7	1-,2-	AA	12692181-,12692176-
evm.TU.chr22.397	GWHABGR00000015.122.10/GWHABGR00000015.122.11/GWHABGR00000015.122.2/GWHABGR00000015.122.4/GWHABGR00000015.122.5/GWHABGR00000015.122.6/GWHABGR00000015.122.8/GWHABGR00000015.122.9,GWHABGR00000015.122.7	1-,2-	AA	12900047-,12899933-
evm.TU.chr22.397	GWHABGR00000015.122.9,GWHABGR00000015.122.4/GWHABGR00000015.122.5	1-,2-	AA	12888751-,12888734-
evm.TU.chr22.398	GWHABGR00000015.262.4/GWHABGR00000015.262.5,GWHABGR00000015.262.3	1-,2-	AA	12920679-,12920697-
evm.TU.chr22.400	GWHABGR00000015.264.2/GWHABGR00000015.264.3/GWHABGR00000015.264.6,GWHABGR00000015.264.4	1-,2-	AA	12948575-,12948673-
evm.TU.chr22.403	GWHABGR00000015.265.2,GWHABGR00000015.265.3	1-,2-	AA	12987445-,12987451-
GWHABGR00000015.245	GWHABGR00000015.245.4/GWHABGR00000015.245.6,GWHABGR00000015.245.5	1-,2-	AA	11226787-,11226790-
GWHABGR00000015.245	GWHABGR00000015.245.5,GWHABGR00000015.245.4/GWHABGR00000015.245.6	1-,2-	AA	11229135-,11229157-
evm.TU.chr23.87	GWHABGR00000016.25.3,GWHABGR00000016.25.2	1-,2-	AA	2627343-,2627339-
evm.TU.chr23.135	GWHABGR00000016.39.3/GWHABGR00000016.39.4/GWHABGR00000016.39.5/GWHABGR00000016.39.7/GWHABGR00000016.39.8/GWHABGR00000016.39.9,GWHABGR00000016.39.6	1-,2-	AA	3948789-,3948776-
evm.TU.chr23.135	GWHABGR00000016.39.5/GWHABGR00000016.39.7/GWHABGR00000016.39.8,GWHABGR00000016.39.1/GWHABGR00000016.39.4/GWHABGR00000016.39.6/GWHABGR00000016.39.9	1-,2-	AA	3947555-,3947543-
evm.TU.chr23.138	GWHABGR00000016.152.2,GWHABGR00000016.152.3	1-,2-	AA	3984077-,3984149-
evm.TU.chr23.142	GWHABGR00000016.154.1,GWHABGR00000016.154.3	1-,2-	AA	4043568-,4043594-
evm.TU.chr23.266	GWHABGR00000016.84.6,GWHABGR00000016.84.2/GWHABGR00000016.84.7/GWHABGR00000016.84.8	1-,2-	AA	8012429-,8012420-
GWHABGR00000016.100	GWHABGR00000016.100.7,GWHABGR00000016.100.3	1-,2-	AA	9663499-,9663473-
evm.TU.chr24.113	GWHABGR00000017.130.2,evm.model.chr24.113	1-,2-	AA	4746701-,4747976-
evm.TU.chr24.311	GWHABGR00000017.75.3,GWHABGR00000017.75.2	1-,2-	AA	9923460-,9923457-
evm.TU.chr24.371	GWHABGR00000017.183.1/GWHABGR00000017.183.3/GWHABGR00000017.183.4,GWHABGR00000017.183.2	1-,2-	AA	11534021-,11534048-
evm.TU.chr24.372	GWHABGR00000017.87.4,GWHABGR00000017.87.5	1-,2-	AA	11580583-,11580525-
evm.TU.chr24.373	GWHABGR00000017.184.1,GWHABGR00000017.184.2	1-,2-	AA	11592547-,11592550-
GWHABGR00000017.97	GWHABGR00000017.97.2/GWHABGR00000017.97.4/GWHABGR00000017.97.5/GWHABGR00000017.97.6,GWHABGR00000017.97.3	1-,2-	AA	12925278-,12925241-
evm.TU.chr25.57	GWHABGR00000018.10.1,GWHABGR00000018.10.2	1-,2-	AA	2461534-,2461532-
evm.TU.chr25.151	GWHABGR00000018.115.3,GWHABGR00000018.115.1	1-,2-	AA	6976384-,6976420-
evm.TU.chr25.156	GWHABGR00000018.35.2/GWHABGR00000018.35.3,GWHABGR00000018.35.1	1-,2-	AA	7253264-,7253252-
evm.TU.chr25.203	GWHABGR00000018.134.2,GWHABGR00000018.134.3	1-,2-	AA	8880969-,8880989-
evm.TU.chr25.210	GWHABGR00000018.53.7/GWHABGR00000018.53.8,GWHABGR00000018.53.6	1-,2-	AA	9136870-,9136817-
evm.TU.chr25.210	GWHABGR00000018.53.3/GWHABGR00000018.53.5/GWHABGR00000018.53.7,GWHABGR00000018.53.4	1-,2-	AA	9103784-,9103766-
evm.TU.chr25.228	GWHABGR00000018.60.3/GWHABGR00000018.60.4/GWHABGR00000018.60.5/GWHABGR00000018.60.7,GWHABGR00000018.60.6	1-,2-	AA	9761340-,9761247-
evm.TU.chr25.308	GWHABGR00000018.68.3,GWHABGR00000018.68.4	1-,2-	AA	12933615-,12933588-
evm.TU.chr25.323	GWHABGR00000018.148.7,GWHABGR00000018.148.6/GWHABGR00000018.148.8	1-,2-	AA	13358643-,13358668-
evm.TU.chr26.38	GWHABGR00000019.11.19,GWHABGR00000019.11.10/GWHABGR00000019.11.12/GWHABGR00000019.11.14/GWHABGR00000019.11.21/GWHABGR00000019.11.22/GWHABGR00000019.11.8	1-,2-	AA	1410260-,1410241-
evm.TU.chr26.38	GWHABGR00000019.11.15,GWHABGR00000019.11.13/GWHABGR00000019.11.20	1-,2-	AA	1410260-,1410241-
evm.TU.chr26.38	GWHABGR00000019.11.10/GWHABGR00000019.11.13/GWHABGR00000019.11.14/GWHABGR00000019.11.15/GWHABGR00000019.11.16/GWHABGR00000019.11.17/GWHABGR00000019.11.18/GWHABGR00000019.11.19/GWHABGR00000019.11.5/GWHABGR00000019.11.9/evm.model.chr26.38,GWHABGR00000019.11.22	1-,2-	AA	1408638-,1408588-
evm.TU.chr26.38	GWHABGR00000019.11.3,GWHABGR00000019.11.10	1-,2-	AA	1403906-,1403722-
evm.TU.chr26.102	GWHABGR00000019.18.10/GWHABGR00000019.18.11/GWHABGR00000019.18.12/GWHABGR00000019.18.13/GWHABGR00000019.18.5/GWHABGR00000019.18.6/GWHABGR00000019.18.7/GWHABGR00000019.18.8,GWHABGR00000019.18.9	1-,2-	AA	4003713-,4003661-
evm.TU.chr26.105	GWHABGR00000019.85.5/GWHABGR00000019.85.7/GWHABGR00000019.85.8,GWHABGR00000019.85.4	1-,2-	AA	4069355-,4070023-
evm.TU.chr26.114	GWHABGR00000019.88.3,GWHABGR00000019.88.2	1-,2-	AA	4215469-,4218529-
evm.TU.chr26.168	GWHABGR00000019.98.5,GWHABGR00000019.98.6	1-,2-	AA	6157124-,6157157-
evm.TU.chr26.199	GWHABGR00000019.41.8,GWHABGR00000019.41.5/GWHABGR00000019.41.9/evm.model.chr26.199	1-,2-	AA	6837204-,6837195-
evm.TU.chr26.231	GWHABGR00000019.115.3,GWHABGR00000019.115.5	1-,2-	AA	8213077-,8214993-
GWHABGR00000019.27	GWHABGR00000019.27.3,GWHABGR00000019.27.2	1-,2-	AA	6221450-,6221423-
evm.TU.chr27.117	GWHABGR00000020.28.3,GWHABGR00000020.28.2	1-,2-	AA	3271953-,3271751-
evm.TU.chr27.240	GWHABGR00000020.57.10,GWHABGR00000020.57.14	1-,2-	AA	7893415-,7893403-
evm.TU.chr27.244	GWHABGR00000020.62.3,GWHABGR00000020.62.4/GWHABGR00000020.62.7	1-,2-	AA	8174046-,8174031-
evm.TU.chr27.244	GWHABGR00000020.62.3,GWHABGR00000020.62.5/GWHABGR00000020.62.6	1-,2-	AA	8174046-,8174028-
evm.TU.chr27.244	GWHABGR00000020.62.4/GWHABGR00000020.62.7,GWHABGR00000020.62.5/GWHABGR00000020.62.6	1-,2-	AA	8174031-,8174028-
evm.TU.chr27.244	GWHABGR00000020.62.3,GWHABGR00000020.62.7	1-,2-	AA	8171831-,8171828-
evm.TU.chr27.244	GWHABGR00000020.62.2/GWHABGR00000020.62.4/GWHABGR00000020.62.5,GWHABGR00000020.62.6	1-,2-	AA	8171831-,8171828-
evm.TU.chr27.258	GWHABGR00000020.179.1,GWHABGR00000020.179.2	1-,2-	AA	9041227-,9041393-
evm.TU.chr27.258	GWHABGR00000020.179.10/GWHABGR00000020.179.13/GWHABGR00000020.179.14/GWHABGR00000020.179.15/GWHABGR00000020.179.16,GWHABGR00000020.179.11/GWHABGR00000020.179.12/GWHABGR00000020.179.5/GWHABGR00000020.179.7	1-,2-	AA	9037734-,9037737-
evm.TU.chr27.258	GWHABGR00000020.179.6,GWHABGR00000020.179.9	1-,2-	AA	9037734-,9037737-
evm.TU.chr27.270	GWHABGR00000020.182.14/GWHABGR00000020.182.15/GWHABGR00000020.182.17/GWHABGR00000020.182.19/GWHABGR00000020.182.2/GWHABGR00000020.182.21/GWHABGR00000020.182.22/GWHABGR00000020.182.23/GWHABGR00000020.182.24/GWHABGR00000020.182.28/GWHABGR00000020.182.29/GWHABGR00000020.182.31/GWHABGR00000020.182.32/GWHABGR00000020.182.33/GWHABGR00000020.182.34/GWHABGR00000020.182.35/GWHABGR00000020.182.36/GWHABGR00…	1-,2-	AA	9319497-,9319540-
evm.TU.chr27.270	GWHABGR00000020.182.17,GWHABGR00000020.182.2/GWHABGR00000020.182.21/GWHABGR00000020.182.22/GWHABGR00000020.182.26/GWHABGR00000020.182.32/GWHABGR00000020.182.43/GWHABGR00000020.182.5/GWHABGR00000020.182.7/GWHABGR00000020.182.8/evm.model.chr27.270	1-,2-	AA	9320050-,9320059-
evm.TU.chr27.327	GWHABGR00000020.205.3,GWHABGR00000020.205.2	1-,2-	AA	11553245-,11553261-
evm.TU.chr27.344	GWHABGR00000020.83.2,GWHABGR00000020.83.3	1-,2-	AA	11884746-,11884222-
evm.TU.chr27.383	GWHABGR00000020.232.2/GWHABGR00000020.232.3,GWHABGR00000020.232.1	1-,2-	AA	13074753-,13074806-
GWHABGR00000020.225	GWHABGR00000020.225.2/GWHABGR00000020.225.3/GWHABGR00000020.225.4/GWHABGR00000020.225.7,GWHABGR00000020.225.6	1-,2-	AA	12715402-,12715639-
evm.TU.chr28.69	GWHABGR00000021.13.10/GWHABGR00000021.13.11/GWHABGR00000021.13.12/GWHABGR00000021.13.13/GWHABGR00000021.13.5/GWHABGR00000021.13.7/GWHABGR00000021.13.8/GWHABGR00000021.13.9,GWHABGR00000021.13.4	1-,2-	AA	2246215-,2246201-
evm.TU.chr28.69	GWHABGR00000021.13.11,GWHABGR00000021.13.10/GWHABGR00000021.13.12/GWHABGR00000021.13.13/GWHABGR00000021.13.4/GWHABGR00000021.13.7/GWHABGR00000021.13.8/GWHABGR00000021.13.9	1-,2-	AA	2241773-,2241751-
evm.TU.chr28.69	GWHABGR00000021.13.11/GWHABGR00000021.13.13/GWHABGR00000021.13.3/GWHABGR00000021.13.4/GWHABGR00000021.13.5/GWHABGR00000021.13.6/GWHABGR00000021.13.7/GWHABGR00000021.13.8/GWHABGR00000021.13.9,GWHABGR00000021.13.10	1-,2-	AA	2235010-,2234962-
evm.TU.chr28.112	GWHABGR00000021.138.3/GWHABGR00000021.138.4,GWHABGR00000021.138.5	1-,2-	AA	3655656-,3655659-
evm.TU.chr28.122	GWHABGR00000021.141.1,GWHABGR00000021.141.2	1-,2-	AA	4125579-,4125585-
evm.TU.chr28.159	GWHABGR00000021.38.3,GWHABGR00000021.38.1/GWHABGR00000021.38.2/GWHABGR00000021.38.4	1-,2-	AA	5013234-,5013208-
evm.TU.chr28.224	GWHABGR00000021.166.2,GWHABGR00000021.166.1	1-,2-	AA	7911795-,7911890-
evm.TU.chr28.272	GWHABGR00000021.179.2/GWHABGR00000021.179.3/GWHABGR00000021.179.6,GWHABGR00000021.179.8	1-,2-	AA	10248714-,10248840-
evm.TU.chr29.231	GWHABGR00000022.38.1/GWHABGR00000022.38.3,GWHABGR00000022.38.2	1-,2-	AA	6837418-,6837415-
evm.TU.chr29.236	GWHABGR00000022.40.2,GWHABGR00000022.40.1	1-,2-	AA	6939177-,6939155-
evm.TU.chr29.309	GWHABGR00000022.46.1,GWHABGR00000022.46.2	1-,2-	AA	8706544-,8706541-
evm.TU.chr29.336	GWHABGR00000022.59.6,GWHABGR00000022.59.7	1-,2-	AA	9480283-,9478140-
evm.TU.chr29.346	GWHABGR00000022.62.3/GWHABGR00000022.62.5,GWHABGR00000022.62.4/GWHABGR00000022.62.6	1-,2-	AA	9827915-,9827912-
GWHABGR00000022.183	GWHABGR00000022.183.3/GWHABGR00000022.183.4,GWHABGR00000022.183.2	1-,2-	AA	13174335-,13174338-
GWHABGR00000022.183	GWHABGR00000022.183.6,GWHABGR00000022.183.5	1-,2-	AA	13167230-,13167323-
evm.TU.chr3.84	evm.model.chr3.84,GWHABGR00000023.23.5	1-,2-	AA	1904208-,1904184-
evm.TU.chr3.84	GWHABGR00000023.23.3,GWHABGR00000023.23.2	1-,2-	AA	1904208-,1904194-
evm.TU.chr3.85	evm.model.chr3.85,GWHABGR00000023.281.4	1-,2-	AA	1915881-,1915890-
evm.TU.chr3.131	GWHABGR00000023.39.4,GWHABGR00000023.39.3/GWHABGR00000023.39.5/GWHABGR00000023.39.6/evm.model.chr3.131	1-,2-	AA	3527830-,3527812-
evm.TU.chr3.131	GWHABGR00000023.39.1/GWHABGR00000023.39.4/GWHABGR00000023.39.5/GWHABGR00000023.39.6/evm.model.chr3.131,GWHABGR00000023.39.3	1-,2-	AA	3525819-,3525743-
evm.TU.chr3.135	GWHABGR00000023.42.1,GWHABGR00000023.42.2	1-,2-	AA	3607635-,3607607-
evm.TU.chr3.138	GWHABGR00000023.295.5,GWHABGR00000023.295.3/GWHABGR00000023.295.4/GWHABGR00000023.295.6	1-,2-	AA	3727273-,3727290-
evm.TU.chr3.141	GWHABGR00000023.45.3,GWHABGR00000023.45.2/GWHABGR00000023.45.4	1-,2-	AA	3798243-,3798228-
evm.TU.chr3.166	evm.model.chr3.166,GWHABGR00000023.52.1	1-,2-	AA	4929772-,4929769-
evm.TU.chr3.193	GWHABGR00000023.63.2,GWHABGR00000023.63.1	1-,2-	AA	5848044-,5847950-
evm.TU.chr3.219	GWHABGR00000023.78.4,GWHABGR00000023.78.1	1-,2-	AA	6612845-,6612624-
evm.TU.chr3.238	GWHABGR00000023.326.3,GWHABGR00000023.326.2/GWHABGR00000023.326.4	1-,2-	AA	7567805-,7567817-
evm.TU.chr3.265	GWHABGR00000023.334.10/GWHABGR00000023.334.11/GWHABGR00000023.334.14/GWHABGR00000023.334.15/GWHABGR00000023.334.16/GWHABGR00000023.334.17/GWHABGR00000023.334.18/GWHABGR00000023.334.2/GWHABGR00000023.334.5/GWHABGR00000023.334.6/GWHABGR00000023.334.7/GWHABGR00000023.334.8/GWHABGR00000023.334.9/evm.model.chr3.265,GWHABGR00000023.334.13	1-,2-	AA	8483330-,8483354-
evm.TU.chr3.265	GWHABGR00000023.334.10/GWHABGR00000023.334.14/GWHABGR00000023.334.16/GWHABGR00000023.334.17/GWHABGR00000023.334.18/GWHABGR00000023.334.6/GWHABGR00000023.334.7/GWHABGR00000023.334.8/GWHABGR00000023.334.9/evm.model.chr3.265,GWHABGR00000023.334.13/GWHABGR00000023.334.15	1-,2-	AA	8485679-,8485737-
evm.TU.chr3.268	GWHABGR00000023.91.4,GWHABGR00000023.91.1/GWHABGR00000023.91.2/GWHABGR00000023.91.3	1-,2-	AA	8559437-,8559414-
evm.TU.chr3.268	GWHABGR00000023.91.2/GWHABGR00000023.91.4,GWHABGR00000023.91.1/GWHABGR00000023.91.3	1-,2-	AA	8558705-,8558661-
evm.TU.chr3.287	GWHABGR00000023.345.7,GWHABGR00000023.345.5/GWHABGR00000023.345.6	1-,2-	AA	8830914-,8830924-
evm.TU.chr3.369	GWHABGR00000023.364.1,GWHABGR00000023.364.2	1-,2-	AA	12079362-,12079368-
evm.TU.chr3.416	GWHABGR00000023.381.2,GWHABGR00000023.381.1	1-,2-	AA	13205825-,13205924-
evm.TU.chr3.421	GWHABGR00000023.383.2/GWHABGR00000023.383.8,GWHABGR00000023.383.11/GWHABGR00000023.383.12/GWHABGR00000023.383.6/GWHABGR00000023.383.7	1-,2-	AA	13234685-,13234801-
evm.TU.chr3.421	GWHABGR00000023.383.11,GWHABGR00000023.383.5	1-,2-	AA	13240477-,13240489-
evm.TU.chr3.445	GWHABGR00000023.395.2/GWHABGR00000023.395.3/GWHABGR00000023.395.5/GWHABGR00000023.395.6,GWHABGR00000023.395.4	1-,2-	AA	13869016-,13869049-
evm.TU.chr3.445	GWHABGR00000023.395.2/GWHABGR00000023.395.3/GWHABGR00000023.395.4/GWHABGR00000023.395.6,GWHABGR00000023.395.5	1-,2-	AA	13869210-,13869213-
evm.TU.chr3.452	GWHABGR00000023.398.1,GWHABGR00000023.398.2	1-,2-	AA	13971853-,13972111-
evm.TU.chr3.460	GWHABGR00000023.159.5/GWHABGR00000023.159.6,GWHABGR00000023.159.4	1-,2-	AA	14196907-,14196889-
evm.TU.chr3.516	GWHABGR00000023.419.2,GWHABGR00000023.419.3	1-,2-	AA	15826769-,15826815-
evm.TU.chr3.572	GWHABGR00000023.197.3/GWHABGR00000023.197.6,GWHABGR00000023.197.4	1-,2-	AA	17778042-,17778039-
evm.TU.chr3.632	GWHABGR00000023.218.10,GWHABGR00000023.218.4	1-,2-	AA	19384525-,19382347-
evm.TU.chr3.632	GWHABGR00000023.218.15,GWHABGR00000023.218.11/GWHABGR00000023.218.13/GWHABGR00000023.218.18/GWHABGR00000023.218.7/GWHABGR00000023.218.9	1-,2-	AA	19382362-,19382347-
evm.TU.chr3.632	GWHABGR00000023.218.13,GWHABGR00000023.218.21	1-,2-	AA	19379331-,19379286-
GWHABGR00000023.278	GWHABGR00000023.278.1,GWHABGR00000023.278.2	1-,2-	AA	1708561-,1708610-
GWHABGR00000023.322	GWHABGR00000023.322.4,GWHABGR00000023.322.2/GWHABGR00000023.322.3	1-,2-	AA	6660471-,6660503-
GWHABGR00000023.89	GWHABGR00000023.89.4,GWHABGR00000023.89.5	1-,2-	AA	8291024-,8290861-
evm.TU.chr30.4	GWHABGR00000024.87.2,GWHABGR00000024.87.3/GWHABGR00000024.87.4	1-,2-	AA	214279-,214312-
evm.TU.chr30.16	GWHABGR00000024.9.4/GWHABGR00000024.9.5/GWHABGR00000024.9.7,GWHABGR00000024.9.6	1-,2-	AA	643202-,643172-
evm.TU.chr30.51	GWHABGR00000024.98.1/GWHABGR00000024.98.2,GWHABGR00000024.98.3	1-,2-	AA	2216396-,2216457-
evm.TU.chr30.58	GWHABGR00000024.26.2,GWHABGR00000024.26.1	1-,2-	AA	2391050-,2391028-
evm.TU.chr30.167	GWHABGR00000024.126.5,GWHABGR00000024.126.6	1-,2-	AA	6622108-,6622141-
evm.TU.chr30.212	GWHABGR00000024.63.6,GWHABGR00000024.63.7	1-,2-	AA	8079259-,8079180-
evm.TU.chr30.278	GWHABGR00000024.75.22,GWHABGR00000024.75.12	1-,2-	AA	10690409-,10690395-
evm.TU.chr30.278	GWHABGR00000024.75.11/GWHABGR00000024.75.15/GWHABGR00000024.75.16/GWHABGR00000024.75.17/GWHABGR00000024.75.18/GWHABGR00000024.75.19/GWHABGR00000024.75.23/GWHABGR00000024.75.7,GWHABGR00000024.75.12	1-,2-	AA	10690508-,10690395-
evm.TU.chr30.278	GWHABGR00000024.75.11/GWHABGR00000024.75.15/GWHABGR00000024.75.16/GWHABGR00000024.75.17/GWHABGR00000024.75.18/GWHABGR00000024.75.19/GWHABGR00000024.75.23/GWHABGR00000024.75.7,GWHABGR00000024.75.22	1-,2-	AA	10690508-,10690409-
evm.TU.chr30.299	GWHABGR00000024.160.1/GWHABGR00000024.160.10/GWHABGR00000024.160.2/GWHABGR00000024.160.3/GWHABGR00000024.160.4/GWHABGR00000024.160.5/GWHABGR00000024.160.7/GWHABGR00000024.160.8,GWHABGR00000024.160.9	1-,2-	AA	11899097-,11899155-
GWHABGR00000024.13	GWHABGR00000024.13.3/GWHABGR00000024.13.4,GWHABGR00000024.13.5	1-,2-	AA	1361259-,1361178-
GWHABGR00000024.156	GWHABGR00000024.156.4/GWHABGR00000024.156.5,GWHABGR00000024.156.7	1-,2-	AA	9905544-,9905956-
evm.TU.chr31.112	GWHABGR00000025.150.10/GWHABGR00000025.150.6/GWHABGR00000025.150.8,GWHABGR00000025.150.7/GWHABGR00000025.150.9	1-,2-	AA	4360988-,4361000-
evm.TU.chr31.128	GWHABGR00000025.29.2,GWHABGR00000025.29.1	1-,2-	AA	4967752-,4967749-
evm.TU.chr31.203	GWHABGR00000025.180.9,GWHABGR00000025.180.10/GWHABGR00000025.180.11	1-,2-	AA	7699255-,7700404-
evm.TU.chr31.231	GWHABGR00000025.178.12/GWHABGR00000025.178.13/GWHABGR00000025.178.14/GWHABGR00000025.178.16/GWHABGR00000025.178.19/GWHABGR00000025.178.20/GWHABGR00000025.178.21/GWHABGR00000025.178.26/GWHABGR00000025.178.27/GWHABGR00000025.178.29,GWHABGR00000025.178.18	1-,2-	AA	8617204-,8617284-
evm.TU.chr31.321	GWHABGR00000025.220.3,GWHABGR00000025.220.5	1-,2-	AA	11589066-,11589070-
evm.TU.chr31.343	evm.model.chr31.343,GWHABGR00000025.107.2	1-,2-	AA	11890355-,11890278-
evm.TU.chr31.351	GWHABGR00000025.228.2,GWHABGR00000025.228.4	1-,2-	AA	11988376-,11988392-
evm.TU.chr31.366	GWHABGR00000025.115.3,GWHABGR00000025.115.1/GWHABGR00000025.115.2/GWHABGR00000025.115.4/GWHABGR00000025.115.5/GWHABGR00000025.115.6	1-,2-	AA	12654531-,12654514-
evm.TU.chr31.367	GWHABGR00000025.233.2,GWHABGR00000025.233.3	1-,2-	AA	12728731-,12728749-
GWHABGR00000025.109	GWHABGR00000025.109.1,GWHABGR00000025.109.2	1-,2-	AA	11975498-,11975468-
evm.TU.chr32.46	GWHABGR00000026.15.6,GWHABGR00000026.15.7	1-,2-	AA	1249989-,1249950-
evm.TU.chr32.48	GWHABGR00000026.98.10/GWHABGR00000026.98.11/GWHABGR00000026.98.12/GWHABGR00000026.98.14/GWHABGR00000026.98.3/GWHABGR00000026.98.4/GWHABGR00000026.98.5/GWHABGR00000026.98.7/GWHABGR00000026.98.8/GWHABGR00000026.98.9,GWHABGR00000026.98.13	1-,2-	AA	1280335-,1280407-
evm.TU.chr32.48	GWHABGR00000026.98.10/GWHABGR00000026.98.12/GWHABGR00000026.98.13/GWHABGR00000026.98.14/GWHABGR00000026.98.4/GWHABGR00000026.98.5/GWHABGR00000026.98.7/GWHABGR00000026.98.8/GWHABGR00000026.98.9,GWHABGR00000026.98.11	1-,2-	AA	1281298-,1281327-
evm.TU.chr32.219	GWHABGR00000026.56.2,GWHABGR00000026.56.1/GWHABGR00000026.56.3	1-,2-	AA	8074168-,8074162-
evm.TU.chr32.222	GWHABGR00000026.133.2,GWHABGR00000026.133.3	1-,2-	AA	8139582-,8139604-
evm.TU.chr32.283	GWHABGR00000026.71.2,GWHABGR00000026.71.1/GWHABGR00000026.71.3	1-,2-	AA	10825862-,10825853-
evm.TU.chr33.28	GWHABGR00000027.5.4,GWHABGR00000027.5.5/GWHABGR00000027.5.6/GWHABGR00000027.5.7	1-,2-	AA	463492-,463477-
evm.TU.chr33.28	GWHABGR00000027.5.3,GWHABGR00000027.5.4/GWHABGR00000027.5.5/GWHABGR00000027.5.6/GWHABGR00000027.5.7	1-,2-	AA	457775-,457760-
evm.TU.chr33.72	GWHABGR00000027.16.2,GWHABGR00000027.16.3	1-,2-	AA	2134974-,2134958-
evm.TU.chr33.74	GWHABGR00000027.111.3,GWHABGR00000027.111.2	1-,2-	AA	2154907-,2154928-
evm.TU.chr33.123	GWHABGR00000027.29.10/GWHABGR00000027.29.11/GWHABGR00000027.29.12/GWHABGR00000027.29.13/GWHABGR00000027.29.14/GWHABGR00000027.29.15/GWHABGR00000027.29.16/GWHABGR00000027.29.18/GWHABGR00000027.29.2/GWHABGR00000027.29.20/GWHABGR00000027.29.22/GWHABGR00000027.29.23/GWHABGR00000027.29.24/GWHABGR00000027.29.25/GWHABGR00000027.29.26/GWHABGR00000027.29.27/GWHABGR00000027.29.28/GWHABGR00000027.29.3/GWHAB…	1-,2-	AA	4785086-,4785068-
evm.TU.chr33.123	GWHABGR00000027.29.10/GWHABGR00000027.29.11/GWHABGR00000027.29.12/GWHABGR00000027.29.13/GWHABGR00000027.29.15/GWHABGR00000027.29.16/GWHABGR00000027.29.17/GWHABGR00000027.29.19/GWHABGR00000027.29.20/GWHABGR00000027.29.21/GWHABGR00000027.29.24/GWHABGR00000027.29.25/GWHABGR00000027.29.26/GWHABGR00000027.29.27/GWHABGR00000027.29.28/GWHABGR00000027.29.4/GWHABGR00000027.29.6/GWHABGR00000027.29.8/GWHABG…	1-,2-	AA	4782865-,4782864-
evm.TU.chr33.123	GWHABGR00000027.29.1/GWHABGR00000027.29.10/GWHABGR00000027.29.11/GWHABGR00000027.29.12/GWHABGR00000027.29.13/GWHABGR00000027.29.14/GWHABGR00000027.29.16/GWHABGR00000027.29.17/GWHABGR00000027.29.18/GWHABGR00000027.29.19/GWHABGR00000027.29.2/GWHABGR00000027.29.20/GWHABGR00000027.29.21/GWHABGR00000027.29.22/GWHABGR00000027.29.23/GWHABGR00000027.29.24/GWHABGR00000027.29.25/GWHABGR00000027.29.26/GWHAB…	1-,2-	AA	4781273-,4781225-
evm.TU.chr33.151	GWHABGR00000027.35.2,GWHABGR00000027.35.1	1-,2-	AA	5628852-,5628841-
evm.TU.chr33.237	GWHABGR00000027.67.10/GWHABGR00000027.67.3/GWHABGR00000027.67.5/GWHABGR00000027.67.6,GWHABGR00000027.67.2/GWHABGR00000027.67.9	1-,2-	AA	8732675-,8732625-
evm.TU.chr33.237	GWHABGR00000027.67.10/GWHABGR00000027.67.3/GWHABGR00000027.67.5/GWHABGR00000027.67.6,GWHABGR00000027.67.4/GWHABGR00000027.67.7/GWHABGR00000027.67.8	1-,2-	AA	8732675-,8732671-
evm.TU.chr33.237	GWHABGR00000027.67.4/GWHABGR00000027.67.7/GWHABGR00000027.67.8,GWHABGR00000027.67.2/GWHABGR00000027.67.9	1-,2-	AA	8732671-,8732625-
evm.TU.chr33.263	GWHABGR00000027.74.2,GWHABGR00000027.74.3	1-,2-	AA	10366673-,10366607-
evm.TU.chr33.324	GWHABGR00000027.94.5,GWHABGR00000027.94.2/GWHABGR00000027.94.6	1-,2-	AA	12117871-,12117746-
evm.TU.chr33.324	GWHABGR00000027.94.7,GWHABGR00000027.94.4	1-,2-	AA	12117871-,12117746-
evm.TU.chr33.347	GWHABGR00000027.172.13,GWHABGR00000027.172.10/GWHABGR00000027.172.11/GWHABGR00000027.172.12/GWHABGR00000027.172.14/GWHABGR00000027.172.2/GWHABGR00000027.172.4/GWHABGR00000027.172.7/GWHABGR00000027.172.9	1-,2-	AA	12651790-,12652816-
evm.TU.chr33.347	GWHABGR00000027.172.6,GWHABGR00000027.172.8	1-,2-	AA	12649594-,12652816-
evm.TU.chr33.347	GWHABGR00000027.172.12,GWHABGR00000027.172.11	1-,2-	AA	12657275-,12657504-
evm.TU.chr34.78	GWHABGR00000028.14.3/GWHABGR00000028.14.4,GWHABGR00000028.14.6	1-,2-	AA	3533896-,3533881-
evm.TU.chr34.350	GWHABGR00000028.151.5,GWHABGR00000028.151.2/GWHABGR00000028.151.3	1-,2-	AA	11199396-,11199423-
GWHABGR00000028.140	GWHABGR00000028.140.4/GWHABGR00000028.140.6,GWHABGR00000028.140.5	1-,2-	AA	10447551-,10447667-
evm.TU.chr35.225	GWHABGR00000029.107.2,GWHABGR00000029.107.3/evm.model.chr35.225	1-,2-	AA	7009223-,7009282-
evm.TU.chr35.305	GWHABGR00000029.42.3,GWHABGR00000029.42.1/GWHABGR00000029.42.2	1-,2-	AA	9605757-,9605712-
evm.TU.chr35.318	GWHABGR00000029.44.6,GWHABGR00000029.44.3	1-,2-	AA	9869471-,9869124-
evm.TU.chr35.318	GWHABGR00000029.44.2/GWHABGR00000029.44.5,GWHABGR00000029.44.7	1-,2-	AA	9869124-,9868961-
evm.TU.chr35.319	GWHABGR00000029.45.1/GWHABGR00000029.45.3/GWHABGR00000029.45.5/GWHABGR00000029.45.8,GWHABGR00000029.45.6	1-,2-	AA	9916125-,9916122-
evm.TU.chr35.319	GWHABGR00000029.45.1/GWHABGR00000029.45.3/GWHABGR00000029.45.5/GWHABGR00000029.45.8,GWHABGR00000029.45.7	1-,2-	AA	9916125-,9916119-
evm.TU.chr35.319	GWHABGR00000029.45.6,GWHABGR00000029.45.7	1-,2-	AA	9916122-,9916119-
evm.TU.chr36.46	GWHABGR00000030.114.5,GWHABGR00000030.114.4	1-,2-	AA	1255177-,1255186-
evm.TU.chr36.73	GWHABGR00000030.120.8,GWHABGR00000030.120.3/GWHABGR00000030.120.7/evm.model.chr36.73	1-,2-	AA	2323288-,2323308-
evm.TU.chr36.73	GWHABGR00000030.120.4/GWHABGR00000030.120.8/GWHABGR00000030.120.9/evm.model.chr36.73,GWHABGR00000030.120.7	1-,2-	AA	2325198-,2325306-
evm.TU.chr36.84	GWHABGR00000030.21.6,GWHABGR00000030.21.7	1-,2-	AA	2590396-,2590202-
evm.TU.chr36.84	GWHABGR00000030.21.2,GWHABGR00000030.21.3	1-,2-	AA	2590396-,2590241-
evm.TU.chr36.84	GWHABGR00000030.21.2,GWHABGR00000030.21.5	1-,2-	AA	2590396-,2590202-
evm.TU.chr36.84	GWHABGR00000030.21.3,GWHABGR00000030.21.5	1-,2-	AA	2590241-,2590202-
evm.TU.chr36.125	GWHABGR00000030.138.2,evm.model.chr36.125	1-,2-	AA	3555252-,3555273-
evm.TU.chr36.168	GWHABGR00000030.148.10/GWHABGR00000030.148.11/GWHABGR00000030.148.6/GWHABGR00000030.148.7,GWHABGR00000030.148.12/GWHABGR00000030.148.5/GWHABGR00000030.148.8	1-,2-	AA	4728021-,4728024-
evm.TU.chr36.188	GWHABGR00000030.54.10/GWHABGR00000030.54.5/GWHABGR00000030.54.6/GWHABGR00000030.54.7/GWHABGR00000030.54.9,GWHABGR00000030.54.8	1-,2-	AA	5092742-,5092690-
evm.TU.chr36.289	GWHABGR00000030.77.10/GWHABGR00000030.77.6/GWHABGR00000030.77.7/GWHABGR00000030.77.9,GWHABGR00000030.77.8	1-,2-	AA	9183115-,9183109-
evm.TU.chr36.289	GWHABGR00000030.77.12/GWHABGR00000030.77.13/GWHABGR00000030.77.14/GWHABGR00000030.77.15,GWHABGR00000030.77.11	1-,2-	AA	9183115-,9183109-
evm.TU.chr36.291	GWHABGR00000030.169.5,GWHABGR00000030.169.2/GWHABGR00000030.169.3	1-,2-	AA	9327982-,9328003-
evm.TU.chr36.305	GWHABGR00000030.175.2,GWHABGR00000030.175.1	1-,2-	AA	9564392-,9564402-
evm.TU.chr36.334	GWHABGR00000030.88.10,GWHABGR00000030.88.11/GWHABGR00000030.88.12/GWHABGR00000030.88.5/GWHABGR00000030.88.7/GWHABGR00000030.88.8/GWHABGR00000030.88.9	1-,2-	AA	11041741-,11041725-
evm.TU.chr36.334	GWHABGR00000030.88.12,GWHABGR00000030.88.10/GWHABGR00000030.88.11/GWHABGR00000030.88.7/GWHABGR00000030.88.8	1-,2-	AA	11039254-,11039237-
evm.TU.chr36.334	GWHABGR00000030.88.10/GWHABGR00000030.88.12/GWHABGR00000030.88.4/GWHABGR00000030.88.7/GWHABGR00000030.88.9,GWHABGR00000030.88.11/GWHABGR00000030.88.6/GWHABGR00000030.88.8	1-,2-	AA	11019218-,11019209-
evm.TU.chr36.334	GWHABGR00000030.88.8,GWHABGR00000030.88.2/GWHABGR00000030.88.3/GWHABGR00000030.88.9	1-,2-	AA	11008697-,11008670-
GWHABGR00000030.69	GWHABGR00000030.69.2,GWHABGR00000030.69.1	1-,2-	AA	7920928-,7920869-
evm.TU.chr37.70	GWHABGR00000031.121.1/GWHABGR00000031.121.2,GWHABGR00000031.121.3	1-,2-	AA	2382029-,2382089-
evm.TU.chr37.97	GWHABGR00000031.22.3/GWHABGR00000031.22.5,GWHABGR00000031.22.1/GWHABGR00000031.22.4	1-,2-	AA	3238012-,3238006-
evm.TU.chr37.205	GWHABGR00000031.155.14,GWHABGR00000031.155.1/GWHABGR00000031.155.10/GWHABGR00000031.155.13/GWHABGR00000031.155.15/GWHABGR00000031.155.17/GWHABGR00000031.155.18/GWHABGR00000031.155.5/GWHABGR00000031.155.6/GWHABGR00000031.155.7/GWHABGR00000031.155.8/evm.model.chr37.205	1-,2-	AA	6557487-,6557496-
evm.TU.chr37.209	GWHABGR00000031.156.1/GWHABGR00000031.156.4,GWHABGR00000031.156.2/GWHABGR00000031.156.3	1-,2-	AA	6668163-,6668176-
evm.TU.chr37.209	GWHABGR00000031.156.3,GWHABGR00000031.156.1/GWHABGR00000031.156.2/GWHABGR00000031.156.4	1-,2-	AA	6690397-,6690403-
evm.TU.chr37.235	GWHABGR00000031.165.3,GWHABGR00000031.165.4	1-,2-	AA	7412204-,7412329-
evm.TU.chr37.272	GWHABGR00000031.180.5,GWHABGR00000031.180.4	1-,2-	AA	8506265-,8506310-
GWHABGR00000031.192	GWHABGR00000031.192.1,GWHABGR00000031.192.2	1-,2-	AA	9729972-,9729975-
evm.TU.chr38.37	GWHABGR00000032.83.8/GWHABGR00000032.83.9,GWHABGR00000032.83.10/GWHABGR00000032.83.11/GWHABGR00000032.83.7/evm.model.chr38.37	1-,2-	AA	1615236-,1615330-
evm.TU.chr38.37	GWHABGR00000032.83.5,GWHABGR00000032.83.3	1-,2-	AA	1614197-,1615916-
evm.TU.chr38.85	GWHABGR00000032.96.2,evm.model.chr38.85	1-,2-	AA	3675493-,3675543-
evm.TU.chr38.111	GWHABGR00000032.103.2/GWHABGR00000032.103.4/evm.model.chr38.111,GWHABGR00000032.103.5	1-,2-	AA	4518634-,4518682-
evm.TU.chr38.111	GWHABGR00000032.103.1/GWHABGR00000032.103.2/GWHABGR00000032.103.5/evm.model.chr38.111,GWHABGR00000032.103.4	1-,2-	AA	4519906-,4519908-
evm.TU.chr38.215	GWHABGR00000032.128.4,GWHABGR00000032.128.2/GWHABGR00000032.128.3	1-,2-	AA	8813123-,8813150-
evm.TU.chr38.232	GWHABGR00000032.62.13/GWHABGR00000032.62.14/GWHABGR00000032.62.17,GWHABGR00000032.62.15/GWHABGR00000032.62.4	1-,2-	AA	9077917-,9077911-
evm.TU.chr38.232	GWHABGR00000032.62.11/GWHABGR00000032.62.16/GWHABGR00000032.62.7/GWHABGR00000032.62.9,GWHABGR00000032.62.10/GWHABGR00000032.62.12	1-,2-	AA	9077917-,9077911-
evm.TU.chr38.232	GWHABGR00000032.62.12/GWHABGR00000032.62.17,GWHABGR00000032.62.10/GWHABGR00000032.62.11/GWHABGR00000032.62.13/GWHABGR00000032.62.14/GWHABGR00000032.62.15/GWHABGR00000032.62.16/GWHABGR00000032.62.5/GWHABGR00000032.62.6/GWHABGR00000032.62.7/GWHABGR00000032.62.8/GWHABGR00000032.62.9	1-,2-	AA	9075378-,9075363-
evm.TU.chr39.63	GWHABGR00000033.75.18,GWHABGR00000033.75.10/GWHABGR00000033.75.11/GWHABGR00000033.75.12/GWHABGR00000033.75.17/GWHABGR00000033.75.19/GWHABGR00000033.75.20/GWHABGR00000033.75.21/GWHABGR00000033.75.25/GWHABGR00000033.75.26/GWHABGR00000033.75.27/GWHABGR00000033.75.30/GWHABGR00000033.75.5/GWHABGR00000033.75.6/GWHABGR00000033.75.8	1-,2-	AA	1829727-,1829730-
evm.TU.chr39.67	GWHABGR00000033.78.5/GWHABGR00000033.78.6/GWHABGR00000033.78.7/evm.model.chr39.67,GWHABGR00000033.78.4	1-,2-	AA	1982343-,1982409-
evm.TU.chr39.92	GWHABGR00000033.12.10,GWHABGR00000033.12.11	1-,2-	AA	2924402-,2924343-
evm.TU.chr39.289	GWHABGR00000033.53.3,GWHABGR00000033.53.2	1-,2-	AA	9611786-,9611771-
evm.TU.chr4.83	GWHABGR00000034.18.2,GWHABGR00000034.18.3	1-,2-	AA	3884933-,3884914-
evm.TU.chr4.88	GWHABGR00000034.253.11,GWHABGR00000034.253.10/GWHABGR00000034.253.12/GWHABGR00000034.253.5	1-,2-	AA	4028785-,4028803-
evm.TU.chr4.88	GWHABGR00000034.253.6/GWHABGR00000034.253.8,GWHABGR00000034.253.13/GWHABGR00000034.253.7/GWHABGR00000034.253.9	1-,2-	AA	4028790-,4028803-
evm.TU.chr4.89	GWHABGR00000034.22.3,GWHABGR00000034.22.4	1-,2-	AA	4063830-,4063818-
evm.TU.chr4.131	GWHABGR00000034.32.6,GWHABGR00000034.32.1/GWHABGR00000034.32.3/GWHABGR00000034.32.4/GWHABGR00000034.32.7/GWHABGR00000034.32.8/GWHABGR00000034.32.9/evm.model.chr4.131	1-,2-	AA	5830082-,5830073-
evm.TU.chr4.131	GWHABGR00000034.32.6/GWHABGR00000034.32.7/GWHABGR00000034.32.8/GWHABGR00000034.32.9/evm.model.chr4.131,GWHABGR00000034.32.1/GWHABGR00000034.32.4	1-,2-	AA	5829189-,5829188-
evm.TU.chr4.221	evm.model.chr4.221,GWHABGR00000034.289.1	1-,2-	AA	8114626-,8114629-
evm.TU.chr4.269	GWHABGR00000034.308.21/GWHABGR00000034.308.23/GWHABGR00000034.308.9,GWHABGR00000034.308.13/GWHABGR00000034.308.14/GWHABGR00000034.308.15/GWHABGR00000034.308.18/GWHABGR00000034.308.22/GWHABGR00000034.308.24/GWHABGR00000034.308.4/GWHABGR00000034.308.5/GWHABGR00000034.308.6	1-,2-	AA	9404206-,9404209-
evm.TU.chr4.269	GWHABGR00000034.308.10,GWHABGR00000034.308.12/GWHABGR00000034.308.16/GWHABGR00000034.308.22/GWHABGR00000034.308.24/GWHABGR00000034.308.25/GWHABGR00000034.308.3	1-,2-	AA	9407242-,9407257-
evm.TU.chr4.269	GWHABGR00000034.308.13/GWHABGR00000034.308.14/GWHABGR00000034.308.17/GWHABGR00000034.308.23/GWHABGR00000034.308.5/GWHABGR00000034.308.8,GWHABGR00000034.308.11	1-,2-	AA	9407242-,9407260-
evm.TU.chr4.269	GWHABGR00000034.308.13/GWHABGR00000034.308.14/GWHABGR00000034.308.17/GWHABGR00000034.308.23/GWHABGR00000034.308.5/GWHABGR00000034.308.8,GWHABGR00000034.308.15/GWHABGR00000034.308.18/GWHABGR00000034.308.19/GWHABGR00000034.308.20/GWHABGR00000034.308.21/GWHABGR00000034.308.4/GWHABGR00000034.308.6/GWHABGR00000034.308.7/GWHABGR00000034.308.9	1-,2-	AA	9407242-,9407257-
evm.TU.chr4.269	GWHABGR00000034.308.15/GWHABGR00000034.308.18/GWHABGR00000034.308.19/GWHABGR00000034.308.20/GWHABGR00000034.308.21/GWHABGR00000034.308.4/GWHABGR00000034.308.6/GWHABGR00000034.308.7/GWHABGR00000034.308.9,GWHABGR00000034.308.11	1-,2-	AA	9407257-,9407260-
evm.TU.chr4.314	GWHABGR00000034.87.1,GWHABGR00000034.87.2	1-,2-	AA	10300114-,10300110-
evm.TU.chr4.365	GWHABGR00000034.347.2,GWHABGR00000034.347.1	1-,2-	AA	11806433-,11807201-
evm.TU.chr4.368	GWHABGR00000034.104.5,GWHABGR00000034.104.3	1-,2-	AA	11898904-,11897819-
evm.TU.chr4.440	GWHABGR00000034.370.1/GWHABGR00000034.370.3,GWHABGR00000034.370.2	1-,2-	AA	13917766-,13917820-
evm.TU.chr4.443	GWHABGR00000034.131.4/GWHABGR00000034.131.5,GWHABGR00000034.131.3	1-,2-	AA	13956725-,13956713-
evm.TU.chr4.443	GWHABGR00000034.131.3/GWHABGR00000034.131.4/evm.model.chr4.443,GWHABGR00000034.131.1/GWHABGR00000034.131.5	1-,2-	AA	13950952-,13950931-
evm.TU.chr4.451	GWHABGR00000034.377.3,evm.model.chr4.451	1-,2-	AA	14145480-,14145486-
evm.TU.chr4.519	GWHABGR00000034.390.17/GWHABGR00000034.390.18/GWHABGR00000034.390.19,GWHABGR00000034.390.20	1-,2-	AA	16581182-,16581198-
evm.TU.chr4.519	GWHABGR00000034.390.19,GWHABGR00000034.390.20	1-,2-	AA	16596873-,16597051-
evm.TU.chr4.519	GWHABGR00000034.390.17,GWHABGR00000034.390.15/GWHABGR00000034.390.18	1-,2-	AA	16597051-,16598784-
evm.TU.chr4.523	GWHABGR00000034.156.2/GWHABGR00000034.156.4/GWHABGR00000034.156.5/GWHABGR00000034.156.7/GWHABGR00000034.156.8,GWHABGR00000034.156.6	1-,2-	AA	16671960-,16671943-
evm.TU.chr4.530	GWHABGR00000034.397.1/GWHABGR00000034.397.2/GWHABGR00000034.397.3/GWHABGR00000034.397.4/GWHABGR00000034.397.6,GWHABGR00000034.397.5	1-,2-	AA	16794031-,16794051-
evm.TU.chr4.649	GWHABGR00000034.199.3,evm.model.chr4.649	1-,2-	AA	21260160-,21260148-
evm.TU.chr4.659	GWHABGR00000034.203.2/GWHABGR00000034.203.3/GWHABGR00000034.203.4/GWHABGR00000034.203.5/GWHABGR00000034.203.6/GWHABGR00000034.203.7/GWHABGR00000034.203.8,GWHABGR00000034.203.1	1-,2-	AA	21399046-,21398968-
GWHABGR00000034.28	GWHABGR00000034.28.1,GWHABGR00000034.28.2	1-,2-	AA	5249525-,5249520-
GWHABGR00000034.318	GWHABGR00000034.318.6,GWHABGR00000034.318.4	1-,2-	AA	9984702-,9984738-
evm.TU.chr40.244	GWHABGR00000035.112.21,GWHABGR00000035.112.20	1-,2-	AA	9899808-,9899814-
evm.TU.chr40.245	GWHABGR00000035.113.13,GWHABGR00000035.113.10/GWHABGR00000035.113.14/GWHABGR00000035.113.19/GWHABGR00000035.113.5	1-,2-	AA	9927764-,9927798-
evm.TU.chr40.264	GWHABGR00000035.55.6/GWHABGR00000035.55.7,GWHABGR00000035.55.4/GWHABGR00000035.55.5	1-,2-	AA	10827751-,10827670-
GWHABGR00000035.108	GWHABGR00000035.108.7,GWHABGR00000035.108.9	1-,2-	AA	9632330-,9632772-
GWHABGR00000035.108	GWHABGR00000035.108.7,GWHABGR00000035.108.4	1-,2-	AA	9632330-,9632736-
GWHABGR00000035.108	GWHABGR00000035.108.4,GWHABGR00000035.108.9	1-,2-	AA	9632736-,9632772-
evm.TU.chr41.50	GWHABGR00000036.8.2,GWHABGR00000036.8.1	1-,2-	AA	1328566-,1328441-
evm.TU.chr41.52	GWHABGR00000036.9.2,GWHABGR00000036.9.3	1-,2-	AA	1335252-,1335239-
evm.TU.chr41.70	GWHABGR00000036.122.16,GWHABGR00000036.122.15	1-,2-	AA	1642511-,1644538-
evm.TU.chr41.70	GWHABGR00000036.122.10/GWHABGR00000036.122.12/GWHABGR00000036.122.13/GWHABGR00000036.122.14/GWHABGR00000036.122.15/GWHABGR00000036.122.16/GWHABGR00000036.122.17/GWHABGR00000036.122.18/GWHABGR00000036.122.21/GWHABGR00000036.122.22/GWHABGR00000036.122.25/GWHABGR00000036.122.26/GWHABGR00000036.122.9,GWHABGR00000036.122.24	1-,2-	AA	1652444-,1652577-
evm.TU.chr41.70	GWHABGR00000036.122.22,GWHABGR00000036.122.11/GWHABGR00000036.122.12/GWHABGR00000036.122.13/GWHABGR00000036.122.14/GWHABGR00000036.122.15/GWHABGR00000036.122.16/GWHABGR00000036.122.17/GWHABGR00000036.122.18/GWHABGR00000036.122.19/GWHABGR00000036.122.20/GWHABGR00000036.122.23/GWHABGR00000036.122.24/GWHABGR00000036.122.25/GWHABGR00000036.122.26	1-,2-	AA	1656778-,1657002-
evm.TU.chr41.140	evm.model.chr41.140,GWHABGR00000036.30.1	1-,2-	AA	3573945-,3573934-
evm.TU.chr42.95	GWHABGR00000037.97.3,GWHABGR00000037.97.2	1-,2-	AA	2515768-,2515791-
evm.TU.chr42.148	GWHABGR00000037.24.2,GWHABGR00000037.24.1	1-,2-	AA	4471089-,4471064-
evm.TU.chr42.269	GWHABGR00000037.129.2,GWHABGR00000037.129.3	1-,2-	AA	8220391-,8220596-
evm.TU.chr42.297	GWHABGR00000037.136.3,GWHABGR00000037.136.2	1-,2-	AA	9434966-,9436705-
evm.TU.chr42.299	GWHABGR00000037.63.10,GWHABGR00000037.63.6	1-,2-	AA	9489507-,9489470-
evm.TU.chr42.299	GWHABGR00000037.63.10,GWHABGR00000037.63.7	1-,2-	AA	9489507-,9489501-
evm.TU.chr42.299	GWHABGR00000037.63.7,GWHABGR00000037.63.6	1-,2-	AA	9489501-,9489470-
evm.TU.chr42.349	evm.model.chr42.349,GWHABGR00000037.152.2	1-,2-	AA	10563980-,10563995-
evm.TU.chr43.302	GWHABGR00000038.135.3,GWHABGR00000038.135.4	1-,2-	AA	11453386-,11453389-
evm.TU.chr43.316	GWHABGR00000038.77.7,GWHABGR00000038.77.10/GWHABGR00000038.77.12/GWHABGR00000038.77.13/GWHABGR00000038.77.5/GWHABGR00000038.77.6/GWHABGR00000038.77.8	1-,2-	AA	11740565-,11739929-
GWHABGR00000038.87	GWHABGR00000038.87.38,GWHABGR00000038.87.34	1-,2-	AA	1027347-,1028031-
GWHABGR00000038.87	GWHABGR00000038.87.11,GWHABGR00000038.87.10	1-,2-	AA	1027162-,1027618-
GWHABGR00000038.87	GWHABGR00000038.87.25,GWHABGR00000038.87.16/GWHABGR00000038.87.30	1-,2-	AA	1027162-,1027846-
GWHABGR00000038.87	GWHABGR00000038.87.26/GWHABGR00000038.87.33,GWHABGR00000038.87.20	1-,2-	AA	1027618-,1027846-
evm.TU.chr44.13	GWHABGR00000039.106.1/GWHABGR00000039.106.3,GWHABGR00000039.106.2	1-,2-	AA	151509-,151557-
evm.TU.chr44.50	GWHABGR00000039.110.2,GWHABGR00000039.110.1	1-,2-	AA	1645577-,1645628-
evm.TU.chr44.58	GWHABGR00000039.10.2,GWHABGR00000039.10.1	1-,2-	AA	1797057-,1797032-
evm.TU.chr44.108	GWHABGR00000039.39.3/GWHABGR00000039.39.5,GWHABGR00000039.39.4	1-,2-	AA	3042499-,3042438-
evm.TU.chr44.222	GWHABGR00000039.62.4,GWHABGR00000039.62.6	1-,2-	AA	6970326-,6970320-
evm.TU.chr44.222	GWHABGR00000039.62.4,GWHABGR00000039.62.7	1-,2-	AA	6970326-,6970295-
evm.TU.chr44.222	GWHABGR00000039.62.8,GWHABGR00000039.62.4	1-,2-	AA	6970504-,6970326-
evm.TU.chr44.222	GWHABGR00000039.62.6,GWHABGR00000039.62.7	1-,2-	AA	6970320-,6970295-
evm.TU.chr44.222	GWHABGR00000039.62.8,GWHABGR00000039.62.6	1-,2-	AA	6970504-,6970320-
evm.TU.chr44.222	GWHABGR00000039.62.8,GWHABGR00000039.62.7	1-,2-	AA	6970504-,6970295-
evm.TU.chr44.230	GWHABGR00000039.64.3/GWHABGR00000039.64.5/evm.model.chr44.230,GWHABGR00000039.64.2/GWHABGR00000039.64.4	1-,2-	AA	7162255-,7162252-
evm.TU.chr45.40	GWHABGR00000040.3.1,GWHABGR00000040.3.2	1-,2-	AA	987672-,987662-
evm.TU.chr45.83	GWHABGR00000040.9.2/GWHABGR00000040.9.3/GWHABGR00000040.9.4,GWHABGR00000040.9.5	1-,2-	AA	2231552-,2231519-
evm.TU.chr45.320	GWHABGR00000040.119.1,GWHABGR00000040.119.2	1-,2-	AA	9488179-,9488182-
evm.TU.chr46.168	GWHABGR00000041.92.10,GWHABGR00000041.92.11/GWHABGR00000041.92.12/GWHABGR00000041.92.13/GWHABGR00000041.92.6/GWHABGR00000041.92.7	1-,2-	AA	7376318-,7376468-
evm.TU.chr46.168	GWHABGR00000041.92.8/GWHABGR00000041.92.9,GWHABGR00000041.92.10	1-,2-	AA	7376242-,7376318-
evm.TU.chr46.168	GWHABGR00000041.92.8/GWHABGR00000041.92.9,GWHABGR00000041.92.11/GWHABGR00000041.92.12/GWHABGR00000041.92.13/GWHABGR00000041.92.6/GWHABGR00000041.92.7	1-,2-	AA	7376242-,7376468-
evm.TU.chr46.234	GWHABGR00000041.44.1,GWHABGR00000041.44.2	1-,2-	AA	10031091-,10031086-
evm.TU.chr46.234	GWHABGR00000041.44.3,GWHABGR00000041.44.4	1-,2-	AA	10031091-,10031086-
evm.TU.chr47.55	GWHABGR00000042.6.4/GWHABGR00000042.6.6,GWHABGR00000042.6.5	1-,2-	AA	2037869-,2037866-
evm.TU.chr47.72	GWHABGR00000042.91.14,GWHABGR00000042.91.17	1-,2-	AA	2438145-,2438149-
evm.TU.chr47.92	GWHABGR00000042.14.10/GWHABGR00000042.14.7,GWHABGR00000042.14.11/GWHABGR00000042.14.12/GWHABGR00000042.14.5/GWHABGR00000042.14.6/GWHABGR00000042.14.8/GWHABGR00000042.14.9	1-,2-	AA	2989487-,2989469-
evm.TU.chr47.92	GWHABGR00000042.14.11/GWHABGR00000042.14.6/GWHABGR00000042.14.7/GWHABGR00000042.14.9,GWHABGR00000042.14.10/GWHABGR00000042.14.12/GWHABGR00000042.14.4/GWHABGR00000042.14.5/GWHABGR00000042.14.8	1-,2-	AA	2987431-,2987428-
evm.TU.chr47.111	GWHABGR00000042.110.4/evm.model.chr47.111,GWHABGR00000042.110.3	1-,2-	AA	3382009-,3382012-
evm.TU.chr47.208	GWHABGR00000042.43.1,GWHABGR00000042.43.2	1-,2-	AA	7301886-,7301871-
evm.TU.chr47.228	GWHABGR00000042.53.5,GWHABGR00000042.53.3/evm.model.chr47.228	1-,2-	AA	7779961-,7779948-
evm.TU.chr47.229	GWHABGR00000042.54.3,GWHABGR00000042.54.4	1-,2-	AA	7806727-,7806667-
evm.TU.chr47.265	GWHABGR00000042.149.3,GWHABGR00000042.149.2	1-,2-	AA	8550084-,8550720-
evm.TU.chr48.25	GWHABGR00000043.122.5,GWHABGR00000043.122.7	1-,2-	AA	930794-,931752-
evm.TU.chr48.43	GWHABGR00000043.14.3,GWHABGR00000043.14.1	1-,2-	AA	1784221-,1784209-
evm.TU.chr48.92	GWHABGR00000043.33.14,GWHABGR00000043.33.10/GWHABGR00000043.33.11/GWHABGR00000043.33.12/GWHABGR00000043.33.13/GWHABGR00000043.33.16/GWHABGR00000043.33.4/GWHABGR00000043.33.5/GWHABGR00000043.33.6/GWHABGR00000043.33.8	1-,2-	AA	2977930-,2977918-
evm.TU.chr48.178	GWHABGR00000043.176.1,GWHABGR00000043.176.2	1-,2-	AA	4789085-,4789091-
evm.TU.chr48.186	GWHABGR00000043.61.1,GWHABGR00000043.61.2	1-,2-	AA	4895994-,4895991-
evm.TU.chr48.202	GWHABGR00000043.65.3/GWHABGR00000043.65.5,GWHABGR00000043.65.4	1-,2-	AA	5238541-,5237129-
evm.TU.chr48.268	GWHABGR00000043.214.2,GWHABGR00000043.214.3	1-,2-	AA	8068140-,8068150-
evm.TU.chr48.274	GWHABGR00000043.88.12,GWHABGR00000043.88.8	1-,2-	AA	8169780-,8169626-
evm.TU.chr48.324	GWHABGR00000043.222.1/GWHABGR00000043.222.3/GWHABGR00000043.222.4,GWHABGR00000043.222.2	1-,2-	AA	9992745-,9992760-
evm.TU.chr48.324	GWHABGR00000043.222.3,GWHABGR00000043.222.1/GWHABGR00000043.222.2/GWHABGR00000043.222.4	1-,2-	AA	9994524-,9994530-
evm.TU.chr48.333	GWHABGR00000043.105.3/evm.model.chr48.333,GWHABGR00000043.105.2	1-,2-	AA	10213090-,10213071-
evm.TU.chr49.69	GWHABGR00000044.100.2,GWHABGR00000044.100.3	1-,2-	AA	2101221-,2101238-
evm.TU.chr49.102	GWHABGR00000044.27.1,GWHABGR00000044.27.2	1-,2-	AA	3306223-,3306207-
evm.TU.chr5.80	GWHABGR00000045.16.2/GWHABGR00000045.16.4,GWHABGR00000045.16.3	1-,2-	AA	2981331-,2981316-
evm.TU.chr5.108	evm.model.chr5.108,GWHABGR00000045.131.1/GWHABGR00000045.131.3	1-,2-	AA	4210282-,4210296-
evm.TU.chr5.121	GWHABGR00000045.20.5/GWHABGR00000045.20.9,GWHABGR00000045.20.4	1-,2-	AA	4526572-,4526545-
evm.TU.chr5.133	GWHABGR00000045.136.1,GWHABGR00000045.136.2	1-,2-	AA	4957789-,4957800-
evm.TU.chr5.293	GWHABGR00000045.170.2/GWHABGR00000045.170.3/GWHABGR00000045.170.5/GWHABGR00000045.170.6/GWHABGR00000045.170.7/GWHABGR00000045.170.8,GWHABGR00000045.170.4	1-,2-	AA	11966587-,11966608-
evm.TU.chr6.93	GWHABGR00000046.124.4/GWHABGR00000046.124.5/GWHABGR00000046.124.6/GWHABGR00000046.124.8,GWHABGR00000046.124.7	1-,2-	AA	2471654-,2471709-
evm.TU.chr6.93	GWHABGR00000046.124.3/GWHABGR00000046.124.4/GWHABGR00000046.124.5/GWHABGR00000046.124.7/GWHABGR00000046.124.8,GWHABGR00000046.124.6	1-,2-	AA	2473063-,2473113-
evm.TU.chr6.143	GWHABGR00000046.135.7,GWHABGR00000046.135.5/GWHABGR00000046.135.6	1-,2-	AA	5493111-,5493114-
evm.TU.chr6.208	GWHABGR00000046.150.2/GWHABGR00000046.150.3/GWHABGR00000046.150.6,GWHABGR00000046.150.4/GWHABGR00000046.150.5/GWHABGR00000046.150.7	1-,2-	AA	7769498-,7769501-
evm.TU.chr6.243	GWHABGR00000046.168.8,GWHABGR00000046.168.7	1-,2-	AA	9564384-,9564405-
evm.TU.chr6.248	GWHABGR00000046.57.2,GWHABGR00000046.57.3	1-,2-	AA	9780970-,9780855-
evm.TU.chr6.270	GWHABGR00000046.68.5/GWHABGR00000046.68.7,GWHABGR00000046.68.6/GWHABGR00000046.68.8	1-,2-	AA	10694490-,10694469-
evm.TU.chr6.402	GWHABGR00000046.213.1/GWHABGR00000046.213.2,GWHABGR00000046.213.3	1-,2-	AA	15177760-,15177804-
evm.TU.chr6.402	GWHABGR00000046.213.4,GWHABGR00000046.213.5	1-,2-	AA	15177760-,15177792-
evm.TU.chr6.402	GWHABGR00000046.213.6,GWHABGR00000046.213.4	1-,2-	AA	15177702-,15177760-
evm.TU.chr6.402	GWHABGR00000046.213.6,GWHABGR00000046.213.5	1-,2-	AA	15177702-,15177792-
evm.TU.chr6.426	GWHABGR00000046.218.2/GWHABGR00000046.218.4,GWHABGR00000046.218.3	1-,2-	AA	16812531-,16812558-
GWHABGR00000046.193	GWHABGR00000046.193.6,GWHABGR00000046.193.2/GWHABGR00000046.193.3/GWHABGR00000046.193.4/GWHABGR00000046.193.5	1-,2-	AA	12897393-,12897587-
GWHABGR00000046.24	GWHABGR00000046.24.12/GWHABGR00000046.24.6/GWHABGR00000046.24.9,GWHABGR00000046.24.11/GWHABGR00000046.24.7	1-,2-	AA	2516503-,2516500-
GWHABGR00000046.24	GWHABGR00000046.24.13,GWHABGR00000046.24.10	1-,2-	AA	2516503-,2516500-
evm.TU.chr7.156	GWHABGR00000047.32.4,GWHABGR00000047.32.3	1-,2-	AA	2796299-,2796296-
evm.TU.chr7.652	GWHABGR00000047.295.3/GWHABGR00000047.295.7/GWHABGR00000047.295.8/GWHABGR00000047.295.9,GWHABGR00000047.295.11	1-,2-	AA	13888300-,13888364-
evm.TU.chr7.785	GWHABGR00000047.159.2,GWHABGR00000047.159.3	1-,2-	AA	16226166-,16226138-
GWHABGR00000047.76	GWHABGR00000047.76.1,GWHABGR00000047.76.2	1-,2-	AA	5837273-,5837255-
evm.TU.chr8.91	GWHABGR00000048.18.2,GWHABGR00000048.18.1	1-,2-	AA	3810660-,3810647-
evm.TU.chr8.139	GWHABGR00000048.103.7,GWHABGR00000048.103.1	1-,2-	AA	5809828-,5809920-
evm.TU.chr8.139	GWHABGR00000048.103.4/GWHABGR00000048.103.6,GWHABGR00000048.103.2	1-,2-	AA	5809920-,5809938-
evm.TU.chr8.139	GWHABGR00000048.103.4/GWHABGR00000048.103.6,GWHABGR00000048.103.5	1-,2-	AA	5809920-,5809955-
evm.TU.chr8.139	GWHABGR00000048.103.2,GWHABGR00000048.103.5	1-,2-	AA	5809938-,5809955-
evm.TU.chr8.139	GWHABGR00000048.103.1/GWHABGR00000048.103.2/GWHABGR00000048.103.3/GWHABGR00000048.103.5/GWHABGR00000048.103.6/GWHABGR00000048.103.7,GWHABGR00000048.103.4	1-,2-	AA	5827400-,5827443-
evm.TU.chr8.171	GWHABGR00000048.110.3/GWHABGR00000048.110.6/GWHABGR00000048.110.7,GWHABGR00000048.110.5	1-,2-	AA	6685930-,6685933-
evm.TU.chr8.171	GWHABGR00000048.110.3/GWHABGR00000048.110.5/GWHABGR00000048.110.7,GWHABGR00000048.110.6	1-,2-	AA	6687298-,6687313-
evm.TU.chr8.246	GWHABGR00000048.117.3,GWHABGR00000048.117.2	1-,2-	AA	10110593-,10110603-
evm.TU.chr8.310	GWHABGR00000048.129.2,GWHABGR00000048.129.3	1-,2-	AA	11862820-,11862851-
evm.TU.chr8.324	GWHABGR00000048.48.9,GWHABGR00000048.48.1/GWHABGR00000048.48.4/GWHABGR00000048.48.5/GWHABGR00000048.48.8/evm.model.chr8.324	1-,2-	AA	12280441-,12280300-
GWHABGR00000048.3	GWHABGR00000048.3.1/GWHABGR00000048.3.2,GWHABGR00000048.3.3	1-,2-	AA	1337323-,1337320-
evm.TU.chr9.40	GWHABGR00000049.96.3,GWHABGR00000049.96.1/GWHABGR00000049.96.2/GWHABGR00000049.96.4/GWHABGR00000049.96.5/GWHABGR00000049.96.6/GWHABGR00000049.96.7	1-,2-	AA	1283680-,1283701-
evm.TU.chr9.70	GWHABGR00000049.13.9,GWHABGR00000049.13.10	1-,2-	AA	1960263-,1960251-
evm.TU.chr9.146	GWHABGR00000049.32.3/GWHABGR00000049.32.5,GWHABGR00000049.32.4	1-,2-	AA	5256541-,5256526-
evm.TU.chr9.150	GWHABGR00000049.35.5,GWHABGR00000049.35.6	1-,2-	AA	5582005-,5581984-
evm.TU.chr9.361	GWHABGR00000049.168.3/GWHABGR00000049.168.4/GWHABGR00000049.168.5/GWHABGR00000049.168.6/evm.model.chr9.361,GWHABGR00000049.168.2	1-,2-	AA	15258652-,15258754-
GWHABGR00000049.106	GWHABGR00000049.106.1,GWHABGR00000049.106.2	1-,2-	AA	3343331-,3343346-
evm.TU.group20_5_6.1	GWHABGR00000225.1.2,GWHABGR00000225.1.1	1-,2-	AA	5779-,8385-
evm.TU.group3_7_8.2	GWHABGR00000279.2.2,GWHABGR00000279.2.4	1-,2-	AA	12257-,12331-
GWHABGR00000301.1	GWHABGR00000301.1.1/GWHABGR00000301.1.2,GWHABGR00000301.1.3	1-,2-	AA	7246-,7258-
evm.TU.group4_11_12.1	GWHABGR00000340.1.2/GWHABGR00000340.1.3/GWHABGR00000340.1.4/GWHABGR00000340.1.6,GWHABGR00000340.1.5	1-,2-	AA	12954-,12927-
evm.TU.group4_11_12.1	GWHABGR00000340.1.3/GWHABGR00000340.1.4,GWHABGR00000340.1.2/GWHABGR00000340.1.5/GWHABGR00000340.1.6	1-,2-	AA	10358-,10334-
evm.TU.group4_11_12.1	GWHABGR00000340.1.2/GWHABGR00000340.1.4,GWHABGR00000340.1.3/GWHABGR00000340.1.5/GWHABGR00000340.1.6	1-,2-	AA	8993-,8981-
evm.TU.group4_7_8.2	GWHABGR00000344.2.2/GWHABGR00000344.2.4,GWHABGR00000344.2.3	1-,2-	AA	9878-,9881-
evm.TU.chr1.1	GWHABGR00000001.1.28,GWHABGR00000001.1.16/GWHABGR00000001.1.19/GWHABGR00000001.1.23/GWHABGR00000001.1.27/GWHABGR00000001.1.30/GWHABGR00000001.1.33	1^,2^	AD	20651^,20641^
evm.TU.chr1.1	GWHABGR00000001.1.17,GWHABGR00000001.1.9	1^,2^	AD	20641^,18529^
evm.TU.chr1.1	GWHABGR00000001.1.25,GWHABGR00000001.1.11/GWHABGR00000001.1.18/GWHABGR00000001.1.22/GWHABGR00000001.1.26/GWHABGR00000001.1.8	1^,2^	AD	24885^,24841^
evm.TU.chr1.16	GWHABGR00000001.5.4,GWHABGR00000001.5.2	1^,2^	AD	613556^,613117^
evm.TU.chr1.265	GWHABGR00000001.67.3/GWHABGR00000001.67.5,GWHABGR00000001.67.6	1^,2^	AD	9450267^,9450248^
evm.TU.chr1.297	GWHABGR00000001.72.15,GWHABGR00000001.72.13	1^,2^	AD	10843833^,10843800^
evm.TU.chr1.299	GWHABGR00000001.76.3,GWHABGR00000001.76.2/GWHABGR00000001.76.4	1^,2^	AD	10927716^,10927635^
evm.TU.chr1.340	GWHABGR00000001.89.2,GWHABGR00000001.89.1/GWHABGR00000001.89.3/GWHABGR00000001.89.4	1^,2^	AD	11944125^,11944107^
evm.TU.chr1.421	GWHABGR00000001.293.5/GWHABGR00000001.293.6,GWHABGR00000001.293.7	1^,2^	AD	14217334^,14217347^
evm.TU.chr1.441	GWHABGR00000001.112.3,GWHABGR00000001.112.2	1^,2^	AD	14764385^,14764374^
evm.TU.chr1.566	GWHABGR00000001.332.5,GWHABGR00000001.332.6	1^,2^	AD	18980923^,18980980^
evm.TU.chr1.623	GWHABGR00000001.341.4,GWHABGR00000001.341.3/GWHABGR00000001.341.5	1^,2^	AD	21190731^,21190737^
GWHABGR00000001.115	GWHABGR00000001.115.8,GWHABGR00000001.115.9	1^,2^	AD	15112629^,15112313^
GWHABGR00000001.29	GWHABGR00000001.29.9,GWHABGR00000001.29.11/GWHABGR00000001.29.7	1^,2^	AD	4223529^,4223345^
GWHABGR00000001.29	GWHABGR00000001.29.7,GWHABGR00000001.29.12	1^,2^	AD	4210488^,4210016^
GWHABGR00000001.80	GWHABGR00000001.80.6,GWHABGR00000001.80.7	1^,2^	AD	11221687^,11221651^
GWHABGR00000001.80	GWHABGR00000001.80.5,GWHABGR00000001.80.3	1^,2^	AD	11221725^,11221651^
evm.TU.chr10.2	GWHABGR00000002.2.2,GWHABGR00000002.2.20	1^,2^	AD	187329^,187209^
evm.TU.chr10.39	GWHABGR00000002.14.1/GWHABGR00000002.14.3,GWHABGR00000002.14.2	1^,2^	AD	1962845^,1962699^
evm.TU.chr10.279	GWHABGR00000002.34.3,GWHABGR00000002.34.2	1^,2^	AD	8955193^,8955190^
evm.TU.chr11.198	GWHABGR00000003.25.3/GWHABGR00000003.25.4,GWHABGR00000003.25.2	1^,2^	AD	7780625^,7780596^
evm.TU.chr11.226	GWHABGR00000003.109.1,GWHABGR00000003.109.2	1^,2^	AD	9472130^,9472152^
evm.TU.chr11.262	GWHABGR00000003.120.4/GWHABGR00000003.120.6/GWHABGR00000003.120.7/GWHABGR00000003.120.9,GWHABGR00000003.120.8	1^,2^	AD	11282891^,11282937^
evm.TU.chr11.273	GWHABGR00000003.49.2,GWHABGR00000003.49.1/GWHABGR00000003.49.3/GWHABGR00000003.49.4	1^,2^	AD	11472954^,11472928^
GWHABGR00000003.45	GWHABGR00000003.45.1/GWHABGR00000003.45.2/GWHABGR00000003.45.3/GWHABGR00000003.45.4/GWHABGR00000003.45.6,GWHABGR00000003.45.5	1^,2^	AD	11360409^,11360352^
evm.TU.chr12.216	GWHABGR00000004.144.2,GWHABGR00000004.144.1	1^,2^	AD	5560550^,5560669^
evm.TU.chr12.237	GWHABGR00000004.146.3,GWHABGR00000004.146.2	1^,2^	AD	6378169^,6378282^
evm.TU.chr12.266	GWHABGR00000004.53.5,GWHABGR00000004.53.4	1^,2^	AD	7097672^,7097656^
evm.TU.chr12.368	GWHABGR00000004.85.2,GWHABGR00000004.85.1	1^,2^	AD	11434255^,11434111^
evm.TU.chr12.437	GWHABGR00000004.186.3,GWHABGR00000004.186.1/GWHABGR00000004.186.2	1^,2^	AD	14323875^,14323911^
evm.TU.chr12.445	GWHABGR00000004.94.3,GWHABGR00000004.94.2	1^,2^	AD	14703495^,14701294^
GWHABGR00000004.196	GWHABGR00000004.196.5,GWHABGR00000004.196.6	1^,2^	AD	14788727^,14788842^
evm.TU.chr13.14	GWHABGR00000005.6.3,GWHABGR00000005.6.2	1^,2^	AD	547493^,547273^
evm.TU.chr13.146	GWHABGR00000005.92.6,GWHABGR00000005.92.1/GWHABGR00000005.92.10/GWHABGR00000005.92.2/GWHABGR00000005.92.3/GWHABGR00000005.92.4/GWHABGR00000005.92.5/GWHABGR00000005.92.7/GWHABGR00000005.92.8/GWHABGR00000005.92.9	1^,2^	AD	1634910^,1634931^
evm.TU.chr13.177	GWHABGR00000005.100.2,GWHABGR00000005.100.1	1^,2^	AD	2665601^,2665610^
evm.TU.chr13.192	GWHABGR00000005.24.10/GWHABGR00000005.24.5/GWHABGR00000005.24.6/GWHABGR00000005.24.7/GWHABGR00000005.24.9,GWHABGR00000005.24.8	1^,2^	AD	3203760^,3202868^
evm.TU.chr13.205	GWHABGR00000005.32.1,GWHABGR00000005.32.4	1^,2^	AD	3881110^,3881095^
evm.TU.chr13.288	GWHABGR00000005.121.3,GWHABGR00000005.121.2	1^,2^	AD	7647766^,7647778^
evm.TU.chr13.318	GWHABGR00000005.52.3,GWHABGR00000005.52.5	1^,2^	AD	8370956^,8370952^
evm.TU.chr13.519	GWHABGR00000005.76.2,GWHABGR00000005.76.3	1^,2^	AD	14518671^,14518584^
evm.TU.chr13.519	GWHABGR00000005.76.1,GWHABGR00000005.76.2/GWHABGR00000005.76.3/GWHABGR00000005.76.4	1^,2^	AD	14474897^,14474874^
evm.TU.chr14.136	GWHABGR00000006.113.1,GWHABGR00000006.113.2	1^,2^	AD	5156082^,5156208^
evm.TU.chr14.142	GWHABGR00000006.32.4,GWHABGR00000006.32.10/GWHABGR00000006.32.12	1^,2^	AD	5284316^,5284274^
evm.TU.chr14.161	GWHABGR00000006.117.5,GWHABGR00000006.117.8	1^,2^	AD	6106650^,6106793^
evm.TU.chr14.161	GWHABGR00000006.117.6,GWHABGR00000006.117.8	1^,2^	AD	6106539^,6106793^
evm.TU.chr14.161	GWHABGR00000006.117.6,GWHABGR00000006.117.5	1^,2^	AD	6106539^,6106650^
evm.TU.chr14.230	GWHABGR00000006.124.5,GWHABGR00000006.124.6	1^,2^	AD	9333892^,9334543^
evm.TU.chr14.234	GWHABGR00000006.43.26,GWHABGR00000006.43.17	1^,2^	AD	9408538^,9408493^
evm.TU.chr14.234	GWHABGR00000006.43.25,GWHABGR00000006.43.18	1^,2^	AD	9406765^,9406750^
evm.TU.chr14.234	GWHABGR00000006.43.22,GWHABGR00000006.43.11/GWHABGR00000006.43.12/GWHABGR00000006.43.13/GWHABGR00000006.43.15/GWHABGR00000006.43.20/GWHABGR00000006.43.27/GWHABGR00000006.43.31/GWHABGR00000006.43.32/evm.model.chr14.234	1^,2^	AD	9406780^,9406708^
evm.TU.chr14.261	GWHABGR00000006.55.15/GWHABGR00000006.55.7,GWHABGR00000006.55.14	1^,2^	AD	10029860^,10029828^
evm.TU.chr14.261	GWHABGR00000006.55.5,GWHABGR00000006.55.4	1^,2^	AD	10030734^,10030708^
evm.TU.chr14.261	GWHABGR00000006.55.3/GWHABGR00000006.55.9,GWHABGR00000006.55.6	1^,2^	AD	10029860^,10029105^
GWHABGR00000006.110	GWHABGR00000006.110.6,GWHABGR00000006.110.8	1^,2^	AD	4045758^,4045966^
evm.TU.chr15.3	GWHABGR00000007.1.2,GWHABGR00000007.1.3	1^,2^	AD	84529^,84525^
evm.TU.chr15.29	GWHABGR00000007.7.1,GWHABGR00000007.7.2	1^,2^	AD	921950^,921870^
evm.TU.chr15.182	GWHABGR00000007.119.1,GWHABGR00000007.119.4	1^,2^	AD	5417892^,5417904^
evm.TU.chr15.182	GWHABGR00000007.119.3,GWHABGR00000007.119.2	1^,2^	AD	5417892^,5417904^
evm.TU.chr15.189	GWHABGR00000007.121.1,GWHABGR00000007.121.2	1^,2^	AD	5600983^,5601357^
evm.TU.chr15.375	GWHABGR00000007.159.3/GWHABGR00000007.159.4/GWHABGR00000007.159.5/GWHABGR00000007.159.8,GWHABGR00000007.159.6	1^,2^	AD	12169436^,12169484^
evm.TU.chr15.416	GWHABGR00000007.84.2/GWHABGR00000007.84.3/GWHABGR00000007.84.5,GWHABGR00000007.84.1/GWHABGR00000007.84.4	1^,2^	AD	13637069^,13637045^
evm.TU.chr15.423	GWHABGR00000007.87.3/GWHABGR00000007.87.4/GWHABGR00000007.87.5/GWHABGR00000007.87.6,GWHABGR00000007.87.2	1^,2^	AD	13796874^,13796800^
evm.TU.chr16.51	GWHABGR00000008.82.2,GWHABGR00000008.82.1	1^,2^	AD	2409831^,2409963^
evm.TU.chr16.142	GWHABGR00000008.93.4,GWHABGR00000008.93.1/GWHABGR00000008.93.3/GWHABGR00000008.93.5/GWHABGR00000008.93.6/GWHABGR00000008.93.7/evm.model.chr16.142	1^,2^	AD	5325093^,5325172^
evm.TU.chr16.142	GWHABGR00000008.93.3,GWHABGR00000008.93.4/GWHABGR00000008.93.7/evm.model.chr16.142	1^,2^	AD	5330123^,5330124^
evm.TU.chr16.173	GWHABGR00000008.41.16,GWHABGR00000008.41.9	1^,2^	AD	6889389^,6889344^
evm.TU.chr16.173	GWHABGR00000008.41.13,GWHABGR00000008.41.14	1^,2^	AD	6889359^,6889269^
evm.TU.chr16.173	GWHABGR00000008.41.20,GWHABGR00000008.41.14	1^,2^	AD	6889374^,6889269^
evm.TU.chr16.173	GWHABGR00000008.41.20,GWHABGR00000008.41.13	1^,2^	AD	6889374^,6889359^
evm.TU.chr16.212	GWHABGR00000008.115.10/GWHABGR00000008.115.11/GWHABGR00000008.115.12/GWHABGR00000008.115.13/GWHABGR00000008.115.14/GWHABGR00000008.115.15/GWHABGR00000008.115.16/GWHABGR00000008.115.17/GWHABGR00000008.115.18/GWHABGR00000008.115.19/GWHABGR00000008.115.20/GWHABGR00000008.115.8/GWHABGR00000008.115.9,GWHABGR00000008.115.3	1^,2^	AD	8536312^,8536697^
evm.TU.chr16.212	GWHABGR00000008.115.7,GWHABGR00000008.115.18	1^,2^	AD	8537608^,8538643^
evm.TU.chr16.217	GWHABGR00000008.117.9,GWHABGR00000008.117.3/GWHABGR00000008.117.6/GWHABGR00000008.117.7/GWHABGR00000008.117.8	1^,2^	AD	8657280^,8657282^
evm.TU.chr16.228	GWHABGR00000008.121.5,GWHABGR00000008.121.6	1^,2^	AD	9092940^,9093228^
evm.TU.chr17.26	GWHABGR00000009.12.12/GWHABGR00000009.12.13/GWHABGR00000009.12.14/GWHABGR00000009.12.15/GWHABGR00000009.12.16/GWHABGR00000009.12.17/GWHABGR00000009.12.19/GWHABGR00000009.12.20/GWHABGR00000009.12.21,GWHABGR00000009.12.22	1^,2^	AD	563723^,563719^
evm.TU.chr17.87	GWHABGR00000009.34.2,GWHABGR00000009.34.1	1^,2^	AD	2637500^,2637285^
evm.TU.chr17.214	GWHABGR00000009.193.3/GWHABGR00000009.193.7/evm.model.chr17.214,GWHABGR00000009.193.5	1^,2^	AD	5318615^,5318628^
evm.TU.chr17.217	GWHABGR00000009.66.3,GWHABGR00000009.66.4/GWHABGR00000009.66.5/evm.model.chr17.217	1^,2^	AD	5368260^,5368255^
evm.TU.chr17.221	GWHABGR00000009.68.2,GWHABGR00000009.68.3	1^,2^	AD	5423235^,5423115^
evm.TU.chr17.233	GWHABGR00000009.203.5,GWHABGR00000009.203.6	1^,2^	AD	5754190^,5754249^
evm.TU.chr17.317	GWHABGR00000009.93.2,GWHABGR00000009.93.1	1^,2^	AD	8475585^,8475501^
evm.TU.chr17.471	GWHABGR00000009.126.1/GWHABGR00000009.126.2,GWHABGR00000009.126.3	1^,2^	AD	13737208^,13737192^
evm.TU.chr18.74	GWHABGR00000010.28.18,GWHABGR00000010.28.12/GWHABGR00000010.28.15/GWHABGR00000010.28.8/GWHABGR00000010.28.9	1^,2^	AD	2657035^,2656811^
evm.TU.chr18.224	GWHABGR00000010.139.2,GWHABGR00000010.139.1/GWHABGR00000010.139.3	1^,2^	AD	6848567^,6848627^
evm.TU.chr18.263	GWHABGR00000010.158.2,GWHABGR00000010.158.3	1^,2^	AD	8168979^,8168983^
GWHABGR00000010.4	GWHABGR00000010.4.3/GWHABGR00000010.4.4/GWHABGR00000010.4.5,GWHABGR00000010.4.2	1^,2^	AD	98067^,98020^
evm.TU.chr19.276	GWHABGR00000011.51.2/GWHABGR00000011.51.3,GWHABGR00000011.51.4	1^,2^	AD	11420886^,11420882^
evm.TU.chr2.4	GWHABGR00000012.158.3,GWHABGR00000012.158.5	1^,2^	AD	213316^,213444^
evm.TU.chr2.300	GWHABGR00000012.226.7,GWHABGR00000012.226.10/GWHABGR00000012.226.11/GWHABGR00000012.226.12/GWHABGR00000012.226.13/GWHABGR00000012.226.3/GWHABGR00000012.226.4/GWHABGR00000012.226.5/GWHABGR00000012.226.6	1^,2^	AD	10593532^,10593536^
evm.TU.chr2.328	GWHABGR00000012.245.2/GWHABGR00000012.245.4/GWHABGR00000012.245.5/GWHABGR00000012.245.6/GWHABGR00000012.245.7/GWHABGR00000012.245.8,GWHABGR00000012.245.3	1^,2^	AD	11316556^,11316566^
evm.TU.chr2.344	GWHABGR00000012.247.6,GWHABGR00000012.247.5	1^,2^	AD	12644140^,12644150^
evm.TU.chr2.366	GWHABGR00000012.76.10/GWHABGR00000012.76.11/GWHABGR00000012.76.6/GWHABGR00000012.76.8,GWHABGR00000012.76.4/GWHABGR00000012.76.5/GWHABGR00000012.76.7/GWHABGR00000012.76.9	1^,2^	AD	13077330^,13077309^
evm.TU.chr2.372	GWHABGR00000012.255.2,GWHABGR00000012.255.1/GWHABGR00000012.255.3	1^,2^	AD	13322365^,13322369^
evm.TU.chr2.426	GWHABGR00000012.82.2/GWHABGR00000012.82.4,GWHABGR00000012.82.3	1^,2^	AD	15232575^,15232561^
evm.TU.chr2.495	GWHABGR00000012.286.1/GWHABGR00000012.286.3,GWHABGR00000012.286.2/GWHABGR00000012.286.4	1^,2^	AD	17629383^,17629410^
evm.TU.chr2.503	GWHABGR00000012.105.5,GWHABGR00000012.105.4/GWHABGR00000012.105.6	1^,2^	AD	17888120^,17888111^
evm.TU.chr2.583	GWHABGR00000012.306.1,GWHABGR00000012.306.2/GWHABGR00000012.306.3	1^,2^	AD	20450199^,20450267^
evm.TU.chr2.608	GWHABGR00000012.131.9,GWHABGR00000012.131.4	1^,2^	AD	21252988^,21252984^
GWHABGR00000012.147	GWHABGR00000012.147.6/GWHABGR00000012.147.7/GWHABGR00000012.147.9,GWHABGR00000012.147.8	1^,2^	AD	22688676^,22688567^
GWHABGR00000012.147	GWHABGR00000012.147.3/GWHABGR00000012.147.5,GWHABGR00000012.147.4	1^,2^	AD	22688676^,22688567^
evm.TU.chr20.33	GWHABGR00000013.8.5,GWHABGR00000013.8.6	1^,2^	AD	1193001^,1192887^
evm.TU.chr20.47	GWHABGR00000013.91.11/GWHABGR00000013.91.14,GWHABGR00000013.91.13/GWHABGR00000013.91.15/GWHABGR00000013.91.16/GWHABGR00000013.91.3/GWHABGR00000013.91.5/GWHABGR00000013.91.6	1^,2^	AD	1626284^,1626461^
evm.TU.chr20.47	GWHABGR00000013.91.10/GWHABGR00000013.91.11/GWHABGR00000013.91.12/GWHABGR00000013.91.13/GWHABGR00000013.91.15/GWHABGR00000013.91.17/GWHABGR00000013.91.18/GWHABGR00000013.91.19/GWHABGR00000013.91.20/GWHABGR00000013.91.21/GWHABGR00000013.91.22/GWHABGR00000013.91.3/GWHABGR00000013.91.5/GWHABGR00000013.91.6/GWHABGR00000013.91.9,GWHABGR00000013.91.14/GWHABGR00000013.91.16	1^,2^	AD	1629159^,1629196^
evm.TU.chr20.47	GWHABGR00000013.91.17,GWHABGR00000013.91.10/GWHABGR00000013.91.11/GWHABGR00000013.91.12/GWHABGR00000013.91.13/GWHABGR00000013.91.14/GWHABGR00000013.91.15/GWHABGR00000013.91.16/GWHABGR00000013.91.18/GWHABGR00000013.91.19/GWHABGR00000013.91.20/GWHABGR00000013.91.21/GWHABGR00000013.91.22/GWHABGR00000013.91.5/GWHABGR00000013.91.6/GWHABGR00000013.91.8/GWHABGR00000013.91.9	1^,2^	AD	1629705^,1629723^
evm.TU.chr20.182	GWHABGR00000013.128.11,GWHABGR00000013.128.10	1^,2^	AD	7479850^,7479913^
evm.TU.chr20.261	GWHABGR00000013.147.1,GWHABGR00000013.147.2	1^,2^	AD	11187857^,11188047^
evm.TU.chr21.84	GWHABGR00000014.17.3,GWHABGR00000014.17.2	1^,2^	AD	3707476^,3707458^
evm.TU.chr21.93	GWHABGR00000014.101.1,GWHABGR00000014.101.3/GWHABGR00000014.101.4/GWHABGR00000014.101.5	1^,2^	AD	3874306^,3874413^
evm.TU.chr21.117	GWHABGR00000014.108.2/GWHABGR00000014.108.4,GWHABGR00000014.108.3	1^,2^	AD	4482244^,4482291^
evm.TU.chr21.152	GWHABGR00000014.114.3,GWHABGR00000014.114.4/GWHABGR00000014.114.5/GWHABGR00000014.114.6	1^,2^	AD	5763822^,5763864^
evm.TU.chr21.155	GWHABGR00000014.117.11/GWHABGR00000014.117.17,GWHABGR00000014.117.15	1^,2^	AD	5784270^,5784326^
evm.TU.chr21.166	GWHABGR00000014.122.5,GWHABGR00000014.122.6	1^,2^	AD	6178214^,6178223^
evm.TU.chr21.353	GWHABGR00000014.77.1,GWHABGR00000014.77.2	1^,2^	AD	13390995^,13390980^
GWHABGR00000014.160	GWHABGR00000014.160.2,GWHABGR00000014.160.1/GWHABGR00000014.160.3	1^,2^	AD	9928045^,9928049^
evm.TU.chr22.40	evm.model.chr22.40,GWHABGR00000015.11.7	1^,2^	AD	1189641^,1189544^
evm.TU.chr22.93	GWHABGR00000015.166.2,GWHABGR00000015.166.3	1^,2^	AD	2922907^,2924271^
evm.TU.chr22.110	GWHABGR00000015.36.42,GWHABGR00000015.36.39	1^,2^	AD	3420108^,3420006^
evm.TU.chr22.110	GWHABGR00000015.36.100/GWHABGR00000015.36.34/GWHABGR00000015.36.38/GWHABGR00000015.36.40/GWHABGR00000015.36.41/GWHABGR00000015.36.64/GWHABGR00000015.36.65/GWHABGR00000015.36.66/GWHABGR00000015.36.67/GWHABGR00000015.36.89/GWHABGR00000015.36.90/GWHABGR00000015.36.91/GWHABGR00000015.36.92/GWHABGR00000015.36.93/GWHABGR00000015.36.94/GWHABGR00000015.36.96/GWHABGR00000015.36.97/GWHABGR00000015.36.98/GW…	1^,2^	AD	3420401^,3420006^
evm.TU.chr22.110	GWHABGR00000015.36.100/GWHABGR00000015.36.34/GWHABGR00000015.36.38/GWHABGR00000015.36.40/GWHABGR00000015.36.41/GWHABGR00000015.36.64/GWHABGR00000015.36.65/GWHABGR00000015.36.66/GWHABGR00000015.36.67/GWHABGR00000015.36.89/GWHABGR00000015.36.90/GWHABGR00000015.36.91/GWHABGR00000015.36.92/GWHABGR00000015.36.93/GWHABGR00000015.36.94/GWHABGR00000015.36.96/GWHABGR00000015.36.97/GWHABGR00000015.36.98/GW…	1^,2^	AD	3420401^,3420108^
evm.TU.chr22.110	GWHABGR00000015.36.19/GWHABGR00000015.36.35,GWHABGR00000015.36.18/GWHABGR00000015.36.37	1^,2^	AD	3420401^,3419041^
evm.TU.chr22.110	GWHABGR00000015.36.93,GWHABGR00000015.36.90	1^,2^	AD	3418747^,3418738^
evm.TU.chr22.110	GWHABGR00000015.36.96,GWHABGR00000015.36.90	1^,2^	AD	3418765^,3418738^
evm.TU.chr22.110	GWHABGR00000015.36.89,GWHABGR00000015.36.90	1^,2^	AD	3418828^,3418738^
evm.TU.chr22.110	GWHABGR00000015.36.96,GWHABGR00000015.36.93	1^,2^	AD	3418765^,3418747^
evm.TU.chr22.110	GWHABGR00000015.36.89,GWHABGR00000015.36.93	1^,2^	AD	3418828^,3418747^
evm.TU.chr22.110	GWHABGR00000015.36.89,GWHABGR00000015.36.96	1^,2^	AD	3418828^,3418765^
evm.TU.chr22.110	GWHABGR00000015.36.66,GWHABGR00000015.36.94	1^,2^	AD	3418819^,3418729^
evm.TU.chr22.110	GWHABGR00000015.36.67,GWHABGR00000015.36.66	1^,2^	AD	3418828^,3418819^
evm.TU.chr22.110	GWHABGR00000015.36.67,GWHABGR00000015.36.94	1^,2^	AD	3418828^,3418729^
evm.TU.chr22.110	GWHABGR00000015.36.92,GWHABGR00000015.36.98	1^,2^	AD	3418828^,3418693^
evm.TU.chr22.109	GWHABGR00000015.36.43,GWHABGR00000015.36.44	1^,2^	AD	3385252^,3385224^
evm.TU.chr22.110	GWHABGR00000015.36.10/GWHABGR00000015.36.47/GWHABGR00000015.36.52/GWHABGR00000015.36.80,GWHABGR00000015.36.15/GWHABGR00000015.36.16/GWHABGR00000015.36.29/GWHABGR00000015.36.46/GWHABGR00000015.36.48/GWHABGR00000015.36.49/GWHABGR00000015.36.50/GWHABGR00000015.36.53/GWHABGR00000015.36.57/GWHABGR00000015.36.58/GWHABGR00000015.36.59/GWHABGR00000015.36.60/GWHABGR00000015.36.61/GWHABGR00000015.36.70/GWH…	1^,2^	AD	3385252^,3385224^
evm.TU.chr22.109	GWHABGR00000015.36.23,GWHABGR00000015.36.26	1^,2^	AD	3385252^,3385224^
evm.TU.chr22.109	GWHABGR00000015.36.27,GWHABGR00000015.36.22	1^,2^	AD	3385252^,3385224^
evm.TU.chr22.111	GWHABGR00000015.37.16,GWHABGR00000015.37.12/GWHABGR00000015.37.14/GWHABGR00000015.37.15/GWHABGR00000015.37.17/GWHABGR00000015.37.3/GWHABGR00000015.37.4/GWHABGR00000015.37.6/GWHABGR00000015.37.7/GWHABGR00000015.37.8/GWHABGR00000015.37.9	1^,2^	AD	3437161^,3437160^
evm.TU.chr22.111	GWHABGR00000015.37.7,GWHABGR00000015.37.3/GWHABGR00000015.37.6	1^,2^	AD	3436626^,3436072^
evm.TU.chr22.268	GWHABGR00000015.216.3,GWHABGR00000015.216.4	1^,2^	AD	8652292^,8652400^
evm.TU.chr22.398	GWHABGR00000015.262.2,GWHABGR00000015.262.1	1^,2^	AD	12919410^,12919694^
evm.TU.chr22.400	GWHABGR00000015.264.2/GWHABGR00000015.264.3/GWHABGR00000015.264.6,GWHABGR00000015.264.5	1^,2^	AD	12947557^,12947771^
evm.TU.chr22.413	GWHABGR00000015.268.8,GWHABGR00000015.268.9	1^,2^	AD	13100746^,13100895^
evm.TU.chr23.61	GWHABGR00000016.14.3,GWHABGR00000016.14.4	1^,2^	AD	1869962^,1869861^
evm.TU.chr23.61	GWHABGR00000016.14.4/GWHABGR00000016.14.6/GWHABGR00000016.14.7,GWHABGR00000016.14.5/GWHABGR00000016.14.8/GWHABGR00000016.14.9	1^,2^	AD	1854248^,1854212^
evm.TU.chr23.157	GWHABGR00000016.161.2,GWHABGR00000016.161.1	1^,2^	AD	4614405^,4614419^
evm.TU.chr23.220	GWHABGR00000016.181.3,GWHABGR00000016.181.1/GWHABGR00000016.181.2/GWHABGR00000016.181.4	1^,2^	AD	6429589^,6429711^
evm.TU.chr23.232	GWHABGR00000016.72.10/GWHABGR00000016.72.11/GWHABGR00000016.72.14/GWHABGR00000016.72.15/GWHABGR00000016.72.17/GWHABGR00000016.72.21/GWHABGR00000016.72.24/GWHABGR00000016.72.25/GWHABGR00000016.72.26/GWHABGR00000016.72.27/GWHABGR00000016.72.29/GWHABGR00000016.72.8,GWHABGR00000016.72.12/GWHABGR00000016.72.13/GWHABGR00000016.72.16/GWHABGR00000016.72.19/GWHABGR00000016.72.20/GWHABGR00000016.72.22/GWHA…	1^,2^	AD	6864643^,6864604^
evm.TU.chr23.232	GWHABGR00000016.72.10/GWHABGR00000016.72.11/GWHABGR00000016.72.14/GWHABGR00000016.72.15/GWHABGR00000016.72.17/GWHABGR00000016.72.21/GWHABGR00000016.72.24/GWHABGR00000016.72.25/GWHABGR00000016.72.26/GWHABGR00000016.72.27/GWHABGR00000016.72.29/GWHABGR00000016.72.8,GWHABGR00000016.72.4	1^,2^	AD	6864643^,6864603^
evm.TU.chr23.232	GWHABGR00000016.72.6,GWHABGR00000016.72.10/GWHABGR00000016.72.11/GWHABGR00000016.72.14/GWHABGR00000016.72.15/GWHABGR00000016.72.17/GWHABGR00000016.72.21/GWHABGR00000016.72.24/GWHABGR00000016.72.25/GWHABGR00000016.72.26/GWHABGR00000016.72.27/GWHABGR00000016.72.29/GWHABGR00000016.72.8	1^,2^	AD	6864646^,6864643^
evm.TU.chr23.232	GWHABGR00000016.72.10/GWHABGR00000016.72.11/GWHABGR00000016.72.14/GWHABGR00000016.72.15/GWHABGR00000016.72.17/GWHABGR00000016.72.21/GWHABGR00000016.72.24/GWHABGR00000016.72.25/GWHABGR00000016.72.26/GWHABGR00000016.72.27/GWHABGR00000016.72.29/GWHABGR00000016.72.8,GWHABGR00000016.72.7	1^,2^	AD	6864643^,6864606^
evm.TU.chr23.232	GWHABGR00000016.72.12/GWHABGR00000016.72.13/GWHABGR00000016.72.16/GWHABGR00000016.72.19/GWHABGR00000016.72.20/GWHABGR00000016.72.22/GWHABGR00000016.72.23/GWHABGR00000016.72.28/GWHABGR00000016.72.9,GWHABGR00000016.72.4	1^,2^	AD	6864604^,6864603^
evm.TU.chr23.232	GWHABGR00000016.72.6,GWHABGR00000016.72.12/GWHABGR00000016.72.13/GWHABGR00000016.72.16/GWHABGR00000016.72.19/GWHABGR00000016.72.20/GWHABGR00000016.72.22/GWHABGR00000016.72.23/GWHABGR00000016.72.28/GWHABGR00000016.72.9	1^,2^	AD	6864646^,6864604^
evm.TU.chr23.232	GWHABGR00000016.72.7,GWHABGR00000016.72.12/GWHABGR00000016.72.13/GWHABGR00000016.72.16/GWHABGR00000016.72.19/GWHABGR00000016.72.20/GWHABGR00000016.72.22/GWHABGR00000016.72.23/GWHABGR00000016.72.28/GWHABGR00000016.72.9	1^,2^	AD	6864606^,6864604^
evm.TU.chr23.232	GWHABGR00000016.72.6,GWHABGR00000016.72.4	1^,2^	AD	6864646^,6864603^
evm.TU.chr23.232	GWHABGR00000016.72.7,GWHABGR00000016.72.4	1^,2^	AD	6864606^,6864603^
evm.TU.chr23.232	GWHABGR00000016.72.6,GWHABGR00000016.72.7	1^,2^	AD	6864646^,6864606^
evm.TU.chr23.232	GWHABGR00000016.72.12,GWHABGR00000016.72.27	1^,2^	AD	6863936^,6863825^
evm.TU.chr23.383	GWHABGR00000016.211.7,GWHABGR00000016.211.6	1^,2^	AD	12179529^,12179619^
evm.TU.chr23.383	GWHABGR00000016.211.4,GWHABGR00000016.211.5	1^,2^	AD	12179584^,12179627^
GWHABGR00000016.27	GWHABGR00000016.27.1,GWHABGR00000016.27.2	1^,2^	AD	2949188^,2949178^
evm.TU.chr24.10	GWHABGR00000017.3.2,GWHABGR00000017.3.3	1^,2^	AD	251985^,251981^
evm.TU.chr24.44	GWHABGR00000017.114.4,GWHABGR00000017.114.1/GWHABGR00000017.114.2/GWHABGR00000017.114.3/GWHABGR00000017.114.5	1^,2^	AD	1745027^,1745033^
evm.TU.chr24.222	GWHABGR00000017.147.1,GWHABGR00000017.147.2	1^,2^	AD	7231366^,7231387^
evm.TU.chr24.343	GWHABGR00000017.82.2,GWHABGR00000017.82.3	1^,2^	AD	10581379^,10581373^
evm.TU.chr25.158	GWHABGR00000018.117.1/GWHABGR00000018.117.2,GWHABGR00000018.117.3	1^,2^	AD	7312702^,7312718^
evm.TU.chr25.183	GWHABGR00000018.46.1/GWHABGR00000018.46.2,GWHABGR00000018.46.3	1^,2^	AD	8418358^,8418012^
evm.TU.chr25.191	GWHABGR00000018.132.2,GWHABGR00000018.132.3	1^,2^	AD	8621870^,8622046^
evm.TU.chr25.210	GWHABGR00000018.53.3/GWHABGR00000018.53.5/GWHABGR00000018.53.7/GWHABGR00000018.53.8/GWHABGR00000018.53.9,GWHABGR00000018.53.6	1^,2^	AD	9104735^,9104664^
evm.TU.chr25.302	GWHABGR00000018.67.6,GWHABGR00000018.67.2	1^,2^	AD	12857099^,12856844^
evm.TU.chr25.323	GWHABGR00000018.148.8,GWHABGR00000018.148.4/GWHABGR00000018.148.5/GWHABGR00000018.148.6/GWHABGR00000018.148.7	1^,2^	AD	13360700^,13360861^
evm.TU.chr26.38	GWHABGR00000019.11.6,GWHABGR00000019.11.21	1^,2^	AD	1410916^,1410903^
evm.TU.chr26.38	GWHABGR00000019.11.16,GWHABGR00000019.11.1/GWHABGR00000019.11.10/GWHABGR00000019.11.12/GWHABGR00000019.11.17/GWHABGR00000019.11.22/GWHABGR00000019.11.4/GWHABGR00000019.11.8	1^,2^	AD	1410912^,1410903^
evm.TU.chr26.38	GWHABGR00000019.11.18/GWHABGR00000019.11.20,GWHABGR00000019.11.16	1^,2^	AD	1410916^,1410912^
evm.TU.chr26.38	GWHABGR00000019.11.18/GWHABGR00000019.11.20,GWHABGR00000019.11.1/GWHABGR00000019.11.10/GWHABGR00000019.11.12/GWHABGR00000019.11.17/GWHABGR00000019.11.22/GWHABGR00000019.11.4/GWHABGR00000019.11.8	1^,2^	AD	1410916^,1410903^
evm.TU.chr26.38	GWHABGR00000019.11.18,GWHABGR00000019.11.10/GWHABGR00000019.11.12/GWHABGR00000019.11.13/GWHABGR00000019.11.14/GWHABGR00000019.11.16/GWHABGR00000019.11.20/GWHABGR00000019.11.21/GWHABGR00000019.11.22/GWHABGR00000019.11.8	1^,2^	AD	1410126^,1410050^
evm.TU.chr26.38	GWHABGR00000019.11.10,GWHABGR00000019.11.4	1^,2^	AD	1405552^,1403805^
evm.TU.chr26.102	GWHABGR00000019.18.10/GWHABGR00000019.18.13,GWHABGR00000019.18.6/GWHABGR00000019.18.8	1^,2^	AD	4008999^,4008693^
evm.TU.chr26.117	GWHABGR00000019.23.3,GWHABGR00000019.23.4	1^,2^	AD	4248802^,4248792^
evm.TU.chr26.170	GWHABGR00000019.28.1,GWHABGR00000019.28.2	1^,2^	AD	6236128^,6236125^
evm.TU.chr27.75	GWHABGR00000020.18.3,evm.model.chr27.75	1^,2^	AD	1824255^,1824096^
evm.TU.chr27.80	GWHABGR00000020.21.4,GWHABGR00000020.21.3	1^,2^	AD	1852145^,1852137^
evm.TU.chr27.258	GWHABGR00000020.179.10/GWHABGR00000020.179.11/GWHABGR00000020.179.12/GWHABGR00000020.179.13/GWHABGR00000020.179.14/GWHABGR00000020.179.16/GWHABGR00000020.179.3/GWHABGR00000020.179.4/GWHABGR00000020.179.5/GWHABGR00000020.179.6/GWHABGR00000020.179.7/GWHABGR00000020.179.8/GWHABGR00000020.179.9,GWHABGR00000020.179.15	1^,2^	AD	9023959^,9023967^
evm.TU.chr27.258	GWHABGR00000020.179.11,GWHABGR00000020.179.10/GWHABGR00000020.179.12/GWHABGR00000020.179.13/GWHABGR00000020.179.14/GWHABGR00000020.179.15/GWHABGR00000020.179.16/GWHABGR00000020.179.3/GWHABGR00000020.179.4/GWHABGR00000020.179.5/GWHABGR00000020.179.6/GWHABGR00000020.179.7/GWHABGR00000020.179.8/GWHABGR00000020.179.9	1^,2^	AD	9033509^,9033626^
evm.TU.chr27.258	GWHABGR00000020.179.13/GWHABGR00000020.179.7/GWHABGR00000020.179.8,GWHABGR00000020.179.11/GWHABGR00000020.179.12/GWHABGR00000020.179.14/GWHABGR00000020.179.15/GWHABGR00000020.179.16/GWHABGR00000020.179.5/GWHABGR00000020.179.6/GWHABGR00000020.179.9	1^,2^	AD	9039158^,9039162^
evm.TU.chr27.270	GWHABGR00000020.182.30,GWHABGR00000020.182.14/GWHABGR00000020.182.15/GWHABGR00000020.182.19/GWHABGR00000020.182.2/GWHABGR00000020.182.21/GWHABGR00000020.182.22/GWHABGR00000020.182.23/GWHABGR00000020.182.24/GWHABGR00000020.182.28/GWHABGR00000020.182.29/GWHABGR00000020.182.31/GWHABGR00000020.182.32/GWHABGR00000020.182.33/GWHABGR00000020.182.34/GWHABGR00000020.182.35/GWHABGR00000020.182.36/GWHABGR00…	1^,2^	AD	9319680^,9319683^
evm.TU.chr27.270	GWHABGR00000020.182.10,GWHABGR00000020.182.12	1^,2^	AD	9319560^,9319622^
evm.TU.chr27.270	GWHABGR00000020.182.33,GWHABGR00000020.182.40	1^,2^	AD	9320117^,9320137^
evm.TU.chr27.270	GWHABGR00000020.182.33,GWHABGR00000020.182.40	1^,2^	AD	9320387^,9320453^
evm.TU.chr27.270	GWHABGR00000020.182.9,GWHABGR00000020.182.14	1^,2^	AD	9320174^,9320354^
evm.TU.chr27.270	GWHABGR00000020.182.21,GWHABGR00000020.182.1/GWHABGR00000020.182.10/GWHABGR00000020.182.11/GWHABGR00000020.182.12/GWHABGR00000020.182.13/GWHABGR00000020.182.16/GWHABGR00000020.182.17/GWHABGR00000020.182.18/GWHABGR00000020.182.20/GWHABGR00000020.182.25/GWHABGR00000020.182.27/GWHABGR00000020.182.3/GWHABGR00000020.182.30/GWHABGR00000020.182.33/GWHABGR00000020.182.34/GWHABGR00000020.182.35/GWHABGR000…	1^,2^	AD	9322134^,9322153^
evm.TU.chr27.270	GWHABGR00000020.182.22,GWHABGR00000020.182.1/GWHABGR00000020.182.10/GWHABGR00000020.182.11/GWHABGR00000020.182.12/GWHABGR00000020.182.13/GWHABGR00000020.182.16/GWHABGR00000020.182.17/GWHABGR00000020.182.18/GWHABGR00000020.182.20/GWHABGR00000020.182.25/GWHABGR00000020.182.27/GWHABGR00000020.182.3/GWHABGR00000020.182.30/GWHABGR00000020.182.33/GWHABGR00000020.182.34/GWHABGR00000020.182.35/GWHABGR000…	1^,2^	AD	9321966^,9322153^
evm.TU.chr27.270	GWHABGR00000020.182.26/GWHABGR00000020.182.5,GWHABGR00000020.182.1/GWHABGR00000020.182.10/GWHABGR00000020.182.11/GWHABGR00000020.182.12/GWHABGR00000020.182.13/GWHABGR00000020.182.16/GWHABGR00000020.182.17/GWHABGR00000020.182.18/GWHABGR00000020.182.20/GWHABGR00000020.182.25/GWHABGR00000020.182.27/GWHABGR00000020.182.3/GWHABGR00000020.182.30/GWHABGR00000020.182.33/GWHABGR00000020.182.34/GWHABGR0000…	1^,2^	AD	9322128^,9322153^
evm.TU.chr27.270	GWHABGR00000020.182.8,GWHABGR00000020.182.1/GWHABGR00000020.182.10/GWHABGR00000020.182.11/GWHABGR00000020.182.12/GWHABGR00000020.182.13/GWHABGR00000020.182.16/GWHABGR00000020.182.17/GWHABGR00000020.182.18/GWHABGR00000020.182.20/GWHABGR00000020.182.25/GWHABGR00000020.182.27/GWHABGR00000020.182.3/GWHABGR00000020.182.30/GWHABGR00000020.182.33/GWHABGR00000020.182.34/GWHABGR00000020.182.35/GWHABGR0000…	1^,2^	AD	9322110^,9322153^
evm.TU.chr27.270	GWHABGR00000020.182.22,GWHABGR00000020.182.21	1^,2^	AD	9321966^,9322134^
evm.TU.chr27.270	GWHABGR00000020.182.26/GWHABGR00000020.182.5,GWHABGR00000020.182.21	1^,2^	AD	9322128^,9322134^
evm.TU.chr27.270	GWHABGR00000020.182.8,GWHABGR00000020.182.21	1^,2^	AD	9322110^,9322134^
evm.TU.chr27.270	GWHABGR00000020.182.22,GWHABGR00000020.182.26/GWHABGR00000020.182.5	1^,2^	AD	9321966^,9322128^
evm.TU.chr27.270	GWHABGR00000020.182.22,GWHABGR00000020.182.8	1^,2^	AD	9321966^,9322110^
evm.TU.chr27.270	GWHABGR00000020.182.8,GWHABGR00000020.182.26/GWHABGR00000020.182.5	1^,2^	AD	9322110^,9322128^
evm.TU.chr27.370	GWHABGR00000020.222.1,GWHABGR00000020.222.2	1^,2^	AD	12607980^,12608013^
GWHABGR00000020.225	GWHABGR00000020.225.4,GWHABGR00000020.225.2/GWHABGR00000020.225.7	1^,2^	AD	12705857^,12705914^
GWHABGR00000020.225	GWHABGR00000020.225.5,GWHABGR00000020.225.2/GWHABGR00000020.225.3/GWHABGR00000020.225.4/GWHABGR00000020.225.7	1^,2^	AD	12715593^,12715691^
evm.TU.chr28.238	GWHABGR00000021.170.6,GWHABGR00000021.170.5	1^,2^	AD	9210411^,9210644^
evm.TU.chr28.300	evm.model.chr28.300,GWHABGR00000021.89.5	1^,2^	AD	10986193^,10986058^
evm.TU.chr28.365	GWHABGR00000021.108.1,GWHABGR00000021.108.2	1^,2^	AD	13253290^,13253277^
evm.TU.chr29.34	GWHABGR00000022.7.4/GWHABGR00000022.7.5,GWHABGR00000022.7.6	1^,2^	AD	855962^,855838^
evm.TU.chr29.310	GWHABGR00000022.139.2,GWHABGR00000022.139.1	1^,2^	AD	8725702^,8725707^
evm.TU.chr29.336	GWHABGR00000022.59.12/GWHABGR00000022.59.8,GWHABGR00000022.59.9	1^,2^	AD	9484737^,9484695^
evm.TU.chr29.348	GWHABGR00000022.65.1,GWHABGR00000022.65.2	1^,2^	AD	9910513^,9910507^
evm.TU.chr29.450	GWHABGR00000022.89.1,GWHABGR00000022.89.2	1^,2^	AD	12657478^,12657472^
evm.TU.chr3.72	GWHABGR00000023.276.2,GWHABGR00000023.276.1	1^,2^	AD	1648487^,1648499^
evm.TU.chr3.145	GWHABGR00000023.301.2,GWHABGR00000023.301.3	1^,2^	AD	3900651^,3900685^
evm.TU.chr3.265	GWHABGR00000023.334.16,GWHABGR00000023.334.10/GWHABGR00000023.334.11/GWHABGR00000023.334.13/GWHABGR00000023.334.14/GWHABGR00000023.334.15/GWHABGR00000023.334.17/GWHABGR00000023.334.18/GWHABGR00000023.334.3/GWHABGR00000023.334.4/GWHABGR00000023.334.5/evm.model.chr3.265	1^,2^	AD	8475983^,8476065^
evm.TU.chr3.409	GWHABGR00000023.136.2,evm.model.chr3.409	1^,2^	AD	13083313^,13083164^
evm.TU.chr3.413	GWHABGR00000023.379.1/GWHABGR00000023.379.2,GWHABGR00000023.379.3	1^,2^	AD	13130089^,13130093^
evm.TU.chr3.432	GWHABGR00000023.390.2,GWHABGR00000023.390.1/GWHABGR00000023.390.3/GWHABGR00000023.390.4	1^,2^	AD	13439699^,13439761^
evm.TU.chr3.443	evm.model.chr3.443,GWHABGR00000023.150.1	1^,2^	AD	13840491^,13840466^
evm.TU.chr3.448	GWHABGR00000023.152.4,GWHABGR00000023.152.5	1^,2^	AD	13908206^,13908146^
evm.TU.chr3.452	GWHABGR00000023.398.1,GWHABGR00000023.398.2	1^,2^	AD	13964314^,13964503^
evm.TU.chr3.541	GWHABGR00000023.189.2,evm.model.chr3.541	1^,2^	AD	16878624^,16878552^
GWHABGR00000023.322	GWHABGR00000023.322.4,GWHABGR00000023.322.3	1^,2^	AD	6671366^,6671480^
GWHABGR00000023.455	GWHABGR00000023.455.1,GWHABGR00000023.455.2	1^,2^	AD	19722145^,19722162^
evm.TU.chr30.42	GWHABGR00000024.94.4,GWHABGR00000024.94.3	1^,2^	AD	1797191^,1797516^
evm.TU.chr30.77	GWHABGR00000024.105.6,GWHABGR00000024.105.3/GWHABGR00000024.105.5/GWHABGR00000024.105.7/GWHABGR00000024.105.8	1^,2^	AD	2952414^,2952464^
evm.TU.chr30.127	GWHABGR00000024.43.2,GWHABGR00000024.43.1	1^,2^	AD	4718540^,4718480^
evm.TU.chr30.135	GWHABGR00000024.45.4,GWHABGR00000024.45.2	1^,2^	AD	4950794^,4950584^
evm.TU.chr31.4	evm.model.chr31.4,GWHABGR00000025.120.2	1^,2^	AD	56864^,56900^
evm.TU.chr31.6	GWHABGR00000025.121.20/GWHABGR00000025.121.22,GWHABGR00000025.121.24	1^,2^	AD	170399^,170494^
evm.TU.chr31.6	GWHABGR00000025.121.17/GWHABGR00000025.121.20,GWHABGR00000025.121.19/GWHABGR00000025.121.24	1^,2^	AD	179882^,179979^
evm.TU.chr31.6	GWHABGR00000025.121.17/GWHABGR00000025.121.20,GWHABGR00000025.121.22	1^,2^	AD	179882^,180004^
evm.TU.chr31.6	GWHABGR00000025.121.19/GWHABGR00000025.121.24,GWHABGR00000025.121.22	1^,2^	AD	179979^,180004^
evm.TU.chr31.112	GWHABGR00000025.150.5,GWHABGR00000025.150.3	1^,2^	AD	4358634^,4358648^
evm.TU.chr31.156	GWHABGR00000025.42.1/GWHABGR00000025.42.5/GWHABGR00000025.42.6,GWHABGR00000025.42.2/GWHABGR00000025.42.3/GWHABGR00000025.42.8	1^,2^	AD	5680214^,5680210^
evm.TU.chr31.156	GWHABGR00000025.42.4/GWHABGR00000025.42.7/GWHABGR00000025.42.9,GWHABGR00000025.42.1/GWHABGR00000025.42.5/GWHABGR00000025.42.6	1^,2^	AD	5680218^,5680214^
evm.TU.chr31.156	GWHABGR00000025.42.4/GWHABGR00000025.42.7/GWHABGR00000025.42.9,GWHABGR00000025.42.2/GWHABGR00000025.42.3/GWHABGR00000025.42.8	1^,2^	AD	5680218^,5680210^
evm.TU.chr31.156	GWHABGR00000025.42.6/GWHABGR00000025.42.7/GWHABGR00000025.42.8/GWHABGR00000025.42.9,GWHABGR00000025.42.3/GWHABGR00000025.42.5	1^,2^	AD	5676806^,5676794^
evm.TU.chr31.231	GWHABGR00000025.178.16/GWHABGR00000025.178.7,GWHABGR00000025.178.10/GWHABGR00000025.178.11/GWHABGR00000025.178.12/GWHABGR00000025.178.17/GWHABGR00000025.178.18/GWHABGR00000025.178.19/GWHABGR00000025.178.20/GWHABGR00000025.178.21/GWHABGR00000025.178.22/GWHABGR00000025.178.23/GWHABGR00000025.178.24/GWHABGR00000025.178.25/GWHABGR00000025.178.27/GWHABGR00000025.178.5/GWHABGR00000025.178.8	1^,2^	AD	8589369^,8589497^
evm.TU.chr31.231	GWHABGR00000025.178.25,GWHABGR00000025.178.18	1^,2^	AD	8598047^,8598164^
evm.TU.chr31.231	GWHABGR00000025.178.23,GWHABGR00000025.178.12/GWHABGR00000025.178.13/GWHABGR00000025.178.14/GWHABGR00000025.178.16/GWHABGR00000025.178.19/GWHABGR00000025.178.20/GWHABGR00000025.178.21/GWHABGR00000025.178.26/GWHABGR00000025.178.27/GWHABGR00000025.178.29/GWHABGR00000025.178.9	1^,2^	AD	8617215^,8617365^
evm.TU.chr31.293	GWHABGR00000025.89.3,GWHABGR00000025.89.1/GWHABGR00000025.89.2/GWHABGR00000025.89.4/GWHABGR00000025.89.5	1^,2^	AD	10764633^,10764546^
evm.TU.chr32.283	GWHABGR00000026.71.3,GWHABGR00000026.71.1	1^,2^	AD	10849908^,10849896^
evm.TU.chr33.28	GWHABGR00000027.5.4/GWHABGR00000027.5.5/GWHABGR00000027.5.7,GWHABGR00000027.5.6	1^,2^	AD	462315^,462282^
evm.TU.chr33.123	GWHABGR00000027.29.16,GWHABGR00000027.29.10/GWHABGR00000027.29.12/GWHABGR00000027.29.14/GWHABGR00000027.29.15/GWHABGR00000027.29.17/GWHABGR00000027.29.18/GWHABGR00000027.29.19/GWHABGR00000027.29.2/GWHABGR00000027.29.20/GWHABGR00000027.29.21/GWHABGR00000027.29.22/GWHABGR00000027.29.6/GWHABGR00000027.29.7/GWHABGR00000027.29.8/GWHABGR00000027.29.9	1^,2^	AD	4781848^,4781650^
evm.TU.chr33.260	GWHABGR00000027.157.6,GWHABGR00000027.157.7	1^,2^	AD	10019515^,10019598^
evm.TU.chr33.295	GWHABGR00000027.79.5,GWHABGR00000027.79.2/GWHABGR00000027.79.3/GWHABGR00000027.79.4/GWHABGR00000027.79.6	1^,2^	AD	11148008^,11147895^
evm.TU.chr34.17	GWHABGR00000028.4.4,GWHABGR00000028.4.1/GWHABGR00000028.4.7/evm.model.chr34.17	1^,2^	AD	841114^,840946^
evm.TU.chr34.17	GWHABGR00000028.4.1/GWHABGR00000028.4.7/evm.model.chr34.17,GWHABGR00000028.4.5	1^,2^	AD	840946^,840633^
evm.TU.chr34.17	GWHABGR00000028.4.6,GWHABGR00000028.4.1/GWHABGR00000028.4.7/evm.model.chr34.17	1^,2^	AD	841015^,840946^
evm.TU.chr34.17	GWHABGR00000028.4.4,GWHABGR00000028.4.5	1^,2^	AD	841114^,840633^
evm.TU.chr34.17	GWHABGR00000028.4.4,GWHABGR00000028.4.6	1^,2^	AD	841114^,841015^
evm.TU.chr34.17	GWHABGR00000028.4.6,GWHABGR00000028.4.5	1^,2^	AD	841015^,840633^
evm.TU.chr34.113	GWHABGR00000028.103.2,GWHABGR00000028.103.1	1^,2^	AD	4438587^,4438855^
evm.TU.chr34.132	GWHABGR00000028.111.2,GWHABGR00000028.111.4/GWHABGR00000028.111.5	1^,2^	AD	4830171^,4830204^
evm.TU.chr34.132	GWHABGR00000028.111.2,evm.model.chr34.132	1^,2^	AD	4830171^,4830219^
evm.TU.chr34.132	GWHABGR00000028.111.4/GWHABGR00000028.111.5,evm.model.chr34.132	1^,2^	AD	4830204^,4830219^
evm.TU.chr34.140	GWHABGR00000028.33.3,GWHABGR00000028.33.2	1^,2^	AD	5104952^,5104661^
evm.TU.chr34.350	GWHABGR00000028.151.4,GWHABGR00000028.151.2/GWHABGR00000028.151.3	1^,2^	AD	11197371^,11197424^
GWHABGR00000028.132	GWHABGR00000028.132.4/GWHABGR00000028.132.6,GWHABGR00000028.132.2/GWHABGR00000028.132.3/GWHABGR00000028.132.5/GWHABGR00000028.132.7	1^,2^	AD	7271149^,7271155^
GWHABGR00000028.28	GWHABGR00000028.28.2/GWHABGR00000028.28.5,GWHABGR00000028.28.3	1^,2^	AD	4700471^,4700403^
GWHABGR00000028.28	GWHABGR00000028.28.2/GWHABGR00000028.28.5,GWHABGR00000028.28.6	1^,2^	AD	4700471^,4700409^
GWHABGR00000028.28	GWHABGR00000028.28.6,GWHABGR00000028.28.3	1^,2^	AD	4700409^,4700403^
evm.TU.chr35.87	GWHABGR00000029.11.6/GWHABGR00000029.11.8,GWHABGR00000029.11.5/GWHABGR00000029.11.7	1^,2^	AD	2213751^,2213747^
evm.TU.chr36.18	GWHABGR00000030.105.6,GWHABGR00000030.105.7	1^,2^	AD	439544^,440131^
evm.TU.chr36.46	GWHABGR00000030.114.6,GWHABGR00000030.114.7/GWHABGR00000030.114.9	1^,2^	AD	1247725^,1247749^
evm.TU.chr36.85	GWHABGR00000030.128.3,GWHABGR00000030.128.4	1^,2^	AD	2613574^,2613577^
evm.TU.chr36.162	GWHABGR00000030.49.2,GWHABGR00000030.49.3	1^,2^	AD	4636442^,4635083^
evm.TU.chr36.304	GWHABGR00000030.84.2,GWHABGR00000030.84.1	1^,2^	AD	9552334^,9552308^
evm.TU.chr36.334	GWHABGR00000030.88.10/GWHABGR00000030.88.11/GWHABGR00000030.88.12/GWHABGR00000030.88.2/GWHABGR00000030.88.3/GWHABGR00000030.88.4/GWHABGR00000030.88.5/GWHABGR00000030.88.6/GWHABGR00000030.88.7/GWHABGR00000030.88.8,GWHABGR00000030.88.9	1^,2^	AD	11015659^,11015577^
GWHABGR00000030.83	GWHABGR00000030.83.1/GWHABGR00000030.83.2,GWHABGR00000030.83.3	1^,2^	AD	9455668^,9455653^
evm.TU.chr37.36	GWHABGR00000031.2.2/GWHABGR00000031.2.4,GWHABGR00000031.2.3	1^,2^	AD	1441415^,1441087^
evm.TU.chr37.120	GWHABGR00000031.27.2,evm.model.chr37.120	1^,2^	AD	4020150^,4020140^
evm.TU.chr37.205	GWHABGR00000031.155.12,GWHABGR00000031.155.13/GWHABGR00000031.155.15/GWHABGR00000031.155.17/GWHABGR00000031.155.18/GWHABGR00000031.155.5/GWHABGR00000031.155.7/GWHABGR00000031.155.8/evm.model.chr37.205	1^,2^	AD	6555861^,6555862^
GWHABGR00000031.104	GWHABGR00000031.104.6,GWHABGR00000031.104.5/GWHABGR00000031.104.7	1^,2^	AD	528480^,528489^
GWHABGR00000031.97	GWHABGR00000031.97.2,GWHABGR00000031.97.1	1^,2^	AD	11340294^,11340290^
evm.TU.chr38.37	GWHABGR00000032.83.7,GWHABGR00000032.83.10	1^,2^	AD	1613639^,1613645^
evm.TU.chr38.62	GWHABGR00000032.87.6,GWHABGR00000032.87.4/GWHABGR00000032.87.5	1^,2^	AD	3199866^,3199895^
evm.TU.chr38.85	GWHABGR00000032.96.2,evm.model.chr38.85	1^,2^	AD	3667146^,3667234^
evm.TU.chr38.259	GWHABGR00000032.144.12/GWHABGR00000032.144.7/GWHABGR00000032.144.8,GWHABGR00000032.144.10	1^,2^	AD	9636721^,9637330^
evm.TU.chr38.276	GWHABGR00000032.146.1/GWHABGR00000032.146.2/GWHABGR00000032.146.3/GWHABGR00000032.146.5,GWHABGR00000032.146.4	1^,2^	AD	10220738^,10220750^
evm.TU.chr39.63	GWHABGR00000033.75.20,GWHABGR00000033.75.13/GWHABGR00000033.75.14/GWHABGR00000033.75.15/GWHABGR00000033.75.16/GWHABGR00000033.75.18/GWHABGR00000033.75.19/GWHABGR00000033.75.22/GWHABGR00000033.75.23/GWHABGR00000033.75.24/GWHABGR00000033.75.27/GWHABGR00000033.75.28/GWHABGR00000033.75.29/GWHABGR00000033.75.4/GWHABGR00000033.75.6/GWHABGR00000033.75.7	1^,2^	AD	1828958^,1828997^
evm.TU.chr39.63	GWHABGR00000033.75.18,GWHABGR00000033.75.23	1^,2^	AD	1829520^,1829560^
evm.TU.chr39.68	GWHABGR00000033.79.5,GWHABGR00000033.79.3	1^,2^	AD	1998994^,1999145^
evm.TU.chr39.92	GWHABGR00000033.12.10,GWHABGR00000033.12.12	1^,2^	AD	2933814^,2933718^
evm.TU.chr39.145	GWHABGR00000033.102.4,evm.model.chr39.145	1^,2^	AD	4642239^,4642555^
evm.TU.chr39.229	GWHABGR00000033.37.1,GWHABGR00000033.37.2	1^,2^	AD	6725689^,6725685^
GWHABGR00000033.125	GWHABGR00000033.125.10/GWHABGR00000033.125.11/GWHABGR00000033.125.3/GWHABGR00000033.125.4/GWHABGR00000033.125.5/GWHABGR00000033.125.6/GWHABGR00000033.125.7/GWHABGR00000033.125.9,GWHABGR00000033.125.8	1^,2^	AD	9622249^,9622253^
evm.TU.chr4.10	GWHABGR00000034.233.4/GWHABGR00000034.233.7,GWHABGR00000034.233.5	1^,2^	AD	128730^,128943^
evm.TU.chr4.68	GWHABGR00000034.13.10/GWHABGR00000034.13.5/GWHABGR00000034.13.6/GWHABGR00000034.13.8,GWHABGR00000034.13.7	1^,2^	AD	3244129^,3244077^
evm.TU.chr4.68	GWHABGR00000034.13.8,GWHABGR00000034.13.10/GWHABGR00000034.13.5/GWHABGR00000034.13.6/GWHABGR00000034.13.7/GWHABGR00000034.13.9	1^,2^	AD	3240975^,3240937^
evm.TU.chr4.131	GWHABGR00000034.32.8,GWHABGR00000034.32.1/GWHABGR00000034.32.4/GWHABGR00000034.32.5/GWHABGR00000034.32.6/GWHABGR00000034.32.7/GWHABGR00000034.32.9/evm.model.chr4.131	1^,2^	AD	5828342^,5828327^
evm.TU.chr4.131	GWHABGR00000034.32.1,GWHABGR00000034.32.3/GWHABGR00000034.32.4/GWHABGR00000034.32.5/GWHABGR00000034.32.6/GWHABGR00000034.32.8/GWHABGR00000034.32.9/evm.model.chr4.131	1^,2^	AD	5828143^,5828142^
evm.TU.chr4.131	GWHABGR00000034.32.1,GWHABGR00000034.32.7	1^,2^	AD	5828143^,5828141^
evm.TU.chr4.131	GWHABGR00000034.32.3/GWHABGR00000034.32.4/GWHABGR00000034.32.5/GWHABGR00000034.32.6/GWHABGR00000034.32.8/GWHABGR00000034.32.9/evm.model.chr4.131,GWHABGR00000034.32.7	1^,2^	AD	5828142^,5828141^
evm.TU.chr4.217	GWHABGR00000034.56.1/GWHABGR00000034.56.4,GWHABGR00000034.56.2/GWHABGR00000034.56.3	1^,2^	AD	7993851^,7993843^
evm.TU.chr4.241	GWHABGR00000034.64.15,GWHABGR00000034.64.12/GWHABGR00000034.64.17	1^,2^	AD	8693853^,8693749^
evm.TU.chr4.260	GWHABGR00000034.71.3,GWHABGR00000034.71.1/GWHABGR00000034.71.2	1^,2^	AD	9225247^,9225171^
evm.TU.chr4.269	GWHABGR00000034.308.13/GWHABGR00000034.308.14/GWHABGR00000034.308.17/GWHABGR00000034.308.5/GWHABGR00000034.308.8,GWHABGR00000034.308.10	1^,2^	AD	9404344^,9404713^
evm.TU.chr4.269	GWHABGR00000034.308.15/GWHABGR00000034.308.18/GWHABGR00000034.308.19/GWHABGR00000034.308.20/GWHABGR00000034.308.4/GWHABGR00000034.308.6/GWHABGR00000034.308.7,GWHABGR00000034.308.12/GWHABGR00000034.308.3	1^,2^	AD	9404344^,9404713^
evm.TU.chr4.288	GWHABGR00000034.79.7/GWHABGR00000034.79.8,GWHABGR00000034.79.6/GWHABGR00000034.79.9	1^,2^	AD	9754465^,9754438^
evm.TU.chr4.295	GWHABGR00000034.82.3,GWHABGR00000034.82.2	1^,2^	AD	10004608^,10004588^
evm.TU.chr4.304	GWHABGR00000034.323.3,GWHABGR00000034.323.2/GWHABGR00000034.323.4	1^,2^	AD	10152377^,10152386^
evm.TU.chr4.366	GWHABGR00000034.101.2/GWHABGR00000034.101.5,GWHABGR00000034.101.3/GWHABGR00000034.101.6	1^,2^	AD	11851430^,11851412^
evm.TU.chr4.388	GWHABGR00000034.356.3,GWHABGR00000034.356.1/GWHABGR00000034.356.2/GWHABGR00000034.356.4/GWHABGR00000034.356.5	1^,2^	AD	12828397^,12828421^
evm.TU.chr4.388	GWHABGR00000034.356.4,GWHABGR00000034.356.1/GWHABGR00000034.356.2/GWHABGR00000034.356.3/GWHABGR00000034.356.5	1^,2^	AD	12830115^,12830119^
evm.TU.chr4.440	GWHABGR00000034.370.2,GWHABGR00000034.370.3	1^,2^	AD	13913078^,13913082^
evm.TU.chr4.535	GWHABGR00000034.400.11,GWHABGR00000034.400.10	1^,2^	AD	16909518^,16910053^
evm.TU.chr4.535	GWHABGR00000034.400.8,GWHABGR00000034.400.6	1^,2^	AD	16909518^,16910053^
evm.TU.chr4.536	GWHABGR00000034.401.3,GWHABGR00000034.401.4	1^,2^	AD	16926431^,16926442^
evm.TU.chr4.612	GWHABGR00000034.423.2,GWHABGR00000034.423.3	1^,2^	AD	20057930^,20057965^
evm.TU.chr4.650	GWHABGR00000034.439.1,GWHABGR00000034.439.2	1^,2^	AD	21266711^,21266734^
evm.TU.chr4.659	GWHABGR00000034.203.2/GWHABGR00000034.203.3/GWHABGR00000034.203.5/GWHABGR00000034.203.6/GWHABGR00000034.203.7,GWHABGR00000034.203.8	1^,2^	AD	21408990^,21408985^
evm.TU.chr4.688	evm.model.chr4.688,GWHABGR00000034.213.1	1^,2^	AD	22405730^,22405724^
evm.TU.chr4.692	GWHABGR00000034.449.1/GWHABGR00000034.449.2/GWHABGR00000034.449.5,GWHABGR00000034.449.4	1^,2^	AD	22451852^,22451861^
evm.TU.chr4.700	evm.model.chr4.700,GWHABGR00000034.219.1/GWHABGR00000034.219.3	1^,2^	AD	22640728^,22640724^
evm.TU.chr4.700	GWHABGR00000034.219.3/evm.model.chr4.700,GWHABGR00000034.219.1	1^,2^	AD	22637862^,22637858^
evm.TU.chr40.90	GWHABGR00000035.16.4,GWHABGR00000035.16.2/GWHABGR00000035.16.5	1^,2^	AD	2728502^,2728491^
evm.TU.chr40.195	GWHABGR00000035.35.2,GWHABGR00000035.35.6	1^,2^	AD	7383488^,7383438^
evm.TU.chr40.243	GWHABGR00000035.112.16/GWHABGR00000035.112.4,GWHABGR00000035.112.11/GWHABGR00000035.112.12/GWHABGR00000035.112.15/GWHABGR00000035.112.5	1^,2^	AD	9877203^,9877218^
evm.TU.chr40.244	GWHABGR00000035.112.13/GWHABGR00000035.112.19/GWHABGR00000035.112.22/GWHABGR00000035.112.8,GWHABGR00000035.112.21/GWHABGR00000035.112.23/GWHABGR00000035.112.9	1^,2^	AD	9898941^,9898956^
evm.TU.chr40.244	GWHABGR00000035.112.17/GWHABGR00000035.112.19/GWHABGR00000035.112.21/GWHABGR00000035.112.22,GWHABGR00000035.112.23	1^,2^	AD	9900022^,9900828^
evm.TU.chr40.245	GWHABGR00000035.113.16,GWHABGR00000035.113.15	1^,2^	AD	9926185^,9926246^
evm.TU.chr40.264	GWHABGR00000035.55.1/GWHABGR00000035.55.3,GWHABGR00000035.55.2	1^,2^	AD	10835093^,10835078^
evm.TU.chr40.264	GWHABGR00000035.55.5/GWHABGR00000035.55.7,GWHABGR00000035.55.4/GWHABGR00000035.55.6	1^,2^	AD	10835093^,10835078^
evm.TU.chr41.70	GWHABGR00000036.122.14,GWHABGR00000036.122.16	1^,2^	AD	1642617^,1644705^
evm.TU.chr41.70	GWHABGR00000036.122.23,GWHABGR00000036.122.10/GWHABGR00000036.122.12/GWHABGR00000036.122.13/GWHABGR00000036.122.14/GWHABGR00000036.122.15/GWHABGR00000036.122.16/GWHABGR00000036.122.17/GWHABGR00000036.122.18/GWHABGR00000036.122.19/GWHABGR00000036.122.20/GWHABGR00000036.122.21/GWHABGR00000036.122.22/GWHABGR00000036.122.25/GWHABGR00000036.122.26/GWHABGR00000036.122.8/GWHABGR00000036.122.9	1^,2^	AD	1652128^,1652180^
evm.TU.chr41.362	GWHABGR00000036.76.7,GWHABGR00000036.76.6	1^,2^	AD	11109987^,11109827^
evm.TU.chr41.388	GWHABGR00000036.176.3,GWHABGR00000036.176.2	1^,2^	AD	11691214^,11691468^
evm.TU.chr41.388	GWHABGR00000036.176.2/GWHABGR00000036.176.3,GWHABGR00000036.176.4	1^,2^	AD	11726281^,11726294^
evm.TU.chr42.170	GWHABGR00000037.114.1,GWHABGR00000037.114.2	1^,2^	AD	5238924^,5238996^
evm.TU.chr42.292	GWHABGR00000037.131.2,GWHABGR00000037.131.3	1^,2^	AD	9262386^,9262521^
evm.TU.chr42.292	GWHABGR00000037.131.4,GWHABGR00000037.131.5	1^,2^	AD	9262386^,9262521^
evm.TU.chr42.299	GWHABGR00000037.63.8,GWHABGR00000037.63.5	1^,2^	AD	9492485^,9492380^
evm.TU.chr42.299	GWHABGR00000037.63.10,GWHABGR00000037.63.5	1^,2^	AD	9492518^,9492380^
evm.TU.chr42.299	GWHABGR00000037.63.10,GWHABGR00000037.63.8	1^,2^	AD	9492518^,9492485^
evm.TU.chr42.319	GWHABGR00000037.76.1/GWHABGR00000037.76.3,GWHABGR00000037.76.2	1^,2^	AD	10006990^,10006921^
evm.TU.chr43.186	GWHABGR00000038.116.2/GWHABGR00000038.116.3/GWHABGR00000038.116.5,GWHABGR00000038.116.4	1^,2^	AD	7271446^,7271460^
evm.TU.chr43.312	GWHABGR00000038.76.3,GWHABGR00000038.76.2	1^,2^	AD	11724614^,11724549^
GWHABGR00000038.19	GWHABGR00000038.19.7,GWHABGR00000038.19.5	1^,2^	AD	1972668^,1972440^
GWHABGR00000038.87	GWHABGR00000038.87.28,GWHABGR00000038.87.31/GWHABGR00000038.87.32/GWHABGR00000038.87.35/GWHABGR00000038.87.39/GWHABGR00000038.87.5	1^,2^	AD	1025984^,1026212^
GWHABGR00000038.87	GWHABGR00000038.87.29/GWHABGR00000038.87.34,GWHABGR00000038.87.31/GWHABGR00000038.87.32/GWHABGR00000038.87.35/GWHABGR00000038.87.39/GWHABGR00000038.87.5	1^,2^	AD	1025528^,1026212^
GWHABGR00000038.87	GWHABGR00000038.87.29/GWHABGR00000038.87.34,GWHABGR00000038.87.28	1^,2^	AD	1025528^,1025984^
GWHABGR00000038.87	GWHABGR00000038.87.37/GWHABGR00000038.87.38,GWHABGR00000038.87.14	1^,2^	AD	1025799^,1026027^
GWHABGR00000038.87	GWHABGR00000038.87.24,GWHABGR00000038.87.11	1^,2^	AD	1025571^,1026480^
GWHABGR00000038.87	GWHABGR00000038.87.24,GWHABGR00000038.87.25	1^,2^	AD	1025571^,1026027^
GWHABGR00000038.87	GWHABGR00000038.87.25,GWHABGR00000038.87.11	1^,2^	AD	1026027^,1026480^
GWHABGR00000038.87	GWHABGR00000038.87.26,GWHABGR00000038.87.10	1^,2^	AD	1025799^,1026480^
GWHABGR00000038.87	GWHABGR00000038.87.17,GWHABGR00000038.87.9	1^,2^	AD	1025343^,1027389^
GWHABGR00000038.87	GWHABGR00000038.87.17,GWHABGR00000038.87.8	1^,2^	AD	1025343^,1026254^
GWHABGR00000038.87	GWHABGR00000038.87.17,GWHABGR00000038.87.16	1^,2^	AD	1025343^,1026027^
GWHABGR00000038.87	GWHABGR00000038.87.17,GWHABGR00000038.87.20	1^,2^	AD	1025343^,1025799^
GWHABGR00000038.87	GWHABGR00000038.87.8,GWHABGR00000038.87.9	1^,2^	AD	1026254^,1027389^
GWHABGR00000038.87	GWHABGR00000038.87.16,GWHABGR00000038.87.9	1^,2^	AD	1026027^,1027389^
GWHABGR00000038.87	GWHABGR00000038.87.20,GWHABGR00000038.87.9	1^,2^	AD	1025799^,1027389^
GWHABGR00000038.87	GWHABGR00000038.87.16,GWHABGR00000038.87.8	1^,2^	AD	1026027^,1026254^
GWHABGR00000038.87	GWHABGR00000038.87.20,GWHABGR00000038.87.8	1^,2^	AD	1025799^,1026254^
GWHABGR00000038.87	GWHABGR00000038.87.20,GWHABGR00000038.87.16	1^,2^	AD	1025799^,1026027^
GWHABGR00000038.87	GWHABGR00000038.87.21,GWHABGR00000038.87.18	1^,2^	AD	1025984^,1026212^
GWHABGR00000038.87	GWHABGR00000038.87.12,GWHABGR00000038.87.18	1^,2^	AD	1025528^,1026212^
GWHABGR00000038.87	GWHABGR00000038.87.12,GWHABGR00000038.87.21	1^,2^	AD	1025528^,1025984^
evm.TU.chr44.153	GWHABGR00000039.48.3,GWHABGR00000039.48.2	1^,2^	AD	4198297^,4198195^
evm.TU.chr44.248	GWHABGR00000039.166.2/GWHABGR00000039.166.3/GWHABGR00000039.166.5,GWHABGR00000039.166.4	1^,2^	AD	7543538^,7545138^
GWHABGR00000039.75	GWHABGR00000039.75.10/GWHABGR00000039.75.9,GWHABGR00000039.75.5/GWHABGR00000039.75.6/GWHABGR00000039.75.8	1^,2^	AD	8038796^,8038781^
GWHABGR00000039.75	GWHABGR00000039.75.8/GWHABGR00000039.75.9,GWHABGR00000039.75.10/GWHABGR00000039.75.5/GWHABGR00000039.75.6	1^,2^	AD	8035543^,8035504^
evm.TU.chr45.201	GWHABGR00000040.43.2,GWHABGR00000040.43.3	1^,2^	AD	6269693^,6269688^
evm.TU.chr45.350	GWHABGR00000040.68.10/GWHABGR00000040.68.5/GWHABGR00000040.68.7/GWHABGR00000040.68.8,GWHABGR00000040.68.11/GWHABGR00000040.68.6/GWHABGR00000040.68.9	1^,2^	AD	10719827^,10719734^
evm.TU.chr46.243	GWHABGR00000041.47.2,GWHABGR00000041.47.1	1^,2^	AD	10107474^,10107446^
GWHABGR00000041.35	GWHABGR00000041.35.3,GWHABGR00000041.35.2	1^,2^	AD	7674435^,7674399^
evm.TU.chr47.22	evm.model.chr47.22,GWHABGR00000042.73.3	1^,2^	AD	1337768^,1337771^
evm.TU.chr47.55	GWHABGR00000042.6.4/GWHABGR00000042.6.5,GWHABGR00000042.6.6	1^,2^	AD	2032663^,2032542^
evm.TU.chr48.25	GWHABGR00000043.122.10/GWHABGR00000043.122.5,GWHABGR00000043.122.8	1^,2^	AD	929238^,930604^
evm.TU.chr48.202	GWHABGR00000043.65.5/GWHABGR00000043.65.6/GWHABGR00000043.65.9,GWHABGR00000043.65.10/GWHABGR00000043.65.3/GWHABGR00000043.65.4/GWHABGR00000043.65.7	1^,2^	AD	5243413^,5243395^
evm.TU.chr48.274	GWHABGR00000043.88.1/GWHABGR00000043.88.10/GWHABGR00000043.88.11/GWHABGR00000043.88.16/GWHABGR00000043.88.17/GWHABGR00000043.88.2/GWHABGR00000043.88.7/GWHABGR00000043.88.9,GWHABGR00000043.88.12	1^,2^	AD	8169689^,8169584^
evm.TU.chr48.274	GWHABGR00000043.88.10,GWHABGR00000043.88.11/GWHABGR00000043.88.12/GWHABGR00000043.88.13/GWHABGR00000043.88.14/GWHABGR00000043.88.15/GWHABGR00000043.88.16/GWHABGR00000043.88.17/GWHABGR00000043.88.18/GWHABGR00000043.88.19/GWHABGR00000043.88.3/GWHABGR00000043.88.4/GWHABGR00000043.88.5/GWHABGR00000043.88.6/GWHABGR00000043.88.8/GWHABGR00000043.88.9	1^,2^	AD	8147269^,8147242^
evm.TU.chr49.313	GWHABGR00000044.151.3,GWHABGR00000044.151.2	1^,2^	AD	10476188^,10477021^
evm.TU.chr5.294	GWHABGR00000045.67.3,GWHABGR00000045.67.1/GWHABGR00000045.67.2	1^,2^	AD	11987922^,11987916^
evm.TU.chr6.4	GWHABGR00000046.108.2,GWHABGR00000046.108.4	1^,2^	AD	142982^,143021^
evm.TU.chr6.93	GWHABGR00000046.124.3,GWHABGR00000046.124.4/GWHABGR00000046.124.5/GWHABGR00000046.124.6/GWHABGR00000046.124.7	1^,2^	AD	2460279^,2460312^
evm.TU.chr6.114	GWHABGR00000046.26.3,GWHABGR00000046.26.5	1^,2^	AD	3366190^,3364615^
evm.TU.chr6.248	GWHABGR00000046.57.10/GWHABGR00000046.57.12/GWHABGR00000046.57.14/GWHABGR00000046.57.4/GWHABGR00000046.57.7/GWHABGR00000046.57.9,GWHABGR00000046.57.11/GWHABGR00000046.57.13/GWHABGR00000046.57.6/GWHABGR00000046.57.8	1^,2^	AD	9810981^,9810975^
evm.TU.chr6.376	GWHABGR00000046.93.2/GWHABGR00000046.93.4/GWHABGR00000046.93.5,GWHABGR00000046.93.6	1^,2^	AD	14457086^,14457074^
GWHABGR00000046.24	GWHABGR00000046.24.11/GWHABGR00000046.24.7,GWHABGR00000046.24.10	1^,2^	AD	2516385^,2516374^
GWHABGR00000046.24	GWHABGR00000046.24.12/GWHABGR00000046.24.6/GWHABGR00000046.24.9,GWHABGR00000046.24.13	1^,2^	AD	2516385^,2516374^
GWHABGR00000046.67	GWHABGR00000046.67.6,GWHABGR00000046.67.2/GWHABGR00000046.67.4	1^,2^	AD	10523644^,10523613^
evm.TU.chr7.287	GWHABGR00000047.61.26,GWHABGR00000047.61.23	1^,2^	AD	6098406^,6097894^
evm.TU.chr7.690	GWHABGR00000047.306.2,GWHABGR00000047.306.1	1^,2^	AD	14581868^,14582174^
GWHABGR00000047.105	GWHABGR00000047.105.2/GWHABGR00000047.105.3,GWHABGR00000047.105.4	1^,2^	AD	8295792^,8295788^
evm.TU.chr8.50	GWHABGR00000048.75.3,GWHABGR00000048.75.4	1^,2^	AD	2239548^,2239561^
evm.TU.chr8.86	GWHABGR00000048.84.10/GWHABGR00000048.84.11/GWHABGR00000048.84.12/GWHABGR00000048.84.13/GWHABGR00000048.84.14/GWHABGR00000048.84.15/GWHABGR00000048.84.17/GWHABGR00000048.84.18/GWHABGR00000048.84.19,GWHABGR00000048.84.20	1^,2^	AD	3670096^,3672178^
evm.TU.chr8.139	GWHABGR00000048.103.4/GWHABGR00000048.103.6,GWHABGR00000048.103.1	1^,2^	AD	5797133^,5797161^
evm.TU.chr8.139	GWHABGR00000048.103.2,GWHABGR00000048.103.3	1^,2^	AD	5797133^,5797377^
evm.TU.chr9.40	GWHABGR00000049.96.4,GWHABGR00000049.96.2/GWHABGR00000049.96.3/GWHABGR00000049.96.7	1^,2^	AD	1284565^,1284678^
evm.TU.chr9.70	GWHABGR00000049.13.1/GWHABGR00000049.13.10/GWHABGR00000049.13.2/GWHABGR00000049.13.3/GWHABGR00000049.13.5/GWHABGR00000049.13.7/GWHABGR00000049.13.8/GWHABGR00000049.13.9,GWHABGR00000049.13.4/GWHABGR00000049.13.6	1^,2^	AD	1944720^,1944701^
GWHABGR00000049.1	GWHABGR00000049.1.2,GWHABGR00000049.1.1	1^,2^	AD	195659^,195490^
evm.TU.group12_4_5.2	GWHABGR00000189.1.4,GWHABGR00000189.1.2/GWHABGR00000189.1.3/GWHABGR00000189.1.5	1^,2^	AD	10892^,10896^
evm.TU.group5_2_3.1	GWHABGR00000399.1.2,GWHABGR00000399.1.3	1^,2^	AD	1214^,1178^
evm.TU.chr1.1	GWHABGR00000001.1.12/GWHABGR00000001.1.13/GWHABGR00000001.1.15/GWHABGR00000001.1.17/GWHABGR00000001.1.18/GWHABGR00000001.1.19/GWHABGR00000001.1.20/GWHABGR00000001.1.21/GWHABGR00000001.1.22/GWHABGR00000001.1.23/GWHABGR00000001.1.24/GWHABGR00000001.1.25/GWHABGR00000001.1.26/GWHABGR00000001.1.27/GWHABGR00000001.1.28/GWHABGR00000001.1.29/GWHABGR00000001.1.30/GWHABGR00000001.1.31/GWHABGR00000001.1.32/…	0,1-2^	ES	,46142-45926^
evm.TU.chr1.1	GWHABGR00000001.1.16,GWHABGR00000001.1.12/GWHABGR00000001.1.15/GWHABGR00000001.1.17/GWHABGR00000001.1.19/GWHABGR00000001.1.20/GWHABGR00000001.1.23/GWHABGR00000001.1.27/GWHABGR00000001.1.28/GWHABGR00000001.1.6/GWHABGR00000001.1.9	0,1-2^	ES	,30031-29973^
evm.TU.chr1.1	GWHABGR00000001.1.17,GWHABGR00000001.1.16/GWHABGR00000001.1.19/GWHABGR00000001.1.27/GWHABGR00000001.1.29/GWHABGR00000001.1.30/GWHABGR00000001.1.31/GWHABGR00000001.1.32/GWHABGR00000001.1.33	0,1-2^	ES	,18690-18529^
evm.TU.chr1.16	GWHABGR00000001.5.2,GWHABGR00000001.5.4/evm.model.chr1.16	0,1-2^	ES	,609611-609477^
evm.TU.chr1.16	GWHABGR00000001.5.1,GWHABGR00000001.5.2	0,1-2^	ES	,608907-608809^
evm.TU.chr1.73	GWHABGR00000001.219.2/GWHABGR00000001.219.3,GWHABGR00000001.219.1	0,1-2^	ES	,2641420-2641590^
evm.TU.chr1.73	GWHABGR00000001.219.5,GWHABGR00000001.219.4	0,1-2^	ES	,2641420-2641590^
evm.TU.chr1.73	GWHABGR00000001.219.4/GWHABGR00000001.219.6,GWHABGR00000001.219.5	0,1-2^	ES	,2643645-2643659^
evm.TU.chr1.92	GWHABGR00000001.222.3,GWHABGR00000001.222.5	0,1-2^	ES	,3332218-3332368^
evm.TU.chr1.95	GWHABGR00000001.225.1,GWHABGR00000001.225.2/GWHABGR00000001.225.4/GWHABGR00000001.225.5/GWHABGR00000001.225.6/GWHABGR00000001.225.7/evm.model.chr1.95	0,1-2^	ES	,3386588-3386718^
evm.TU.chr1.174	GWHABGR00000001.43.2,GWHABGR00000001.43.3	0,1-2^	ES	,6104803-6104759^
evm.TU.chr1.185	GWHABGR00000001.45.1,GWHABGR00000001.45.2	0,1-2^	ES	,6461508-6461334^
evm.TU.chr1.228	GWHABGR00000001.54.2,GWHABGR00000001.54.3	0,1-2^	ES	,8201127-8200955^
evm.TU.chr1.242	GWHABGR00000001.56.3,GWHABGR00000001.56.4	0,1-2^	ES	,8694429-8694387^
evm.TU.chr1.243	GWHABGR00000001.57.1,GWHABGR00000001.57.2/GWHABGR00000001.57.3/GWHABGR00000001.57.4/GWHABGR00000001.57.5/GWHABGR00000001.57.6/GWHABGR00000001.57.7	0,1-2^	ES	,8714089-8713925^
evm.TU.chr1.262	GWHABGR00000001.256.2,GWHABGR00000001.256.3	0,1-2^	ES	,9400599-9400668^
evm.TU.chr1.265	GWHABGR00000001.67.3,GWHABGR00000001.67.4/GWHABGR00000001.67.5/GWHABGR00000001.67.6	0,1-2^	ES	,9451721-9451559^
evm.TU.chr1.265	GWHABGR00000001.67.2,GWHABGR00000001.67.5	0,1-2^	ES	,9450456-9450267^
evm.TU.chr1.265	GWHABGR00000001.67.2,GWHABGR00000001.67.6	0,1-2^	ES	,9450456-9450248^
evm.TU.chr1.284	GWHABGR00000001.263.2/GWHABGR00000001.263.5,GWHABGR00000001.263.4	0,1-2^	ES	,10229888-10229975^
evm.TU.chr1.297	GWHABGR00000001.72.10/GWHABGR00000001.72.4/GWHABGR00000001.72.9,GWHABGR00000001.72.11/GWHABGR00000001.72.17	0,1-2^	ES	,10834492-10833460^
evm.TU.chr1.297	GWHABGR00000001.72.10/GWHABGR00000001.72.4/GWHABGR00000001.72.9,GWHABGR00000001.72.14	0,1-2^	ES	,10834517-10833460^
evm.TU.chr1.297	GWHABGR00000001.72.10/GWHABGR00000001.72.4/GWHABGR00000001.72.9,GWHABGR00000001.72.16	0,1-2^	ES	,10834287-10833460^
evm.TU.chr1.297	GWHABGR00000001.72.10/GWHABGR00000001.72.11/GWHABGR00000001.72.12/GWHABGR00000001.72.13/GWHABGR00000001.72.14/GWHABGR00000001.72.15/GWHABGR00000001.72.16/GWHABGR00000001.72.7/GWHABGR00000001.72.8,GWHABGR00000001.72.17	0,1-2^	ES	,10804676-10804601^
evm.TU.chr1.442	GWHABGR00000001.305.4,GWHABGR00000001.305.5/GWHABGR00000001.305.6/GWHABGR00000001.305.7	0,1-2^	ES	,14787852-14788033^
evm.TU.chr1.442	GWHABGR00000001.305.3,GWHABGR00000001.305.4	0,1-2^	ES	,14789885-14790039^
evm.TU.chr1.457	GWHABGR00000001.116.1,GWHABGR00000001.116.2	0,1-2^	ES	,15218663-15218577^
evm.TU.chr1.457	GWHABGR00000001.116.1,GWHABGR00000001.116.3	0,1-2^	ES	,15183468-15183307^
evm.TU.chr1.468	GWHABGR00000001.120.1,GWHABGR00000001.120.2	0,1-2^	ES	,15755530-15755138^
evm.TU.chr1.514	GWHABGR00000001.320.1,GWHABGR00000001.320.2	0,1-2^	ES	,17605128-17605169^
evm.TU.chr1.580	GWHABGR00000001.139.2,GWHABGR00000001.139.3	0,1-2^	ES	,19617087-19616904^
evm.TU.chr1.623	GWHABGR00000001.341.3,GWHABGR00000001.341.4/GWHABGR00000001.341.5	0,1-2^	ES	,21204326-21204465^
evm.TU.chr1.797	GWHABGR00000001.193.3/GWHABGR00000001.193.4/GWHABGR00000001.193.5,GWHABGR00000001.193.6	0,1-2^	ES	,27841202-27841004^
evm.TU.chr1.841	GWHABGR00000001.392.3,GWHABGR00000001.392.4/GWHABGR00000001.392.5	0,1-2^	ES	,29366970-29367068^
evm.TU.chr1.841	GWHABGR00000001.392.2,GWHABGR00000001.392.4/GWHABGR00000001.392.5	0,1-2^	ES	,29370893-29371021^
GWHABGR00000001.29	GWHABGR00000001.29.7,GWHABGR00000001.29.10/GWHABGR00000001.29.11/GWHABGR00000001.29.13/GWHABGR00000001.29.8/GWHABGR00000001.29.9	0,1-2^	ES	,4210144-4210016^
GWHABGR00000001.369	GWHABGR00000001.369.1,GWHABGR00000001.369.2	0,1-2^	ES	,25744234-25744263^
GWHABGR00000001.373	GWHABGR00000001.373.4,GWHABGR00000001.373.3	0,1-2^	ES	,26669531-26669591^
evm.TU.chr10.12	evm.model.chr10.12,GWHABGR00000002.84.2	0,1-2^	ES	,411675-411815^
evm.TU.chr10.50	GWHABGR00000002.18.2/GWHABGR00000002.18.3,GWHABGR00000002.18.4	0,1-2^	ES	,2203044-2202883^
evm.TU.chr10.240	GWHABGR00000002.108.1,GWHABGR00000002.108.3	0,1-2^	ES	,8322652-8323204^
evm.TU.chr10.310	GWHABGR00000002.37.1,GWHABGR00000002.37.2/GWHABGR00000002.37.3	0,1-2^	ES	,9988598-9988440^
evm.TU.chr10.310	GWHABGR00000002.37.1/GWHABGR00000002.37.2,GWHABGR00000002.37.3	0,1-2^	ES	,9981580-9981409^
evm.TU.chr10.318	GWHABGR00000002.41.2/GWHABGR00000002.41.3,GWHABGR00000002.41.4	0,1-2^	ES	,10272234-10272169^
evm.TU.chr10.346	GWHABGR00000002.126.4,GWHABGR00000002.126.3/GWHABGR00000002.126.5/GWHABGR00000002.126.6/GWHABGR00000002.126.7	0,1-2^	ES	,11368158-11368448^
GWHABGR00000002.52	GWHABGR00000002.52.1,GWHABGR00000002.52.2	0,1-2^	ES	,12107797-12107682^
GWHABGR00000002.63	GWHABGR00000002.63.1,GWHABGR00000002.63.3	0,1-2^	ES	,13153446-13153277^
GWHABGR00000002.63	GWHABGR00000002.63.5/GWHABGR00000002.63.6/GWHABGR00000002.63.7,GWHABGR00000002.63.8	0,1-2^	ES	,13153446-13153277^
evm.TU.chr11.71	GWHABGR00000003.75.4,GWHABGR00000003.75.2/GWHABGR00000003.75.5	0,1-2^	ES	,2963261-2963340^
evm.TU.chr11.91	GWHABGR00000003.79.2,GWHABGR00000003.79.3	0,1-2^	ES	,3752863-3753003^
evm.TU.chr11.121	GWHABGR00000003.82.3/GWHABGR00000003.82.5,GWHABGR00000003.82.6	0,1-2^	ES	,4992393-4992488^
evm.TU.chr11.262	GWHABGR00000003.120.5/GWHABGR00000003.120.7/GWHABGR00000003.120.8/GWHABGR00000003.120.9,GWHABGR00000003.120.4	0,1-2^	ES	,11285433-11285470^
evm.TU.chr11.306	GWHABGR00000003.59.2,GWHABGR00000003.59.3/GWHABGR00000003.59.4/GWHABGR00000003.59.5	0,1-2^	ES	,13083745-13083545^
evm.TU.chr11.354	GWHABGR00000003.138.1/GWHABGR00000003.138.3/evm.model.chr11.354,GWHABGR00000003.138.4	0,1-2^	ES	,14950768-14950879^
evm.TU.chr11.354	GWHABGR00000003.138.4/evm.model.chr11.354,GWHABGR00000003.138.3	0,1-2^	ES	,14954672-14954731^
GWHABGR00000003.110	GWHABGR00000003.110.4,GWHABGR00000003.110.2/GWHABGR00000003.110.3/GWHABGR00000003.110.5/GWHABGR00000003.110.6	0,1-2^	ES	,9600392-9600517^
GWHABGR00000003.7	GWHABGR00000003.7.5,GWHABGR00000003.7.2/GWHABGR00000003.7.3/GWHABGR00000003.7.4/GWHABGR00000003.7.6/GWHABGR00000003.7.7/GWHABGR00000003.7.8	0,1-2^	ES	,3352227-3352096^
evm.TU.chr12.252	GWHABGR00000004.51.1,GWHABGR00000004.51.2	0,1-2^	ES	,6768889-6768849^
evm.TU.chr12.266	GWHABGR00000004.53.4,GWHABGR00000004.53.5/GWHABGR00000004.53.6	0,1-2^	ES	,7082323-7082180^
evm.TU.chr12.276	GWHABGR00000004.58.3,GWHABGR00000004.58.4	0,1-2^	ES	,7379195-7379122^
evm.TU.chr12.294	GWHABGR00000004.161.2,GWHABGR00000004.161.3/GWHABGR00000004.161.4	0,1-2^	ES	,8338395-8338469^
evm.TU.chr12.301	GWHABGR00000004.69.1,GWHABGR00000004.69.2	0,1-2^	ES	,8498254-8498195^
evm.TU.chr12.301	GWHABGR00000004.69.1,GWHABGR00000004.69.3	0,1-2^	ES	,8497881-8497740^
evm.TU.chr12.355	GWHABGR00000004.79.4,GWHABGR00000004.79.2/GWHABGR00000004.79.3/GWHABGR00000004.79.5/GWHABGR00000004.79.7	0,1-2^	ES	,11205135-11204917^
evm.TU.chr12.378	GWHABGR00000004.181.1,GWHABGR00000004.181.2/GWHABGR00000004.181.3	0,1-2^	ES	,11676911-11676985^
evm.TU.chr12.378	GWHABGR00000004.181.2,GWHABGR00000004.181.3	0,1-2^	ES	,11685007-11685120^
evm.TU.chr12.437	GWHABGR00000004.186.1,GWHABGR00000004.186.2/GWHABGR00000004.186.3	0,1-2^	ES	,14413705-14413875^
GWHABGR00000004.157	GWHABGR00000004.157.1/GWHABGR00000004.157.2,GWHABGR00000004.157.3	0,1-2^	ES	,7288199-7288291^
GWHABGR00000004.157	GWHABGR00000004.157.1,GWHABGR00000004.157.2/GWHABGR00000004.157.3	0,1-2^	ES	,7319242-7319427^
GWHABGR00000004.196	GWHABGR00000004.196.5/GWHABGR00000004.196.6/GWHABGR00000004.196.7,GWHABGR00000004.196.8	0,1-2^	ES	,14827343-14827615^
GWHABGR00000004.196	GWHABGR00000004.196.8,GWHABGR00000004.196.6/GWHABGR00000004.196.7	0,1-2^	ES	,14844817-14846214^
evm.TU.chr13.146	GWHABGR00000005.92.1,GWHABGR00000005.92.10/GWHABGR00000005.92.2/GWHABGR00000005.92.4/GWHABGR00000005.92.6/GWHABGR00000005.92.7/GWHABGR00000005.92.8/GWHABGR00000005.92.9	0,1-2^	ES	,1638822-1638917^
evm.TU.chr13.222	GWHABGR00000005.108.2,GWHABGR00000005.108.1/GWHABGR00000005.108.3/GWHABGR00000005.108.4/GWHABGR00000005.108.5	0,1-2^	ES	,4561626-4561755^
evm.TU.chr13.222	GWHABGR00000005.108.3,GWHABGR00000005.108.2/GWHABGR00000005.108.4/GWHABGR00000005.108.5	0,1-2^	ES	,4580187-4580394^
evm.TU.chr13.288	GWHABGR00000005.121.1,GWHABGR00000005.121.3	0,1-2^	ES	,7649141-7649683^
evm.TU.chr13.518	GWHABGR00000005.158.4,GWHABGR00000005.158.3/GWHABGR00000005.158.5/GWHABGR00000005.158.6	0,1-2^	ES	,14442200-14442310^
evm.TU.chr13.518	GWHABGR00000005.158.2,GWHABGR00000005.158.4	0,1-2^	ES	,14439957-14440136^
evm.TU.chr14.30	GWHABGR00000006.9.1,GWHABGR00000006.9.2	0,1-2^	ES	,1340385-1340354^
evm.TU.chr14.56	GWHABGR00000006.11.4,GWHABGR00000006.11.5	0,1-2^	ES	,2011185-2010960^
evm.TU.chr14.56	GWHABGR00000006.11.2,GWHABGR00000006.11.4	0,1-2^	ES	,2007695-2007544^
evm.TU.chr14.94	GWHABGR00000006.105.1/GWHABGR00000006.105.3,GWHABGR00000006.105.2/GWHABGR00000006.105.4	0,1-2^	ES	,3824023-3824151^
evm.TU.chr14.94	GWHABGR00000006.105.2/GWHABGR00000006.105.4,GWHABGR00000006.105.3	0,1-2^	ES	,3827699-3829700^
evm.TU.chr14.118	GWHABGR00000006.27.1/GWHABGR00000006.27.3/GWHABGR00000006.27.4/GWHABGR00000006.27.5/GWHABGR00000006.27.6/GWHABGR00000006.27.7/GWHABGR00000006.27.8/GWHABGR00000006.27.9,GWHABGR00000006.27.10	0,1-2^	ES	,4266623-4266543^
evm.TU.chr14.118	GWHABGR00000006.27.3,GWHABGR00000006.27.10/GWHABGR00000006.27.4/GWHABGR00000006.27.9	0,1-2^	ES	,4248311-4248099^
evm.TU.chr14.234	GWHABGR00000006.43.11,GWHABGR00000006.43.10/GWHABGR00000006.43.12/GWHABGR00000006.43.13/GWHABGR00000006.43.14/GWHABGR00000006.43.15/GWHABGR00000006.43.16/GWHABGR00000006.43.17/GWHABGR00000006.43.18/GWHABGR00000006.43.19/GWHABGR00000006.43.20/GWHABGR00000006.43.21/GWHABGR00000006.43.22/GWHABGR00000006.43.23/GWHABGR00000006.43.24/GWHABGR00000006.43.25/GWHABGR00000006.43.26/GWHABGR00000006.43.27/GWH…	0,1-2^	ES	,9415111-9415006^
evm.TU.chr14.261	GWHABGR00000006.55.10/GWHABGR00000006.55.12/GWHABGR00000006.55.14/GWHABGR00000006.55.2/GWHABGR00000006.55.3/GWHABGR00000006.55.6/GWHABGR00000006.55.7,GWHABGR00000006.55.15/GWHABGR00000006.55.9	0,1-2^	ES	,10030372-10030259^
evm.TU.chr14.261	GWHABGR00000006.55.3/GWHABGR00000006.55.9,GWHABGR00000006.55.11/GWHABGR00000006.55.13/GWHABGR00000006.55.15/GWHABGR00000006.55.7/GWHABGR00000006.55.8	0,1-2^	ES	,10029218-10029105^
evm.TU.chr14.330	GWHABGR00000006.73.2,GWHABGR00000006.73.4/GWHABGR00000006.73.5	0,1-2^	ES	,12102563-12102374^
evm.TU.chr14.341	GWHABGR00000006.78.2,GWHABGR00000006.78.3	0,1-2^	ES	,12429042-12428929^
evm.TU.chr15.84	GWHABGR00000007.14.7,GWHABGR00000007.14.8	0,1-2^	ES	,2479963-2479654^
evm.TU.chr15.103	GWHABGR00000007.17.3/GWHABGR00000007.17.4/GWHABGR00000007.17.6/GWHABGR00000007.17.7,GWHABGR00000007.17.8	0,1-2^	ES	,3351906-3351779^
evm.TU.chr15.182	GWHABGR00000007.119.1,GWHABGR00000007.119.2/GWHABGR00000007.119.3/GWHABGR00000007.119.4	0,1-2^	ES	,5425768-5425961^
evm.TU.chr15.269	GWHABGR00000007.132.2,GWHABGR00000007.132.1/GWHABGR00000007.132.3/GWHABGR00000007.132.4/GWHABGR00000007.132.5/GWHABGR00000007.132.7/GWHABGR00000007.132.8	0,1-2^	ES	,8083929-8084133^
evm.TU.chr15.277	GWHABGR00000007.54.1,GWHABGR00000007.54.2	0,1-2^	ES	,8537280-8537224^
evm.TU.chr15.304	GWHABGR00000007.141.3,GWHABGR00000007.141.4/GWHABGR00000007.141.6	0,1-2^	ES	,9290515-9290712^
evm.TU.chr15.304	GWHABGR00000007.141.3/GWHABGR00000007.141.4,GWHABGR00000007.141.6	0,1-2^	ES	,9298902-9299015^
evm.TU.chr15.309	GWHABGR00000007.146.2,GWHABGR00000007.146.3/GWHABGR00000007.146.4	0,1-2^	ES	,9414208-9414377^
evm.TU.chr15.375	GWHABGR00000007.159.3/GWHABGR00000007.159.4/GWHABGR00000007.159.5/GWHABGR00000007.159.6,GWHABGR00000007.159.8	0,1-2^	ES	,12143198-12143289^
evm.TU.chr15.375	GWHABGR00000007.159.1,GWHABGR00000007.159.3/GWHABGR00000007.159.4/GWHABGR00000007.159.5	0,1-2^	ES	,12169097-12169436^
evm.TU.chr15.375	GWHABGR00000007.159.1,GWHABGR00000007.159.6	0,1-2^	ES	,12169097-12169484^
evm.TU.chr15.417	GWHABGR00000007.169.1,GWHABGR00000007.169.2	0,1-2^	ES	,13658747-13658866^
evm.TU.chr15.421	GWHABGR00000007.86.4,GWHABGR00000007.86.2/GWHABGR00000007.86.5/GWHABGR00000007.86.6	0,1-2^	ES	,13742547-13742395^
evm.TU.chr15.425	GWHABGR00000007.173.1/GWHABGR00000007.173.2,GWHABGR00000007.173.3	0,1-2^	ES	,13828528-13828606^
GWHABGR00000007.105	GWHABGR00000007.105.4/GWHABGR00000007.105.6,GWHABGR00000007.105.5	0,1-2^	ES	,3122043-3122138^
GWHABGR00000007.105	GWHABGR00000007.105.3,GWHABGR00000007.105.4/GWHABGR00000007.105.6	0,1-2^	ES	,3125088-3125251^
GWHABGR00000007.166	GWHABGR00000007.166.2,GWHABGR00000007.166.1/GWHABGR00000007.166.3	0,1-2^	ES	,13564892-13565031^
GWHABGR00000007.176	GWHABGR00000007.176.7,GWHABGR00000007.176.11	0,1-2^	ES	,14306599-14306663^
GWHABGR00000007.176	GWHABGR00000007.176.6,GWHABGR00000007.176.10	0,1-2^	ES	,14306599-14306663^
GWHABGR00000007.176	GWHABGR00000007.176.6,GWHABGR00000007.176.8	0,1-2^	ES	,14306544-14306663^
GWHABGR00000007.176	GWHABGR00000007.176.6,GWHABGR00000007.176.9	0,1-2^	ES	,14306546-14306663^
GWHABGR00000007.176	GWHABGR00000007.176.10/GWHABGR00000007.176.11/GWHABGR00000007.176.4/GWHABGR00000007.176.5/GWHABGR00000007.176.6/GWHABGR00000007.176.7/GWHABGR00000007.176.8/GWHABGR00000007.176.9,GWHABGR00000007.176.12	0,1-2^	ES	,14310567-14310601^
evm.TU.chr16.149	GWHABGR00000008.94.3,GWHABGR00000008.94.5	0,1-2^	ES	,5832229-5832327^
evm.TU.chr16.176	GWHABGR00000008.102.4/evm.model.chr16.176,GWHABGR00000008.102.3	0,1-2^	ES	,6986907-6986975^
evm.TU.chr16.204	GWHABGR00000008.55.2,GWHABGR00000008.55.3	0,1-2^	ES	,7728192-7727997^
evm.TU.chr16.215	GWHABGR00000008.116.1,GWHABGR00000008.116.3	0,1-2^	ES	,8620048-8620231^
evm.TU.chr16.233	GWHABGR00000008.122.3,GWHABGR00000008.122.4	0,1-2^	ES	,9481654-9482100^
evm.TU.chr17.11	GWHABGR00000009.136.1,GWHABGR00000009.136.2/GWHABGR00000009.136.3/GWHABGR00000009.136.4	0,1-2^	ES	,139719-139844^
evm.TU.chr17.11	GWHABGR00000009.136.1/GWHABGR00000009.136.2/GWHABGR00000009.136.3,GWHABGR00000009.136.4	0,1-2^	ES	,144015-144197^
evm.TU.chr17.13	GWHABGR00000009.137.2,GWHABGR00000009.137.3	0,1-2^	ES	,199025-199067^
evm.TU.chr17.27	GWHABGR00000009.14.1,GWHABGR00000009.14.2	0,1-2^	ES	,597386-597204^
evm.TU.chr17.87	GWHABGR00000009.34.1/GWHABGR00000009.34.2,GWHABGR00000009.34.3	0,1-2^	ES	,2633329-2633179^
evm.TU.chr17.109	GWHABGR00000009.159.6/GWHABGR00000009.159.7/GWHABGR00000009.159.8,GWHABGR00000009.159.9	0,1-2^	ES	,3327051-3327172^
evm.TU.chr17.122	GWHABGR00000009.41.2,GWHABGR00000009.41.3/GWHABGR00000009.41.4/GWHABGR00000009.41.5/GWHABGR00000009.41.6/GWHABGR00000009.41.7/GWHABGR00000009.41.8	0,1-2^	ES	,3549741-3549670^
evm.TU.chr17.122	GWHABGR00000009.41.2/GWHABGR00000009.41.3/GWHABGR00000009.41.4/GWHABGR00000009.41.6,GWHABGR00000009.41.5/GWHABGR00000009.41.7/GWHABGR00000009.41.8	0,1-2^	ES	,3541961-3541890^
evm.TU.chr17.154	GWHABGR00000009.49.2,GWHABGR00000009.49.1	0,1-2^	ES	,4136557-4136531^
evm.TU.chr17.176	GWHABGR00000009.58.2,GWHABGR00000009.58.3/evm.model.chr17.176	0,1-2^	ES	,4445096-4444915^
evm.TU.chr17.214	GWHABGR00000009.193.3,GWHABGR00000009.193.5/GWHABGR00000009.193.7/evm.model.chr17.214	0,1-2^	ES	,5308783-5308930^
evm.TU.chr17.233	GWHABGR00000009.203.3,GWHABGR00000009.203.5	0,1-2^	ES	,5754045-5754190^
evm.TU.chr17.233	GWHABGR00000009.203.3,GWHABGR00000009.203.6	0,1-2^	ES	,5754045-5754249^
evm.TU.chr17.357	GWHABGR00000009.221.2/GWHABGR00000009.221.3,GWHABGR00000009.221.4	0,1-2^	ES	,10206851-10206875^
evm.TU.chr17.369	GWHABGR00000009.107.3,GWHABGR00000009.107.4	0,1-2^	ES	,10750878-10750710^
evm.TU.chr17.369	GWHABGR00000009.107.5,GWHABGR00000009.107.6/GWHABGR00000009.107.7	0,1-2^	ES	,10750878-10750710^
evm.TU.chr18.7	GWHABGR00000010.5.2/GWHABGR00000010.5.4/GWHABGR00000010.5.5/GWHABGR00000010.5.6/GWHABGR00000010.5.7/GWHABGR00000010.5.8/GWHABGR00000010.5.9,GWHABGR00000010.5.10	0,1-2^	ES	,241065-240985^
evm.TU.chr18.74	GWHABGR00000010.28.10,GWHABGR00000010.28.14/GWHABGR00000010.28.18	0,1-2^	ES	,2700049-2699750^
evm.TU.chr18.132	GWHABGR00000010.129.6,GWHABGR00000010.129.5/GWHABGR00000010.129.7	0,1-2^	ES	,4437295-4437371^
evm.TU.chr18.223	evm.model.chr18.223,GWHABGR00000010.138.2/GWHABGR00000010.138.3/GWHABGR00000010.138.4	0,1-2^	ES	,6838219-6838303^
evm.TU.chr18.254	GWHABGR00000010.154.1,GWHABGR00000010.154.2	0,1-2^	ES	,7780138-7780257^
evm.TU.chr18.254	GWHABGR00000010.154.2,GWHABGR00000010.154.1	0,1-2^	ES	,7811781-7812013^
evm.TU.chr18.264	GWHABGR00000010.74.1,GWHABGR00000010.74.2	0,1-2^	ES	,8177169-8177119^
GWHABGR00000010.1	GWHABGR00000010.1.4,GWHABGR00000010.1.6	0,1-2^	ES	,3641-3447^
GWHABGR00000010.152	GWHABGR00000010.152.1/GWHABGR00000010.152.2/GWHABGR00000010.152.3,GWHABGR00000010.152.4/GWHABGR00000010.152.5/GWHABGR00000010.152.6/GWHABGR00000010.152.8	0,1-2^	ES	,7744745-7744843^
GWHABGR00000010.163	GWHABGR00000010.163.2,GWHABGR00000010.163.3	0,1-2^	ES	,8655712-8655744^
GWHABGR00000010.4	GWHABGR00000010.4.1,GWHABGR00000010.4.2	0,1-2^	ES	,98091-98020^
GWHABGR00000010.4	GWHABGR00000010.4.1,GWHABGR00000010.4.3/GWHABGR00000010.4.4/GWHABGR00000010.4.5	0,1-2^	ES	,98091-98067^
evm.TU.chr19.261	GWHABGR00000011.114.2/GWHABGR00000011.114.3/GWHABGR00000011.114.4,GWHABGR00000011.114.5	0,1-2^	ES	,11166924-11167140^
evm.TU.chr19.276	GWHABGR00000011.51.1,GWHABGR00000011.51.2/GWHABGR00000011.51.3	0,1-2^	ES	,11421028-11420886^
evm.TU.chr19.276	GWHABGR00000011.51.1,GWHABGR00000011.51.4	0,1-2^	ES	,11421028-11420882^
evm.TU.chr2.8	GWHABGR00000012.1.1,GWHABGR00000012.1.2	0,1-2^	ES	,423973-423761^
evm.TU.chr2.60	GWHABGR00000012.8.16/GWHABGR00000012.8.9,GWHABGR00000012.8.10/GWHABGR00000012.8.11/GWHABGR00000012.8.12/GWHABGR00000012.8.13/GWHABGR00000012.8.15/GWHABGR00000012.8.17/GWHABGR00000012.8.18/GWHABGR00000012.8.19/GWHABGR00000012.8.20/GWHABGR00000012.8.21/GWHABGR00000012.8.6/GWHABGR00000012.8.7/GWHABGR00000012.8.8	0,1-2^	ES	,2403169-2403167^
evm.TU.chr2.60	GWHABGR00000012.8.10/GWHABGR00000012.8.11/GWHABGR00000012.8.12/GWHABGR00000012.8.13/GWHABGR00000012.8.15/GWHABGR00000012.8.9,GWHABGR00000012.8.14/GWHABGR00000012.8.16/GWHABGR00000012.8.17/GWHABGR00000012.8.18/GWHABGR00000012.8.19/GWHABGR00000012.8.20/GWHABGR00000012.8.21/GWHABGR00000012.8.6/GWHABGR00000012.8.7/GWHABGR00000012.8.8	0,1-2^	ES	,2402353-2402336^
evm.TU.chr2.124	GWHABGR00000012.18.1/GWHABGR00000012.18.4,GWHABGR00000012.18.2	0,1-2^	ES	,4182534-4182407^
evm.TU.chr2.124	GWHABGR00000012.18.1/GWHABGR00000012.18.4,GWHABGR00000012.18.3	0,1-2^	ES	,4181527-4181307^
evm.TU.chr2.176	GWHABGR00000012.28.2,GWHABGR00000012.28.3	0,1-2^	ES	,5922906-5922766^
evm.TU.chr2.205	GWHABGR00000012.32.2,GWHABGR00000012.32.3	0,1-2^	ES	,6688970-6688929^
evm.TU.chr2.300	GWHABGR00000012.226.3,GWHABGR00000012.226.10/GWHABGR00000012.226.11/GWHABGR00000012.226.12/GWHABGR00000012.226.13/GWHABGR00000012.226.4/GWHABGR00000012.226.5/GWHABGR00000012.226.6/GWHABGR00000012.226.7	0,1-2^	ES	,10609330-10609435^
evm.TU.chr2.317	GWHABGR00000012.235.2,GWHABGR00000012.235.1	0,1-2^	ES	,10989789-10989998^
evm.TU.chr2.328	GWHABGR00000012.245.1/GWHABGR00000012.245.5/GWHABGR00000012.245.6,GWHABGR00000012.245.7	0,1-2^	ES	,11310218-11310536^
evm.TU.chr2.328	GWHABGR00000012.245.1/GWHABGR00000012.245.5/GWHABGR00000012.245.6,GWHABGR00000012.245.8	0,1-2^	ES	,11310197-11310536^
evm.TU.chr2.328	GWHABGR00000012.245.2/GWHABGR00000012.245.3,GWHABGR00000012.245.1/GWHABGR00000012.245.5	0,1-2^	ES	,11307508-11307593^
evm.TU.chr2.328	GWHABGR00000012.245.4,GWHABGR00000012.245.1/GWHABGR00000012.245.5/GWHABGR00000012.245.6	0,1-2^	ES	,11311820-11312299^
evm.TU.chr2.357	GWHABGR00000012.251.1/GWHABGR00000012.251.2/GWHABGR00000012.251.3/GWHABGR00000012.251.5,GWHABGR00000012.251.4	0,1-2^	ES	,12871607-12871780^
evm.TU.chr2.409	GWHABGR00000012.80.1/GWHABGR00000012.80.3,GWHABGR00000012.80.2	0,1-2^	ES	,14721530-14721261^
evm.TU.chr2.468	GWHABGR00000012.278.3/GWHABGR00000012.278.4/GWHABGR00000012.278.6,GWHABGR00000012.278.5	0,1-2^	ES	,16330590-16330796^
evm.TU.chr2.583	GWHABGR00000012.306.1/GWHABGR00000012.306.2,GWHABGR00000012.306.3	0,1-2^	ES	,20445016-20445112^
evm.TU.chr2.608	GWHABGR00000012.131.3/GWHABGR00000012.131.4/GWHABGR00000012.131.5,GWHABGR00000012.131.10/GWHABGR00000012.131.6/GWHABGR00000012.131.7/GWHABGR00000012.131.8/GWHABGR00000012.131.9	0,1-2^	ES	,21249602-21249585^
evm.TU.chr2.619	GWHABGR00000012.134.2,GWHABGR00000012.134.3	0,1-2^	ES	,21896254-21896195^
evm.TU.chr2.620	GWHABGR00000012.132.13/GWHABGR00000012.132.5/GWHABGR00000012.132.7,GWHABGR00000012.132.14	0,1-2^	ES	,21937420-21937357^
evm.TU.chr2.683	GWHABGR00000012.324.1,GWHABGR00000012.324.2	0,1-2^	ES	,24455255-24455266^
evm.TU.chr2.688	GWHABGR00000012.154.1/GWHABGR00000012.154.3,GWHABGR00000012.154.2	0,1-2^	ES	,24559821-24559717^
GWHABGR00000012.147	GWHABGR00000012.147.3/GWHABGR00000012.147.7,GWHABGR00000012.147.9	0,1-2^	ES	,22698230-22698099^
GWHABGR00000012.147	GWHABGR00000012.147.6,GWHABGR00000012.147.9	0,1-2^	ES	,22696538-22696407^
evm.TU.chr20.47	GWHABGR00000013.91.11/GWHABGR00000013.91.14,GWHABGR00000013.91.22	0,1-2^	ES	,1626439-1626461^
evm.TU.chr20.47	GWHABGR00000013.91.8,GWHABGR00000013.91.10/GWHABGR00000013.91.11/GWHABGR00000013.91.12/GWHABGR00000013.91.13/GWHABGR00000013.91.15/GWHABGR00000013.91.17/GWHABGR00000013.91.18/GWHABGR00000013.91.19/GWHABGR00000013.91.20/GWHABGR00000013.91.21/GWHABGR00000013.91.22/GWHABGR00000013.91.3/GWHABGR00000013.91.5/GWHABGR00000013.91.6	0,1-2^	ES	,1628956-1629159^
evm.TU.chr20.47	GWHABGR00000013.91.8,GWHABGR00000013.91.14/GWHABGR00000013.91.16	0,1-2^	ES	,1628956-1629196^
evm.TU.chr20.47	GWHABGR00000013.91.6,GWHABGR00000013.91.10/GWHABGR00000013.91.11/GWHABGR00000013.91.12/GWHABGR00000013.91.14/GWHABGR00000013.91.16/GWHABGR00000013.91.17/GWHABGR00000013.91.19/GWHABGR00000013.91.20/GWHABGR00000013.91.21/GWHABGR00000013.91.22/GWHABGR00000013.91.4/GWHABGR00000013.91.7/GWHABGR00000013.91.8/GWHABGR00000013.91.9	0,1-2^	ES	,1637952-1638159^
evm.TU.chr20.111	GWHABGR00000013.109.2,GWHABGR00000013.109.3	0,1-2^	ES	,3815424-3815465^
evm.TU.chr20.130	GWHABGR00000013.114.2,GWHABGR00000013.114.3	0,1-2^	ES	,4734783-4735145^
evm.TU.chr20.130	GWHABGR00000013.114.4,GWHABGR00000013.114.10/GWHABGR00000013.114.8	0,1-2^	ES	,4734783-4735145^
evm.TU.chr20.130	GWHABGR00000013.114.4,GWHABGR00000013.114.13/GWHABGR00000013.114.9	0,1-2^	ES	,4734786-4735145^
evm.TU.chr20.130	GWHABGR00000013.114.5/GWHABGR00000013.114.6,GWHABGR00000013.114.11/GWHABGR00000013.114.7	0,1-2^	ES	,4734783-4735145^
evm.TU.chr20.130	GWHABGR00000013.114.4/GWHABGR00000013.114.5/GWHABGR00000013.114.7/GWHABGR00000013.114.8/GWHABGR00000013.114.9,GWHABGR00000013.114.10/GWHABGR00000013.114.11/GWHABGR00000013.114.12/GWHABGR00000013.114.13/GWHABGR00000013.114.6	0,1-2^	ES	,4737634-4737725^
evm.TU.chr20.182	GWHABGR00000013.128.4,GWHABGR00000013.128.10	0,1-2^	ES	,7497180-7497425^
evm.TU.chr20.182	GWHABGR00000013.128.4,GWHABGR00000013.128.12	0,1-2^	ES	,7496921-7497425^
evm.TU.chr20.261	GWHABGR00000013.147.1,GWHABGR00000013.147.3	0,1-2^	ES	,11187938-11188047^
evm.TU.chr21.84	GWHABGR00000014.17.1,GWHABGR00000014.17.2	0,1-2^	ES	,3706642-3706589^
evm.TU.chr21.93	GWHABGR00000014.101.1/GWHABGR00000014.101.2/GWHABGR00000014.101.3,GWHABGR00000014.101.4	0,1-2^	ES	,3873375-3873509^
evm.TU.chr21.155	GWHABGR00000014.117.13,GWHABGR00000014.117.10/GWHABGR00000014.117.11/GWHABGR00000014.117.12/GWHABGR00000014.117.14/GWHABGR00000014.117.16/GWHABGR00000014.117.17/GWHABGR00000014.117.8	0,1-2^	ES	,5811716-5811832^
evm.TU.chr21.155	GWHABGR00000014.117.12,GWHABGR00000014.117.13/GWHABGR00000014.117.14/GWHABGR00000014.117.15/GWHABGR00000014.117.16/GWHABGR00000014.117.17/GWHABGR00000014.117.9	0,1-2^	ES	,5860411-5860629^
evm.TU.chr21.158	GWHABGR00000014.32.1,GWHABGR00000014.32.2	0,1-2^	ES	,5925914-5925793^
evm.TU.chr21.173	GWHABGR00000014.34.1,GWHABGR00000014.34.2	0,1-2^	ES	,6283820-6283586^
evm.TU.chr21.249	GWHABGR00000014.151.2,GWHABGR00000014.151.3	0,1-2^	ES	,8801779-8801886^
evm.TU.chr21.251	GWHABGR00000014.152.1/GWHABGR00000014.152.2/GWHABGR00000014.152.3/GWHABGR00000014.152.4,GWHABGR00000014.152.5	0,1-2^	ES	,8828264-8828287^
GWHABGR00000014.138	GWHABGR00000014.138.19/GWHABGR00000014.138.20,GWHABGR00000014.138.13/GWHABGR00000014.138.17/GWHABGR00000014.138.21/GWHABGR00000014.138.22/GWHABGR00000014.138.23/GWHABGR00000014.138.24/GWHABGR00000014.138.25/GWHABGR00000014.138.26/GWHABGR00000014.138.27/GWHABGR00000014.138.28/GWHABGR00000014.138.29/GWHABGR00000014.138.30/GWHABGR00000014.138.31/GWHABGR00000014.138.32/GWHABGR00000014.138.33	0,1-2^	ES	,7481224-7481421^
GWHABGR00000014.138	GWHABGR00000014.138.9,GWHABGR00000014.138.10/GWHABGR00000014.138.11/GWHABGR00000014.138.12/GWHABGR00000014.138.14/GWHABGR00000014.138.15/GWHABGR00000014.138.16/GWHABGR00000014.138.17/GWHABGR00000014.138.18/GWHABGR00000014.138.19/GWHABGR00000014.138.20/GWHABGR00000014.138.21/GWHABGR00000014.138.22/GWHABGR00000014.138.23/GWHABGR00000014.138.24/GWHABGR00000014.138.25/GWHABGR00000014.138.26/GWHABGR00…	0,1-2^	ES	,7497794-7497891^
GWHABGR00000014.138	GWHABGR00000014.138.10/GWHABGR00000014.138.11/GWHABGR00000014.138.12/GWHABGR00000014.138.13/GWHABGR00000014.138.14/GWHABGR00000014.138.15/GWHABGR00000014.138.16/GWHABGR00000014.138.18/GWHABGR00000014.138.19/GWHABGR00000014.138.20/GWHABGR00000014.138.21/GWHABGR00000014.138.22/GWHABGR00000014.138.24/GWHABGR00000014.138.25/GWHABGR00000014.138.26/GWHABGR00000014.138.27/GWHABGR00000014.138.28/GWHABGR0…	0,1-2^	ES	,7524142-7524259^
evm.TU.chr22.39	GWHABGR00000015.10.2,GWHABGR00000015.10.3/GWHABGR00000015.10.4/GWHABGR00000015.10.7	0,1-2^	ES	,1183213-1183054^
evm.TU.chr22.39	GWHABGR00000015.10.2/GWHABGR00000015.10.3/GWHABGR00000015.10.4/GWHABGR00000015.10.5/GWHABGR00000015.10.6,GWHABGR00000015.10.7	0,1-2^	ES	,1179730-1179653^
evm.TU.chr22.42	GWHABGR00000015.12.3,GWHABGR00000015.12.2/GWHABGR00000015.12.4	0,1-2^	ES	,1246748-1246678^
evm.TU.chr22.110	GWHABGR00000015.36.100/GWHABGR00000015.36.34/GWHABGR00000015.36.38/GWHABGR00000015.36.40/GWHABGR00000015.36.41/GWHABGR00000015.36.64/GWHABGR00000015.36.65/GWHABGR00000015.36.66/GWHABGR00000015.36.67/GWHABGR00000015.36.89/GWHABGR00000015.36.90/GWHABGR00000015.36.91/GWHABGR00000015.36.92/GWHABGR00000015.36.93/GWHABGR00000015.36.94/GWHABGR00000015.36.96/GWHABGR00000015.36.97/GWHABGR00000015.36.98/GW…	0,1-2^	ES	,3420173-3420108^
evm.TU.chr22.110	GWHABGR00000015.36.19/GWHABGR00000015.36.35,GWHABGR00000015.36.100/GWHABGR00000015.36.34/GWHABGR00000015.36.64/GWHABGR00000015.36.66/GWHABGR00000015.36.67/GWHABGR00000015.36.89/GWHABGR00000015.36.90/GWHABGR00000015.36.91/GWHABGR00000015.36.92/GWHABGR00000015.36.93/GWHABGR00000015.36.94/GWHABGR00000015.36.96/GWHABGR00000015.36.97/GWHABGR00000015.36.98/GWHABGR00000015.36.99	0,1-2^	ES	,3419102-3419041^
evm.TU.chr22.111	GWHABGR00000015.37.7,GWHABGR00000015.37.10/GWHABGR00000015.37.11/GWHABGR00000015.37.13/GWHABGR00000015.37.14/GWHABGR00000015.37.15/GWHABGR00000015.37.16/GWHABGR00000015.37.17/GWHABGR00000015.37.5/GWHABGR00000015.37.8	0,1-2^	ES	,3436163-3436072^
evm.TU.chr22.179	GWHABGR00000015.60.10/GWHABGR00000015.60.2/GWHABGR00000015.60.3/GWHABGR00000015.60.4/GWHABGR00000015.60.6/GWHABGR00000015.60.7/GWHABGR00000015.60.8,GWHABGR00000015.60.9	0,1-2^	ES	,5817016-5816960^
evm.TU.chr22.226	GWHABGR00000015.70.2/GWHABGR00000015.70.3,GWHABGR00000015.70.4	0,1-2^	ES	,7428684-7428557^
evm.TU.chr22.321	GWHABGR00000015.238.1,GWHABGR00000015.238.2/GWHABGR00000015.238.3	0,1-2^	ES	,10543076-10543178^
evm.TU.chr22.324	GWHABGR00000015.241.3,GWHABGR00000015.241.4	0,1-2^	ES	,10638582-10638634^
evm.TU.chr22.397	GWHABGR00000015.122.5/GWHABGR00000015.122.8,GWHABGR00000015.122.10/GWHABGR00000015.122.3	0,1-2^	ES	,12915664-12915597^
evm.TU.chr22.413	GWHABGR00000015.268.6,GWHABGR00000015.268.7	0,1-2^	ES	,13109715-13109818^
GWHABGR00000015.121	GWHABGR00000015.121.3,GWHABGR00000015.121.4	0,1-2^	ES	,12874447-12874233^
GWHABGR00000015.121	GWHABGR00000015.121.2,GWHABGR00000015.121.5	0,1-2^	ES	,12874447-12874233^
GWHABGR00000015.248	GWHABGR00000015.248.5,GWHABGR00000015.248.3/GWHABGR00000015.248.4/GWHABGR00000015.248.6/GWHABGR00000015.248.7	0,1-2^	ES	,11535303-11535493^
GWHABGR00000015.3	GWHABGR00000015.3.1,GWHABGR00000015.3.2	0,1-2^	ES	,142974-142828^
evm.TU.chr23.33	GWHABGR00000016.128.2,GWHABGR00000016.128.1/GWHABGR00000016.128.3/GWHABGR00000016.128.4/GWHABGR00000016.128.5	0,1-2^	ES	,1270655-1270847^
evm.TU.chr23.33	GWHABGR00000016.128.1/GWHABGR00000016.128.2/GWHABGR00000016.128.3/GWHABGR00000016.128.4,GWHABGR00000016.128.5	0,1-2^	ES	,1272834-1272893^
evm.TU.chr23.36	GWHABGR00000016.5.2/GWHABGR00000016.5.5,GWHABGR00000016.5.6/GWHABGR00000016.5.7	0,1-2^	ES	,1325784-1325675^
evm.TU.chr23.36	GWHABGR00000016.5.4,GWHABGR00000016.5.2/GWHABGR00000016.5.5	0,1-2^	ES	,1325598-1325508^
evm.TU.chr23.36	GWHABGR00000016.5.6,GWHABGR00000016.5.3/GWHABGR00000016.5.4/GWHABGR00000016.5.5/GWHABGR00000016.5.7	0,1-2^	ES	,1321131-1320963^
evm.TU.chr23.62	GWHABGR00000016.136.1/GWHABGR00000016.136.2,GWHABGR00000016.136.3/GWHABGR00000016.136.4	0,1-2^	ES	,1886446-1886505^
evm.TU.chr23.122	GWHABGR00000016.148.2,GWHABGR00000016.148.1/GWHABGR00000016.148.3	0,1-2^	ES	,3455117-3455290^
evm.TU.chr23.174	GWHABGR00000016.51.1,GWHABGR00000016.51.3	0,1-2^	ES	,4878342-4878258^
evm.TU.chr23.221	GWHABGR00000016.182.3,GWHABGR00000016.182.5/GWHABGR00000016.182.7/GWHABGR00000016.182.8	0,1-2^	ES	,6479648-6480152^
evm.TU.chr23.251	GWHABGR00000016.192.1,GWHABGR00000016.192.3	0,1-2^	ES	,7563898-7563987^
evm.TU.chr23.395	GWHABGR00000016.112.5/GWHABGR00000016.112.6/GWHABGR00000016.112.8,GWHABGR00000016.112.7	0,1-2^	ES	,12573470-12573405^
evm.TU.chr23.426	GWHABGR00000016.221.2,GWHABGR00000016.221.4/GWHABGR00000016.221.6	0,1-2^	ES	,13324701-13324755^
evm.TU.chr23.426	GWHABGR00000016.221.3,GWHABGR00000016.221.4/GWHABGR00000016.221.5/GWHABGR00000016.221.6	0,1-2^	ES	,13411823-13411989^
GWHABGR00000016.100	GWHABGR00000016.100.3,GWHABGR00000016.100.4/GWHABGR00000016.100.7	0,1-2^	ES	,9678724-9678555^
GWHABGR00000016.133	GWHABGR00000016.133.6/GWHABGR00000016.133.7/GWHABGR00000016.133.9,GWHABGR00000016.133.12/GWHABGR00000016.133.13/GWHABGR00000016.133.15/GWHABGR00000016.133.16/GWHABGR00000016.133.17/GWHABGR00000016.133.18	0,1-2^	ES	,1555828-1555980^
evm.TU.chr24.81	GWHABGR00000017.120.1,GWHABGR00000017.120.3	0,1-2^	ES	,3636889-3637052^
evm.TU.chr24.86	GWHABGR00000017.121.1,GWHABGR00000017.121.2	0,1-2^	ES	,3748128-3748386^
evm.TU.chr24.88	GWHABGR00000017.123.2,evm.model.chr24.88	0,1-2^	ES	,3766757-3767009^
evm.TU.chr24.249	GWHABGR00000017.56.2/GWHABGR00000017.56.3,GWHABGR00000017.56.4/GWHABGR00000017.56.5	0,1-2^	ES	,8256941-8256936^
evm.TU.chr24.305	GWHABGR00000017.72.1,GWHABGR00000017.72.2	0,1-2^	ES	,9775196-9775141^
evm.TU.chr24.360	GWHABGR00000017.178.5/GWHABGR00000017.178.6,GWHABGR00000017.178.9	0,1-2^	ES	,11006515-11006633^
evm.TU.chr24.371	GWHABGR00000017.183.4,GWHABGR00000017.183.2/GWHABGR00000017.183.3	0,1-2^	ES	,11552967-11553056^
evm.TU.chr25.186	GWHABGR00000018.127.4,GWHABGR00000018.127.5/GWHABGR00000018.127.6/GWHABGR00000018.127.7	0,1-2^	ES	,8467377-8467460^
evm.TU.chr25.191	GWHABGR00000018.132.7,GWHABGR00000018.132.8	0,1-2^	ES	,8628235-8628399^
evm.TU.chr25.191	GWHABGR00000018.132.5/GWHABGR00000018.132.6,GWHABGR00000018.132.7	0,1-2^	ES	,8629475-8629705^
evm.TU.chr25.323	GWHABGR00000018.148.4,GWHABGR00000018.148.6/GWHABGR00000018.148.8	0,1-2^	ES	,13358668-13358748^
evm.TU.chr25.323	GWHABGR00000018.148.4,GWHABGR00000018.148.7	0,1-2^	ES	,13358643-13358748^
evm.TU.chr25.323	GWHABGR00000018.148.3,GWHABGR00000018.148.5/GWHABGR00000018.148.6/GWHABGR00000018.148.7	0,1-2^	ES	,13360648-13360861^
evm.TU.chr25.323	GWHABGR00000018.148.3,GWHABGR00000018.148.8	0,1-2^	ES	,13360648-13360700^
evm.TU.chr25.323	GWHABGR00000018.148.2,GWHABGR00000018.148.3	0,1-2^	ES	,13362064-13362364^
evm.TU.chr26.34	GWHABGR00000019.78.3,GWHABGR00000019.78.2/evm.model.chr26.34	0,1-2^	ES	,1357371-1357520^
evm.TU.chr26.38	GWHABGR00000019.11.10,GWHABGR00000019.11.11/GWHABGR00000019.11.12/GWHABGR00000019.11.13/GWHABGR00000019.11.14/GWHABGR00000019.11.15/GWHABGR00000019.11.16/GWHABGR00000019.11.17/GWHABGR00000019.11.18/GWHABGR00000019.11.19/GWHABGR00000019.11.2/GWHABGR00000019.11.20/GWHABGR00000019.11.21/GWHABGR00000019.11.22/GWHABGR00000019.11.5/GWHABGR00000019.11.6/GWHABGR00000019.11.8/GWHABGR00000019.11.9/evm.mode…	0,1-2^	ES	,1403906-1403805^
evm.TU.chr26.98	GWHABGR00000019.83.3/GWHABGR00000019.83.4,GWHABGR00000019.83.7	0,1-2^	ES	,3803593-3803725^
evm.TU.chr26.98	GWHABGR00000019.83.5,GWHABGR00000019.83.7	0,1-2^	ES	,3808714-3808838^
evm.TU.chr26.102	GWHABGR00000019.18.12/GWHABGR00000019.18.5/GWHABGR00000019.18.9,GWHABGR00000019.18.13	0,1-2^	ES	,3997121-3997004^
evm.TU.chr26.102	GWHABGR00000019.18.11/GWHABGR00000019.18.6/GWHABGR00000019.18.7,GWHABGR00000019.18.13	0,1-2^	ES	,3995883-3995751^
evm.TU.chr26.102	GWHABGR00000019.18.10/GWHABGR00000019.18.13/GWHABGR00000019.18.5/GWHABGR00000019.18.6/GWHABGR00000019.18.7/GWHABGR00000019.18.8/GWHABGR00000019.18.9,GWHABGR00000019.18.11/GWHABGR00000019.18.12	0,1-2^	ES	,3962097-3961987^
evm.TU.chr26.105	GWHABGR00000019.85.1,GWHABGR00000019.85.2	0,1-2^	ES	,4066672-4066719^
evm.TU.chr26.105	GWHABGR00000019.85.4,GWHABGR00000019.85.6/GWHABGR00000019.85.7/GWHABGR00000019.85.8	0,1-2^	ES	,4047387-4047482^
evm.TU.chr26.105	GWHABGR00000019.85.4,GWHABGR00000019.85.5/GWHABGR00000019.85.6/GWHABGR00000019.85.7/GWHABGR00000019.85.8	0,1-2^	ES	,4066672-4066719^
evm.TU.chr26.114	GWHABGR00000019.88.2,GWHABGR00000019.88.4	0,1-2^	ES	,4215469-4215621^
evm.TU.chr26.168	GWHABGR00000019.98.2,GWHABGR00000019.98.3/GWHABGR00000019.98.4/GWHABGR00000019.98.5/GWHABGR00000019.98.6	0,1-2^	ES	,6145577-6145754^
evm.TU.chr26.190	GWHABGR00000019.36.1,GWHABGR00000019.36.2	0,1-2^	ES	,6672757-6672690^
evm.TU.chr26.199	GWHABGR00000019.41.6,GWHABGR00000019.41.8	0,1-2^	ES	,6837204-6836991^
evm.TU.chr26.199	GWHABGR00000019.41.6,GWHABGR00000019.41.9/evm.model.chr26.199	0,1-2^	ES	,6837195-6836991^
evm.TU.chr26.199	GWHABGR00000019.41.5,GWHABGR00000019.41.4/GWHABGR00000019.41.8/evm.model.chr26.199	0,1-2^	ES	,6825762-6825476^
evm.TU.chr26.231	GWHABGR00000019.115.5,GWHABGR00000019.115.2/GWHABGR00000019.115.6/GWHABGR00000019.115.7/evm.model.chr26.231	0,1-2^	ES	,8213077-8213230^
evm.TU.chr26.380	GWHABGR00000019.134.2,GWHABGR00000019.134.3	0,1-2^	ES	,13154479-13154622^
evm.TU.chr27.77	GWHABGR00000020.19.1,evm.model.chr27.77	0,1-2^	ES	,1835335-1835115^
evm.TU.chr27.188	GWHABGR00000020.45.1/GWHABGR00000020.45.10/GWHABGR00000020.45.3/GWHABGR00000020.45.4/GWHABGR00000020.45.5/GWHABGR00000020.45.6/GWHABGR00000020.45.7/GWHABGR00000020.45.8,GWHABGR00000020.45.2/GWHABGR00000020.45.9	0,1-2^	ES	,6111041-6110954^
evm.TU.chr27.240	GWHABGR00000020.57.10,GWHABGR00000020.57.15	0,1-2^	ES	,7911386-7911309^
evm.TU.chr27.240	GWHABGR00000020.57.7,GWHABGR00000020.57.14	0,1-2^	ES	,7893403-7893374^
evm.TU.chr27.240	GWHABGR00000020.57.7,GWHABGR00000020.57.10	0,1-2^	ES	,7893415-7893374^
evm.TU.chr27.269	GWHABGR00000020.181.1,GWHABGR00000020.181.2	0,1-2^	ES	,9288976-9289027^
evm.TU.chr27.281	GWHABGR00000020.186.5,GWHABGR00000020.186.6	0,1-2^	ES	,9876654-9877068^
evm.TU.chr27.346	GWHABGR00000020.84.1,GWHABGR00000020.84.2/GWHABGR00000020.84.3	0,1-2^	ES	,11900057-11899983^
evm.TU.chr27.353	GWHABGR00000020.88.7,GWHABGR00000020.88.6	0,1-2^	ES	,12131533-12131193^
evm.TU.chr27.353	GWHABGR00000020.88.8,GWHABGR00000020.88.9	0,1-2^	ES	,12131533-12131193^
GWHABGR00000020.183	GWHABGR00000020.183.2,GWHABGR00000020.183.1/GWHABGR00000020.183.3/GWHABGR00000020.183.4	0,1-2^	ES	,9343237-9343631^
GWHABGR00000020.225	GWHABGR00000020.225.2/GWHABGR00000020.225.3/GWHABGR00000020.225.4/GWHABGR00000020.225.5/GWHABGR00000020.225.6,GWHABGR00000020.225.7	0,1-2^	ES	,12719318-12719394^
evm.TU.chr28.81	GWHABGR00000021.132.1,GWHABGR00000021.132.2/GWHABGR00000021.132.3/GWHABGR00000021.132.4	0,1-2^	ES	,2601870-2601994^
evm.TU.chr28.81	GWHABGR00000021.132.1/GWHABGR00000021.132.2/GWHABGR00000021.132.4,GWHABGR00000021.132.3	0,1-2^	ES	,2636577-2636678^
evm.TU.chr28.112	GWHABGR00000021.138.1,GWHABGR00000021.138.5	0,1-2^	ES	,3655659-3655754^
evm.TU.chr28.112	GWHABGR00000021.138.1,GWHABGR00000021.138.3/GWHABGR00000021.138.4	0,1-2^	ES	,3655656-3655754^
evm.TU.chr28.122	GWHABGR00000021.141.1,GWHABGR00000021.141.2	0,1-2^	ES	,3997776-3997822^
evm.TU.chr28.144	GWHABGR00000021.33.2,GWHABGR00000021.33.1/GWHABGR00000021.33.3	0,1-2^	ES	,4577693-4577020^
evm.TU.chr28.146	GWHABGR00000021.151.1/GWHABGR00000021.151.3,GWHABGR00000021.151.2/GWHABGR00000021.151.4	0,1-2^	ES	,4617826-4617855^
evm.TU.chr28.146	GWHABGR00000021.151.1/GWHABGR00000021.151.2,GWHABGR00000021.151.3/GWHABGR00000021.151.4	0,1-2^	ES	,4701252-4701382^
evm.TU.chr28.238	GWHABGR00000021.170.2,GWHABGR00000021.170.5	0,1-2^	ES	,9210180-9210644^
evm.TU.chr28.238	GWHABGR00000021.170.2,GWHABGR00000021.170.6	0,1-2^	ES	,9210180-9210411^
evm.TU.chr28.303	GWHABGR00000021.90.1,GWHABGR00000021.90.2	0,1-2^	ES	,11035405-11035403^
GWHABGR00000021.50	GWHABGR00000021.50.5,GWHABGR00000021.50.6	0,1-2^	ES	,7057682-7057641^
evm.TU.chr29.16	GWHABGR00000022.96.2,GWHABGR00000022.96.1/GWHABGR00000022.96.3	0,1-2^	ES	,249705-249827^
evm.TU.chr29.34	GWHABGR00000022.7.1/GWHABGR00000022.7.2/GWHABGR00000022.7.3,GWHABGR00000022.7.4/GWHABGR00000022.7.5	0,1-2^	ES	,852223-852152^
evm.TU.chr29.34	GWHABGR00000022.7.1/GWHABGR00000022.7.2/GWHABGR00000022.7.4/GWHABGR00000022.7.5/GWHABGR00000022.7.6,GWHABGR00000022.7.3	0,1-2^	ES	,809566-809438^
evm.TU.chr29.231	GWHABGR00000022.38.1,GWHABGR00000022.38.2/GWHABGR00000022.38.3	0,1-2^	ES	,6848205-6848147^
evm.TU.chr29.334	GWHABGR00000022.147.11/GWHABGR00000022.147.13/GWHABGR00000022.147.18,GWHABGR00000022.147.19/GWHABGR00000022.147.21	0,1-2^	ES	,9427903-9427992^
evm.TU.chr29.334	GWHABGR00000022.147.6/GWHABGR00000022.147.9,GWHABGR00000022.147.17	0,1-2^	ES	,9424185-9424261^
evm.TU.chr29.334	GWHABGR00000022.147.10/GWHABGR00000022.147.11/GWHABGR00000022.147.12/GWHABGR00000022.147.13/GWHABGR00000022.147.15/GWHABGR00000022.147.16/GWHABGR00000022.147.17/GWHABGR00000022.147.19/GWHABGR00000022.147.20/GWHABGR00000022.147.22/GWHABGR00000022.147.6/GWHABGR00000022.147.8/GWHABGR00000022.147.9,GWHABGR00000022.147.18/GWHABGR00000022.147.21	0,1-2^	ES	,9444720-9444800^
evm.TU.chr29.334	GWHABGR00000022.147.6,GWHABGR00000022.147.10/GWHABGR00000022.147.11/GWHABGR00000022.147.12/GWHABGR00000022.147.13/GWHABGR00000022.147.15/GWHABGR00000022.147.16/GWHABGR00000022.147.17/GWHABGR00000022.147.18/GWHABGR00000022.147.19/GWHABGR00000022.147.20/GWHABGR00000022.147.21/GWHABGR00000022.147.22/GWHABGR00000022.147.8/GWHABGR00000022.147.9	0,1-2^	ES	,9447142-9447244^
evm.TU.chr29.336	GWHABGR00000022.59.7,GWHABGR00000022.59.10/GWHABGR00000022.59.5	0,1-2^	ES	,9480283-9480152^
evm.TU.chr29.336	GWHABGR00000022.59.8,GWHABGR00000022.59.12	0,1-2^	ES	,9487721-9487335^
evm.TU.chr29.396	GWHABGR00000022.166.3,GWHABGR00000022.166.2/evm.model.chr29.396	0,1-2^	ES	,11333796-11333909^
evm.TU.chr29.396	GWHABGR00000022.166.4,GWHABGR00000022.166.2/evm.model.chr29.396	0,1-2^	ES	,11335695-11335786^
GWHABGR00000022.4	GWHABGR00000022.4.1,GWHABGR00000022.4.2	0,1-2^	ES	,553700-553620^
evm.TU.chr3.13	GWHABGR00000023.6.2,GWHABGR00000023.6.3	0,1-2^	ES	,168909-168693^
evm.TU.chr3.72	GWHABGR00000023.276.1,GWHABGR00000023.276.2	0,1-2^	ES	,1647407-1647634^
evm.TU.chr3.84	GWHABGR00000023.23.3,evm.model.chr3.84	0,1-2^	ES	,1908317-1908221^
evm.TU.chr3.131	GWHABGR00000023.39.1,GWHABGR00000023.39.3/GWHABGR00000023.39.5/GWHABGR00000023.39.6/evm.model.chr3.131	0,1-2^	ES	,3527812-3527624^
evm.TU.chr3.131	GWHABGR00000023.39.1,GWHABGR00000023.39.4	0,1-2^	ES	,3527830-3527624^
evm.TU.chr3.135	GWHABGR00000023.42.1,GWHABGR00000023.42.3	0,1-2^	ES	,3608278-3608083^
evm.TU.chr3.202	GWHABGR00000023.319.1,GWHABGR00000023.319.2	0,1-2^	ES	,5980875-5981309^
evm.TU.chr3.219	GWHABGR00000023.78.2,GWHABGR00000023.78.1/GWHABGR00000023.78.4/GWHABGR00000023.78.5/evm.model.chr3.219	0,1-2^	ES	,6643921-6643884^
evm.TU.chr3.219	GWHABGR00000023.78.1/GWHABGR00000023.78.2/evm.model.chr3.219,GWHABGR00000023.78.5	0,1-2^	ES	,6612845-6612758^
evm.TU.chr3.238	GWHABGR00000023.326.2/GWHABGR00000023.326.3,GWHABGR00000023.326.4	0,1-2^	ES	,7571447-7571479^
evm.TU.chr3.278	GWHABGR00000023.341.2,GWHABGR00000023.341.3	0,1-2^	ES	,8731594-8731781^
evm.TU.chr3.287	GWHABGR00000023.345.3/GWHABGR00000023.345.4/GWHABGR00000023.345.5,GWHABGR00000023.345.6/GWHABGR00000023.345.7	0,1-2^	ES	,8876516-8876562^
evm.TU.chr3.421	GWHABGR00000023.383.3,GWHABGR00000023.383.11/GWHABGR00000023.383.12/GWHABGR00000023.383.6/GWHABGR00000023.383.7	0,1-2^	ES	,13234801-13234974^
evm.TU.chr3.421	GWHABGR00000023.383.3,GWHABGR00000023.383.2/GWHABGR00000023.383.8	0,1-2^	ES	,13234685-13234974^
evm.TU.chr3.421	GWHABGR00000023.383.2/GWHABGR00000023.383.3/GWHABGR00000023.383.4/GWHABGR00000023.383.5/GWHABGR00000023.383.6/GWHABGR00000023.383.7/GWHABGR00000023.383.8/GWHABGR00000023.383.9,GWHABGR00000023.383.11/GWHABGR00000023.383.12	0,1-2^	ES	,13237017-13237088^
evm.TU.chr3.437	GWHABGR00000023.148.1,GWHABGR00000023.148.2	0,1-2^	ES	,13575329-13575253^
evm.TU.chr3.445	GWHABGR00000023.395.1,GWHABGR00000023.395.2/GWHABGR00000023.395.3/GWHABGR00000023.395.6	0,1-2^	ES	,13869016-13869126^
evm.TU.chr3.445	GWHABGR00000023.395.1,GWHABGR00000023.395.4	0,1-2^	ES	,13869049-13869126^
evm.TU.chr3.463	GWHABGR00000023.162.3,GWHABGR00000023.162.4/GWHABGR00000023.162.5/GWHABGR00000023.162.6	0,1-2^	ES	,14512736-14512683^
evm.TU.chr3.463	GWHABGR00000023.162.3/GWHABGR00000023.162.4/GWHABGR00000023.162.6,GWHABGR00000023.162.5	0,1-2^	ES	,14481202-14481149^
evm.TU.chr3.577	GWHABGR00000023.199.2,GWHABGR00000023.199.1	0,1-2^	ES	,17947407-17947280^
evm.TU.chr3.632	GWHABGR00000023.218.2,GWHABGR00000023.218.3	0,1-2^	ES	,19366436-19366300^
evm.TU.chr3.632	GWHABGR00000023.218.16/GWHABGR00000023.218.20,GWHABGR00000023.218.19/GWHABGR00000023.218.21	0,1-2^	ES	,19384264-19384190^
evm.TU.chr3.632	GWHABGR00000023.218.12,GWHABGR00000023.218.16/GWHABGR00000023.218.20	0,1-2^	ES	,19384525-19384463^
evm.TU.chr3.632	GWHABGR00000023.218.17,GWHABGR00000023.218.19/GWHABGR00000023.218.21	0,1-2^	ES	,19383191-19383102^
evm.TU.chr3.632	GWHABGR00000023.218.11/GWHABGR00000023.218.13/GWHABGR00000023.218.18/GWHABGR00000023.218.7/GWHABGR00000023.218.9,GWHABGR00000023.218.16/GWHABGR00000023.218.20	0,1-2^	ES	,19383191-19383102^
evm.TU.chr3.632	GWHABGR00000023.218.11/GWHABGR00000023.218.13/GWHABGR00000023.218.18/GWHABGR00000023.218.7/GWHABGR00000023.218.9,GWHABGR00000023.218.17	0,1-2^	ES	,19384264-19384190^
evm.TU.chr3.632	GWHABGR00000023.218.6,GWHABGR00000023.218.12	0,1-2^	ES	,19383191-19383102^
evm.TU.chr3.632	GWHABGR00000023.218.6,GWHABGR00000023.218.11/GWHABGR00000023.218.13/GWHABGR00000023.218.18/GWHABGR00000023.218.7/GWHABGR00000023.218.9	0,1-2^	ES	,19384525-19384463^
evm.TU.chr3.644	GWHABGR00000023.226.1,GWHABGR00000023.226.2	0,1-2^	ES	,19636317-19636165^
evm.TU.chr3.684	GWHABGR00000023.464.1,GWHABGR00000023.464.2	0,1-2^	ES	,21211129-21211259^
GWHABGR00000023.360	GWHABGR00000023.360.1,GWHABGR00000023.360.2/GWHABGR00000023.360.3	0,1-2^	ES	,10502315-10502541^
GWHABGR00000023.368	GWHABGR00000023.368.12/GWHABGR00000023.368.3/GWHABGR00000023.368.5/GWHABGR00000023.368.9,GWHABGR00000023.368.10/GWHABGR00000023.368.11/GWHABGR00000023.368.13/GWHABGR00000023.368.4/GWHABGR00000023.368.6/GWHABGR00000023.368.7/GWHABGR00000023.368.8	0,1-2^	ES	,12565134-12565211^
GWHABGR00000023.368	GWHABGR00000023.368.7,GWHABGR00000023.368.10/GWHABGR00000023.368.11/GWHABGR00000023.368.12/GWHABGR00000023.368.13/GWHABGR00000023.368.14/GWHABGR00000023.368.5/GWHABGR00000023.368.6/GWHABGR00000023.368.8/GWHABGR00000023.368.9	0,1-2^	ES	,12570406-12570651^
GWHABGR00000023.368	GWHABGR00000023.368.6,GWHABGR00000023.368.10/GWHABGR00000023.368.11/GWHABGR00000023.368.12/GWHABGR00000023.368.13/GWHABGR00000023.368.14/GWHABGR00000023.368.5/GWHABGR00000023.368.7/GWHABGR00000023.368.8/GWHABGR00000023.368.9	0,1-2^	ES	,12573100-12573218^
GWHABGR00000023.408	GWHABGR00000023.408.3/GWHABGR00000023.408.4/GWHABGR00000023.408.5/GWHABGR00000023.408.7,GWHABGR00000023.408.6	0,1-2^	ES	,15035046-15035192^
evm.TU.chr30.16	GWHABGR00000024.9.6,GWHABGR00000024.9.4/GWHABGR00000024.9.5/GWHABGR00000024.9.7	0,1-2^	ES	,665488-665306^
evm.TU.chr30.135	GWHABGR00000024.45.1/GWHABGR00000024.45.2,GWHABGR00000024.45.3	0,1-2^	ES	,4928170-4928084^
evm.TU.chr30.135	GWHABGR00000024.45.1/GWHABGR00000024.45.2,GWHABGR00000024.45.4	0,1-2^	ES	,4928856-4928469^
evm.TU.chr30.167	GWHABGR00000024.126.3,GWHABGR00000024.126.7	0,1-2^	ES	,6617617-6617637^
evm.TU.chr30.167	GWHABGR00000024.126.2/GWHABGR00000024.126.6,GWHABGR00000024.126.7	0,1-2^	ES	,6618443-6618490^
evm.TU.chr30.196	GWHABGR00000024.60.1,GWHABGR00000024.60.2	0,1-2^	ES	,7269534-7269442^
evm.TU.chr30.241	GWHABGR00000024.66.1,GWHABGR00000024.66.2	0,1-2^	ES	,8820773-8820524^
evm.TU.chr30.299	GWHABGR00000024.160.6,GWHABGR00000024.160.1/GWHABGR00000024.160.10/GWHABGR00000024.160.2/GWHABGR00000024.160.3/GWHABGR00000024.160.4/GWHABGR00000024.160.5/GWHABGR00000024.160.7/GWHABGR00000024.160.8	0,1-2^	ES	,11899097-11899256^
evm.TU.chr30.299	GWHABGR00000024.160.6,GWHABGR00000024.160.9	0,1-2^	ES	,11899155-11899256^
GWHABGR00000024.1	GWHABGR00000024.1.3,GWHABGR00000024.1.4/GWHABGR00000024.1.5	0,1-2^	ES	,110962-110690^
GWHABGR00000024.1	GWHABGR00000024.1.3/GWHABGR00000024.1.4,GWHABGR00000024.1.5	0,1-2^	ES	,77952-77801^
GWHABGR00000024.107	GWHABGR00000024.107.2,GWHABGR00000024.107.3	0,1-2^	ES	,3059160-3059286^
evm.TU.chr31.6	GWHABGR00000025.121.15/GWHABGR00000025.121.7,GWHABGR00000025.121.14	0,1-2^	ES	,179853-179882^
evm.TU.chr31.19	GWHABGR00000025.128.2,GWHABGR00000025.128.3/GWHABGR00000025.128.4/GWHABGR00000025.128.7	0,1-2^	ES	,389748-389891^
evm.TU.chr31.22	GWHABGR00000025.130.2,GWHABGR00000025.130.1/GWHABGR00000025.130.3	0,1-2^	ES	,439548-439666^
evm.TU.chr31.156	GWHABGR00000025.42.1/GWHABGR00000025.42.2/GWHABGR00000025.42.4/GWHABGR00000025.42.6/GWHABGR00000025.42.7/GWHABGR00000025.42.8,GWHABGR00000025.42.9	0,1-2^	ES	,5735465-5735327^
evm.TU.chr31.156	GWHABGR00000025.42.3/GWHABGR00000025.42.5,GWHABGR00000025.42.1/GWHABGR00000025.42.2/GWHABGR00000025.42.4/GWHABGR00000025.42.6/GWHABGR00000025.42.7/GWHABGR00000025.42.8	0,1-2^	ES	,5683442-5683319^
evm.TU.chr31.156	GWHABGR00000025.42.4,GWHABGR00000025.42.6/GWHABGR00000025.42.7/GWHABGR00000025.42.8/GWHABGR00000025.42.9	0,1-2^	ES	,5676581-5676513^
evm.TU.chr31.203	GWHABGR00000025.180.4,GWHABGR00000025.180.5/GWHABGR00000025.180.7	0,1-2^	ES	,7693620-7693754^
evm.TU.chr31.203	GWHABGR00000025.180.10/GWHABGR00000025.180.12/GWHABGR00000025.180.13/GWHABGR00000025.180.15/GWHABGR00000025.180.17,GWHABGR00000025.180.11/GWHABGR00000025.180.14/GWHABGR00000025.180.16/GWHABGR00000025.180.9	0,1-2^	ES	,7695860-7695958^
evm.TU.chr31.203	GWHABGR00000025.180.15,GWHABGR00000025.180.17	0,1-2^	ES	,7699730-7699816^
evm.TU.chr31.203	GWHABGR00000025.180.13/GWHABGR00000025.180.16,GWHABGR00000025.180.17	0,1-2^	ES	,7700049-7700135^
evm.TU.chr31.203	GWHABGR00000025.180.12/GWHABGR00000025.180.14,GWHABGR00000025.180.15	0,1-2^	ES	,7700049-7700135^
evm.TU.chr31.203	GWHABGR00000025.180.12/GWHABGR00000025.180.14,GWHABGR00000025.180.13/GWHABGR00000025.180.16	0,1-2^	ES	,7699730-7699816^
evm.TU.chr31.231	GWHABGR00000025.178.12,GWHABGR00000025.178.11/GWHABGR00000025.178.13/GWHABGR00000025.178.14/GWHABGR00000025.178.16/GWHABGR00000025.178.17/GWHABGR00000025.178.18/GWHABGR00000025.178.22/GWHABGR00000025.178.23/GWHABGR00000025.178.24/GWHABGR00000025.178.25/GWHABGR00000025.178.27/GWHABGR00000025.178.28	0,1-2^	ES	,8595272-8595406^
evm.TU.chr31.231	GWHABGR00000025.178.11,GWHABGR00000025.178.18	0,1-2^	ES	,8617284-8617365^
evm.TU.chr31.231	GWHABGR00000025.178.11,GWHABGR00000025.178.12/GWHABGR00000025.178.13/GWHABGR00000025.178.14/GWHABGR00000025.178.16/GWHABGR00000025.178.19/GWHABGR00000025.178.20/GWHABGR00000025.178.21/GWHABGR00000025.178.26/GWHABGR00000025.178.27/GWHABGR00000025.178.29	0,1-2^	ES	,8617204-8617365^
evm.TU.chr31.231	GWHABGR00000025.178.11,GWHABGR00000025.178.23	0,1-2^	ES	,8617204-8617215^
evm.TU.chr31.257	GWHABGR00000025.205.12,GWHABGR00000025.205.17	0,1-2^	ES	,9673175-9673249^
evm.TU.chr31.257	GWHABGR00000025.205.7,GWHABGR00000025.205.12	0,1-2^	ES	,9673833-9673956^
evm.TU.chr31.280	GWHABGR00000025.70.8,GWHABGR00000025.70.10/GWHABGR00000025.70.11/GWHABGR00000025.70.12	0,1-2^	ES	,10418742-10418654^
evm.TU.chr31.292	GWHABGR00000025.88.3,GWHABGR00000025.88.5	0,1-2^	ES	,10724276-10724124^
evm.TU.chr31.293	GWHABGR00000025.89.1/GWHABGR00000025.89.2/GWHABGR00000025.89.3,GWHABGR00000025.89.4/GWHABGR00000025.89.5	0,1-2^	ES	,10769528-10769448^
evm.TU.chr31.360	GWHABGR00000025.112.1/GWHABGR00000025.112.2,GWHABGR00000025.112.3	0,1-2^	ES	,12356142-12356119^
evm.TU.chr31.366	GWHABGR00000025.115.1,GWHABGR00000025.115.2/GWHABGR00000025.115.3/GWHABGR00000025.115.4/GWHABGR00000025.115.5/GWHABGR00000025.115.6	0,1-2^	ES	,12616021-12615900^
GWHABGR00000025.139	GWHABGR00000025.139.1,GWHABGR00000025.139.2	0,1-2^	ES	,3622524-3622649^
evm.TU.chr32.19	GWHABGR00000026.92.8/GWHABGR00000026.92.9,GWHABGR00000026.92.11	0,1-2^	ES	,532195-532307^
evm.TU.chr32.46	GWHABGR00000026.15.3/GWHABGR00000026.15.5,GWHABGR00000026.15.6	0,1-2^	ES	,1249989-1249853^
evm.TU.chr32.46	GWHABGR00000026.15.3/GWHABGR00000026.15.5,GWHABGR00000026.15.7	0,1-2^	ES	,1249950-1249853^
evm.TU.chr32.46	GWHABGR00000026.15.3/GWHABGR00000026.15.5,GWHABGR00000026.15.8	0,1-2^	ES	,1243508-1243408^
evm.TU.chr32.46	GWHABGR00000026.15.4,GWHABGR00000026.15.5	0,1-2^	ES	,1250192-1250117^
evm.TU.chr32.187	GWHABGR00000026.125.2/GWHABGR00000026.125.4,GWHABGR00000026.125.5	0,1-2^	ES	,6518022-6518311^
evm.TU.chr32.187	GWHABGR00000026.125.2/GWHABGR00000026.125.3/GWHABGR00000026.125.5,GWHABGR00000026.125.4	0,1-2^	ES	,6529751-6529768^
evm.TU.chr32.222	GWHABGR00000026.133.1,GWHABGR00000026.133.3	0,1-2^	ES	,8137623-8137737^
evm.TU.chr32.310	GWHABGR00000026.84.2,GWHABGR00000026.84.4	0,1-2^	ES	,11716036-11715804^
GWHABGR00000026.77	GWHABGR00000026.77.2,GWHABGR00000026.77.3	0,1-2^	ES	,11250400-11250278^
evm.TU.chr33.28	GWHABGR00000027.5.4/GWHABGR00000027.5.5/GWHABGR00000027.5.6,GWHABGR00000027.5.7	0,1-2^	ES	,519849-519782^
evm.TU.chr33.123	GWHABGR00000027.29.7,GWHABGR00000027.29.22	0,1-2^	ES	,4782864-4782750^
evm.TU.chr33.123	GWHABGR00000027.29.7,GWHABGR00000027.29.10/GWHABGR00000027.29.11/GWHABGR00000027.29.12/GWHABGR00000027.29.13/GWHABGR00000027.29.15/GWHABGR00000027.29.16/GWHABGR00000027.29.17/GWHABGR00000027.29.19/GWHABGR00000027.29.20/GWHABGR00000027.29.21/GWHABGR00000027.29.24/GWHABGR00000027.29.25/GWHABGR00000027.29.26/GWHABGR00000027.29.27/GWHABGR00000027.29.28/GWHABGR00000027.29.4/GWHABGR00000027.29.6/GWHABG…	0,1-2^	ES	,4782865-4782750^
evm.TU.chr33.123	GWHABGR00000027.29.2,GWHABGR00000027.29.7	0,1-2^	ES	,4784442-4784262^
evm.TU.chr33.237	GWHABGR00000027.67.2/GWHABGR00000027.67.3/GWHABGR00000027.67.4/GWHABGR00000027.67.6/GWHABGR00000027.67.7,GWHABGR00000027.67.10/GWHABGR00000027.67.5/GWHABGR00000027.67.8/GWHABGR00000027.67.9	0,1-2^	ES	,8763007-8762963^
evm.TU.chr33.245	GWHABGR00000027.152.1/GWHABGR00000027.152.2/GWHABGR00000027.152.3/GWHABGR00000027.152.4,GWHABGR00000027.152.5	0,1-2^	ES	,9002611-9002714^
evm.TU.chr33.295	GWHABGR00000027.79.3,GWHABGR00000027.79.2/GWHABGR00000027.79.4/GWHABGR00000027.79.5	0,1-2^	ES	,11163874-11163744^
evm.TU.chr33.307	GWHABGR00000027.87.1,GWHABGR00000027.87.2	0,1-2^	ES	,11535179-11534872^
evm.TU.chr33.324	GWHABGR00000027.94.3/GWHABGR00000027.94.4/GWHABGR00000027.94.5/GWHABGR00000027.94.6/GWHABGR00000027.94.7,GWHABGR00000027.94.8	0,1-2^	ES	,12107690-12107464^
evm.TU.chr33.347	GWHABGR00000027.172.8,GWHABGR00000027.172.10/GWHABGR00000027.172.11/GWHABGR00000027.172.12/GWHABGR00000027.172.14/GWHABGR00000027.172.2/GWHABGR00000027.172.4/GWHABGR00000027.172.7/GWHABGR00000027.172.9	0,1-2^	ES	,12649594-12649735^
evm.TU.chr33.347	GWHABGR00000027.172.11,GWHABGR00000027.172.14	0,1-2^	ES	,12657275-12657348^
evm.TU.chr34.17	GWHABGR00000028.4.3,GWHABGR00000028.4.1/GWHABGR00000028.4.7/evm.model.chr34.17	0,1-2^	ES	,841223-840946^
evm.TU.chr34.17	GWHABGR00000028.4.3,GWHABGR00000028.4.4	0,1-2^	ES	,841223-841114^
evm.TU.chr34.17	GWHABGR00000028.4.3,GWHABGR00000028.4.5	0,1-2^	ES	,841223-840633^
evm.TU.chr34.17	GWHABGR00000028.4.3,GWHABGR00000028.4.6	0,1-2^	ES	,841223-841015^
evm.TU.chr34.35	GWHABGR00000028.80.1,GWHABGR00000028.80.2	0,1-2^	ES	,1635007-1635108^
evm.TU.chr34.78	GWHABGR00000028.14.7,GWHABGR00000028.14.8	0,1-2^	ES	,3534354-3534295^
evm.TU.chr34.113	GWHABGR00000028.103.2,GWHABGR00000028.103.3/GWHABGR00000028.103.4	0,1-2^	ES	,4438663-4438855^
evm.TU.chr34.163	GWHABGR00000028.122.1/GWHABGR00000028.122.2/GWHABGR00000028.122.3,GWHABGR00000028.122.4/GWHABGR00000028.122.5	0,1-2^	ES	,6106407-6106590^
evm.TU.chr34.163	GWHABGR00000028.122.2,GWHABGR00000028.122.1/GWHABGR00000028.122.3/GWHABGR00000028.122.4/GWHABGR00000028.122.5	0,1-2^	ES	,6107597-6107800^
evm.TU.chr34.194	GWHABGR00000028.38.1,evm.model.chr34.194	0,1-2^	ES	,6623560-6623445^
evm.TU.chr34.209	GWHABGR00000028.129.1,GWHABGR00000028.129.3	0,1-2^	ES	,6987412-6987556^
evm.TU.chr34.404	GWHABGR00000028.73.10,GWHABGR00000028.73.11/GWHABGR00000028.73.13	0,1-2^	ES	,12508246-12508205^
evm.TU.chr34.404	GWHABGR00000028.73.12/GWHABGR00000028.73.9,GWHABGR00000028.73.11/GWHABGR00000028.73.13	0,1-2^	ES	,12508112-12508071^
evm.TU.chr34.404	GWHABGR00000028.73.4,GWHABGR00000028.73.7	0,1-2^	ES	,12506724-12506683^
evm.TU.chr34.404	GWHABGR00000028.73.4,GWHABGR00000028.73.6/GWHABGR00000028.73.8	0,1-2^	ES	,12508246-12508205^
evm.TU.chr34.404	GWHABGR00000028.73.5,GWHABGR00000028.73.6/GWHABGR00000028.73.8	0,1-2^	ES	,12505550-12505530^
evm.TU.chr34.404	GWHABGR00000028.73.3,GWHABGR00000028.73.4	0,1-2^	ES	,12505550-12505530^
evm.TU.chr34.404	GWHABGR00000028.73.3,GWHABGR00000028.73.5	0,1-2^	ES	,12508246-12508205^
evm.TU.chr34.404	GWHABGR00000028.73.2,GWHABGR00000028.73.3	0,1-2^	ES	,12504436-12504410^
GWHABGR00000028.132	GWHABGR00000028.132.3/GWHABGR00000028.132.4,GWHABGR00000028.132.5/GWHABGR00000028.132.6/GWHABGR00000028.132.7	0,1-2^	ES	,7281761-7282426^
GWHABGR00000028.89	GWHABGR00000028.89.4,GWHABGR00000028.89.3	0,1-2^	ES	,3793714-3793848^
evm.TU.chr35.44	GWHABGR00000029.5.4,GWHABGR00000029.5.11/GWHABGR00000029.5.5/GWHABGR00000029.5.6/GWHABGR00000029.5.8/GWHABGR00000029.5.9	0,1-2^	ES	,1332078-1332013^
evm.TU.chr35.77	GWHABGR00000029.73.1,GWHABGR00000029.73.3	0,1-2^	ES	,1867370-1867396^
evm.TU.chr35.335	GWHABGR00000029.48.1/GWHABGR00000029.48.2,GWHABGR00000029.48.3	0,1-2^	ES	,10824481-10824404^
evm.TU.chr35.335	GWHABGR00000029.48.1,GWHABGR00000029.48.2/GWHABGR00000029.48.3	0,1-2^	ES	,10817023-10816750^
evm.TU.chr35.384	GWHABGR00000029.57.1/GWHABGR00000029.57.5,GWHABGR00000029.57.2/GWHABGR00000029.57.4/GWHABGR00000029.57.6	0,1-2^	ES	,12808453-12808413^
GWHABGR00000029.101	GWHABGR00000029.101.1,GWHABGR00000029.101.2	0,1-2^	ES	,4984355-4984517^
GWHABGR00000029.101	GWHABGR00000029.101.5,GWHABGR00000029.101.6	0,1-2^	ES	,4981714-4981743^
GWHABGR00000029.101	GWHABGR00000029.101.3,GWHABGR00000029.101.5	0,1-2^	ES	,4974098-4974202^
GWHABGR00000029.101	GWHABGR00000029.101.4,GWHABGR00000029.101.5	0,1-2^	ES	,4984355-4984517^
GWHABGR00000029.87	GWHABGR00000029.87.5,GWHABGR00000029.87.12/GWHABGR00000029.87.13/GWHABGR00000029.87.14/GWHABGR00000029.87.6/GWHABGR00000029.87.7/GWHABGR00000029.87.8	0,1-2^	ES	,4340097-4340132^
GWHABGR00000029.87	GWHABGR00000029.87.7,GWHABGR00000029.87.10/GWHABGR00000029.87.11/GWHABGR00000029.87.12/GWHABGR00000029.87.14/GWHABGR00000029.87.5/GWHABGR00000029.87.6/GWHABGR00000029.87.8/GWHABGR00000029.87.9	0,1-2^	ES	,4348130-4348393^
GWHABGR00000029.87	GWHABGR00000029.87.6,GWHABGR00000029.87.10/GWHABGR00000029.87.11/GWHABGR00000029.87.12/GWHABGR00000029.87.13/GWHABGR00000029.87.14/GWHABGR00000029.87.5/GWHABGR00000029.87.7/GWHABGR00000029.87.8/GWHABGR00000029.87.9	0,1-2^	ES	,4411689-4411820^
evm.TU.chr36.18	GWHABGR00000030.105.6,GWHABGR00000030.105.3/GWHABGR00000030.105.5/GWHABGR00000030.105.8/GWHABGR00000030.105.9	0,1-2^	ES	,440090-440131^
evm.TU.chr36.73	GWHABGR00000030.120.3/GWHABGR00000030.120.7/evm.model.chr36.73,GWHABGR00000030.120.9	0,1-2^	ES	,2322808-2322837^
evm.TU.chr36.82	GWHABGR00000030.126.6,GWHABGR00000030.126.10/GWHABGR00000030.126.11/GWHABGR00000030.126.12/GWHABGR00000030.126.13/GWHABGR00000030.126.7/GWHABGR00000030.126.8/GWHABGR00000030.126.9	0,1-2^	ES	,2555689-2555894^
evm.TU.chr36.84	GWHABGR00000030.21.2,GWHABGR00000030.21.6	0,1-2^	ES	,2593403-2593226^
evm.TU.chr36.84	GWHABGR00000030.21.5,GWHABGR00000030.21.7	0,1-2^	ES	,2593403-2593226^
evm.TU.chr36.118	GWHABGR00000030.135.1,GWHABGR00000030.135.2	0,1-2^	ES	,3489899-3490065^
evm.TU.chr36.132	GWHABGR00000030.42.1,GWHABGR00000030.42.2	0,1-2^	ES	,3643018-3642950^
evm.TU.chr36.173	GWHABGR00000030.150.1,GWHABGR00000030.150.2	0,1-2^	ES	,4877248-4877402^
evm.TU.chr36.345	GWHABGR00000030.185.1,GWHABGR00000030.185.2	0,1-2^	ES	,11274713-11274804^
GWHABGR00000030.121	GWHABGR00000030.121.2,GWHABGR00000030.121.3	0,1-2^	ES	,2337032-2337168^
GWHABGR00000030.121	GWHABGR00000030.121.1,GWHABGR00000030.121.2	0,1-2^	ES	,2336136-2336327^
GWHABGR00000030.183	GWHABGR00000030.183.1/GWHABGR00000030.183.3,GWHABGR00000030.183.4	0,1-2^	ES	,11168150-11168190^
evm.TU.chr37.54	GWHABGR00000031.116.2,GWHABGR00000031.116.3/GWHABGR00000031.116.5	0,1-2^	ES	,2068131-2068331^
evm.TU.chr37.205	GWHABGR00000031.155.5,GWHABGR00000031.155.10/GWHABGR00000031.155.11/GWHABGR00000031.155.12/GWHABGR00000031.155.14/GWHABGR00000031.155.15/GWHABGR00000031.155.16/GWHABGR00000031.155.18/GWHABGR00000031.155.2/GWHABGR00000031.155.3/GWHABGR00000031.155.4/GWHABGR00000031.155.6/evm.model.chr37.205	0,1-2^	ES	,6548103-6548154^
evm.TU.chr37.205	GWHABGR00000031.155.7,GWHABGR00000031.155.10/GWHABGR00000031.155.11/GWHABGR00000031.155.12/GWHABGR00000031.155.14/GWHABGR00000031.155.15/GWHABGR00000031.155.16/GWHABGR00000031.155.17/GWHABGR00000031.155.18/GWHABGR00000031.155.2/GWHABGR00000031.155.3/GWHABGR00000031.155.4/GWHABGR00000031.155.6/evm.model.chr37.205	0,1-2^	ES	,6549462-6549627^
evm.TU.chr37.209	GWHABGR00000031.156.1/GWHABGR00000031.156.2/GWHABGR00000031.156.3,GWHABGR00000031.156.4	0,1-2^	ES	,6671022-6671115^
evm.TU.chr37.264	GWHABGR00000031.69.4,GWHABGR00000031.69.6	0,1-2^	ES	,8171546-8171406^
evm.TU.chr37.264	GWHABGR00000031.69.5,GWHABGR00000031.69.8	0,1-2^	ES	,8171546-8171406^
evm.TU.chr37.359	GWHABGR00000031.100.2,GWHABGR00000031.100.1/GWHABGR00000031.100.3	0,1-2^	ES	,11617149-11617093^
evm.TU.chr37.364	GWHABGR00000031.102.4/evm.model.chr37.364,GWHABGR00000031.102.3	0,1-2^	ES	,11852250-11852013^
evm.TU.chr38.29	GWHABGR00000032.77.1,GWHABGR00000032.77.2	0,1-2^	ES	,1423956-1424115^
evm.TU.chr38.37	GWHABGR00000032.83.7/GWHABGR00000032.83.8/evm.model.chr38.37,GWHABGR00000032.83.10/GWHABGR00000032.83.11/GWHABGR00000032.83.9	0,1-2^	ES	,1615916-1616011^
evm.TU.chr38.62	GWHABGR00000032.87.4,GWHABGR00000032.87.2/GWHABGR00000032.87.5/GWHABGR00000032.87.6	0,1-2^	ES	,3182530-3182659^
evm.TU.chr38.62	GWHABGR00000032.87.3,GWHABGR00000032.87.5	0,1-2^	ES	,3199759-3199895^
evm.TU.chr38.62	GWHABGR00000032.87.3,GWHABGR00000032.87.6	0,1-2^	ES	,3199759-3199866^
evm.TU.chr38.120	GWHABGR00000032.107.1/evm.model.chr38.120,GWHABGR00000032.107.3/GWHABGR00000032.107.4	0,1-2^	ES	,4597181-4597331^
evm.TU.chr38.216	GWHABGR00000032.55.4/GWHABGR00000032.55.5,GWHABGR00000032.55.6	0,1-2^	ES	,8841261-8841187^
evm.TU.chr38.228	GWHABGR00000032.58.4,GWHABGR00000032.58.5	0,1-2^	ES	,9061128-9061034^
evm.TU.chr38.259	GWHABGR00000032.144.12/GWHABGR00000032.144.6/GWHABGR00000032.144.7/GWHABGR00000032.144.8,GWHABGR00000032.144.11/GWHABGR00000032.144.13/GWHABGR00000032.144.9	0,1-2^	ES	,9636838-9637330^
evm.TU.chr38.264	GWHABGR00000032.67.4,GWHABGR00000032.67.5	0,1-2^	ES	,9703340-9703141^
evm.TU.chr38.276	GWHABGR00000032.146.2,GWHABGR00000032.146.3/GWHABGR00000032.146.4	0,1-2^	ES	,10183245-10183430^
evm.TU.chr38.276	GWHABGR00000032.146.2,GWHABGR00000032.146.5	0,1-2^	ES	,10193038-10193223^
evm.TU.chr38.295	GWHABGR00000032.152.1,GWHABGR00000032.152.3	0,1-2^	ES	,11224875-11225084^
evm.TU.chr39.20	GWHABGR00000033.5.2/GWHABGR00000033.5.6,GWHABGR00000033.5.5	0,1-2^	ES	,379295-379193^
evm.TU.chr39.66	GWHABGR00000033.76.1,GWHABGR00000033.76.2	0,1-2^	ES	,1896164-1896244^
evm.TU.chr39.84	GWHABGR00000033.89.4/GWHABGR00000033.89.5,GWHABGR00000033.89.3	0,1-2^	ES	,2528301-2528567^
evm.TU.chr39.92	GWHABGR00000033.12.7,GWHABGR00000033.12.10	0,1-2^	ES	,2924402-2924221^
evm.TU.chr39.92	GWHABGR00000033.12.7,GWHABGR00000033.12.11	0,1-2^	ES	,2924343-2924221^
evm.TU.chr39.92	GWHABGR00000033.12.10/GWHABGR00000033.12.11/GWHABGR00000033.12.12/GWHABGR00000033.12.3/GWHABGR00000033.12.4/GWHABGR00000033.12.5/GWHABGR00000033.12.6/GWHABGR00000033.12.7/GWHABGR00000033.12.8,GWHABGR00000033.12.9	0,1-2^	ES	,2889810-2885620^
evm.TU.chr39.92	GWHABGR00000033.12.4/GWHABGR00000033.12.5/GWHABGR00000033.12.8,GWHABGR00000033.12.10/GWHABGR00000033.12.11/GWHABGR00000033.12.12/GWHABGR00000033.12.6/GWHABGR00000033.12.7/GWHABGR00000033.12.9	0,1-2^	ES	,2881258-2881169^
evm.TU.chr39.145	GWHABGR00000033.102.2,evm.model.chr39.145	0,1-2^	ES	,4642110-4642555^
evm.TU.chr39.145	GWHABGR00000033.102.2,GWHABGR00000033.102.4	0,1-2^	ES	,4642110-4642239^
evm.TU.chr39.236	GWHABGR00000033.113.3,GWHABGR00000033.113.4	0,1-2^	ES	,6880765-6880918^
evm.TU.chr39.280	GWHABGR00000033.52.2/GWHABGR00000033.52.3/GWHABGR00000033.52.4/GWHABGR00000033.52.6,GWHABGR00000033.52.5	0,1-2^	ES	,9201688-9201613^
evm.TU.chr39.289	GWHABGR00000033.53.2,GWHABGR00000033.53.3	0,1-2^	ES	,9609280-9609188^
evm.TU.chr4.10	GWHABGR00000034.233.4/GWHABGR00000034.233.7,GWHABGR00000034.233.6	0,1-2^	ES	,128817-128943^
evm.TU.chr4.105	GWHABGR00000034.26.1,GWHABGR00000034.26.2	0,1-2^	ES	,4538872-4538738^
evm.TU.chr4.147	GWHABGR00000034.37.1,evm.model.chr4.147	0,1-2^	ES	,6188455-6188348^
evm.TU.chr4.183	GWHABGR00000034.44.1,GWHABGR00000034.44.2/GWHABGR00000034.44.3	0,1-2^	ES	,7298672-7298541^
evm.TU.chr4.241	GWHABGR00000034.64.19,GWHABGR00000034.64.21	0,1-2^	ES	,8709878-8709816^
evm.TU.chr4.241	GWHABGR00000034.64.13/GWHABGR00000034.64.14/GWHABGR00000034.64.15/GWHABGR00000034.64.16/GWHABGR00000034.64.18/GWHABGR00000034.64.19/GWHABGR00000034.64.20/GWHABGR00000034.64.21,GWHABGR00000034.64.17	0,1-2^	ES	,8685360-8685178^
evm.TU.chr4.251	GWHABGR00000034.70.3/GWHABGR00000034.70.7,GWHABGR00000034.70.8	0,1-2^	ES	,8987814-8987704^
evm.TU.chr4.251	GWHABGR00000034.70.2,GWHABGR00000034.70.7	0,1-2^	ES	,8984547-8984443^
evm.TU.chr4.251	GWHABGR00000034.70.2,GWHABGR00000034.70.4	0,1-2^	ES	,8989624-8989520^
evm.TU.chr4.251	GWHABGR00000034.70.3/GWHABGR00000034.70.8,GWHABGR00000034.70.7	0,1-2^	ES	,8982781-8982680^
evm.TU.chr4.251	GWHABGR00000034.70.2/GWHABGR00000034.70.4,GWHABGR00000034.70.7	0,1-2^	ES	,8981303-8981220^
evm.TU.chr4.251	GWHABGR00000034.70.1,GWHABGR00000034.70.5/GWHABGR00000034.70.6/GWHABGR00000034.70.9	0,1-2^	ES	,8981303-8981220^
evm.TU.chr4.251	GWHABGR00000034.70.1,GWHABGR00000034.70.4	0,1-2^	ES	,8982781-8982680^
evm.TU.chr4.269	GWHABGR00000034.308.15/GWHABGR00000034.308.18/GWHABGR00000034.308.19/GWHABGR00000034.308.20/GWHABGR00000034.308.21/GWHABGR00000034.308.4/GWHABGR00000034.308.6/GWHABGR00000034.308.7/GWHABGR00000034.308.9,GWHABGR00000034.308.16/GWHABGR00000034.308.22/GWHABGR00000034.308.24/GWHABGR00000034.308.25	0,1-2^	ES	,9404687-9404713^
evm.TU.chr4.288	GWHABGR00000034.79.6/GWHABGR00000034.79.7/GWHABGR00000034.79.8,GWHABGR00000034.79.9	0,1-2^	ES	,9809403-9809321^
evm.TU.chr4.288	GWHABGR00000034.79.5,GWHABGR00000034.79.6/GWHABGR00000034.79.9	0,1-2^	ES	,9754533-9754438^
evm.TU.chr4.288	GWHABGR00000034.79.5,GWHABGR00000034.79.7/GWHABGR00000034.79.8	0,1-2^	ES	,9754533-9754465^
evm.TU.chr4.295	GWHABGR00000034.82.4,GWHABGR00000034.82.5	0,1-2^	ES	,10003754-10003722^
evm.TU.chr4.332	GWHABGR00000034.335.1,GWHABGR00000034.335.2	0,1-2^	ES	,10835594-10835635^
evm.TU.chr4.341	GWHABGR00000034.93.4,GWHABGR00000034.93.1/GWHABGR00000034.93.2/GWHABGR00000034.93.3/GWHABGR00000034.93.5	0,1-2^	ES	,11074175-11074078^
evm.TU.chr4.368	GWHABGR00000034.104.3,GWHABGR00000034.104.7	0,1-2^	ES	,11898923-11898427^
evm.TU.chr4.368	GWHABGR00000034.104.1/GWHABGR00000034.104.2/GWHABGR00000034.104.3/GWHABGR00000034.104.5/GWHABGR00000034.104.6/GWHABGR00000034.104.7,GWHABGR00000034.104.4	0,1-2^	ES	,11891875-11891768^
evm.TU.chr4.440	GWHABGR00000034.370.1/GWHABGR00000034.370.3,GWHABGR00000034.370.4	0,1-2^	ES	,13916491-13916592^
evm.TU.chr4.524	GWHABGR00000034.158.1,GWHABGR00000034.158.2	0,1-2^	ES	,16697272-16697204^
evm.TU.chr4.535	GWHABGR00000034.400.11,GWHABGR00000034.400.12/GWHABGR00000034.400.15/GWHABGR00000034.400.7	0,1-2^	ES	,16909944-16910053^
evm.TU.chr4.535	GWHABGR00000034.400.9,GWHABGR00000034.400.10	0,1-2^	ES	,16909363-16910053^
evm.TU.chr4.535	GWHABGR00000034.400.9,GWHABGR00000034.400.11	0,1-2^	ES	,16909363-16909518^
evm.TU.chr4.535	GWHABGR00000034.400.13/GWHABGR00000034.400.6,GWHABGR00000034.400.10/GWHABGR00000034.400.12/GWHABGR00000034.400.15	0,1-2^	ES	,16911995-16912202^
evm.TU.chr4.535	GWHABGR00000034.400.8,GWHABGR00000034.400.11	0,1-2^	ES	,16911995-16912202^
evm.TU.chr4.535	GWHABGR00000034.400.8,GWHABGR00000034.400.13	0,1-2^	ES	,16909944-16910053^
evm.TU.chr4.535	GWHABGR00000034.400.4,GWHABGR00000034.400.9	0,1-2^	ES	,16911995-16912202^
evm.TU.chr4.535	GWHABGR00000034.400.4,GWHABGR00000034.400.6	0,1-2^	ES	,16909363-16910053^
evm.TU.chr4.535	GWHABGR00000034.400.4,GWHABGR00000034.400.8	0,1-2^	ES	,16909363-16909518^
evm.TU.chr4.541	GWHABGR00000034.405.2,GWHABGR00000034.405.3	0,1-2^	ES	,17351643-17352145^
evm.TU.chr4.586	GWHABGR00000034.180.2,GWHABGR00000034.180.3	0,1-2^	ES	,19018922-19018879^
evm.TU.chr4.591	GWHABGR00000034.417.2/GWHABGR00000034.417.4,GWHABGR00000034.417.3/GWHABGR00000034.417.6	0,1-2^	ES	,19161231-19161305^
evm.TU.chr4.649	GWHABGR00000034.199.1,GWHABGR00000034.199.3	0,1-2^	ES	,21260160-21259988^
evm.TU.chr4.649	GWHABGR00000034.199.1,evm.model.chr4.649	0,1-2^	ES	,21260148-21259988^
evm.TU.chr4.727	GWHABGR00000034.464.1/GWHABGR00000034.464.2/GWHABGR00000034.464.4,GWHABGR00000034.464.3	0,1-2^	ES	,23380093-23380139^
GWHABGR00000034.407	GWHABGR00000034.407.1,GWHABGR00000034.407.2	0,1-2^	ES	,17772532-17772676^
evm.TU.chr40.4	GWHABGR00000035.61.1,evm.model.chr40.4	0,1-2^	ES	,38255-38352^
evm.TU.chr40.90	GWHABGR00000035.16.1/GWHABGR00000035.16.2/GWHABGR00000035.16.4,GWHABGR00000035.16.3/GWHABGR00000035.16.5	0,1-2^	ES	,2741081-2740876^
evm.TU.chr40.90	GWHABGR00000035.16.1/GWHABGR00000035.16.3,GWHABGR00000035.16.2/GWHABGR00000035.16.5	0,1-2^	ES	,2728643-2728491^
evm.TU.chr40.90	GWHABGR00000035.16.1/GWHABGR00000035.16.3,GWHABGR00000035.16.4	0,1-2^	ES	,2728643-2728502^
evm.TU.chr40.151	GWHABGR00000035.92.2/GWHABGR00000035.92.3,GWHABGR00000035.92.4	0,1-2^	ES	,5636468-5636704^
evm.TU.chr40.220	GWHABGR00000035.40.3,GWHABGR00000035.40.4	0,1-2^	ES	,9093714-9093648^
evm.TU.chr40.239	GWHABGR00000035.46.4,GWHABGR00000035.46.5	0,1-2^	ES	,9810170-9809956^
evm.TU.chr40.244	GWHABGR00000035.112.13/GWHABGR00000035.112.14/GWHABGR00000035.112.17/GWHABGR00000035.112.19/GWHABGR00000035.112.20/GWHABGR00000035.112.21,GWHABGR00000035.112.23	0,1-2^	ES	,9906741-9906858^
evm.TU.chr40.245	GWHABGR00000035.113.10/GWHABGR00000035.113.11/GWHABGR00000035.113.12/GWHABGR00000035.113.14/GWHABGR00000035.113.19/GWHABGR00000035.113.5,GWHABGR00000035.113.17	0,1-2^	ES	,9919699-9919767^
evm.TU.chr40.245	GWHABGR00000035.113.10/GWHABGR00000035.113.11/GWHABGR00000035.113.12/GWHABGR00000035.113.14/GWHABGR00000035.113.19/GWHABGR00000035.113.5,GWHABGR00000035.113.15	0,1-2^	ES	,9926032-9926246^
evm.TU.chr40.245	GWHABGR00000035.113.10/GWHABGR00000035.113.11/GWHABGR00000035.113.12/GWHABGR00000035.113.14/GWHABGR00000035.113.19/GWHABGR00000035.113.5,GWHABGR00000035.113.16	0,1-2^	ES	,9926032-9926185^
evm.TU.chr40.275	GWHABGR00000035.123.2,GWHABGR00000035.123.3	0,1-2^	ES	,11554250-11554297^
GWHABGR00000035.108	GWHABGR00000035.108.11/GWHABGR00000035.108.13/GWHABGR00000035.108.14,GWHABGR00000035.108.12/GWHABGR00000035.108.15	0,1-2^	ES	,9632330-9632465^
GWHABGR00000035.108	GWHABGR00000035.108.10/GWHABGR00000035.108.11/GWHABGR00000035.108.14/GWHABGR00000035.108.15,GWHABGR00000035.108.13	0,1-2^	ES	,9633679-9633830^
GWHABGR00000035.108	GWHABGR00000035.108.10/GWHABGR00000035.108.11/GWHABGR00000035.108.12/GWHABGR00000035.108.13/GWHABGR00000035.108.15,GWHABGR00000035.108.14	0,1-2^	ES	,9634940-9635025^
evm.TU.chr41.64	GWHABGR00000036.117.4,GWHABGR00000036.117.5	0,1-2^	ES	,1502802-1502841^
evm.TU.chr41.70	GWHABGR00000036.122.15,GWHABGR00000036.122.10/GWHABGR00000036.122.13/GWHABGR00000036.122.18/GWHABGR00000036.122.19/GWHABGR00000036.122.20/GWHABGR00000036.122.21/GWHABGR00000036.122.22/GWHABGR00000036.122.23/GWHABGR00000036.122.24/GWHABGR00000036.122.26/GWHABGR00000036.122.4/GWHABGR00000036.122.5/GWHABGR00000036.122.6/GWHABGR00000036.122.7/GWHABGR00000036.122.8/GWHABGR00000036.122.9	0,1-2^	ES	,1642511-1642617^
evm.TU.chr41.70	GWHABGR00000036.122.14,GWHABGR00000036.122.10/GWHABGR00000036.122.13/GWHABGR00000036.122.17/GWHABGR00000036.122.18/GWHABGR00000036.122.19/GWHABGR00000036.122.20/GWHABGR00000036.122.21/GWHABGR00000036.122.22/GWHABGR00000036.122.23/GWHABGR00000036.122.24/GWHABGR00000036.122.25/GWHABGR00000036.122.26/GWHABGR00000036.122.7/GWHABGR00000036.122.8/GWHABGR00000036.122.9	0,1-2^	ES	,1644538-1644705^
evm.TU.chr41.135	GWHABGR00000036.27.1,GWHABGR00000036.27.2/GWHABGR00000036.27.3	0,1-2^	ES	,3524910-3524711^
evm.TU.chr41.194	GWHABGR00000036.39.1,GWHABGR00000036.39.2	0,1-2^	ES	,4786742-4786722^
evm.TU.chr41.211	GWHABGR00000036.45.1/GWHABGR00000036.45.2,GWHABGR00000036.45.3	0,1-2^	ES	,5083321-5083319^
evm.TU.chr41.239	GWHABGR00000036.59.1,GWHABGR00000036.59.2	0,1-2^	ES	,6576635-6576516^
evm.TU.chr41.362	GWHABGR00000036.76.2,GWHABGR00000036.76.3/GWHABGR00000036.76.4/GWHABGR00000036.76.5	0,1-2^	ES	,11116392-11116318^
evm.TU.chr41.395	GWHABGR00000036.179.4,GWHABGR00000036.179.3/GWHABGR00000036.179.5	0,1-2^	ES	,11831759-11831887^
GWHABGR00000036.31	GWHABGR00000036.31.3,GWHABGR00000036.31.2/GWHABGR00000036.31.4/GWHABGR00000036.31.5	0,1-2^	ES	,3597697-3597599^
evm.TU.chr42.159	GWHABGR00000037.111.1,GWHABGR00000037.111.2	0,1-2^	ES	,4788067-4788150^
evm.TU.chr42.297	GWHABGR00000037.136.2,GWHABGR00000037.136.1/GWHABGR00000037.136.4/GWHABGR00000037.136.5/GWHABGR00000037.136.6/GWHABGR00000037.136.7/GWHABGR00000037.136.8	0,1-2^	ES	,9434966-9435082^
evm.TU.chr42.297	GWHABGR00000037.136.1,GWHABGR00000037.136.2/GWHABGR00000037.136.3/GWHABGR00000037.136.4	0,1-2^	ES	,9455064-9455188^
evm.TU.chr42.299	GWHABGR00000037.63.4,GWHABGR00000037.63.10	0,1-2^	ES	,9489507-9489173^
evm.TU.chr42.299	GWHABGR00000037.63.4,GWHABGR00000037.63.6	0,1-2^	ES	,9489470-9489173^
evm.TU.chr42.299	GWHABGR00000037.63.4,GWHABGR00000037.63.7	0,1-2^	ES	,9489501-9489173^
GWHABGR00000037.47	GWHABGR00000037.47.1,GWHABGR00000037.47.2	0,1-2^	ES	,7215383-7215159^
evm.TU.chr43.6	GWHABGR00000038.83.2,GWHABGR00000038.83.3	0,1-2^	ES	,75792-78152^
evm.TU.chr43.245	GWHABGR00000038.61.2,GWHABGR00000038.61.4/evm.model.chr43.245	0,1-2^	ES	,8763405-8763313^
evm.TU.chr43.316	GWHABGR00000038.77.9,GWHABGR00000038.77.10/GWHABGR00000038.77.12/GWHABGR00000038.77.13/GWHABGR00000038.77.5/GWHABGR00000038.77.6/GWHABGR00000038.77.8	0,1-2^	ES	,11743521-11743404^
GWHABGR00000038.6	GWHABGR00000038.6.1,GWHABGR00000038.6.2	0,1-2^	ES	,1274532-1274328^
GWHABGR00000038.87	GWHABGR00000038.87.12,GWHABGR00000038.87.34	0,1-2^	ES	,1026663-1027118^
GWHABGR00000038.87	GWHABGR00000038.87.35,GWHABGR00000038.87.39	0,1-2^	ES	,1027618-1027845^
evm.TU.chr44.13	GWHABGR00000039.106.1,GWHABGR00000039.106.2/GWHABGR00000039.106.3	0,1-2^	ES	,147521-147556^
evm.TU.chr44.61	evm.model.chr44.61,GWHABGR00000039.114.2/GWHABGR00000039.114.4	0,1-2^	ES	,1807413-1807601^
evm.TU.chr44.63	GWHABGR00000039.13.1/GWHABGR00000039.13.4/GWHABGR00000039.13.7/GWHABGR00000039.13.9,GWHABGR00000039.13.2/GWHABGR00000039.13.3/GWHABGR00000039.13.5/GWHABGR00000039.13.6/GWHABGR00000039.13.8	0,1-2^	ES	,1881660-1881555^
evm.TU.chr44.63	GWHABGR00000039.13.7/GWHABGR00000039.13.8,GWHABGR00000039.13.9	0,1-2^	ES	,1867910-1867800^
evm.TU.chr44.63	GWHABGR00000039.13.4,GWHABGR00000039.13.9	0,1-2^	ES	,1867346-1867236^
evm.TU.chr44.63	GWHABGR00000039.13.3/GWHABGR00000039.13.6,GWHABGR00000039.13.7/GWHABGR00000039.13.8	0,1-2^	ES	,1867346-1867236^
evm.TU.chr44.63	GWHABGR00000039.13.3/GWHABGR00000039.13.6,GWHABGR00000039.13.4	0,1-2^	ES	,1867910-1867800^
evm.TU.chr44.63	GWHABGR00000039.13.6,GWHABGR00000039.13.8/GWHABGR00000039.13.9	0,1-2^	ES	,1866484-1866401^
evm.TU.chr44.63	GWHABGR00000039.13.2/GWHABGR00000039.13.4/GWHABGR00000039.13.7,GWHABGR00000039.13.1/GWHABGR00000039.13.8/GWHABGR00000039.13.9	0,1-2^	ES	,1865366-1865196^
evm.TU.chr44.63	GWHABGR00000039.13.3,GWHABGR00000039.13.6	0,1-2^	ES	,1865366-1865196^
evm.TU.chr44.63	GWHABGR00000039.13.3,GWHABGR00000039.13.4/GWHABGR00000039.13.7	0,1-2^	ES	,1866484-1866401^
evm.TU.chr44.63	GWHABGR00000039.13.1/GWHABGR00000039.13.2/GWHABGR00000039.13.3/GWHABGR00000039.13.4/GWHABGR00000039.13.5/GWHABGR00000039.13.6/GWHABGR00000039.13.8/GWHABGR00000039.13.9,GWHABGR00000039.13.7	0,1-2^	ES	,1864647-1864477^
evm.TU.chr44.72	GWHABGR00000039.15.1,evm.model.chr44.72	0,1-2^	ES	,2062195-2062103^
evm.TU.chr44.80	GWHABGR00000039.20.3,GWHABGR00000039.20.7	0,1-2^	ES	,2297957-2297835^
evm.TU.chr44.222	GWHABGR00000039.62.4,GWHABGR00000039.62.11	0,1-2^	ES	,6971386-6971215^
evm.TU.chr44.230	GWHABGR00000039.64.2/evm.model.chr44.230,GWHABGR00000039.64.3/GWHABGR00000039.64.4	0,1-2^	ES	,7146095-7146000^
evm.TU.chr44.248	GWHABGR00000039.166.2/GWHABGR00000039.166.3,GWHABGR00000039.166.5	0,1-2^	ES	,7527177-7527305^
evm.TU.chr44.269	GWHABGR00000039.169.3,GWHABGR00000039.169.2	0,1-2^	ES	,8166038-8166163^
evm.TU.chr44.274	GWHABGR00000039.83.1,GWHABGR00000039.83.2	0,1-2^	ES	,8230254-8230186^
GWHABGR00000039.75	GWHABGR00000039.75.7,GWHABGR00000039.75.10	0,1-2^	ES	,8035608-8035504^
GWHABGR00000039.75	GWHABGR00000039.75.7,GWHABGR00000039.75.9	0,1-2^	ES	,8035608-8035543^
evm.TU.chr45.147	GWHABGR00000040.98.2,GWHABGR00000040.98.5	0,1-2^	ES	,4996315-4996547^
evm.TU.chr45.162	GWHABGR00000040.99.2,GWHABGR00000040.99.3	0,1-2^	ES	,5536717-5536893^
evm.TU.chr45.176	GWHABGR00000040.103.2,GWHABGR00000040.103.3	0,1-2^	ES	,5815890-5816035^
evm.TU.chr45.185	GWHABGR00000040.107.10/GWHABGR00000040.107.2/GWHABGR00000040.107.4/GWHABGR00000040.107.6/GWHABGR00000040.107.7/GWHABGR00000040.107.8/GWHABGR00000040.107.9,GWHABGR00000040.107.5	0,1-2^	ES	,5939047-5939159^
evm.TU.chr45.326	GWHABGR00000040.121.1,GWHABGR00000040.121.2	0,1-2^	ES	,9833640-9833901^
evm.TU.chr45.350	GWHABGR00000040.68.4,GWHABGR00000040.68.10/GWHABGR00000040.68.11/GWHABGR00000040.68.5/GWHABGR00000040.68.6/GWHABGR00000040.68.7/GWHABGR00000040.68.8/GWHABGR00000040.68.9	0,1-2^	ES	,10701199-10701035^
evm.TU.chr47.92	GWHABGR00000042.14.4,GWHABGR00000042.14.11/GWHABGR00000042.14.5/GWHABGR00000042.14.6	0,1-2^	ES	,2992004-2991858^
evm.TU.chr47.97	GWHABGR00000042.99.1/GWHABGR00000042.99.2/GWHABGR00000042.99.4,evm.model.chr47.97	0,1-2^	ES	,3092742-3092783^
evm.TU.chr47.228	GWHABGR00000042.53.3,GWHABGR00000042.53.5/evm.model.chr47.228	0,1-2^	ES	,7789180-7788977^
evm.TU.chr47.265	GWHABGR00000042.149.2,GWHABGR00000042.149.4	0,1-2^	ES	,8550084-8550187^
evm.TU.chr48.44	GWHABGR00000043.138.4,GWHABGR00000043.138.5	0,1-2^	ES	,1792544-1792639^
evm.TU.chr48.54	GWHABGR00000043.17.3,GWHABGR00000043.17.2/evm.model.chr48.54	0,1-2^	ES	,1929777-1929731^
evm.TU.chr48.140	GWHABGR00000043.48.1,GWHABGR00000043.48.2	0,1-2^	ES	,4293292-4293203^
evm.TU.chr48.171	GWHABGR00000043.54.3/GWHABGR00000043.54.4,GWHABGR00000043.54.5	0,1-2^	ES	,4673028-4672875^
evm.TU.chr48.202	GWHABGR00000043.65.4,GWHABGR00000043.65.10/GWHABGR00000043.65.2/GWHABGR00000043.65.6/GWHABGR00000043.65.7/GWHABGR00000043.65.8/GWHABGR00000043.65.9	0,1-2^	ES	,5238541-5238299^
evm.TU.chr48.269	GWHABGR00000043.85.1,GWHABGR00000043.85.2	0,1-2^	ES	,8086353-8086189^
evm.TU.chr48.274	GWHABGR00000043.88.8,GWHABGR00000043.88.18	0,1-2^	ES	,8169780-8169764^
evm.TU.chr48.274	GWHABGR00000043.88.8,GWHABGR00000043.88.12/GWHABGR00000043.88.18	0,1-2^	ES	,8156400-8156210^
evm.TU.chr48.321	GWHABGR00000043.102.3,GWHABGR00000043.102.5	0,1-2^	ES	,9914361-9914320^
evm.TU.chr48.321	GWHABGR00000043.102.3,GWHABGR00000043.102.6	0,1-2^	ES	,9941842-9941789^
evm.TU.chr48.333	GWHABGR00000043.105.2/evm.model.chr48.333,GWHABGR00000043.105.3	0,1-2^	ES	,10209294-10209136^
evm.TU.chr49.112	GWHABGR00000044.32.1,GWHABGR00000044.32.2	0,1-2^	ES	,3637510-3637401^
evm.TU.chr49.300	GWHABGR00000044.77.1,GWHABGR00000044.77.2	0,1-2^	ES	,10157645-10157544^
GWHABGR00000044.48	GWHABGR00000044.48.2,GWHABGR00000044.48.3	0,1-2^	ES	,7593330-7593206^
evm.TU.chr5.82	GWHABGR00000045.115.3,GWHABGR00000045.115.2/GWHABGR00000045.115.4/GWHABGR00000045.115.5/GWHABGR00000045.115.6	0,1-2^	ES	,3013758-3013888^
evm.TU.chr5.82	GWHABGR00000045.115.3/GWHABGR00000045.115.4/GWHABGR00000045.115.5,GWHABGR00000045.115.6	0,1-2^	ES	,3021916-3022050^
evm.TU.chr5.108	GWHABGR00000045.131.1,GWHABGR00000045.131.3/evm.model.chr5.108	0,1-2^	ES	,4221619-4221817^
evm.TU.chr5.121	GWHABGR00000045.20.4/GWHABGR00000045.20.5,GWHABGR00000045.20.9	0,1-2^	ES	,4569852-4569623^
evm.TU.chr5.223	GWHABGR00000045.48.2/GWHABGR00000045.48.3,GWHABGR00000045.48.1	0,1-2^	ES	,8863291-8863284^
evm.TU.chr5.293	GWHABGR00000045.170.2,GWHABGR00000045.170.3/GWHABGR00000045.170.4/GWHABGR00000045.170.6/GWHABGR00000045.170.7	0,1-2^	ES	,11961248-11961547^
evm.TU.chr5.301	GWHABGR00000045.69.1,GWHABGR00000045.69.2	0,1-2^	ES	,12404886-12404818^
evm.TU.chr5.444	GWHABGR00000045.187.1,GWHABGR00000045.187.2	0,1-2^	ES	,18021851-18021901^
evm.TU.chr6.26	GWHABGR00000046.112.2,evm.model.chr6.26	0,1-2^	ES	,726417-726454^
evm.TU.chr6.31	GWHABGR00000046.114.1/GWHABGR00000046.114.2,GWHABGR00000046.114.3	0,1-2^	ES	,817368-817491^
evm.TU.chr6.34	GWHABGR00000046.8.10/GWHABGR00000046.8.3/GWHABGR00000046.8.5/GWHABGR00000046.8.6/GWHABGR00000046.8.7/GWHABGR00000046.8.9,GWHABGR00000046.8.8	0,1-2^	ES	,863490-863459^
evm.TU.chr6.93	GWHABGR00000046.124.4,GWHABGR00000046.124.3/GWHABGR00000046.124.5/GWHABGR00000046.124.6/GWHABGR00000046.124.7/GWHABGR00000046.124.8	0,1-2^	ES	,2474679-2474764^
evm.TU.chr6.114	GWHABGR00000046.26.2,GWHABGR00000046.26.3/GWHABGR00000046.26.4/GWHABGR00000046.26.5	0,1-2^	ES	,3369757-3369425^
evm.TU.chr6.114	GWHABGR00000046.26.3,GWHABGR00000046.26.2/GWHABGR00000046.26.4	0,1-2^	ES	,3364782-3364615^
evm.TU.chr6.235	GWHABGR00000046.162.1,GWHABGR00000046.162.2/GWHABGR00000046.162.3	0,1-2^	ES	,9374216-9374291^
evm.TU.chr6.240	GWHABGR00000046.166.3,GWHABGR00000046.166.4	0,1-2^	ES	,9483353-9483483^
evm.TU.chr6.248	GWHABGR00000046.57.10/GWHABGR00000046.57.11/GWHABGR00000046.57.12/GWHABGR00000046.57.13/GWHABGR00000046.57.15/GWHABGR00000046.57.2/GWHABGR00000046.57.3/GWHABGR00000046.57.4/GWHABGR00000046.57.5/GWHABGR00000046.57.6/GWHABGR00000046.57.8/GWHABGR00000046.57.9,GWHABGR00000046.57.14	0,1-2^	ES	,9776377-9776138^
evm.TU.chr6.248	GWHABGR00000046.57.7,GWHABGR00000046.57.10/GWHABGR00000046.57.11/GWHABGR00000046.57.13/GWHABGR00000046.57.15/GWHABGR00000046.57.2/GWHABGR00000046.57.3/GWHABGR00000046.57.4/GWHABGR00000046.57.5/GWHABGR00000046.57.6/GWHABGR00000046.57.8/GWHABGR00000046.57.9	0,1-2^	ES	,9773707-9773606^
evm.TU.chr6.270	GWHABGR00000046.68.5/GWHABGR00000046.68.6,GWHABGR00000046.68.7/GWHABGR00000046.68.8	0,1-2^	ES	,10693589-10693449^
evm.TU.chr6.352	GWHABGR00000046.86.1,GWHABGR00000046.86.2	0,1-2^	ES	,13454549-13454391^
evm.TU.chr6.396	GWHABGR00000046.100.1/GWHABGR00000046.100.2/GWHABGR00000046.100.3,GWHABGR00000046.100.4	0,1-2^	ES	,14941411-14941232^
GWHABGR00000046.130	GWHABGR00000046.130.3/GWHABGR00000046.130.4,GWHABGR00000046.130.5	0,1-2^	ES	,3450730-3450861^
GWHABGR00000046.193	GWHABGR00000046.193.2,GWHABGR00000046.193.4/GWHABGR00000046.193.5/GWHABGR00000046.193.6	0,1-2^	ES	,12890316-12890453^
GWHABGR00000046.193	GWHABGR00000046.193.2/GWHABGR00000046.193.4,GWHABGR00000046.193.5/GWHABGR00000046.193.6	0,1-2^	ES	,12893435-12893626^
GWHABGR00000046.193	GWHABGR00000046.193.3,GWHABGR00000046.193.4	0,1-2^	ES	,12891774-12891880^
GWHABGR00000046.24	GWHABGR00000046.24.7,GWHABGR00000046.24.10/GWHABGR00000046.24.11/GWHABGR00000046.24.12/GWHABGR00000046.24.13/GWHABGR00000046.24.4/GWHABGR00000046.24.5/GWHABGR00000046.24.6/GWHABGR00000046.24.8/GWHABGR00000046.24.9	0,1-2^	ES	,2547909-2547712^
evm.TU.chr7.189	GWHABGR00000047.38.2,GWHABGR00000047.38.3	0,1-2^	ES	,3665222-3665181^
evm.TU.chr7.189	GWHABGR00000047.38.2,GWHABGR00000047.38.4	0,1-2^	ES	,3667113-3666418^
evm.TU.chr7.325	GWHABGR00000047.88.12/GWHABGR00000047.88.13/GWHABGR00000047.88.5/GWHABGR00000047.88.6/GWHABGR00000047.88.8/GWHABGR00000047.88.9,GWHABGR00000047.88.10/GWHABGR00000047.88.11/GWHABGR00000047.88.14/GWHABGR00000047.88.15/GWHABGR00000047.88.16/GWHABGR00000047.88.3/GWHABGR00000047.88.4/GWHABGR00000047.88.7	0,1-2^	ES	,6680322-6680299^
evm.TU.chr7.325	GWHABGR00000047.88.12/GWHABGR00000047.88.14/GWHABGR00000047.88.3/GWHABGR00000047.88.9,GWHABGR00000047.88.13/GWHABGR00000047.88.16/GWHABGR00000047.88.5	0,1-2^	ES	,6668230-6668084^
evm.TU.chr7.325	GWHABGR00000047.88.15,GWHABGR00000047.88.13/GWHABGR00000047.88.16/GWHABGR00000047.88.5	0,1-2^	ES	,6667601-6667449^
evm.TU.chr7.325	GWHABGR00000047.88.10/GWHABGR00000047.88.11/GWHABGR00000047.88.6/GWHABGR00000047.88.8,GWHABGR00000047.88.12/GWHABGR00000047.88.14/GWHABGR00000047.88.3/GWHABGR00000047.88.9	0,1-2^	ES	,6667601-6667449^
evm.TU.chr7.325	GWHABGR00000047.88.10/GWHABGR00000047.88.11/GWHABGR00000047.88.6/GWHABGR00000047.88.8,GWHABGR00000047.88.15	0,1-2^	ES	,6668230-6668084^
evm.TU.chr7.325	GWHABGR00000047.88.7,GWHABGR00000047.88.10/GWHABGR00000047.88.11/GWHABGR00000047.88.6/GWHABGR00000047.88.8	0,1-2^	ES	,6669499-6669446^
evm.TU.chr7.651	GWHABGR00000047.134.4,GWHABGR00000047.134.5/GWHABGR00000047.134.6	0,1-2^	ES	,13855353-13855235^
evm.TU.chr7.651	GWHABGR00000047.134.3,GWHABGR00000047.134.5/GWHABGR00000047.134.6/evm.model.chr7.651	0,1-2^	ES	,13854522-13854289^
evm.TU.chr7.652	evm.model.chr7.652,GWHABGR00000047.295.8	0,1-2^	ES	,13887188-13887322^
evm.TU.chr7.652	GWHABGR00000047.295.1,evm.model.chr7.652	0,1-2^	ES	,13886393-13886535^
evm.TU.chr7.656	GWHABGR00000047.298.2/GWHABGR00000047.298.4/GWHABGR00000047.298.5,GWHABGR00000047.298.6	0,1-2^	ES	,13973519-13973667^
evm.TU.chr7.656	GWHABGR00000047.298.1,GWHABGR00000047.298.4	0,1-2^	ES	,13972027-13972083^
evm.TU.chr7.769	GWHABGR00000047.318.2,GWHABGR00000047.318.3	0,1-2^	ES	,15791677-15791821^
GWHABGR00000047.27	GWHABGR00000047.27.2,GWHABGR00000047.27.3	0,1-2^	ES	,2409522-2409078^
evm.TU.chr8.50	GWHABGR00000048.75.2,GWHABGR00000048.75.5	0,1-2^	ES	,2239436-2239561^
evm.TU.chr8.50	GWHABGR00000048.75.4,GWHABGR00000048.75.5	0,1-2^	ES	,2242371-2242407^
evm.TU.chr8.50	GWHABGR00000048.75.1,GWHABGR00000048.75.2	0,1-2^	ES	,2242371-2242407^
evm.TU.chr8.50	GWHABGR00000048.75.1,GWHABGR00000048.75.3	0,1-2^	ES	,2239436-2239548^
evm.TU.chr8.50	GWHABGR00000048.75.1,GWHABGR00000048.75.4	0,1-2^	ES	,2239436-2239561^
evm.TU.chr8.101	GWHABGR00000048.22.1,GWHABGR00000048.22.2	0,1-2^	ES	,4239178-4239143^
evm.TU.chr8.146	GWHABGR00000048.106.1/GWHABGR00000048.106.2/GWHABGR00000048.106.3/GWHABGR00000048.106.4/GWHABGR00000048.106.5,GWHABGR00000048.106.7	0,1-2^	ES	,5974264-5974322^
evm.TU.chr8.146	GWHABGR00000048.106.3/GWHABGR00000048.106.5/GWHABGR00000048.106.7,GWHABGR00000048.106.6	0,1-2^	ES	,5982073-5982189^
evm.TU.chr8.301	GWHABGR00000048.125.3,GWHABGR00000048.125.4	0,1-2^	ES	,11701102-11701203^
GWHABGR00000048.15	GWHABGR00000048.15.1,GWHABGR00000048.15.2	0,1-2^	ES	,3059917-3059756^
evm.TU.chr9.40	GWHABGR00000049.96.1,GWHABGR00000049.96.2/GWHABGR00000049.96.3/GWHABGR00000049.96.7	0,1-2^	ES	,1284533-1284678^
evm.TU.chr9.40	GWHABGR00000049.96.1,GWHABGR00000049.96.4	0,1-2^	ES	,1284533-1284565^
evm.TU.chr9.70	GWHABGR00000049.13.5/GWHABGR00000049.13.6,GWHABGR00000049.13.8	0,1-2^	ES	,1957846-1957574^
evm.TU.chr9.125	GWHABGR00000049.25.3/GWHABGR00000049.25.4/GWHABGR00000049.25.5/GWHABGR00000049.25.6,GWHABGR00000049.25.7	0,1-2^	ES	,3896178-3896014^
evm.TU.chr9.125	GWHABGR00000049.25.4,GWHABGR00000049.25.3/GWHABGR00000049.25.5/GWHABGR00000049.25.6/GWHABGR00000049.25.7	0,1-2^	ES	,3886709-3886597^
evm.TU.group20_5_6.1	GWHABGR00000225.1.1,GWHABGR00000225.1.3/GWHABGR00000225.1.4	0,1-2^	ES	,5779-5938^
evm.TU.group36_2_3.1	GWHABGR00000316.1.2,GWHABGR00000316.1.3	0,1-2^	ES	,7547-7502^
evm.TU.group4_7_8.2	GWHABGR00000344.2.2/GWHABGR00000344.2.4,GWHABGR00000344.2.3	0,1-2^	ES	,5776-8922^
evm.TU.group41_7_8.1	GWHABGR00000356.2.3/GWHABGR00000356.2.4/GWHABGR00000356.2.5/GWHABGR00000356.2.6,GWHABGR00000356.2.7	0,1-2^	ES	,8852-9028^
evm.TU.group41_7_8.1	GWHABGR00000356.2.2,GWHABGR00000356.2.3/GWHABGR00000356.2.4/GWHABGR00000356.2.5/GWHABGR00000356.2.6	0,1-2^	ES	,8521-8648^
evm.TU.chr1.1	GWHABGR00000001.1.18,GWHABGR00000001.1.21/GWHABGR00000001.1.24/GWHABGR00000001.1.25/GWHABGR00000001.1.26	0,1^2-	IR	,27984^26029-
evm.TU.chr1.1	GWHABGR00000001.1.9,GWHABGR00000001.1.28	0,1^2-	IR	,20651^18690-
evm.TU.chr1.1	GWHABGR00000001.1.9,GWHABGR00000001.1.20	0,1^2-	IR	,20716^18681-
evm.TU.chr1.1	GWHABGR00000001.1.9,GWHABGR00000001.1.16/GWHABGR00000001.1.19/GWHABGR00000001.1.23/GWHABGR00000001.1.27/GWHABGR00000001.1.30/GWHABGR00000001.1.33	0,1^2-	IR	,20641^18690-
evm.TU.chr1.1	GWHABGR00000001.1.12,GWHABGR00000001.1.9	0,1^2-	IR	,18529^18405-
evm.TU.chr1.1	GWHABGR00000001.1.12,GWHABGR00000001.1.17	0,1^2-	IR	,20641^18405-
evm.TU.chr1.11	GWHABGR00000001.4.3,GWHABGR00000001.4.4/GWHABGR00000001.4.5	0,1^2-	IR	,504594^502985-
evm.TU.chr1.11	GWHABGR00000001.4.3,GWHABGR00000001.4.6	0,1^2-	IR	,504686^502885-
evm.TU.chr1.79	GWHABGR00000001.16.1,GWHABGR00000001.16.2	0,1^2-	IR	,2770344^2770277-
evm.TU.chr1.95	GWHABGR00000001.225.2,GWHABGR00000001.225.6	0,1^2-	IR	,3381652^3382589-
evm.TU.chr1.284	GWHABGR00000001.263.2,GWHABGR00000001.263.5	0,1^2-	IR	,10232943^10235944-
evm.TU.chr1.299	GWHABGR00000001.76.2,GWHABGR00000001.76.1	0,1^2-	IR	,10925647^10923909-
evm.TU.chr1.299	GWHABGR00000001.76.2,GWHABGR00000001.76.3	0,1^2-	IR	,10925647^10923921-
evm.TU.chr1.305	GWHABGR00000001.77.3,GWHABGR00000001.77.4	0,1^2-	IR	,11026348^11026002-
evm.TU.chr1.319	GWHABGR00000001.271.1,GWHABGR00000001.271.2	0,1^2-	IR	,11403445^11403563-
evm.TU.chr1.421	GWHABGR00000001.293.3,GWHABGR00000001.293.5	0,1^2-	IR	,14217334^14217499-
evm.TU.chr1.421	GWHABGR00000001.293.4,GWHABGR00000001.293.6	0,1^2-	IR	,14217334^14217499-
evm.TU.chr1.441	GWHABGR00000001.112.1,GWHABGR00000001.112.2/GWHABGR00000001.112.3	0,1^2-	IR	,14766376^14766297-
evm.TU.chr1.441	GWHABGR00000001.112.1,GWHABGR00000001.112.2	0,1^2-	IR	,14764374^14763039-
evm.TU.chr1.441	GWHABGR00000001.112.1,GWHABGR00000001.112.3	0,1^2-	IR	,14764385^14763039-
evm.TU.chr1.593	GWHABGR00000001.339.1/GWHABGR00000001.339.2/GWHABGR00000001.339.4,GWHABGR00000001.339.6	0,1^2-	IR	,20022575^20023050-
GWHABGR00000001.143	GWHABGR00000001.143.6,GWHABGR00000001.143.5	0,1^2-	IR	,19948066^19947999-
GWHABGR00000001.29	GWHABGR00000001.29.12,GWHABGR00000001.29.10/GWHABGR00000001.29.11/GWHABGR00000001.29.13/GWHABGR00000001.29.8/GWHABGR00000001.29.9	0,1^2-	IR	,4210488^4210144-
evm.TU.chr10.4	GWHABGR00000002.83.5/GWHABGR00000002.83.9,GWHABGR00000002.83.12	0,1^2-	IR	,229123^229345-
evm.TU.chr10.50	GWHABGR00000002.18.2,GWHABGR00000002.18.3/GWHABGR00000002.18.4	0,1^2-	IR	,2201766^2201295-
evm.TU.chr10.225	GWHABGR00000002.104.1,GWHABGR00000002.104.2	0,1^2-	IR	,7993374^7993506-
evm.TU.chr10.281	GWHABGR00000002.116.1,GWHABGR00000002.116.2	0,1^2-	IR	,9028492^9029805-
evm.TU.chr10.377	GWHABGR00000002.140.1,GWHABGR00000002.140.2	0,1^2-	IR	,12329600^12329892-
evm.TU.chr10.443	GWHABGR00000002.71.1,GWHABGR00000002.71.3	0,1^2-	IR	,14176812^14175389-
evm.TU.chr11.238	GWHABGR00000003.112.1,GWHABGR00000003.112.2	0,1^2-	IR	,10160988^10161207-
evm.TU.chr11.273	GWHABGR00000003.49.2,GWHABGR00000003.49.3	0,1^2-	IR	,11497975^11497769-
evm.TU.chr11.273	GWHABGR00000003.49.1,GWHABGR00000003.49.4	0,1^2-	IR	,11497975^11497750-
evm.TU.chr11.369	GWHABGR00000003.72.4,GWHABGR00000003.72.6/GWHABGR00000003.72.7	0,1^2-	IR	,15326312^15326104-
evm.TU.chr11.369	GWHABGR00000003.72.3,GWHABGR00000003.72.5	0,1^2-	IR	,15326202^15326090-
evm.TU.chr11.369	GWHABGR00000003.72.3,GWHABGR00000003.72.4	0,1^2-	IR	,15324987^15324849-
GWHABGR00000003.45	GWHABGR00000003.45.3,GWHABGR00000003.45.4	0,1^2-	IR	,11367374^11367302-
GWHABGR00000003.45	GWHABGR00000003.45.1,GWHABGR00000003.45.6	0,1^2-	IR	,11319893^11319777-
evm.TU.chr12.124	GWHABGR00000004.136.1,GWHABGR00000004.136.3	0,1^2-	IR	,3285868^3286300-
evm.TU.chr12.240	GWHABGR00000004.148.9,GWHABGR00000004.148.12/GWHABGR00000004.148.14/GWHABGR00000004.148.15	0,1^2-	IR	,6465071^6466594-
evm.TU.chr12.240	GWHABGR00000004.148.10,GWHABGR00000004.148.11/GWHABGR00000004.148.12/GWHABGR00000004.148.14/GWHABGR00000004.148.15	0,1^2-	IR	,6466854^6466977-
evm.TU.chr12.240	GWHABGR00000004.148.10,GWHABGR00000004.148.13	0,1^2-	IR	,6466956^6467086-
evm.TU.chr12.240	GWHABGR00000004.148.4/GWHABGR00000004.148.7/GWHABGR00000004.148.8,GWHABGR00000004.148.9	0,1^2-	IR	,6466854^6466977-
evm.TU.chr12.240	GWHABGR00000004.148.4/GWHABGR00000004.148.7/GWHABGR00000004.148.8,GWHABGR00000004.148.10	0,1^2-	IR	,6465071^6466594-
evm.TU.chr12.240	GWHABGR00000004.148.6,GWHABGR00000004.148.10	0,1^2-	IR	,6467100^6467526-
evm.TU.chr12.240	GWHABGR00000004.148.5,GWHABGR00000004.148.7/GWHABGR00000004.148.8	0,1^2-	IR	,6467100^6467526-
evm.TU.chr12.240	GWHABGR00000004.148.5,GWHABGR00000004.148.6	0,1^2-	IR	,6465071^6466594-
evm.TU.chr12.240	GWHABGR00000004.148.4,GWHABGR00000004.148.12	0,1^2-	IR	,6468178^6468467-
evm.TU.chr12.240	GWHABGR00000004.148.3,GWHABGR00000004.148.5	0,1^2-	IR	,6468178^6468467-
evm.TU.chr12.242	GWHABGR00000004.48.4,GWHABGR00000004.48.5	0,1^2-	IR	,6479916^6479278-
evm.TU.chr12.242	GWHABGR00000004.48.7,GWHABGR00000004.48.8	0,1^2-	IR	,6479068^6478923-
evm.TU.chr12.242	GWHABGR00000004.48.7,GWHABGR00000004.48.9	0,1^2-	IR	,6479063^6478774-
evm.TU.chr12.242	GWHABGR00000004.48.7,GWHABGR00000004.48.5	0,1^2-	IR	,6478993^6478968-
evm.TU.chr12.248	GWHABGR00000004.51.3,GWHABGR00000004.51.4	0,1^2-	IR	,6710420^6710122-
evm.TU.chr12.355	GWHABGR00000004.79.3,GWHABGR00000004.79.4/GWHABGR00000004.79.5/GWHABGR00000004.79.6	0,1^2-	IR	,11200185^11198939-
evm.TU.chr12.355	GWHABGR00000004.79.3,GWHABGR00000004.79.7	0,1^2-	IR	,11200186^11198941-
evm.TU.chr12.355	GWHABGR00000004.79.2,GWHABGR00000004.79.3	0,1^2-	IR	,11200623^11200304-
evm.TU.chr12.445	GWHABGR00000004.94.9,GWHABGR00000004.94.10	0,1^2-	IR	,14697261^14697151-
evm.TU.chr12.458	GWHABGR00000004.97.2,GWHABGR00000004.97.3	0,1^2-	IR	,15412871^15411092-
GWHABGR00000004.73	GWHABGR00000004.73.1,GWHABGR00000004.73.2	0,1^2-	IR	,8933951^8933705-
evm.TU.chr13.10	GWHABGR00000005.85.2,GWHABGR00000005.85.3	0,1^2-	IR	,381316^382316-
evm.TU.chr13.10	GWHABGR00000005.85.2,GWHABGR00000005.85.4	0,1^2-	IR	,381316^382319-
evm.TU.chr13.23	GWHABGR00000005.90.1,GWHABGR00000005.90.3	0,1^2-	IR	,800389^801757-
evm.TU.chr13.146	GWHABGR00000005.92.6,GWHABGR00000005.92.10	0,1^2-	IR	,1644558^1644984-
evm.TU.chr13.146	GWHABGR00000005.92.2,GWHABGR00000005.92.6	0,1^2-	IR	,1642864^1644471-
evm.TU.chr13.146	GWHABGR00000005.92.1/GWHABGR00000005.92.4/GWHABGR00000005.92.5/GWHABGR00000005.92.7,GWHABGR00000005.92.9	0,1^2-	IR	,1644731^1644998-
evm.TU.chr13.146	GWHABGR00000005.92.1/GWHABGR00000005.92.4/GWHABGR00000005.92.5/GWHABGR00000005.92.7,GWHABGR00000005.92.8	0,1^2-	IR	,1644558^1644984-
evm.TU.chr13.192	GWHABGR00000005.24.10/GWHABGR00000005.24.4/GWHABGR00000005.24.5,GWHABGR00000005.24.9	0,1^2-	IR	,3195018^3194813-
evm.TU.chr14.91	GWHABGR00000006.17.2,evm.model.chr14.91	0,1^2-	IR	,3774344^3774274-
evm.TU.chr14.94	GWHABGR00000006.105.3,GWHABGR00000006.105.4	0,1^2-	IR	,3837745^3839624-
evm.TU.chr14.98	GWHABGR00000006.106.3,GWHABGR00000006.106.5	0,1^2-	IR	,3982003^3982077-
evm.TU.chr14.100	GWHABGR00000006.108.1,GWHABGR00000006.108.3	0,1^2-	IR	,4001506^4002674-
evm.TU.chr14.142	GWHABGR00000006.32.11/GWHABGR00000006.32.2/GWHABGR00000006.32.4,GWHABGR00000006.32.12	0,1^2-	IR	,5276142^5275771-
evm.TU.chr14.142	GWHABGR00000006.32.1/GWHABGR00000006.32.3,GWHABGR00000006.32.10	0,1^2-	IR	,5276173^5275751-
evm.TU.chr14.161	GWHABGR00000006.117.4,GWHABGR00000006.117.8	0,1^2-	IR	,6105321^6106436-
evm.TU.chr14.161	GWHABGR00000006.117.3,GWHABGR00000006.117.5	0,1^2-	IR	,6106650^6108270-
evm.TU.chr14.161	GWHABGR00000006.117.3,GWHABGR00000006.117.6	0,1^2-	IR	,6106539^6108270-
evm.TU.chr14.161	GWHABGR00000006.117.3,GWHABGR00000006.117.8	0,1^2-	IR	,6106793^6108270-
evm.TU.chr14.230	GWHABGR00000006.124.1,GWHABGR00000006.124.2/evm.model.chr14.230	0,1^2-	IR	,9333892^9335284-
evm.TU.chr14.234	GWHABGR00000006.43.8,GWHABGR00000006.43.14	0,1^2-	IR	,9408494^9406882-
evm.TU.chr14.234	GWHABGR00000006.43.8,GWHABGR00000006.43.16	0,1^2-	IR	,9408477^9406801-
evm.TU.chr14.234	GWHABGR00000006.43.8,GWHABGR00000006.43.26	0,1^2-	IR	,9408538^9406850-
evm.TU.chr14.234	GWHABGR00000006.43.8,GWHABGR00000006.43.21	0,1^2-	IR	,9408482^9406892-
evm.TU.chr14.234	GWHABGR00000006.43.8,GWHABGR00000006.43.28	0,1^2-	IR	,9408576^9406831-
evm.TU.chr14.234	GWHABGR00000006.43.8,GWHABGR00000006.43.11/GWHABGR00000006.43.12/GWHABGR00000006.43.13/GWHABGR00000006.43.27/GWHABGR00000006.43.31/GWHABGR00000006.43.32/evm.model.chr14.234	0,1^2-	IR	,9408454^9406913-
evm.TU.chr14.234	GWHABGR00000006.43.8,GWHABGR00000006.43.17	0,1^2-	IR	,9408493^9406850-
evm.TU.chr14.234	GWHABGR00000006.43.8,GWHABGR00000006.43.29	0,1^2-	IR	,9408493^9406884-
evm.TU.chr14.234	GWHABGR00000006.43.10/GWHABGR00000006.43.11/GWHABGR00000006.43.13/GWHABGR00000006.43.14/GWHABGR00000006.43.15/GWHABGR00000006.43.16/GWHABGR00000006.43.17/GWHABGR00000006.43.20/GWHABGR00000006.43.21/GWHABGR00000006.43.22/GWHABGR00000006.43.26/GWHABGR00000006.43.28/GWHABGR00000006.43.29/GWHABGR00000006.43.3/GWHABGR00000006.43.6/GWHABGR00000006.43.8/evm.model.chr14.234,GWHABGR00000006.43.32	0,1^2-	IR	,9406430^9406294-
evm.TU.chr14.234	GWHABGR00000006.43.9,GWHABGR00000006.43.18	0,1^2-	IR	,9406750^9406456-
evm.TU.chr14.234	GWHABGR00000006.43.9,GWHABGR00000006.43.25	0,1^2-	IR	,9406765^9406456-
evm.TU.chr14.234	GWHABGR00000006.43.9,GWHABGR00000006.43.19	0,1^2-	IR	,9406886^9406439-
evm.TU.chr14.234	GWHABGR00000006.43.9,GWHABGR00000006.43.23	0,1^2-	IR	,9406749^9406386-
evm.TU.chr14.234	GWHABGR00000006.43.9,GWHABGR00000006.43.24	0,1^2-	IR	,9406790^9406334-
evm.TU.chr14.234	GWHABGR00000006.43.9,GWHABGR00000006.43.30	0,1^2-	IR	,9406776^9406443-
evm.TU.chr14.234	GWHABGR00000006.43.9,GWHABGR00000006.43.11/GWHABGR00000006.43.13/GWHABGR00000006.43.15/GWHABGR00000006.43.20/evm.model.chr14.234	0,1^2-	IR	,9406708^9406450-
evm.TU.chr14.234	GWHABGR00000006.43.9,GWHABGR00000006.43.22	0,1^2-	IR	,9406780^9406450-
evm.TU.chr14.253	GWHABGR00000006.133.3,GWHABGR00000006.133.6/evm.model.chr14.253	0,1^2-	IR	,9902108^9903627-
evm.TU.chr14.261	GWHABGR00000006.55.6,GWHABGR00000006.55.10	0,1^2-	IR	,10029882^10029201-
evm.TU.chr14.261	GWHABGR00000006.55.6,GWHABGR00000006.55.14	0,1^2-	IR	,10029828^10029218-
evm.TU.chr14.261	GWHABGR00000006.55.6,GWHABGR00000006.55.12	0,1^2-	IR	,10029911^10029193-
evm.TU.chr14.261	GWHABGR00000006.55.6,GWHABGR00000006.55.15/GWHABGR00000006.55.7	0,1^2-	IR	,10029860^10029218-
GWHABGR00000006.101	GWHABGR00000006.101.1,GWHABGR00000006.101.6	0,1^2-	IR	,3640015^3641006-
evm.TU.chr15.36	evm.model.chr15.36,GWHABGR00000007.99.3	0,1^2-	IR	,1103509^1103637-
evm.TU.chr15.103	GWHABGR00000007.17.3/GWHABGR00000007.17.4/GWHABGR00000007.17.5/GWHABGR00000007.17.6/GWHABGR00000007.17.7,GWHABGR00000007.17.8	0,1^2-	IR	,3361528^3361422-
evm.TU.chr15.103	GWHABGR00000007.17.5,GWHABGR00000007.17.8	0,1^2-	IR	,3351779^3351661-
evm.TU.chr15.135	GWHABGR00000007.112.2,GWHABGR00000007.112.3	0,1^2-	IR	,4533903^4534415-
evm.TU.chr15.192	GWHABGR00000007.122.1,GWHABGR00000007.122.2	0,1^2-	IR	,5901870^5901946-
evm.TU.chr15.213	GWHABGR00000007.125.2,GWHABGR00000007.125.4	0,1^2-	IR	,6594527^6595159-
evm.TU.chr15.300	GWHABGR00000007.59.3/GWHABGR00000007.59.5,GWHABGR00000007.59.4	0,1^2-	IR	,8798736^8798648-
evm.TU.chr15.326	GWHABGR00000007.62.4,GWHABGR00000007.62.3	0,1^2-	IR	,10060079^10059206-
evm.TU.chr15.326	GWHABGR00000007.62.1,GWHABGR00000007.62.4	0,1^2-	IR	,10059077^10058074-
evm.TU.chr15.413	GWHABGR00000007.83.1,GWHABGR00000007.83.2	0,1^2-	IR	,13556708^13556490-
evm.TU.chr15.423	GWHABGR00000007.87.5,GWHABGR00000007.87.2/GWHABGR00000007.87.3/GWHABGR00000007.87.4/GWHABGR00000007.87.6	0,1^2-	IR	,13798738^13797990-
GWHABGR00000007.176	GWHABGR00000007.176.5,GWHABGR00000007.176.9	0,1^2-	IR	,14305502^14306546-
GWHABGR00000007.176	GWHABGR00000007.176.4,GWHABGR00000007.176.6	0,1^2-	IR	,14305502^14308318-
evm.TU.chr16.142	GWHABGR00000008.93.1/GWHABGR00000008.93.3/GWHABGR00000008.93.4/GWHABGR00000008.93.5/GWHABGR00000008.93.6/evm.model.chr16.142,GWHABGR00000008.93.7	0,1^2-	IR	,5327824^5327958-
evm.TU.chr16.142	GWHABGR00000008.93.4/GWHABGR00000008.93.5/GWHABGR00000008.93.7/evm.model.chr16.142,GWHABGR00000008.93.6	0,1^2-	IR	,5329322^5329659-
evm.TU.chr16.170	GWHABGR00000008.40.1,GWHABGR00000008.40.2	0,1^2-	IR	,6752060^6751976-
evm.TU.chr16.173	GWHABGR00000008.41.7/evm.model.chr16.173,GWHABGR00000008.41.10	0,1^2-	IR	,6889316^6889165-
evm.TU.chr16.173	GWHABGR00000008.41.7/evm.model.chr16.173,GWHABGR00000008.41.11	0,1^2-	IR	,6889329^6889178-
evm.TU.chr16.173	GWHABGR00000008.41.7/evm.model.chr16.173,GWHABGR00000008.41.14	0,1^2-	IR	,6889269^6889148-
evm.TU.chr16.173	GWHABGR00000008.41.7/evm.model.chr16.173,GWHABGR00000008.41.19	0,1^2-	IR	,6889284^6889118-
evm.TU.chr16.173	GWHABGR00000008.41.7/evm.model.chr16.173,GWHABGR00000008.41.21	0,1^2-	IR	,6889685^6889500-
evm.TU.chr16.173	GWHABGR00000008.41.7/evm.model.chr16.173,GWHABGR00000008.41.23	0,1^2-	IR	,6889438^6889329-
evm.TU.chr16.173	GWHABGR00000008.41.7/evm.model.chr16.173,GWHABGR00000008.41.25	0,1^2-	IR	,6889191^6889085-
evm.TU.chr16.173	GWHABGR00000008.41.7/evm.model.chr16.173,GWHABGR00000008.41.8	0,1^2-	IR	,6889426^6889293-
evm.TU.chr16.173	GWHABGR00000008.41.7/evm.model.chr16.173,GWHABGR00000008.41.24	0,1^2-	IR	,6889308^6889202-
evm.TU.chr16.173	GWHABGR00000008.41.7/evm.model.chr16.173,GWHABGR00000008.41.9	0,1^2-	IR	,6889344^6889223-
evm.TU.chr16.173	GWHABGR00000008.41.7/evm.model.chr16.173,GWHABGR00000008.41.13	0,1^2-	IR	,6889359^6889148-
evm.TU.chr16.173	GWHABGR00000008.41.7/evm.model.chr16.173,GWHABGR00000008.41.17	0,1^2-	IR	,6889359^6889238-
evm.TU.chr16.173	GWHABGR00000008.41.7/evm.model.chr16.173,GWHABGR00000008.41.20	0,1^2-	IR	,6889374^6889148-
evm.TU.chr16.173	GWHABGR00000008.41.7/evm.model.chr16.173,GWHABGR00000008.41.15	0,1^2-	IR	,6889374^6889208-
evm.TU.chr16.173	GWHABGR00000008.41.7/evm.model.chr16.173,GWHABGR00000008.41.22	0,1^2-	IR	,6889374^6889253-
evm.TU.chr16.173	GWHABGR00000008.41.7/evm.model.chr16.173,GWHABGR00000008.41.12	0,1^2-	IR	,6889389^6889283-
evm.TU.chr16.173	GWHABGR00000008.41.7/evm.model.chr16.173,GWHABGR00000008.41.16	0,1^2-	IR	,6889389^6889223-
evm.TU.chr16.173	GWHABGR00000008.41.7/evm.model.chr16.173,GWHABGR00000008.41.18	0,1^2-	IR	,6889389^6889268-
evm.TU.chr16.202	GWHABGR00000008.54.2,GWHABGR00000008.54.3	0,1^2-	IR	,7702701^7702433-
evm.TU.chr16.202	GWHABGR00000008.54.2,GWHABGR00000008.54.4	0,1^2-	IR	,7702907^7702501-
evm.TU.chr16.212	GWHABGR00000008.115.5,GWHABGR00000008.115.14	0,1^2-	IR	,8537699^8538192-
evm.TU.chr16.212	GWHABGR00000008.115.5,GWHABGR00000008.115.7	0,1^2-	IR	,8537608^8538914-
evm.TU.chr16.212	GWHABGR00000008.115.3/GWHABGR00000008.115.4,GWHABGR00000008.115.11	0,1^2-	IR	,8537607^8537899-
evm.TU.chr16.212	GWHABGR00000008.115.3/GWHABGR00000008.115.4,GWHABGR00000008.115.12	0,1^2-	IR	,8537639^8537931-
evm.TU.chr16.212	GWHABGR00000008.115.3/GWHABGR00000008.115.4,GWHABGR00000008.115.15	0,1^2-	IR	,8537700^8537843-
evm.TU.chr16.212	GWHABGR00000008.115.3/GWHABGR00000008.115.4,GWHABGR00000008.115.16	0,1^2-	IR	,8538152^8538912-
evm.TU.chr16.212	GWHABGR00000008.115.3/GWHABGR00000008.115.4,GWHABGR00000008.115.17	0,1^2-	IR	,8537229^8537561-
evm.TU.chr16.212	GWHABGR00000008.115.3/GWHABGR00000008.115.4,GWHABGR00000008.115.19	0,1^2-	IR	,8537840^8537970-
evm.TU.chr16.212	GWHABGR00000008.115.3/GWHABGR00000008.115.4,GWHABGR00000008.115.20	0,1^2-	IR	,8538639^8538907-
evm.TU.chr16.212	GWHABGR00000008.115.3/GWHABGR00000008.115.4,GWHABGR00000008.115.23	0,1^2-	IR	,8538150^8538298-
evm.TU.chr16.212	GWHABGR00000008.115.3/GWHABGR00000008.115.4,GWHABGR00000008.115.18	0,1^2-	IR	,8538643^8538914-
evm.TU.chr16.217	GWHABGR00000008.117.4,GWHABGR00000008.117.3/GWHABGR00000008.117.6/GWHABGR00000008.117.7/GWHABGR00000008.117.8	0,1^2-	IR	,8657282^8658781-
evm.TU.chr16.217	GWHABGR00000008.117.4,GWHABGR00000008.117.9	0,1^2-	IR	,8657280^8658781-
evm.TU.chr16.248	GWHABGR00000008.125.1,GWHABGR00000008.125.2	0,1^2-	IR	,10579773^10580722-
evm.TU.chr17.15	GWHABGR00000009.11.1,evm.model.chr17.15	0,1^2-	IR	,242718^242377-
evm.TU.chr17.50	GWHABGR00000009.147.1,GWHABGR00000009.147.2/GWHABGR00000009.147.4/evm.model.chr17.50	0,1^2-	IR	,1314434^1315298-
evm.TU.chr17.62	GWHABGR00000009.19.3,GWHABGR00000009.19.2/evm.model.chr17.62	0,1^2-	IR	,1832229^1831719-
evm.TU.chr17.62	GWHABGR00000009.19.3,GWHABGR00000009.19.4/GWHABGR00000009.19.6	0,1^2-	IR	,1832229^1831876-
evm.TU.chr17.62	GWHABGR00000009.19.3,GWHABGR00000009.19.7	0,1^2-	IR	,1832229^1831611-
evm.TU.chr17.62	GWHABGR00000009.19.3,GWHABGR00000009.19.8	0,1^2-	IR	,1832229^1831803-
evm.TU.chr17.62	GWHABGR00000009.19.4,GWHABGR00000009.19.3/GWHABGR00000009.19.7/GWHABGR00000009.19.8	0,1^2-	IR	,1830207^1830095-
evm.TU.chr17.64	GWHABGR00000009.20.2,GWHABGR00000009.20.4/evm.model.chr17.64	0,1^2-	IR	,1846737^1846507-
evm.TU.chr17.64	GWHABGR00000009.20.2,GWHABGR00000009.20.4	0,1^2-	IR	,1845239^1845091-
evm.TU.chr17.79	GWHABGR00000009.32.4/GWHABGR00000009.32.5,GWHABGR00000009.32.6	0,1^2-	IR	,2348112^2347982-
evm.TU.chr17.109	GWHABGR00000009.159.12/GWHABGR00000009.159.3/GWHABGR00000009.159.6/GWHABGR00000009.159.9,GWHABGR00000009.159.7	0,1^2-	IR	,3336276^3336594-
evm.TU.chr17.109	GWHABGR00000009.159.12/GWHABGR00000009.159.3/GWHABGR00000009.159.6/GWHABGR00000009.159.9,GWHABGR00000009.159.8	0,1^2-	IR	,3336223^3336510-
evm.TU.chr17.131	GWHABGR00000009.170.1,GWHABGR00000009.170.2	0,1^2-	IR	,3717430^3718176-
evm.TU.chr17.131	GWHABGR00000009.170.1,GWHABGR00000009.170.2	0,1^2-	IR	,3731044^3732642-
evm.TU.chr17.155	GWHABGR00000009.177.2,GWHABGR00000009.177.3	0,1^2-	IR	,4161881^4161984-
evm.TU.chr17.214	GWHABGR00000009.193.3,GWHABGR00000009.193.7	0,1^2-	IR	,5319344^5319537-
evm.TU.chr17.232	GWHABGR00000009.72.5/GWHABGR00000009.72.6,GWHABGR00000009.72.9	0,1^2-	IR	,5740989^5740599-
evm.TU.chr17.327	GWHABGR00000009.97.1,GWHABGR00000009.97.2	0,1^2-	IR	,8761439^8761302-
evm.TU.chr17.472	GWHABGR00000009.127.2,GWHABGR00000009.127.1/GWHABGR00000009.127.3	0,1^2-	IR	,13743630^13743558-
evm.TU.chr18.7	GWHABGR00000010.5.6,GWHABGR00000010.5.5	0,1^2-	IR	,219449^219318-
evm.TU.chr18.7	GWHABGR00000010.5.4,GWHABGR00000010.5.3	0,1^2-	IR	,219605^219231-
evm.TU.chr18.74	GWHABGR00000010.28.16/GWHABGR00000010.28.17,GWHABGR00000010.28.9	0,1^2-	IR	,2656811^2656565-
evm.TU.chr18.74	GWHABGR00000010.28.16/GWHABGR00000010.28.17,GWHABGR00000010.28.18	0,1^2-	IR	,2657035^2656565-
evm.TU.chr18.132	GWHABGR00000010.129.4,GWHABGR00000010.129.2/GWHABGR00000010.129.5	0,1^2-	IR	,4433248^4433447-
evm.TU.chr18.132	GWHABGR00000010.129.4,GWHABGR00000010.129.3/GWHABGR00000010.129.6/GWHABGR00000010.129.7	0,1^2-	IR	,4433248^4433358-
evm.TU.chr18.132	GWHABGR00000010.129.5,GWHABGR00000010.129.4/GWHABGR00000010.129.6/GWHABGR00000010.129.7	0,1^2-	IR	,4435146^4436758-
evm.TU.chr18.132	GWHABGR00000010.129.4,GWHABGR00000010.129.5/GWHABGR00000010.129.7	0,1^2-	IR	,4437371^4437548-
evm.TU.chr18.279	GWHABGR00000010.77.1,evm.model.chr18.279	0,1^2-	IR	,8667808^8664926-
evm.TU.chr18.378	GWHABGR00000010.96.1,GWHABGR00000010.96.7	0,1^2-	IR	,11656400^11655947-
GWHABGR00000010.142	GWHABGR00000010.142.3,GWHABGR00000010.142.7	0,1^2-	IR	,7158124^7158584-
GWHABGR00000010.163	GWHABGR00000010.163.2,GWHABGR00000010.163.3	0,1^2-	IR	,8659630^8659648-
evm.TU.chr19.106	GWHABGR00000011.25.1,GWHABGR00000011.25.3	0,1^2-	IR	,4555221^4554593-
evm.TU.chr19.106	GWHABGR00000011.25.2,GWHABGR00000011.25.3	0,1^2-	IR	,4554152^4552536-
evm.TU.chr19.106	GWHABGR00000011.25.1,GWHABGR00000011.25.3	0,1^2-	IR	,4549824^4548966-
evm.TU.chr19.232	GWHABGR00000011.39.1,evm.model.chr19.232	0,1^2-	IR	,10474628^10474348-
evm.TU.chr2.23	GWHABGR00000012.3.1,evm.model.chr2.23	0,1^2-	IR	,1100703^1099907-
evm.TU.chr2.60	GWHABGR00000012.8.14,GWHABGR00000012.8.10/GWHABGR00000012.8.11/GWHABGR00000012.8.12/GWHABGR00000012.8.13/GWHABGR00000012.8.15/GWHABGR00000012.8.17/GWHABGR00000012.8.18/GWHABGR00000012.8.19/GWHABGR00000012.8.20/GWHABGR00000012.8.21/GWHABGR00000012.8.6/GWHABGR00000012.8.7/GWHABGR00000012.8.8	0,1^2-	IR	,2403167^2402736-
evm.TU.chr2.93	GWHABGR00000012.175.3,GWHABGR00000012.175.4	0,1^2-	IR	,3574140^3574928-
evm.TU.chr2.209	GWHABGR00000012.203.1,GWHABGR00000012.203.2	0,1^2-	IR	,6856814^6858050-
evm.TU.chr2.310	GWHABGR00000012.232.2/GWHABGR00000012.232.3,GWHABGR00000012.232.4	0,1^2-	IR	,10842714^10842783-
evm.TU.chr2.366	GWHABGR00000012.76.5,GWHABGR00000012.76.10/GWHABGR00000012.76.11/GWHABGR00000012.76.8/GWHABGR00000012.76.9	0,1^2-	IR	,13076509^13076428-
evm.TU.chr2.495	GWHABGR00000012.286.2,GWHABGR00000012.286.1/GWHABGR00000012.286.3/GWHABGR00000012.286.4	0,1^2-	IR	,17623084^17624001-
evm.TU.chr2.499	GWHABGR00000012.288.1,GWHABGR00000012.288.2	0,1^2-	IR	,17763075^17763159-
evm.TU.chr2.503	GWHABGR00000012.105.4,GWHABGR00000012.105.5/GWHABGR00000012.105.6	0,1^2-	IR	,17909727^17909657-
evm.TU.chr2.589	GWHABGR00000012.125.1,GWHABGR00000012.125.2	0,1^2-	IR	,20520903^20520704-
evm.TU.chr2.608	GWHABGR00000012.131.2,GWHABGR00000012.131.6/GWHABGR00000012.131.7/GWHABGR00000012.131.8/GWHABGR00000012.131.9	0,1^2-	IR	,21249585^21249333-
evm.TU.chr2.641	GWHABGR00000012.145.1/GWHABGR00000012.145.2/GWHABGR00000012.145.3,GWHABGR00000012.145.5	0,1^2-	IR	,22345224^22345071-
evm.TU.chr2.641	GWHABGR00000012.145.1/GWHABGR00000012.145.2/GWHABGR00000012.145.3,GWHABGR00000012.145.6	0,1^2-	IR	,22345145^22344925-
evm.TU.chr2.641	GWHABGR00000012.145.1/GWHABGR00000012.145.2/GWHABGR00000012.145.3,GWHABGR00000012.145.7	0,1^2-	IR	,22345091^22344774-
evm.TU.chr2.688	GWHABGR00000012.154.2,GWHABGR00000012.154.3	0,1^2-	IR	,24529412^24529236-
evm.TU.chr20.16	GWHABGR00000013.81.1,GWHABGR00000013.81.2	0,1^2-	IR	,450795^451704-
evm.TU.chr20.40	GWHABGR00000013.13.1,evm.model.chr20.40	0,1^2-	IR	,1451690^1450803-
evm.TU.chr20.47	GWHABGR00000013.91.12/GWHABGR00000013.91.13/GWHABGR00000013.91.15/GWHABGR00000013.91.16/GWHABGR00000013.91.3/GWHABGR00000013.91.5/GWHABGR00000013.91.6,GWHABGR00000013.91.21	0,1^2-	IR	,1626225^1626347-
evm.TU.chr20.47	GWHABGR00000013.91.7,GWHABGR00000013.91.10/GWHABGR00000013.91.11/GWHABGR00000013.91.12/GWHABGR00000013.91.13/GWHABGR00000013.91.15/GWHABGR00000013.91.18/GWHABGR00000013.91.19/GWHABGR00000013.91.20/GWHABGR00000013.91.21/GWHABGR00000013.91.22/GWHABGR00000013.91.5/GWHABGR00000013.91.6/GWHABGR00000013.91.9	0,1^2-	IR	,1629159^1629552-
evm.TU.chr20.47	GWHABGR00000013.91.7,GWHABGR00000013.91.14/GWHABGR00000013.91.16	0,1^2-	IR	,1629196^1629552-
evm.TU.chr20.203	GWHABGR00000013.57.5,GWHABGR00000013.57.3/GWHABGR00000013.57.4/GWHABGR00000013.57.6/GWHABGR00000013.57.7/GWHABGR00000013.57.8	0,1^2-	IR	,8317777^8316695-
evm.TU.chr20.203	GWHABGR00000013.57.5/GWHABGR00000013.57.8,GWHABGR00000013.57.3	0,1^2-	IR	,8313540^8313455-
evm.TU.chr20.215	GWHABGR00000013.62.1,GWHABGR00000013.62.2	0,1^2-	IR	,8681218^8681193-
evm.TU.chr20.261	GWHABGR00000013.147.2,GWHABGR00000013.147.3	0,1^2-	IR	,11187857^11187938-
evm.TU.chr21.96	GWHABGR00000014.102.2,GWHABGR00000014.102.3	0,1^2-	IR	,3927107^3929310-
evm.TU.chr21.152	GWHABGR00000014.114.4,GWHABGR00000014.114.6	0,1^2-	IR	,5752665^5752750-
evm.TU.chr21.155	GWHABGR00000014.117.7,GWHABGR00000014.117.14/GWHABGR00000014.117.16	0,1^2-	IR	,5865271^5866633-
evm.TU.chr21.163	GWHABGR00000014.122.11,GWHABGR00000014.122.10/GWHABGR00000014.122.12/GWHABGR00000014.122.13	0,1^2-	IR	,6159514^6159587-
evm.TU.chr21.245	GWHABGR00000014.149.2,GWHABGR00000014.149.3	0,1^2-	IR	,8691452^8691596-
evm.TU.chr21.248	GWHABGR00000014.150.1,GWHABGR00000014.150.2/evm.model.chr21.248	0,1^2-	IR	,8766703^8767757-
evm.TU.chr21.248	GWHABGR00000014.150.1,GWHABGR00000014.150.4	0,1^2-	IR	,8766670^8767881-
evm.TU.chr21.248	GWHABGR00000014.150.2,GWHABGR00000014.150.1/GWHABGR00000014.150.4/evm.model.chr21.248	0,1^2-	IR	,8773762^8774899-
GWHABGR00000014.138	GWHABGR00000014.138.25/GWHABGR00000014.138.6,GWHABGR00000014.138.30	0,1^2-	IR	,7473622^7473701-
GWHABGR00000014.138	GWHABGR00000014.138.10/GWHABGR00000014.138.11/GWHABGR00000014.138.12/GWHABGR00000014.138.14/GWHABGR00000014.138.15/GWHABGR00000014.138.16/GWHABGR00000014.138.17/GWHABGR00000014.138.18/GWHABGR00000014.138.19/GWHABGR00000014.138.20/GWHABGR00000014.138.21/GWHABGR00000014.138.22/GWHABGR00000014.138.23/GWHABGR00000014.138.24/GWHABGR00000014.138.25/GWHABGR00000014.138.26/GWHABGR00000014.138.28/GWHABGR0…	0,1^2-	IR	,7496746^7496859-
GWHABGR00000014.138	GWHABGR00000014.138.10/GWHABGR00000014.138.11/GWHABGR00000014.138.12/GWHABGR00000014.138.14/GWHABGR00000014.138.15/GWHABGR00000014.138.16/GWHABGR00000014.138.17/GWHABGR00000014.138.18/GWHABGR00000014.138.19/GWHABGR00000014.138.20/GWHABGR00000014.138.21/GWHABGR00000014.138.22/GWHABGR00000014.138.23/GWHABGR00000014.138.24/GWHABGR00000014.138.25/GWHABGR00000014.138.26/GWHABGR00000014.138.27/GWHABGR0…	0,1^2-	IR	,7502297^7502414-
GWHABGR00000014.154	GWHABGR00000014.154.1/GWHABGR00000014.154.2,GWHABGR00000014.154.3	0,1^2-	IR	,8882758^8882861-
evm.TU.chr22.40	GWHABGR00000015.11.5,evm.model.chr22.40	0,1^2-	IR	,1190341^1189791-
evm.TU.chr22.57	GWHABGR00000015.161.1,GWHABGR00000015.161.2	0,1^2-	IR	,1558978^1559120-
evm.TU.chr22.110	GWHABGR00000015.36.42,GWHABGR00000015.36.95	0,1^2-	IR	,3420401^3420173-
evm.TU.chr22.110	GWHABGR00000015.36.18/GWHABGR00000015.36.21/GWHABGR00000015.36.37,GWHABGR00000015.36.39	0,1^2-	IR	,3420006^3419102-
evm.TU.chr22.110	GWHABGR00000015.36.18/GWHABGR00000015.36.21/GWHABGR00000015.36.37,GWHABGR00000015.36.42	0,1^2-	IR	,3420108^3419102-
evm.TU.chr22.110	GWHABGR00000015.36.18/GWHABGR00000015.36.21/GWHABGR00000015.36.37,GWHABGR00000015.36.100/GWHABGR00000015.36.34/GWHABGR00000015.36.38/GWHABGR00000015.36.64/GWHABGR00000015.36.65/GWHABGR00000015.36.66/GWHABGR00000015.36.67/GWHABGR00000015.36.89/GWHABGR00000015.36.90/GWHABGR00000015.36.91/GWHABGR00000015.36.92/GWHABGR00000015.36.93/GWHABGR00000015.36.94/GWHABGR00000015.36.96/GWHABGR00000015.36.97/GW…	0,1^2-	IR	,3420401^3419102-
evm.TU.chr22.110	GWHABGR00000015.36.35/GWHABGR00000015.36.37/GWHABGR00000015.36.64/GWHABGR00000015.36.95,GWHABGR00000015.36.100	0,1^2-	IR	,3418699^3418532-
evm.TU.chr22.110	GWHABGR00000015.36.35/GWHABGR00000015.36.37/GWHABGR00000015.36.64/GWHABGR00000015.36.95,GWHABGR00000015.36.90	0,1^2-	IR	,3418738^3418629-
evm.TU.chr22.110	GWHABGR00000015.36.35/GWHABGR00000015.36.37/GWHABGR00000015.36.64/GWHABGR00000015.36.95,GWHABGR00000015.36.93	0,1^2-	IR	,3418747^3418629-
evm.TU.chr22.110	GWHABGR00000015.36.35/GWHABGR00000015.36.37/GWHABGR00000015.36.64/GWHABGR00000015.36.95,GWHABGR00000015.36.96	0,1^2-	IR	,3418765^3418629-
evm.TU.chr22.110	GWHABGR00000015.36.35/GWHABGR00000015.36.37/GWHABGR00000015.36.64/GWHABGR00000015.36.95,GWHABGR00000015.36.98	0,1^2-	IR	,3418693^3418584-
evm.TU.chr22.110	GWHABGR00000015.36.35/GWHABGR00000015.36.37/GWHABGR00000015.36.64/GWHABGR00000015.36.95,GWHABGR00000015.36.99	0,1^2-	IR	,3418684^3418575-
evm.TU.chr22.110	GWHABGR00000015.36.35/GWHABGR00000015.36.37/GWHABGR00000015.36.64/GWHABGR00000015.36.95,GWHABGR00000015.36.94	0,1^2-	IR	,3418729^3418602-
evm.TU.chr22.110	GWHABGR00000015.36.35/GWHABGR00000015.36.37/GWHABGR00000015.36.64/GWHABGR00000015.36.95,GWHABGR00000015.36.89	0,1^2-	IR	,3418828^3418629-
evm.TU.chr22.110	GWHABGR00000015.36.35/GWHABGR00000015.36.37/GWHABGR00000015.36.64/GWHABGR00000015.36.95,GWHABGR00000015.36.91	0,1^2-	IR	,3418828^3418593-
evm.TU.chr22.110	GWHABGR00000015.36.35/GWHABGR00000015.36.37/GWHABGR00000015.36.64/GWHABGR00000015.36.95,GWHABGR00000015.36.92	0,1^2-	IR	,3418828^3418584-
evm.TU.chr22.110	GWHABGR00000015.36.35/GWHABGR00000015.36.37/GWHABGR00000015.36.64/GWHABGR00000015.36.95,GWHABGR00000015.36.97	0,1^2-	IR	,3418828^3418620-
evm.TU.chr22.110	GWHABGR00000015.36.41,GWHABGR00000015.36.65	0,1^2-	IR	,3419041^3418865-
evm.TU.chr22.110	GWHABGR00000015.36.41,GWHABGR00000015.36.64/GWHABGR00000015.36.95	0,1^2-	IR	,3419041^3418883-
evm.TU.chr22.110	GWHABGR00000015.36.20/GWHABGR00000015.36.66,GWHABGR00000015.36.94	0,1^2-	IR	,3418442^3417487-
evm.TU.chr22.110	GWHABGR00000015.36.39/GWHABGR00000015.36.9,GWHABGR00000015.36.95	0,1^2-	IR	,3418442^3417487-
evm.TU.chr22.110	GWHABGR00000015.36.39/GWHABGR00000015.36.9,GWHABGR00000015.36.66	0,1^2-	IR	,3418819^3418602-
evm.TU.chr22.109	GWHABGR00000015.36.29/GWHABGR00000015.36.43/GWHABGR00000015.36.44/GWHABGR00000015.36.54,GWHABGR00000015.36.32/GWHABGR00000015.36.46/GWHABGR00000015.36.60/GWHABGR00000015.36.63/GWHABGR00000015.36.73/GWHABGR00000015.36.74/GWHABGR00000015.36.82/GWHABGR00000015.36.84/GWHABGR00000015.36.86/GWHABGR00000015.36.88	0,1^2-	IR	,3403380^3402150-
evm.TU.chr22.109	GWHABGR00000015.36.30/GWHABGR00000015.36.50/GWHABGR00000015.36.78/GWHABGR00000015.36.81/GWHABGR00000015.36.85,GWHABGR00000015.36.72	0,1^2-	IR	,3386724^3385959-
evm.TU.chr22.109	GWHABGR00000015.36.25/GWHABGR00000015.36.48/GWHABGR00000015.36.52,GWHABGR00000015.36.80/GWHABGR00000015.36.83	0,1^2-	IR	,3386724^3385959-
evm.TU.chr22.109	GWHABGR00000015.36.53/GWHABGR00000015.36.87,GWHABGR00000015.36.70	0,1^2-	IR	,3386724^3385959-
evm.TU.chr22.109	GWHABGR00000015.36.47/GWHABGR00000015.36.51/GWHABGR00000015.36.59,GWHABGR00000015.36.71	0,1^2-	IR	,3386724^3385959-
evm.TU.chr22.109	GWHABGR00000015.36.62,GWHABGR00000015.36.78/GWHABGR00000015.36.81/GWHABGR00000015.36.85	0,1^2-	IR	,3385868^3385643-
evm.TU.chr22.109	GWHABGR00000015.36.23,GWHABGR00000015.36.80	0,1^2-	IR	,3385868^3385643-
evm.TU.chr22.110	GWHABGR00000015.36.15/GWHABGR00000015.36.16/GWHABGR00000015.36.29/GWHABGR00000015.36.46/GWHABGR00000015.36.48/GWHABGR00000015.36.49/GWHABGR00000015.36.50/GWHABGR00000015.36.53/GWHABGR00000015.36.57/GWHABGR00000015.36.58/GWHABGR00000015.36.59/GWHABGR00000015.36.60/GWHABGR00000015.36.61/GWHABGR00000015.36.70/GWHABGR00000015.36.71/GWHABGR00000015.36.72/GWHABGR00000015.36.79/GWHABGR00000015.36.83,GWH…	0,1^2-	IR	,3385525^3385398-
evm.TU.chr22.110	GWHABGR00000015.36.15/GWHABGR00000015.36.16/GWHABGR00000015.36.29/GWHABGR00000015.36.46/GWHABGR00000015.36.48/GWHABGR00000015.36.49/GWHABGR00000015.36.50/GWHABGR00000015.36.53/GWHABGR00000015.36.57/GWHABGR00000015.36.58/GWHABGR00000015.36.59/GWHABGR00000015.36.60/GWHABGR00000015.36.61/GWHABGR00000015.36.70/GWHABGR00000015.36.71/GWHABGR00000015.36.72/GWHABGR00000015.36.79/GWHABGR00000015.36.83,GWH…	0,1^2-	IR	,3385525^3385416-
evm.TU.chr22.110	GWHABGR00000015.36.15/GWHABGR00000015.36.16/GWHABGR00000015.36.29/GWHABGR00000015.36.46/GWHABGR00000015.36.48/GWHABGR00000015.36.49/GWHABGR00000015.36.50/GWHABGR00000015.36.53/GWHABGR00000015.36.57/GWHABGR00000015.36.58/GWHABGR00000015.36.59/GWHABGR00000015.36.60/GWHABGR00000015.36.61/GWHABGR00000015.36.70/GWHABGR00000015.36.71/GWHABGR00000015.36.72/GWHABGR00000015.36.79/GWHABGR00000015.36.83,GWH…	0,1^2-	IR	,3385525^3385407-
evm.TU.chr22.110	GWHABGR00000015.36.15/GWHABGR00000015.36.16/GWHABGR00000015.36.29/GWHABGR00000015.36.46/GWHABGR00000015.36.48/GWHABGR00000015.36.49/GWHABGR00000015.36.50/GWHABGR00000015.36.53/GWHABGR00000015.36.57/GWHABGR00000015.36.58/GWHABGR00000015.36.59/GWHABGR00000015.36.60/GWHABGR00000015.36.61/GWHABGR00000015.36.70/GWHABGR00000015.36.71/GWHABGR00000015.36.72/GWHABGR00000015.36.79/GWHABGR00000015.36.83,GWH…	0,1^2-	IR	,3385525^3385362-
evm.TU.chr22.110	GWHABGR00000015.36.15/GWHABGR00000015.36.16/GWHABGR00000015.36.29/GWHABGR00000015.36.46/GWHABGR00000015.36.48/GWHABGR00000015.36.49/GWHABGR00000015.36.50/GWHABGR00000015.36.53/GWHABGR00000015.36.57/GWHABGR00000015.36.58/GWHABGR00000015.36.59/GWHABGR00000015.36.60/GWHABGR00000015.36.61/GWHABGR00000015.36.70/GWHABGR00000015.36.71/GWHABGR00000015.36.72/GWHABGR00000015.36.79/GWHABGR00000015.36.83,GWH…	0,1^2-	IR	,3385525^3385353-
evm.TU.chr22.110	GWHABGR00000015.36.15/GWHABGR00000015.36.16/GWHABGR00000015.36.29/GWHABGR00000015.36.46/GWHABGR00000015.36.48/GWHABGR00000015.36.49/GWHABGR00000015.36.50/GWHABGR00000015.36.53/GWHABGR00000015.36.57/GWHABGR00000015.36.58/GWHABGR00000015.36.59/GWHABGR00000015.36.60/GWHABGR00000015.36.61/GWHABGR00000015.36.70/GWHABGR00000015.36.71/GWHABGR00000015.36.72/GWHABGR00000015.36.79/GWHABGR00000015.36.83,GWH…	0,1^2-	IR	,3385525^3385380-
evm.TU.chr22.109	GWHABGR00000015.36.26,GWHABGR00000015.36.58/GWHABGR00000015.36.61/GWHABGR00000015.36.70/GWHABGR00000015.36.71/GWHABGR00000015.36.72/GWHABGR00000015.36.83	0,1^2-	IR	,3385868^3385643-
evm.TU.chr22.109	GWHABGR00000015.36.22,GWHABGR00000015.36.49	0,1^2-	IR	,3385868^3385643-
evm.TU.chr22.109	GWHABGR00000015.36.28,GWHABGR00000015.36.62	0,1^2-	IR	,3385525^3385398-
evm.TU.chr22.109	GWHABGR00000015.36.28,GWHABGR00000015.36.50	0,1^2-	IR	,3385868^3385643-
evm.TU.chr22.109	GWHABGR00000015.36.31,GWHABGR00000015.36.53	0,1^2-	IR	,3385868^3385643-
evm.TU.chr22.109	GWHABGR00000015.36.30/GWHABGR00000015.36.32,GWHABGR00000015.36.80	0,1^2-	IR	,3385252^3384402-
evm.TU.chr22.109	GWHABGR00000015.36.30/GWHABGR00000015.36.32,GWHABGR00000015.36.50/GWHABGR00000015.36.58/GWHABGR00000015.36.59/GWHABGR00000015.36.83	0,1^2-	IR	,3385224^3384402-
evm.TU.chr22.109	GWHABGR00000015.36.17/GWHABGR00000015.36.33,GWHABGR00000015.36.30	0,1^2-	IR	,3385868^3385643-
evm.TU.chr22.109	GWHABGR00000015.36.25/GWHABGR00000015.36.4,GWHABGR00000015.36.52	0,1^2-	IR	,3385252^3384402-
evm.TU.chr22.109	GWHABGR00000015.36.25/GWHABGR00000015.36.4,GWHABGR00000015.36.49/GWHABGR00000015.36.53/GWHABGR00000015.36.70/GWHABGR00000015.36.71/GWHABGR00000015.36.72	0,1^2-	IR	,3385224^3384402-
evm.TU.chr22.109	GWHABGR00000015.36.13,GWHABGR00000015.36.26	0,1^2-	IR	,3385224^3384402-
evm.TU.chr22.109	GWHABGR00000015.36.14,GWHABGR00000015.36.25	0,1^2-	IR	,3385868^3385643-
evm.TU.chr22.111	GWHABGR00000015.37.3/GWHABGR00000015.37.6,GWHABGR00000015.37.10/GWHABGR00000015.37.11/GWHABGR00000015.37.13/GWHABGR00000015.37.14/GWHABGR00000015.37.15/GWHABGR00000015.37.16/GWHABGR00000015.37.17/GWHABGR00000015.37.5/GWHABGR00000015.37.8	0,1^2-	IR	,3436626^3436163-
evm.TU.chr22.111	GWHABGR00000015.37.4,GWHABGR00000015.37.10	0,1^2-	IR	,3436072^3435730-
evm.TU.chr22.123	GWHABGR00000015.43.1,GWHABGR00000015.43.2	0,1^2-	IR	,3706494^3706175-
evm.TU.chr22.123	GWHABGR00000015.43.1,GWHABGR00000015.43.2	0,1^2-	IR	,3705006^3704137-
evm.TU.chr22.123	GWHABGR00000015.43.3,GWHABGR00000015.43.4	0,1^2-	IR	,3706494^3706175-
evm.TU.chr22.145	GWHABGR00000015.183.2/GWHABGR00000015.183.3,GWHABGR00000015.183.5	0,1^2-	IR	,4412031^4412220-
evm.TU.chr22.145	GWHABGR00000015.183.2/GWHABGR00000015.183.3,GWHABGR00000015.183.6	0,1^2-	IR	,4411800^4412076-
evm.TU.chr22.179	GWHABGR00000015.60.3,GWHABGR00000015.60.2/GWHABGR00000015.60.6/GWHABGR00000015.60.9	0,1^2-	IR	,5755263^5755160-
evm.TU.chr22.231	GWHABGR00000015.71.10/GWHABGR00000015.71.4/GWHABGR00000015.71.5/GWHABGR00000015.71.6/GWHABGR00000015.71.7/GWHABGR00000015.71.8,GWHABGR00000015.71.11	0,1^2-	IR	,7507965^7507838-
evm.TU.chr22.231	GWHABGR00000015.71.10/GWHABGR00000015.71.4/GWHABGR00000015.71.5/GWHABGR00000015.71.6/GWHABGR00000015.71.7/GWHABGR00000015.71.8,GWHABGR00000015.71.12	0,1^2-	IR	,7507979^7507819-
evm.TU.chr22.231	GWHABGR00000015.71.4/GWHABGR00000015.71.5/GWHABGR00000015.71.6,GWHABGR00000015.71.7	0,1^2-	IR	,7504808^7504587-
evm.TU.chr22.232	GWHABGR00000015.210.2,GWHABGR00000015.210.3	0,1^2-	IR	,7525747^7526223-
evm.TU.chr22.385	GWHABGR00000015.255.3/GWHABGR00000015.255.4,GWHABGR00000015.255.2/GWHABGR00000015.255.5	0,1^2-	IR	,12675455^12676528-
evm.TU.chr22.385	GWHABGR00000015.255.3,GWHABGR00000015.255.4/GWHABGR00000015.255.5	0,1^2-	IR	,12679886^12681333-
evm.TU.chr22.397	GWHABGR00000015.122.7,GWHABGR00000015.122.3	0,1^2-	IR	,12915731^12915664-
evm.TU.chr22.397	GWHABGR00000015.122.4,GWHABGR00000015.122.10/GWHABGR00000015.122.11/GWHABGR00000015.122.2/GWHABGR00000015.122.5/GWHABGR00000015.122.6/GWHABGR00000015.122.7/GWHABGR00000015.122.8/GWHABGR00000015.122.9	0,1^2-	IR	,12912411^12912148-
evm.TU.chr22.416	GWHABGR00000015.269.1,GWHABGR00000015.269.2	0,1^2-	IR	,13151934^13152087-
GWHABGR00000015.248	GWHABGR00000015.248.4,GWHABGR00000015.248.5/GWHABGR00000015.248.6/GWHABGR00000015.248.7	0,1^2-	IR	,11536253^11538091-
GWHABGR00000015.274	GWHABGR00000015.274.1,GWHABGR00000015.274.2	0,1^2-	IR	,13629403^13629411-
evm.TU.chr23.33	GWHABGR00000016.128.1,GWHABGR00000016.128.2/GWHABGR00000016.128.3/GWHABGR00000016.128.4/GWHABGR00000016.128.5	0,1^2-	IR	,1271856^1271936-
evm.TU.chr23.33	GWHABGR00000016.128.3,GWHABGR00000016.128.4	0,1^2-	IR	,1275118^1275498-
evm.TU.chr23.38	GWHABGR00000016.130.2,GWHABGR00000016.130.1/GWHABGR00000016.130.3	0,1^2-	IR	,1341458^1341532-
evm.TU.chr23.103	GWHABGR00000016.31.1,GWHABGR00000016.31.2	0,1^2-	IR	,3131657^3131287-
evm.TU.chr23.135	GWHABGR00000016.39.1/GWHABGR00000016.39.2/GWHABGR00000016.39.4/GWHABGR00000016.39.5,GWHABGR00000016.39.8	0,1^2-	IR	,3945736^3945570-
evm.TU.chr23.138	GWHABGR00000016.152.1,GWHABGR00000016.152.2	0,1^2-	IR	,3983314^3984077-
evm.TU.chr23.138	GWHABGR00000016.152.1,GWHABGR00000016.152.3	0,1^2-	IR	,3983314^3984149-
evm.TU.chr23.220	GWHABGR00000016.181.1,GWHABGR00000016.181.2/GWHABGR00000016.181.3/GWHABGR00000016.181.4	0,1^2-	IR	,6431543^6432425-
evm.TU.chr23.232	GWHABGR00000016.72.7,GWHABGR00000016.72.24	0,1^2-	IR	,6863749^6863256-
evm.TU.chr23.232	GWHABGR00000016.72.7,GWHABGR00000016.72.25	0,1^2-	IR	,6863907^6863792-
evm.TU.chr23.232	GWHABGR00000016.72.6,GWHABGR00000016.72.18	0,1^2-	IR	,6863849^6863577-
evm.TU.chr23.232	GWHABGR00000016.72.6,GWHABGR00000016.72.19	0,1^2-	IR	,6863724^6863585-
evm.TU.chr23.232	GWHABGR00000016.72.6,GWHABGR00000016.72.20	0,1^2-	IR	,6863997^6863000-
evm.TU.chr23.232	GWHABGR00000016.72.6,GWHABGR00000016.72.21	0,1^2-	IR	,6863975^6863289-
evm.TU.chr23.232	GWHABGR00000016.72.6,GWHABGR00000016.72.22	0,1^2-	IR	,6863566^6863424-
evm.TU.chr23.232	GWHABGR00000016.72.6,GWHABGR00000016.72.23	0,1^2-	IR	,6863092^6862973-
evm.TU.chr23.232	GWHABGR00000016.72.3,GWHABGR00000016.72.10	0,1^2-	IR	,6863414^6862566-
evm.TU.chr23.232	GWHABGR00000016.72.3,GWHABGR00000016.72.11	0,1^2-	IR	,6863706^6863005-
evm.TU.chr23.232	GWHABGR00000016.72.3,GWHABGR00000016.72.13	0,1^2-	IR	,6863783^6863109-
evm.TU.chr23.232	GWHABGR00000016.72.3,GWHABGR00000016.72.14	0,1^2-	IR	,6863743^6863422-
evm.TU.chr23.232	GWHABGR00000016.72.3,GWHABGR00000016.72.15	0,1^2-	IR	,6863361^6863257-
evm.TU.chr23.232	GWHABGR00000016.72.3,GWHABGR00000016.72.16	0,1^2-	IR	,6863717^6863333-
evm.TU.chr23.232	GWHABGR00000016.72.3,GWHABGR00000016.72.17	0,1^2-	IR	,6863694^6863591-
evm.TU.chr23.232	GWHABGR00000016.72.3,GWHABGR00000016.72.9	0,1^2-	IR	,6863967^6863434-
evm.TU.chr23.232	GWHABGR00000016.72.3,GWHABGR00000016.72.12	0,1^2-	IR	,6863936^6863656-
evm.TU.chr23.232	GWHABGR00000016.72.4,GWHABGR00000016.72.8	0,1^2-	IR	,6863556^6862989-
evm.TU.chr23.255	GWHABGR00000016.79.1/GWHABGR00000016.79.2/GWHABGR00000016.79.3/GWHABGR00000016.79.4/GWHABGR00000016.79.5,GWHABGR00000016.79.6	0,1^2-	IR	,7738041^7737937-
GWHABGR00000016.133	GWHABGR00000016.133.12/GWHABGR00000016.133.13/GWHABGR00000016.133.14/GWHABGR00000016.133.15/GWHABGR00000016.133.16/GWHABGR00000016.133.18/GWHABGR00000016.133.6/GWHABGR00000016.133.7/GWHABGR00000016.133.9,GWHABGR00000016.133.17	0,1^2-	IR	,1550790^1550902-
GWHABGR00000016.191	GWHABGR00000016.191.1,GWHABGR00000016.191.2	0,1^2-	IR	,7497502^7497535-
GWHABGR00000016.99	GWHABGR00000016.99.1,GWHABGR00000016.99.2	0,1^2-	IR	,9653145^9653126-
evm.TU.chr24.10	GWHABGR00000017.3.1,GWHABGR00000017.3.2	0,1^2-	IR	,223248^221700-
evm.TU.chr24.44	GWHABGR00000017.114.3,GWHABGR00000017.114.5	0,1^2-	IR	,1752084^1753397-
evm.TU.chr24.170	GWHABGR00000017.41.1,GWHABGR00000017.41.2	0,1^2-	IR	,5752220^5752135-
evm.TU.chr24.249	GWHABGR00000017.56.2,GWHABGR00000017.56.5	0,1^2-	IR	,8252969^8252863-
evm.TU.chr24.339	GWHABGR00000017.173.1,GWHABGR00000017.173.2	0,1^2-	IR	,10488041^10490017-
evm.TU.chr24.372	GWHABGR00000017.87.3,GWHABGR00000017.87.4	0,1^2-	IR	,11580371^11579788-
GWHABGR00000017.97	GWHABGR00000017.97.2/GWHABGR00000017.97.3/GWHABGR00000017.97.4,GWHABGR00000017.97.1/GWHABGR00000017.97.5/GWHABGR00000017.97.6	0,1^2-	IR	,12943687^12943571-
GWHABGR00000017.98	GWHABGR00000017.98.2,GWHABGR00000017.98.3/GWHABGR00000017.98.4	0,1^2-	IR	,12963426^12961475-
evm.TU.chr25.27	GWHABGR00000018.77.3,GWHABGR00000018.77.7	0,1^2-	IR	,1238424^1238859-
evm.TU.chr25.27	GWHABGR00000018.77.1,GWHABGR00000018.77.4	0,1^2-	IR	,1237676^1237793-
evm.TU.chr25.27	GWHABGR00000018.77.1,GWHABGR00000018.77.5	0,1^2-	IR	,1237521^1237748-
evm.TU.chr25.53	GWHABGR00000018.7.2,GWHABGR00000018.7.1/GWHABGR00000018.7.3	0,1^2-	IR	,2321384^2320690-
evm.TU.chr25.53	GWHABGR00000018.7.2,GWHABGR00000018.7.4	0,1^2-	IR	,2321399^2320535-
evm.TU.chr25.53	GWHABGR00000018.7.1,GWHABGR00000018.7.3	0,1^2-	IR	,2310470^2310186-
evm.TU.chr25.75	GWHABGR00000018.90.3,GWHABGR00000018.90.5	0,1^2-	IR	,3407202^3407431-
evm.TU.chr25.156	GWHABGR00000018.35.2,GWHABGR00000018.35.1	0,1^2-	IR	,7252721^7250194-
evm.TU.chr25.186	GWHABGR00000018.127.2,GWHABGR00000018.127.3	0,1^2-	IR	,8467297^8467377-
evm.TU.chr25.302	GWHABGR00000018.67.2,GWHABGR00000018.67.7	0,1^2-	IR	,12857252^12857056-
evm.TU.chr25.302	GWHABGR00000018.67.2,GWHABGR00000018.67.3/GWHABGR00000018.67.5/GWHABGR00000018.67.6/GWHABGR00000018.67.7	0,1^2-	IR	,12827125^12827051-
evm.TU.chr26.12	GWHABGR00000019.1.10/GWHABGR00000019.1.11/GWHABGR00000019.1.13/GWHABGR00000019.1.15/GWHABGR00000019.1.16/GWHABGR00000019.1.17/GWHABGR00000019.1.21/GWHABGR00000019.1.8/GWHABGR00000019.1.9,GWHABGR00000019.1.14	0,1^2-	IR	,38101^37830-
evm.TU.chr26.12	GWHABGR00000019.1.9,GWHABGR00000019.1.8	0,1^2-	IR	,36009^34927-
evm.TU.chr26.34	GWHABGR00000019.78.2,GWHABGR00000019.78.3/evm.model.chr26.34	0,1^2-	IR	,1355649^1356228-
evm.TU.chr26.38	GWHABGR00000019.11.12,GWHABGR00000019.11.20	0,1^2-	IR	,1409400^1408622-
evm.TU.chr26.38	GWHABGR00000019.11.12,GWHABGR00000019.11.22	0,1^2-	IR	,1409274^1408588-
evm.TU.chr26.38	GWHABGR00000019.11.12,GWHABGR00000019.11.10/GWHABGR00000019.11.13/GWHABGR00000019.11.14/GWHABGR00000019.11.15/GWHABGR00000019.11.16/GWHABGR00000019.11.18/GWHABGR00000019.11.19/evm.model.chr26.38	0,1^2-	IR	,1409274^1408638-
evm.TU.chr26.38	GWHABGR00000019.11.4,GWHABGR00000019.11.11	0,1^2-	IR	,1410110^1408640-
evm.TU.chr26.38	GWHABGR00000019.11.4,GWHABGR00000019.11.12	0,1^2-	IR	,1410050^1409428-
evm.TU.chr26.38	GWHABGR00000019.11.8,GWHABGR00000019.11.10/GWHABGR00000019.11.13/GWHABGR00000019.11.14/GWHABGR00000019.11.15/GWHABGR00000019.11.16/GWHABGR00000019.11.17/GWHABGR00000019.11.18/GWHABGR00000019.11.19/GWHABGR00000019.11.5/GWHABGR00000019.11.9/evm.model.chr26.38	0,1^2-	IR	,1408475^1406840-
evm.TU.chr26.38	GWHABGR00000019.11.8,GWHABGR00000019.11.21	0,1^2-	IR	,1408508^1406822-
evm.TU.chr26.38	GWHABGR00000019.11.4,GWHABGR00000019.11.11/GWHABGR00000019.11.12/GWHABGR00000019.11.13/GWHABGR00000019.11.14/GWHABGR00000019.11.15/GWHABGR00000019.11.16/GWHABGR00000019.11.17/GWHABGR00000019.11.18/GWHABGR00000019.11.19/GWHABGR00000019.11.2/GWHABGR00000019.11.20/GWHABGR00000019.11.21/GWHABGR00000019.11.22/GWHABGR00000019.11.5/GWHABGR00000019.11.6/GWHABGR00000019.11.8/GWHABGR00000019.11.9/evm.model…	0,1^2-	IR	,1405552^1403906-
evm.TU.chr26.38	GWHABGR00000019.11.3,GWHABGR00000019.11.13/GWHABGR00000019.11.17/GWHABGR00000019.11.18/GWHABGR00000019.11.5/GWHABGR00000019.11.8/GWHABGR00000019.11.9	0,1^2-	IR	,1403805^1403722-
evm.TU.chr26.105	GWHABGR00000019.85.6,GWHABGR00000019.85.4	0,1^2-	IR	,4068654^4070023-
evm.TU.chr26.105	GWHABGR00000019.85.6,GWHABGR00000019.85.5/GWHABGR00000019.85.7/GWHABGR00000019.85.8	0,1^2-	IR	,4068654^4069355-
evm.TU.chr26.114	GWHABGR00000019.88.3,GWHABGR00000019.88.4	0,1^2-	IR	,4215621^4218529-
evm.TU.chr26.117	GWHABGR00000019.23.2,GWHABGR00000019.23.3	0,1^2-	IR	,4248802^4248135-
evm.TU.chr26.120	GWHABGR00000019.24.1,GWHABGR00000019.24.2	0,1^2-	IR	,4296705^4295866-
evm.TU.chr26.120	GWHABGR00000019.24.1,GWHABGR00000019.24.2	0,1^2-	IR	,4293958^4293879-
evm.TU.chr26.193	GWHABGR00000019.39.2,GWHABGR00000019.39.3	0,1^2-	IR	,6702421^6701930-
evm.TU.chr26.231	GWHABGR00000019.115.3,GWHABGR00000019.115.2/GWHABGR00000019.115.6/GWHABGR00000019.115.7/evm.model.chr26.231	0,1^2-	IR	,8213230^8214993-
evm.TU.chr26.382	GWHABGR00000019.64.4,GWHABGR00000019.64.6	0,1^2-	IR	,13192498^13192362-
evm.TU.chr26.382	GWHABGR00000019.64.4,GWHABGR00000019.64.7	0,1^2-	IR	,13194729^13192987-
GWHABGR00000019.120	GWHABGR00000019.120.11/GWHABGR00000019.120.6,GWHABGR00000019.120.12	0,1^2-	IR	,9008923^9008981-
GWHABGR00000019.120	GWHABGR00000019.120.7,GWHABGR00000019.120.10	0,1^2-	IR	,9011812^9011924-
evm.TU.chr27.27	GWHABGR00000020.4.1,GWHABGR00000020.4.2	0,1^2-	IR	,687192^687113-
evm.TU.chr27.28	GWHABGR00000020.103.1,GWHABGR00000020.103.2	0,1^2-	IR	,717899^718297-
evm.TU.chr27.114	GWHABGR00000020.131.2,GWHABGR00000020.131.3	0,1^2-	IR	,3197588^3197730-
evm.TU.chr27.188	GWHABGR00000020.45.1/GWHABGR00000020.45.2/GWHABGR00000020.45.3/GWHABGR00000020.45.4/GWHABGR00000020.45.5/GWHABGR00000020.45.6/GWHABGR00000020.45.7/GWHABGR00000020.45.8/GWHABGR00000020.45.9,GWHABGR00000020.45.10	0,1^2-	IR	,6063103^6062994-
evm.TU.chr27.258	GWHABGR00000020.179.9,GWHABGR00000020.179.11/GWHABGR00000020.179.12/GWHABGR00000020.179.5/GWHABGR00000020.179.7	0,1^2-	IR	,9037870^9038001-
evm.TU.chr27.258	GWHABGR00000020.179.6,GWHABGR00000020.179.10/GWHABGR00000020.179.13/GWHABGR00000020.179.14/GWHABGR00000020.179.15/GWHABGR00000020.179.16	0,1^2-	IR	,9037870^9038001-
evm.TU.chr27.258	GWHABGR00000020.179.10,GWHABGR00000020.179.11/GWHABGR00000020.179.12/GWHABGR00000020.179.14/GWHABGR00000020.179.15/GWHABGR00000020.179.16/GWHABGR00000020.179.5/GWHABGR00000020.179.6/GWHABGR00000020.179.9	0,1^2-	IR	,9039162^9039238-
evm.TU.chr27.258	GWHABGR00000020.179.10,GWHABGR00000020.179.13/GWHABGR00000020.179.7/GWHABGR00000020.179.8	0,1^2-	IR	,9039158^9039238-
evm.TU.chr27.270	GWHABGR00000020.182.14/GWHABGR00000020.182.15/GWHABGR00000020.182.17/GWHABGR00000020.182.19/GWHABGR00000020.182.2/GWHABGR00000020.182.21/GWHABGR00000020.182.22/GWHABGR00000020.182.23/GWHABGR00000020.182.24/GWHABGR00000020.182.28/GWHABGR00000020.182.29/GWHABGR00000020.182.31/GWHABGR00000020.182.32/GWHABGR00000020.182.33/GWHABGR00000020.182.34/GWHABGR00000020.182.35/GWHABGR00000020.182.36/GWHABGR00…	0,1^2-	IR	,9319510^9319661-
evm.TU.chr27.270	GWHABGR00000020.182.2/GWHABGR00000020.182.21/GWHABGR00000020.182.22/GWHABGR00000020.182.26/GWHABGR00000020.182.30/GWHABGR00000020.182.32/GWHABGR00000020.182.43/GWHABGR00000020.182.5/GWHABGR00000020.182.7/GWHABGR00000020.182.8/evm.model.chr27.270,GWHABGR00000020.182.34	0,1^2-	IR	,9320153^9320397-
evm.TU.chr27.270	GWHABGR00000020.182.2/GWHABGR00000020.182.21/GWHABGR00000020.182.22/GWHABGR00000020.182.26/GWHABGR00000020.182.30/GWHABGR00000020.182.32/GWHABGR00000020.182.43/GWHABGR00000020.182.5/GWHABGR00000020.182.7/GWHABGR00000020.182.8/evm.model.chr27.270,GWHABGR00000020.182.35	0,1^2-	IR	,9320097^9320251-
evm.TU.chr27.270	GWHABGR00000020.182.2/GWHABGR00000020.182.21/GWHABGR00000020.182.22/GWHABGR00000020.182.26/GWHABGR00000020.182.30/GWHABGR00000020.182.32/GWHABGR00000020.182.43/GWHABGR00000020.182.5/GWHABGR00000020.182.7/GWHABGR00000020.182.8/evm.model.chr27.270,GWHABGR00000020.182.36	0,1^2-	IR	,9320196^9320320-
evm.TU.chr27.270	GWHABGR00000020.182.2/GWHABGR00000020.182.21/GWHABGR00000020.182.22/GWHABGR00000020.182.26/GWHABGR00000020.182.30/GWHABGR00000020.182.32/GWHABGR00000020.182.43/GWHABGR00000020.182.5/GWHABGR00000020.182.7/GWHABGR00000020.182.8/evm.model.chr27.270,GWHABGR00000020.182.37	0,1^2-	IR	,9320091^9320128-
evm.TU.chr27.270	GWHABGR00000020.182.2/GWHABGR00000020.182.21/GWHABGR00000020.182.22/GWHABGR00000020.182.26/GWHABGR00000020.182.30/GWHABGR00000020.182.32/GWHABGR00000020.182.43/GWHABGR00000020.182.5/GWHABGR00000020.182.7/GWHABGR00000020.182.8/evm.model.chr27.270,GWHABGR00000020.182.38	0,1^2-	IR	,9320280^9320413-
evm.TU.chr27.270	GWHABGR00000020.182.2/GWHABGR00000020.182.21/GWHABGR00000020.182.22/GWHABGR00000020.182.26/GWHABGR00000020.182.30/GWHABGR00000020.182.32/GWHABGR00000020.182.43/GWHABGR00000020.182.5/GWHABGR00000020.182.7/GWHABGR00000020.182.8/evm.model.chr27.270,GWHABGR00000020.182.41	0,1^2-	IR	,9320131^9320236-
evm.TU.chr27.270	GWHABGR00000020.182.2/GWHABGR00000020.182.21/GWHABGR00000020.182.22/GWHABGR00000020.182.26/GWHABGR00000020.182.30/GWHABGR00000020.182.32/GWHABGR00000020.182.43/GWHABGR00000020.182.5/GWHABGR00000020.182.7/GWHABGR00000020.182.8/evm.model.chr27.270,GWHABGR00000020.182.42	0,1^2-	IR	,9320163^9320362-
evm.TU.chr27.270	GWHABGR00000020.182.2/GWHABGR00000020.182.21/GWHABGR00000020.182.22/GWHABGR00000020.182.26/GWHABGR00000020.182.30/GWHABGR00000020.182.32/GWHABGR00000020.182.43/GWHABGR00000020.182.5/GWHABGR00000020.182.7/GWHABGR00000020.182.8/evm.model.chr27.270,GWHABGR00000020.182.40	0,1^2-	IR	,9320137^9320262-
evm.TU.chr27.270	GWHABGR00000020.182.2/GWHABGR00000020.182.21/GWHABGR00000020.182.22/GWHABGR00000020.182.26/GWHABGR00000020.182.30/GWHABGR00000020.182.32/GWHABGR00000020.182.43/GWHABGR00000020.182.5/GWHABGR00000020.182.7/GWHABGR00000020.182.8/evm.model.chr27.270,GWHABGR00000020.182.39	0,1^2-	IR	,9320117^9320314-
evm.TU.chr27.270	GWHABGR00000020.182.1/GWHABGR00000020.182.10/GWHABGR00000020.182.11/GWHABGR00000020.182.12/GWHABGR00000020.182.13/GWHABGR00000020.182.16/GWHABGR00000020.182.17/GWHABGR00000020.182.18/GWHABGR00000020.182.20/GWHABGR00000020.182.25/GWHABGR00000020.182.27/GWHABGR00000020.182.3/GWHABGR00000020.182.30/GWHABGR00000020.182.33/GWHABGR00000020.182.34/GWHABGR00000020.182.35/GWHABGR00000020.182.36/GWHABGR000…	0,1^2-	IR	,9321855^9322026-
evm.TU.chr27.270	GWHABGR00000020.182.2,GWHABGR00000020.182.1/GWHABGR00000020.182.18	0,1^2-	IR	,9322153^9323056-
evm.TU.chr27.338	GWHABGR00000020.208.1,GWHABGR00000020.208.2	0,1^2-	IR	,11777066^11778088-
evm.TU.chr27.350	GWHABGR00000020.86.2,GWHABGR00000020.86.4	0,1^2-	IR	,12100495^12100353-
evm.TU.chr27.377	GWHABGR00000020.96.2,GWHABGR00000020.96.1	0,1^2-	IR	,12839174^12839056-
GWHABGR00000020.183	GWHABGR00000020.183.1/GWHABGR00000020.183.3/GWHABGR00000020.183.4,GWHABGR00000020.183.9	0,1^2-	IR	,9343483^9343587-
GWHABGR00000020.183	GWHABGR00000020.183.1,GWHABGR00000020.183.3	0,1^2-	IR	,9344229^9345346-
GWHABGR00000020.225	GWHABGR00000020.225.2,GWHABGR00000020.225.3/GWHABGR00000020.225.4/GWHABGR00000020.225.5/GWHABGR00000020.225.6/GWHABGR00000020.225.7	0,1^2-	IR	,12711497^12712315-
evm.TU.chr28.69	GWHABGR00000021.13.10/GWHABGR00000021.13.11/GWHABGR00000021.13.12/GWHABGR00000021.13.3/GWHABGR00000021.13.5/GWHABGR00000021.13.6/GWHABGR00000021.13.7/GWHABGR00000021.13.8/GWHABGR00000021.13.9,GWHABGR00000021.13.13	0,1^2-	IR	,2257245^2257127-
evm.TU.chr28.175	GWHABGR00000021.160.1,GWHABGR00000021.160.2	0,1^2-	IR	,5534004^5534089-
evm.TU.chr28.179	GWHABGR00000021.45.1,GWHABGR00000021.45.2	0,1^2-	IR	,5593047^5592104-
evm.TU.chr28.179	GWHABGR00000021.45.2,evm.model.chr28.179	0,1^2-	IR	,5590930^5590851-
evm.TU.chr28.252	GWHABGR00000021.74.1,GWHABGR00000021.74.2	0,1^2-	IR	,9786924^9786714-
evm.TU.chr28.300	GWHABGR00000021.89.3,GWHABGR00000021.89.5	0,1^2-	IR	,10986058^10985882-
evm.TU.chr28.300	GWHABGR00000021.89.3,evm.model.chr28.300	0,1^2-	IR	,10986193^10985882-
evm.TU.chr28.300	GWHABGR00000021.89.3,GWHABGR00000021.89.6	0,1^2-	IR	,10986270^10985827-
evm.TU.chr28.300	GWHABGR00000021.89.2,GWHABGR00000021.89.3	0,1^2-	IR	,10985676^10985144-
evm.TU.chr28.300	GWHABGR00000021.89.1,GWHABGR00000021.89.2	0,1^2-	IR	,10984893^10984726-
evm.TU.chr28.317	GWHABGR00000021.192.3/GWHABGR00000021.192.7,GWHABGR00000021.192.4	0,1^2-	IR	,11304244^11304558-
evm.TU.chr28.317	GWHABGR00000021.192.3/GWHABGR00000021.192.7,GWHABGR00000021.192.5	0,1^2-	IR	,11304235^11304582-
evm.TU.chr29.34	GWHABGR00000022.7.1,GWHABGR00000022.7.2	0,1^2-	IR	,800605^800546-
evm.TU.chr29.34	GWHABGR00000022.7.3,GWHABGR00000022.7.6	0,1^2-	IR	,800605^800546-
evm.TU.chr29.224	GWHABGR00000022.35.1,GWHABGR00000022.35.2	0,1^2-	IR	,6576672^6575205-
evm.TU.chr29.334	GWHABGR00000022.147.11/GWHABGR00000022.147.15/GWHABGR00000022.147.16/GWHABGR00000022.147.17/GWHABGR00000022.147.18/GWHABGR00000022.147.19/GWHABGR00000022.147.20/GWHABGR00000022.147.21/GWHABGR00000022.147.6/GWHABGR00000022.147.9,GWHABGR00000022.147.22	0,1^2-	IR	,9440366^9440470-
evm.TU.chr29.336	GWHABGR00000022.59.1,GWHABGR00000022.59.2	0,1^2-	IR	,9487335^9486049-
evm.TU.chr29.336	GWHABGR00000022.59.6,GWHABGR00000022.59.10/GWHABGR00000022.59.5	0,1^2-	IR	,9480152^9478140-
GWHABGR00000022.157	GWHABGR00000022.157.1,GWHABGR00000022.157.2/GWHABGR00000022.157.3	0,1^2-	IR	,10195010^10196668-
evm.TU.chr3.35	GWHABGR00000023.12.1,GWHABGR00000023.12.2	0,1^2-	IR	,488044^486544-
evm.TU.chr3.85	GWHABGR00000023.281.3,GWHABGR00000023.281.4	0,1^2-	IR	,1916123^1916776-
evm.TU.chr3.130	GWHABGR00000023.38.3,evm.model.chr3.130	0,1^2-	IR	,3510531^3508755-
evm.TU.chr3.134	GWHABGR00000023.292.5/GWHABGR00000023.292.6/GWHABGR00000023.292.7,GWHABGR00000023.292.8	0,1^2-	IR	,3595444^3595556-
evm.TU.chr3.134	GWHABGR00000023.292.4,GWHABGR00000023.292.5/GWHABGR00000023.292.6	0,1^2-	IR	,3595584^3598430-
evm.TU.chr3.136	GWHABGR00000023.294.2,evm.model.chr3.136	0,1^2-	IR	,3612645^3613639-
evm.TU.chr3.139	GWHABGR00000023.44.1,GWHABGR00000023.44.2	0,1^2-	IR	,3747777^3746711-
evm.TU.chr3.167	GWHABGR00000023.314.1/GWHABGR00000023.314.3,evm.model.chr3.167	0,1^2-	IR	,4946593^4947346-
evm.TU.chr3.219	GWHABGR00000023.78.4,GWHABGR00000023.78.5	0,1^2-	IR	,6612758^6612624-
evm.TU.chr3.238	GWHABGR00000023.326.1,GWHABGR00000023.326.2/GWHABGR00000023.326.3/GWHABGR00000023.326.4	0,1^2-	IR	,7566046^7566565-
evm.TU.chr3.265	GWHABGR00000023.334.9,GWHABGR00000023.334.10/GWHABGR00000023.334.11/GWHABGR00000023.334.13/GWHABGR00000023.334.14/GWHABGR00000023.334.15/GWHABGR00000023.334.17/GWHABGR00000023.334.18/GWHABGR00000023.334.3/GWHABGR00000023.334.4/GWHABGR00000023.334.5/evm.model.chr3.265	0,1^2-	IR	,8476065^8478002-
evm.TU.chr3.265	GWHABGR00000023.334.9,GWHABGR00000023.334.16	0,1^2-	IR	,8475983^8478002-
evm.TU.chr3.265	GWHABGR00000023.334.2,GWHABGR00000023.334.10/GWHABGR00000023.334.11/GWHABGR00000023.334.13/GWHABGR00000023.334.15/GWHABGR00000023.334.16/GWHABGR00000023.334.17/GWHABGR00000023.334.18/GWHABGR00000023.334.5/GWHABGR00000023.334.9/evm.model.chr3.265	0,1^2-	IR	,8479003^8480391-
evm.TU.chr3.265	GWHABGR00000023.334.2,GWHABGR00000023.334.14	0,1^2-	IR	,8478982^8480445-
evm.TU.chr3.265	GWHABGR00000023.334.10,GWHABGR00000023.334.13/GWHABGR00000023.334.14/GWHABGR00000023.334.15/GWHABGR00000023.334.16/GWHABGR00000023.334.17/GWHABGR00000023.334.18/GWHABGR00000023.334.6/GWHABGR00000023.334.7/GWHABGR00000023.334.8/GWHABGR00000023.334.9/evm.model.chr3.265	0,1^2-	IR	,8484793^8485105-
evm.TU.chr3.265	GWHABGR00000023.334.11,GWHABGR00000023.334.14/GWHABGR00000023.334.16/GWHABGR00000023.334.17/GWHABGR00000023.334.18/GWHABGR00000023.334.6/GWHABGR00000023.334.7/GWHABGR00000023.334.8/GWHABGR00000023.334.9/evm.model.chr3.265	0,1^2-	IR	,8485203^8485679-
[truncated: 473 more rows]
