# Supplementary material for: Integrating Full-Length and Second-Generation Transcriptomes to Elucidate the ApNPV-Induced Transcriptional Reprogramming in Antheraea pernyi Midgut
Source: Insects. 2025 Jul 31;16(8):792. doi: 10.3390/insects16080792 (PMC12386421; doi:10.3390/insects16080792)
Supplement: Supplementary file 1 [file insects-16-00792-s001.zip › Table S4.xlsx]

## Sheet: Sheet1
Table S4: Summary of APA events discovered in the midgut of A. pernyi
Gene	Strand	Aligned reads	Num sites	Locations	NR_ID	NR_annotation	GO_ID	GO_term	KO_ID	KO_gene	KO_Hyperlink	KEGG_Pathway	Pathway_ID	KOG_ID	KOG_annotation	Swiss-Prot_ID	Swiss-Prot_annotation
evm.TU.chr42.143	+	7	1	4238280	XP_028175598.1	solute carrier family 35 member G1 [Ostrinia furnacalis]	GO:0016021	integral component of membrane	-	-	-	-	-	-	-	sp|Q16RX1|MED21_AEDAE	Mediator of RNA polymerase II transcription subunit 21 OS=Aedes aegypti OX=7159 GN=MED21 PE=3 SV=1
GWHABGR00000030.37	-	2	1	3562974	VVC89914.1	unnamed protein product [Leptidea sinapis]	GO:0005634;GO:0003677	nucleus;DNA binding	K21870	BANF	http://www.genome.jp/dbget-bin/www_bget?ko:K21870	-	-	KOG4233	DNA-bridging protein BAF	sp|Q6P026|BAF_DANRE	Barrier-to-autointegration factor OS=Danio rerio OX=7955 GN=banf1 PE=1 SV=1
evm.TU.chr15.29	-	3	1	905777	XP_035433342.1;XP_035433341.1	uncharacterized protein LOC118264803 isoform X2 [Spodoptera frugiperda];uncharacterized protein LOC118264803 isoform X1 [Spodoptera frugiperda]	GO:0008237;GO:0070122;GO:0005634;GO:0004843;GO:0035522	metallopeptidase activity;isopeptidase activity;nucleus;thiol-dependent deubiquitinase;monoubiquitinated histone H2A deubiquitination	K11865	MYSM1	http://www.genome.jp/dbget-bin/www_bget?ko:K11865	-	-	-	-	sp|A0JMR6|MYSM1_XENLA	Histone H2A deubiquitinase MYSM1 OS=Xenopus laevis OX=8355 GN=mysm1 PE=2 SV=1
evm.TU.group5_2_3.1	-	13	1	0	XP_013185163.1;XP_021186584.1	PREDICTED: zinc finger protein ZFP69B-like isoform X2 [Amyelois transitella];zinc finger protein 260-like isoform X3 [Helicoverpa armigera]	GO:0003677;GO:0005634;GO:0008270	DNA binding;nucleus;zinc ion binding	-	-	-	-	-	-	-	-	-
evm.TU.chr22.314	-	3	1	10343495	XP_004929254.1	protein Dr1 [Bombyx mori]	GO:0017054;GO:0140223;GO:0046982;GO:0000122	negative cofactor 2 complex;general transcription initiation factor activity;protein heterodimerization activity;negative regulation of transcription by RNA polymerase II	K21751	DR1,NC2-beta	http://www.genome.jp/dbget-bin/www_bget?ko:K21751	-	-	KOG0871	Class 2 transcription repressor NC2, beta subunit (Dr1)	sp|Q9VJQ5|NC2B_DROME	Protein Dr1 OS=Drosophila melanogaster OX=7227 GN=NC2beta PE=1 SV=1
evm.TU.chr32.21	-	3	1	562300	XP_012546955.1	leucine-rich repeat neuronal protein 1 isoform X1 [Bombyx mori]	GO:0016021	integral component of membrane	-	-	-	-	-	-	-	sp|P28654|PGS2_MOUSE	Decorin OS=Mus musculus OX=10090 GN=Dcn PE=1 SV=1
evm.TU.chr3.562	+	8	1	17577458	XP_021185039.1	sulfotransferase 1C4-like [Helicoverpa armigera]	GO:0008146	sulfotransferase activity	K01025	SULT1	http://www.genome.jp/dbget-bin/www_bget?ko:K01025	-	-	-	-	sp|A0A173GP47|LST_PHOPY;sp|O75897|ST1C4_HUMAN;sp|Q8JG30|ST1B1_CHICK	Luciferin sulfotransferase OS=Photinus pyralis OX=7054 GN=LST PE=1 SV=1;Sulfotransferase 1C4 OS=Homo sapiens OX=9606 GN=SULT1C4 PE=1 SV=2;Sulfotransferase family cytosolic 1B member 1 OS=Gallus gallus OX=9031 GN=SULT1B1 PE=2 SV=1
evm.TU.group33_4_5.2	-	10	1	15109	KPJ20739.1;XP_013187918.1	hypothetical protein RR46_00024, partial [Papilio xuthus];PREDICTED: peroxisomal membrane protein PEX14 isoform X4 [Amyelois transitella]	GO:0005778;GO:0016560	peroxisomal membrane;protein import into peroxisome matrix, docking	K13343	PEX14	http://www.genome.jp/dbget-bin/www_bget?ko:K13343	Peroxisome	ko04146	-	-	sp|O75381|PEX14_HUMAN	Peroxisomal membrane protein PEX14 OS=Homo sapiens OX=9606 GN=PEX14 PE=1 SV=1
evm.TU.chr34.19	+	2	1	885138	GBP09836.1;XP_030026510.1	Peptidyl-alpha-hydroxyglycine alpha-amidating lyase 2 [Eumeta japonica];peptidyl-alpha-hydroxyglycine alpha-amidating lyase 2 [Manduca sexta]	GO:0006518;GO:0046872;GO:0004598;GO:0016020	peptide metabolic process;metal ion binding;peptidylamidoglycolate lyase activity;membrane	K18200	PAL	http://www.genome.jp/dbget-bin/www_bget?ko:K18200	-	-	-	-	sp|Q9W1L5|PAL2_DROME	Peptidyl-alpha-hydroxyglycine alpha-amidating lyase 2 OS=Drosophila melanogaster OX=7227 GN=Pal2 PE=1 SV=2
evm.TU.chr19.198	-	17	1	9253339	XP_028037130.1	serine/threonine-protein kinase PAK 3 [Bombyx mandarina]	GO:0106310;GO:0106311;GO:0005524	protein serine kinase activity;protein serine/threonine kinase activity;ATP binding	-	-	-	-	-	KOG0578	p21-activated serine/threonine protein kinase	sp|Q13177|PAK2_HUMAN;sp|O88643|PAK1_MOUSE	Serine/threonine-protein kinase PAK 2 OS=Homo sapiens OX=9606 GN=PAK2 PE=1 SV=3;Serine/threonine-protein kinase PAK 1 OS=Mus musculus OX=10090 GN=Pak1 PE=1 SV=1
evm.TU.chr47.239	-	2	1	8032755	ALL42055.1	ecdysteroid-phosphate phosphatase [Antheraea pernyi]	-	-	K18993	UBASH3,STS	http://www.genome.jp/dbget-bin/www_bget?ko:K18993	-	-	KOG3734	Predicted phosphoglycerate mutase	sp|Q7YTB0|EPP_BOMMO	Ecdysteroid-phosphate phosphatase OS=Bombyx mori OX=7091 GN=EPP PE=1 SV=1
evm.TU.chr38.31	-	8	1	1439728	XP_030033930.1	respirasome Complex Assembly Factor 1 [Manduca sexta]	GO:0016021	integral component of membrane	-	-	-	-	-	-	-	sp|Q9BUV8|RCAF1_HUMAN;sp|Q9CQT9|RCAF1_MOUSE	Respirasome Complex Assembly Factor 1 OS=Homo sapiens OX=9606 GN=RAB5IF PE=1 SV=1;Respirasome Complex Assembly Factor 1 OS=Mus musculus OX=10090 GN=Rab5if PE=1 SV=1
GWHABGR00000047.211	+	3	1	3754916	VEN35909.1	unnamed protein product [Callosobruchus maculatus]	GO:0005634;GO:0008270	nucleus;zinc ion binding	K09228	KRAB	http://www.genome.jp/dbget-bin/www_bget?ko:K09228	-	-	-	-	sp|A7Y7X5|ZN711_DANRE	Zinc finger protein 711 OS=Danio rerio OX=7955 GN=znf711 PE=1 SV=1
GWHABGR00000040.12	-	14	1	2689139	ACT22576.1	FATP [Manduca sexta]	-	-	K08745	SLC27A1_4,FATP1_4	http://www.genome.jp/dbget-bin/www_bget?ko:K08745	Fat digestion and absorption;PPAR signaling pathway	ko04975,ko03320	KOG1179	Very long-chain acyl-CoA synthetase/fatty acid transporter	sp|Q6PCB7|S27A1_HUMAN	Long-chain fatty acid transport protein 1 OS=Homo sapiens OX=9606 GN=SLC27A1 PE=1 SV=1
evm.TU.chr10.443	-	22	1	14174437	XP_037962316.1;QBM20350.1	60S ribosomal protein L12 isoform X1 [Plutella xylostella];ribosomal protein L12 [Hyphantria cunea]	GO:0006412;GO:0005840;GO:0003735	translation;ribosome;structural constituent of ribosome	K02870	RP-L12e,RPL12	http://www.genome.jp/dbget-bin/www_bget?ko:K02870	Ribosome	ko03010	KOG0886	40S ribosomal protein S2	sp|P23358|RL12_RAT	60S ribosomal protein L12 OS=Rattus norvegicus OX=10116 GN=Rpl12 PE=2 SV=1
evm.TU.chr1.623	+	5	1	21207441	CAB3258922.1;XP_035432309.1;XP_030040328.1	unnamed protein product [Arctia plantaginis];CCR4-NOT transcription complex subunit 1-like isoform X5 [Spodoptera frugiperda];CCR4-NOT transcription complex subunit 1 isoform X1 [Manduca sexta]	GO:0005634;GO:0006417;GO:0030015;GO:0005737	nucleus;regulation of translation;CCR4-NOT core complex;cytoplasm	K12604	CNOT1,NOT1	http://www.genome.jp/dbget-bin/www_bget?ko:K12604	RNA degradation	ko03018	KOG1831	Negative regulator of transcription	sp|A0JP85|CNOT1_XENTR;sp|A5YKK6|CNOT1_HUMAN	CCR4-NOT transcription complex subunit 1 OS=Xenopus tropicalis OX=8364 GN=cnot1 PE=2 SV=1;CCR4-NOT transcription complex subunit 1 OS=Homo sapiens OX=9606 GN=CNOT1 PE=1 SV=2
evm.TU.chr48.7	+	6	1	196096	XP_030021715.1	15-hydroxyprostaglandin dehydrogenase [NAD(+)] [Manduca sexta]	GO:0016491	oxidoreductase activity	K00069	HPGD	http://www.genome.jp/dbget-bin/www_bget?ko:K00069	-	-	-	-	sp|Q8VCC1|PGDH_MOUSE;sp|Q8MJY8|PGDH_MACFA	15-hydroxyprostaglandin dehydrogenase [NAD(+)] OS=Mus musculus OX=10090 GN=Hpgd PE=1 SV=1;15-hydroxyprostaglandin dehydrogenase [NAD(+)] OS=Macaca fascicularis OX=9541 GN=HPGD PE=2 SV=1
evm.TU.chr3.644	-	7	1	19617024	XP_030027189.1;XP_030027183.1	receptor-type tyrosine-protein phosphatase N2 isoform X9 [Manduca sexta];receptor-type tyrosine-protein phosphatase N2 isoform X4 [Manduca sexta]	-	-	K07817	PTPRN	http://www.genome.jp/dbget-bin/www_bget?ko:K07817	-	-	-	-	sp|O02695|PTPR2_MACNE;sp|P80560|PTPR2_MOUSE	Receptor-type tyrosine-protein phosphatase N2 OS=Macaca nemestrina OX=9545 GN=PTPRN2 PE=2 SV=1;Receptor-type tyrosine-protein phosphatase N2 OS=Mus musculus OX=10090 GN=Ptprn2 PE=1 SV=2
evm.TU.chr7.331	-	2	1	6860200	XP_030036220.1	aldo-keto reductase family 1 member B1 [Manduca sexta]	GO:0047834	D-threo-aldose 1-dehydrogenase activity	K00011	AKR1B	http://www.genome.jp/dbget-bin/www_bget?ko:K00011	Fructose and mannose metabolism;Galactose metabolism;Pentose and glucuronate interconversions;Glycerolipid metabolism;Folate biosynthesis	ko00051,ko00052,ko00040,ko00561,ko00790	-	-	sp|P07943|ALDR_RAT;sp|P80276|ALDR_PIG	Aldo-keto reductase family 1 member B1 OS=Rattus norvegicus OX=10116 GN=Akr1b1 PE=1 SV=3;Aldo-keto reductase family 1 member B1 OS=Sus scrofa OX=9823 GN=AKR1B1 PE=1 SV=2
evm.TU.chr23.412	-	10	1	12973055	PCG76628.1	hypothetical protein B5V51_9044 [Heliothis virescens]	-	-	K24812	HEATR3	http://www.genome.jp/dbget-bin/www_bget?ko:K24812	-	-	-	-	sp|Q7Z4Q2|HEAT3_HUMAN	HEAT repeat-containing protein 3 OS=Homo sapiens OX=9606 GN=HEATR3 PE=1 SV=2
evm.TU.chr1.422	-	3	1	14223865	XP_030040292.1;XP_030040293.1	protein NDRG3 isoform X4 [Manduca sexta];protein NDRG3 isoform X5 [Manduca sexta]	-	-	-	-	-	-	-	-	-	sp|Q5RA95|NDRG3_PONAB	Protein NDRG3 OS=Pongo abelii OX=9601 GN=NDRG3 PE=2 SV=1
evm.TU.chr27.76	+	4	1	1832684	XP_030029167.1	coiled-coil domain-containing protein 124 [Manduca sexta]	-	-	-	-	-	-	-	KOG3223	Uncharacterized conserved protein	sp|Q6DD17|C124B_XENLA	Coiled-coil domain-containing protein 124-B OS=Xenopus laevis OX=8355 GN=ccdc124-b PE=2 SV=1
evm.TU.chr4.705	-	7	1	22722276	XP_026728820.1;XP_026728819.1	uncharacterized protein LOC113494601 isoform X2 [Trichoplusia ni];uncharacterized protein LOC113494601 isoform X1 [Trichoplusia ni]	GO:0000184	nuclear-transcribed mRNA catabolic process, nonsense-mediated decay	K14409	SMG7,EST1C	http://www.genome.jp/dbget-bin/www_bget?ko:K14409	mRNA surveillance pathway	ko03015	KOG2162	Nonsense-mediated mRNA decay protein	sp|Q5RJH6|SMG7_MOUSE;sp|Q92540|SMG7_HUMAN	Protein SMG7 OS=Mus musculus OX=10090 GN=Smg7 PE=2 SV=1;Protein SMG7 OS=Homo sapiens OX=9606 GN=SMG7 PE=1 SV=2
evm.TU.chr3.73	+	8	1	1685437	XP_022820083.1	pre-mRNA-processing factor 19 [Spodoptera litura]	-	-	K10599	PRPF19,PRP19	http://www.genome.jp/dbget-bin/www_bget?ko:K10599	Ubiquitin mediated proteolysis;Spliceosome	ko04120,ko03040	KOG0289	mRNA splicing factor	sp|Q9UMS4|PRP19_HUMAN;sp|Q99KP6|PRP19_MOUSE	Pre-mRNA-processing factor 19 OS=Homo sapiens OX=9606 GN=PRPF19 PE=1 SV=1;Pre-mRNA-processing factor 19 OS=Mus musculus OX=10090 GN=Prpf19 PE=1 SV=1
evm.TU.chr1.55	-	130	1	1972331	XP_026730468.1;KAF9804952.1;CAB3225457.1	Y-box factor homolog isoform X2 [Trichoplusia ni];hypothetical protein SFRURICE_007855 [Spodoptera frugiperda];unnamed protein product [Arctia plantaginis]	GO:0003676	nucleic acid binding	K09276	YBX1,NSEP1	http://www.genome.jp/dbget-bin/www_bget?ko:K09276	-	-	-	-	sp|P41824|YBOXH_APLCA;sp|P16989|YBOX3_HUMAN	Y-box factor homolog OS=Aplysia californica OX=6500 PE=2 SV=1;Y-box-binding protein 3 OS=Homo sapiens OX=9606 GN=YBX3 PE=1 SV=4
evm.TU.chr10.388	+	335	1	12752574	PCG78679.1;XP_022814072.1;PCG78668.1	hypothetical protein B5V51_3415 [Heliothis virescens];actin cytoskeleton-regulatory complex protein PAN1-like [Spodoptera litura];hypothetical protein B5V51_3405 [Heliothis virescens]	-	-	-	-	-	-	-	-	-	-	-
evm.TU.chr24.81	+	28	1	3650286	XP_028043955.1;XP_028043954.1	protein yellow-like isoform X2 [Bombyx mandarina];protein yellow-like isoform X1 [Bombyx mandarina]	-	-	-	-	-	-	-	-	-	sp|O02437|YELL_DROSU	Protein yellow OS=Drosophila subobscura OX=7241 GN=y PE=3 SV=1
evm.TU.chr33.152	+	9	1	5635265	XP_030041171.1	signal recognition particle receptor subunit beta [Manduca sexta]	GO:0005525;GO:0016021	GTP binding;integral component of membrane	K12272	SRPRB,SRP102	http://www.genome.jp/dbget-bin/www_bget?ko:K12272	Protein export	ko03060	KOG0090	Signal recognition particle receptor, beta subunit (small G protein superfamily)	sp|P47758|SRPRB_MOUSE	Signal recognition particle receptor subunit beta OS=Mus musculus OX=10090 GN=Srprb PE=1 SV=1
evm.TU.chr7.226	-	3	1	4668017	XP_030039380.2	uncharacterized protein LOC115454808 [Manduca sexta]	-	-	-	-	-	-	-	-	-	-	-
evm.TU.chr21.371	+	5	1	13750864	XP_034827170.1;XP_026751896.1	DDB1- and CUL4-associated factor 13 [Maniola hyperantus];DDB1- and CUL4-associated factor 13 [Galleria mellonella]	GO:0005730;GO:0016567	nucleolus;protein ubiquitination	K11806	DCAF13,WDSOF1	http://www.genome.jp/dbget-bin/www_bget?ko:K11806	-	-	KOG0268	Sof1-like rRNA processing protein (contains WD40 repeats)	sp|Q803X4|DCA13_DANRE	DDB1- and CUL4-associated factor 13 OS=Danio rerio OX=7955 GN=dcaf13 PE=2 SV=1
evm.TU.chr25.176	+	6	1	8235330	ANS56511.1	chymotrypsin-like serine protease 6, partial [Antheraea yamamai]	GO:0004252	serine-type endopeptidase activity	-	-	-	-	-	-	-	sp|P08897|COGS_HYPLI	Collagenase OS=Hypoderma lineatum OX=7389 PE=1 SV=3
evm.TU.chr3.434	-	10	1	13455034	XP_030024347.2	CAD protein isoform X2 [Manduca sexta]	GO:0016597;GO:0006207;GO:0004088;GO:0006541;GO:0004070;GO:0044205;GO:0046872;GO:0004151;GO:0005524	amino acid binding;'de novo' pyrimidine nucleobase biosynthetic process;carbamoyl-phosphate synthase (glutamine-hydrolyzing) activity;glutamine metabolic process;aspartate carbamoyltransferase activity;'de novo' UMP biosynthetic process;metal ion binding;dihydroorotase activity;ATP binding	K11540	CAD	http://www.genome.jp/dbget-bin/www_bget?ko:K11540	Alanine, aspartate and glutamate metabolism;Pyrimidine metabolism	ko00250,ko00240	KOG0370	Multifunctional pyrimidine synthesis protein CAD (includes carbamoyl-phophate synthetase, aspartate transcarbamylase, and glutamine amidotransferase)	sp|P05990|PYR1_DROME	CAD protein OS=Drosophila melanogaster OX=7227 GN=r PE=1 SV=3
GWHABGR00000043.47	-	2	1	4228619	OWR43156.1;XP_037294685.1	hypothetical protein KGM_213597 [Danaus plexippus plexippus];zinc finger CCCH domain-containing protein 18 isoform X1 [Manduca sexta]	-	-	K13092	ZC3H18	http://www.genome.jp/dbget-bin/www_bget?ko:K13092	-	-	-	-	sp|Q0P678|ZCH18_MOUSE	Zinc finger CCCH domain-containing protein 18 OS=Mus musculus OX=10090 GN=Zc3h18 PE=1 SV=1
evm.TU.chr44.188	+	3	1	5377353	PCG68364.1;XP_037877619.1	hypothetical protein B5V51_5330 [Heliothis virescens];SET domain-containing protein SmydA-8 [Bombyx mori]	-	-	-	-	-	-	-	-	-	sp|O46040|MSTAA_DROME	SET domain-containing protein SmydA-8, isoform A OS=Drosophila melanogaster OX=7227 GN=SmydA-8 PE=2 SV=3
evm.TU.chr42.64	-	2	1	2071559	XP_037292564.1	PHD finger protein 12 [Manduca sexta]	GO:0003714;GO:0005634;GO:0046872	transcription corepressor activity;nucleus;metal ion binding	-	-	-	-	-	-	-	sp|Q5SPL2|PHF12_MOUSE	PHD finger protein 12 OS=Mus musculus OX=10090 GN=Phf12 PE=1 SV=1
evm.TU.chr10.226	-	4	1	8013955	XP_030036822.1	maspardin [Manduca sexta]	-	-	K19367	SPG21	http://www.genome.jp/dbget-bin/www_bget?ko:K19367	Endocytosis	ko04144	-	-	sp|Q6PC62|SPG21_DANRE	Maspardin OS=Danio rerio OX=7955 GN=spg21 PE=2 SV=1
evm.TU.chr36.116	-	9	1	3477628	XP_021183688.1	eukaryotic translation initiation factor 3 subunit K [Helicoverpa armigera]	GO:0006446;GO:0016282;GO:0033290;GO:0043022;GO:0001732;GO:0005852;GO:0003743	regulation of translational initiation;eukaryotic 43S preinitiation complex;eukaryotic 48S preinitiation complex;ribosome binding;formation of cytoplasmic translation initiation complex;eukaryotic translation initiation factor 3 complex;translation initiation factor activity	K15028	EIF3K	http://www.genome.jp/dbget-bin/www_bget?ko:K15028	-	-	-	-	sp|Q1HPS4|EIF3K_BOMMO	Eukaryotic translation initiation factor 3 subunit K OS=Bombyx mori OX=7091 PE=2 SV=1
evm.TU.chr24.407	-	7	1	12780156	XP_035433278.1;XP_028158356.1	facilitated trehalose transporter Tret1-like isoform X1 [Spodoptera frugiperda];uncharacterized protein LOC114351371 [Ostrinia furnacalis]	GO:0005216;GO:0016021;GO:0022857	ion channel activity;integral component of membrane;transmembrane transporter activity	-	-	-	-	-	-	-	sp|A9ZSY3|TRET1_BOMMO	Facilitated trehalose transporter Tret1 OS=Bombyx mori OX=7091 GN=Tret1 PE=1 SV=1
evm.TU.chr4.686	-	13	1	22353028	XP_013144597.1;XP_026728859.1	PREDICTED: uncharacterized protein LOC106108065 isoform X2 [Papilio polytes];uncharacterized protein LOC113494625 isoform X2 [Trichoplusia ni]	-	-	K14686	SLC31A1,CTR1	http://www.genome.jp/dbget-bin/www_bget?ko:K14686	Mineral absorption	ko04978	-	-	-	-
GWHABGR00000004.190	+	3	1	14652572	KAF9824035.1	hypothetical protein SFRURICE_020301 [Spodoptera frugiperda]	-	-	-	-	-	-	-	-	-	-	-
evm.TU.chr9.368	+	4	1	15464405	XP_030024079.2;XP_030024078.2	uncharacterized protein LOC115442972 isoform X3 [Manduca sexta];uncharacterized protein LOC115442972 isoform X2 [Manduca sexta]	-	-	K08867	WNK,PRKWNK	http://www.genome.jp/dbget-bin/www_bget?ko:K08867	-	-	KOG0584	Serine/threonine protein kinase	sp|Q9H4A3|WNK1_HUMAN;sp|Q80XP9|WNK3_MOUSE	Serine/threonine-protein kinase WNK1 OS=Homo sapiens OX=9606 GN=WNK1 PE=1 SV=2;Serine/threonine-protein kinase WNK3 OS=Mus musculus OX=10090 GN=Wnk3 PE=1 SV=3
evm.TU.chr6.358	-	3	1	13560738	KAF9417499.1	hypothetical protein HW555_005422 [Spodoptera exigua]	GO:0001731;GO:0003743	formation of translation preinitiation complex;translation initiation factor activity	K15027	EIF2D	http://www.genome.jp/dbget-bin/www_bget?ko:K15027	-	-	KOG2522	Filamentous baseplate protein Ligatin, contains PUA domain	sp|Q58CR3|EIF2D_BOVIN	Eukaryotic translation initiation factor 2D OS=Bos taurus OX=9913 GN=EIF2D PE=2 SV=1
evm.TU.chr30.289	-	3	1	11551745	XP_028025956.1	cytochrome b5-related protein-like [Bombyx mandarina]	GO:0016021;GO:0046872;GO:0020037;GO:0006629	integral component of membrane;metal ion binding;heme binding;lipid metabolic process	-	-	-	-	-	-	-	sp|P19967|CYB5R_DROME	Cytochrome b5-related protein OS=Drosophila melanogaster OX=7227 GN=Cyt-b5-r PE=2 SV=2
evm.TU.chr14.138	-	5	1	5198696	XP_026734132.1;XP_030025466.2	3-ketodihydrosphingosine reductase [Trichoplusia ni];3-ketodihydrosphingosine reductase [Manduca sexta]	GO:0016021;GO:0016491	integral component of membrane;oxidoreductase activity	K04708	KDSR	http://www.genome.jp/dbget-bin/www_bget?ko:K04708	Sphingolipid metabolism	ko00600	KOG1210	Predicted 3-ketosphinganine reductase	sp|Q06136|KDSR_HUMAN	3-ketodihydrosphingosine reductase OS=Homo sapiens OX=9606 GN=KDSR PE=1 SV=1
evm.TU.chr17.489	+	2	1	14317010	XP_021185912.1	coiled-coil domain-containing protein 43 [Helicoverpa armigera]	-	-	-	-	-	-	-	-	-	sp|Q6PFL6|CCD43_DANRE	Coiled-coil domain-containing protein 43 OS=Danio rerio OX=7955 GN=ccdc43 PE=2 SV=1
evm.TU.chr1.262	+	7	1	9406521	XP_013147704.1;XP_004933152.1	PREDICTED: glycine-rich protein 1-like [Papilio polytes];L-galactose dehydrogenase isoform X1 [Bombyx mori]	GO:0047834;GO:0010349	D-threo-aldose 1-dehydrogenase activity;L-galactose dehydrogenase activity	K17744	GalDH	http://www.genome.jp/dbget-bin/www_bget?ko:K17744	Ascorbate and aldarate metabolism	ko00053	KOG1576	Predicted oxidoreductase	sp|O81884|GALDH_ARATH	L-galactose dehydrogenase OS=Arabidopsis thaliana OX=3702 GN=LGALDH PE=1 SV=1
evm.TU.chr37.280	-	6	1	8628633	XP_028175534.1;XP_030021955.1	yrdC domain-containing protein, mitochondrial-like isoform X2 [Ostrinia furnacalis];DNA-directed RNA polymerase III subunit RPC10 [Manduca sexta]	GO:0042779;GO:0008270;GO:0006351;GO:0003676;GO:0005730;GO:0003899;GO:0003725	tRNA 3'-trailer cleavage;zinc ion binding;transcription, DNA-templated;nucleic acid binding;nucleolus;DNA-directed 5'-3' RNA polymerase activity;double-stranded RNA binding	K03019	RPC11,POLR3K	http://www.genome.jp/dbget-bin/www_bget?ko:K03019	RNA polymerase;Cytosolic DNA-sensing pathway	ko03020,ko04623	KOG2906	RNA polymerase III subunit C11	sp|Q0VC80|YRDC_BOVIN;sp|Q9CQZ7|RPC10_MOUSE	YrdC domain-containing protein, mitochondrial OS=Bos taurus OX=9913 GN=YRDC PE=2 SV=1;DNA-directed RNA polymerase III subunit RPC10 OS=Mus musculus OX=10090 GN=Polr3k PE=3 SV=1
evm.TU.chr31.247	+	4	1	9359818	XP_026761768.1	aryl-hydrocarbon-interacting protein-like 1 [Galleria mellonella]	GO:0003755	peptidyl-prolyl cis-trans isomerase activity	K17767	AIP,XAP2	http://www.genome.jp/dbget-bin/www_bget?ko:K17767	-	-	-	-	sp|Q924K1|AIPL1_MOUSE	Aryl-hydrocarbon-interacting protein-like 1 OS=Mus musculus OX=10090 GN=Aipl1 PE=2 SV=2
GWHABGR00000030.11	-	6	1	1345678	XP_030029276.2	piwi-like protein Siwi [Manduca sexta]	GO:0003676	nucleic acid binding	K02156	AUB,PIWI	http://www.genome.jp/dbget-bin/www_bget?ko:K02156	Dorso-ventral axis formation	ko04320	KOG1042	Germ-line stem cell division protein Hiwi/Piwi; negative developmental regulator	sp|A8D8P8|SIWI_BOMMO	Piwi-like protein Siwi OS=Bombyx mori OX=7091 GN=Siwi PE=1 SV=1
evm.TU.chr39.103	-	8	1	3282215	AXQ06575.1	ecdysteroid regulated protein [Antheraea pernyi]	GO:0032367;GO:0005576	intracellular cholesterol transport;extracellular region	K13443	NPC2	http://www.genome.jp/dbget-bin/www_bget?ko:K13443	Lysosome;Cholesterol metabolism	ko04142,ko04979	-	-	sp|Q25481|ES16_MANSE	Ecdysteroid-regulated 16 kDa protein OS=Manduca sexta OX=7130 GN=ESR16 PE=2 SV=1
evm.TU.chr45.285	-	14	1	8039610	XP_032523766.1;XP_026750403.1	proteasome subunit beta type-5-like [Danaus plexippus plexippus];proteasome subunit beta type-5 [Galleria mellonella]	GO:0005737;GO:0005839;GO:0005634;GO:0004298;GO:0043161	cytoplasm;proteasome core complex;nucleus;threonine-type endopeptidase activity;proteasome-mediated ubiquitin-dependent protein catabolic process	K02737	PSMB5	http://www.genome.jp/dbget-bin/www_bget?ko:K02737	Proteasome	ko03050	KOG0175	20S proteasome, regulatory subunit beta type PSMB5/PSMB8/PRE2	sp|P28075|PSB5_RAT;sp|Q54BC8|PSB5_DICDI	Proteasome subunit beta type-5 OS=Rattus norvegicus OX=10116 GN=Psmb5 PE=1 SV=3;Proteasome subunit beta type-5 OS=Dictyostelium discoideum OX=44689 GN=psmB5 PE=1 SV=1
GWHABGR00000023.330	+	3	1	8213769	XP_028042304.1	LOW QUALITY PROTEIN: probable serine hydrolase [Bombyx mandarina]	GO:0016740	transferase activity	-	-	-	-	-	-	-	sp|O18391|KRAK_DROME	Probable serine hydrolase OS=Drosophila melanogaster OX=7227 GN=kraken PE=2 SV=1
GWHABGR00000016.190	+	5	1	7457478	XP_030022156.1	protein FAM8A1 [Manduca sexta]	GO:0016021	integral component of membrane	-	-	-	-	-	-	-	sp|Q9UBU6|FA8A1_HUMAN	Protein FAM8A1 OS=Homo sapiens OX=9606 GN=FAM8A1 PE=1 SV=1
evm.TU.chr14.74	-	3	1	3107346	AEL28892.1	ribosomal protein L18A [Heliconius melpomene cythera]	GO:0005840;GO:0006412;GO:0003735	ribosome;translation;structural constituent of ribosome	K02882	RP-L18Ae,RPL18A	http://www.genome.jp/dbget-bin/www_bget?ko:K02882	Ribosome	ko03010	KOG0829	60S ribosomal protein L18A	sp|Q8WQI7|RL18A_SPOFR	60S ribosomal protein L18a OS=Spodoptera frugiperda OX=7108 GN=RpL18A PE=2 SV=1
evm.TU.chr17.219	-	4	1	5409154	ADO40101.1	platelet-activating factor acetylhydrolase alpha subunit-like protein [Antheraea pernyi]	GO:0016787	hydrolase activity	K16795	PAFAH1B2_3	http://www.genome.jp/dbget-bin/www_bget?ko:K16795	Ether lipid metabolism	ko00565	-	-	sp|Q9VXP4|PA1B2_DROME	Platelet-activating factor acetylhydrolase IB subunit beta homolog OS=Drosophila melanogaster OX=7227 GN=Paf-AHalpha PE=1 SV=1
evm.TU.chr8.135	+	59	1	5741692	XP_030032265.2;RVE45007.1	juvenile hormone epoxide hydrolase [Manduca sexta];hypothetical protein evm_010325 [Chilo suppressalis]	GO:0016021;GO:0016787;GO:0005789;GO:0033961;GO:0019439	integral component of membrane;hydrolase activity;endoplasmic reticulum membrane;cis-stilbene-oxide hydrolase activity;aromatic compound catabolic process	K10719	JHEH	http://www.genome.jp/dbget-bin/www_bget?ko:K10719	Insect hormone biosynthesis	ko00981	-	-	sp|Q6U6J0|HYEP_BOMMO	Juvenile hormone epoxide hydrolase OS=Bombyx mori OX=7091 GN=JHEH PE=1 SV=1
evm.TU.chr3.678	-	5	1	20992352	XP_030024197.1	DNA-directed RNA polymerase III subunit RPC9 isoform X2 [Manduca sexta]	-	-	K25304	RPC9,CRCP	http://www.genome.jp/dbget-bin/www_bget?ko:K25304	RNA polymerase	ko03020	KOG4168	Predicted RNA polymerase III subunit C17	sp|A0JN61|RPC9_BOVIN	DNA-directed RNA polymerase III subunit RPC9 OS=Bos taurus OX=9913 GN=CRCP PE=2 SV=1
evm.TU.chr2.409	-	8	1	14712621	XP_030023571.2;XP_030023569.2	histidine--tRNA ligase, cytoplasmic isoform X3 [Manduca sexta];histidine--tRNA ligase, cytoplasmic isoform X1 [Manduca sexta]	GO:0004821;GO:0006427;GO:0005524;GO:0005737	histidine-tRNA ligase activity;histidyl-tRNA aminoacylation;ATP binding;cytoplasm	K01892	HARS,hisS	http://www.genome.jp/dbget-bin/www_bget?ko:K01892	Aminoacyl-tRNA biosynthesis	ko00970	KOG1936	Histidyl-tRNA synthetase	sp|Q61035|HARS1_MOUSE	Histidine--tRNA ligase, cytoplasmic OS=Mus musculus OX=10090 GN=Hars1 PE=1 SV=2
evm.TU.chr46.138	-	10	1	6126771	XP_004923311.1	AFG3-like protein 2 [Bombyx mori]	GO:0005524;GO:0004176;GO:0016021;GO:0008270;GO:0004222	ATP binding;ATP-dependent peptidase activity;integral component of membrane;zinc ion binding;metalloendopeptidase activity	K08956	AFG3	http://www.genome.jp/dbget-bin/www_bget?ko:K08956	-	-	KOG0731	AAA+-type ATPase containing the peptidase M41 domain	sp|Q8JZQ2|AFG32_MOUSE	AFG3-like protein 2 OS=Mus musculus OX=10090 GN=Afg3l2 PE=1 SV=1
GWHABGR00000021.85	-	2	1	10790998	XP_004926305.2	beta-1,4-N-acetylgalactosaminyltransferase bre-4 [Bombyx mori]	GO:0005975;GO:0016757;GO:0016021;GO:0006486	carbohydrate metabolic process;glycosyltransferase activity;integral component of membrane;protein glycosylation	-	-	-	-	-	KOG3916	UDP-Gal:glucosylceramide beta-1,4-galactosyltransferase	sp|A8Y1P7|BRE4_CAEBR;sp|Q9UBX8|B4GT6_HUMAN	Beta-1,4-N-acetylgalactosaminyltransferase bre-4 OS=Caenorhabditis briggsae OX=6238 GN=bre-4 PE=3 SV=1;Beta-1,4-galactosyltransferase 6 OS=Homo sapiens OX=9606 GN=B4GALT6 PE=1 SV=1
evm.TU.chr47.82	-	10	1	2622699	XP_012544129.1	flavin-dependent monooxygenase FMO2 isoform X1 [Bombyx mori]	GO:0050660;GO:0004499;GO:0050661	flavin adenine dinucleotide binding;N,N-dimethylaniline monooxygenase activity;NADP binding	-	-	-	-	-	KOG1399	Flavin-containing monooxygenase	sp|Q8MP06|SNO1_TYRJA	Senecionine N-oxygenase OS=Tyria jacobaeae OX=179666 GN=sno1 PE=1 SV=1
evm.TU.chr27.370	+	8	1	12625050	XP_037866974.1;XP_037866972.1;XP_030031625.1	serine/threonine-protein kinase greatwall isoform X3 [Bombyx mori];serine/threonine-protein kinase greatwall isoform X1 [Bombyx mori];serine/threonine-protein kinase greatwall isoform X2 [Manduca sexta]	-	-	-	-	-	-	-	KOG0606	Microtubule-associated serine/threonine kinase and related proteins	sp|Q8C0P0|GWL_MOUSE	Serine/threonine-protein kinase greatwall OS=Mus musculus OX=10090 GN=Mastl PE=2 SV=2
evm.TU.chr23.161	-	5	1	4683950	XP_030025170.1	LOW QUALITY PROTEIN: F-box/WD repeat-containing protein 9 [Manduca sexta]	-	-	K10265	FBXW9	http://www.genome.jp/dbget-bin/www_bget?ko:K10265	-	-	-	-	sp|Q5XUX1|FBXW9_HUMAN	F-box/WD repeat-containing protein 9 OS=Homo sapiens OX=9606 GN=FBXW9 PE=1 SV=3
evm.TU.chr23.309	+	2	1	9625600	PZC72768.1;XP_022822166.1	hypothetical protein B5X24_HaOG210583 [Helicoverpa armigera];kinesin-like protein Klp10A isoform X2 [Spodoptera litura]	GO:0005524;GO:1990939;GO:0005874;GO:0008017;GO:0007018	ATP binding;microtubule motor activity;microtubule;microtubule binding;microtubule-based movement	K10393	KIF2_24,MCAK	http://www.genome.jp/dbget-bin/www_bget?ko:K10393	Axon regeneration	ko04361	KOG0246	Kinesin-like protein	sp|Q960Z0|KI10A_DROME	Kinesin-like protein Klp10A OS=Drosophila melanogaster OX=7227 GN=Klp10A PE=1 SV=1
evm.TU.chr13.16	+	3	1	557860	XP_030019612.1	G patch domain-containing protein 4 [Manduca sexta]	GO:0003676	nucleic acid binding	-	-	-	-	-	-	-	sp|Q6P859|GPTC4_XENTR	G patch domain-containing protein 4 OS=Xenopus tropicalis OX=8364 GN=gpatch4 PE=2 SV=1
evm.TU.chr17.61	+	2	1	1827542	XP_013188837.1;XP_030029925.1	PREDICTED: nuclear fragile X mental retardation-interacting protein 1 [Amyelois transitella];nuclear fragile X mental retardation-interacting protein 1 [Manduca sexta]	GO:0008171;GO:0008173	O-methyltransferase activity;RNA methyltransferase activity	K23308	NUFIP1	http://www.genome.jp/dbget-bin/www_bget?ko:K23308	-	-	-	-	sp|Q9UHK0|NUFP1_HUMAN	Nuclear fragile X mental retardation-interacting protein 1 OS=Homo sapiens OX=9606 GN=NUFIP1 PE=1 SV=2
evm.TU.chr20.87	-	5	1	2577079	XP_030028258.2;XP_035438332.1	protein spindle-F [Manduca sexta];protein spindle-F-like [Spodoptera frugiperda]	-	-	-	-	-	-	-	-	-	sp|Q9V9Y9|SPNF_DROME	Protein spindle-F OS=Drosophila melanogaster OX=7227 GN=spn-F PE=1 SV=1
evm.TU.chr3.594	+	16	1	18131853	XP_030023215.1;XP_028038547.1	neuferricin [Manduca sexta];neuferricin homolog [Bombyx mandarina]	-	-	-	-	-	-	-	KOG1108	Predicted heme/steroid binding protein	sp|Q29HF1|NEUFC_DROPS;sp|A2CES0|NEUFC_DANRE	Neuferricin homolog OS=Drosophila pseudoobscura pseudoobscura OX=46245 GN=GA11364 PE=3 SV=1;Neuferricin OS=Danio rerio OX=7955 GN=cyb5d2 PE=3 SV=1
GWHABGR00000040.117	+	18	1	9075300	XP_030034830.1	transmembrane protein 14C [Manduca sexta]	GO:0016021	integral component of membrane	-	-	-	-	-	-	-	sp|Q0P436|TM14C_DANRE	Transmembrane protein 14C OS=Danio rerio OX=7955 GN=tmem14c PE=3 SV=1
evm.TU.chr48.182	-	3	1	4852520	XP_030033172.1;XP_028029849.1	RNA exonuclease 5 [Manduca sexta];RNA exonuclease 5-like [Bombyx mandarina]	GO:0003676;GO:0004527	nucleic acid binding;exonuclease activity	K14570	REX1,REXO1,RNH70	http://www.genome.jp/dbget-bin/www_bget?ko:K14570	Ribosome biogenesis in eukaryotes	ko03008	KOG2248	3'-5' exonuclease	sp|Q2T9U5|REXO5_BOVIN	RNA exonuclease 5 OS=Bos taurus OX=9913 GN=REXO5 PE=2 SV=1
evm.TU.chr35.179	-	5	1	5094512	XP_026500156.1	UDP-glucuronosyltransferase 2B2-like [Vanessa tameamea]	GO:0016021;GO:0008194	integral component of membrane;UDP-glycosyltransferase activity	K00699	UGT	http://www.genome.jp/dbget-bin/www_bget?ko:K00699	Ascorbate and aldarate metabolism;Pentose and glucuronate interconversions;Steroid hormone biosynthesis;Porphyrin and chlorophyll metabolism;Retinol metabolism;Drug metabolism - cytochrome P450;Drug metabolism - other enzymes;Metabolism of xenobiotics by cytochrome P450;Bile secretion	ko00053,ko00040,ko00140,ko00860,ko00830,ko00982,ko00983,ko00980,ko04976	-	-	sp|A0A291PQH4|UGT2_DACCO	UDP-glucosyltransferase 2 OS=Dactylopius coccus OX=765876 GN=UTG2 PE=1 SV=1
evm.TU.chr7.329	-	6	1	6784250	XP_034838167.1;RVE41751.1	dnaJ homolog subfamily B member 14 [Maniola hyperantus];hypothetical protein evm_013601 [Chilo suppressalis]	GO:0016020	membrane	K09518	DNAJB12	http://www.genome.jp/dbget-bin/www_bget?ko:K09518	Protein processing in endoplasmic reticulum	ko04141	KOG0714	Molecular chaperone (DnaJ superfamily)	sp|Q9QYI4|DJB12_MOUSE	DnaJ homolog subfamily B member 12 OS=Mus musculus OX=10090 GN=Dnajb12 PE=1 SV=2
GWHABGR00000041.23	-	2	1	4932849	XP_026735399.1	uncharacterized protein LOC113499211 [Trichoplusia ni]	GO:0016021	integral component of membrane	-	-	-	-	-	-	-	-	-
evm.TU.chr6.374	+	22	1	14446604	XP_022823680.1	40S ribosomal protein S3 [Spodoptera litura]	GO:0015935;GO:0006412;GO:0003723;GO:0003735	small ribosomal subunit;translation;RNA binding;structural constituent of ribosome	K02985	RP-S3e,RPS3	http://www.genome.jp/dbget-bin/www_bget?ko:K02985	Ribosome	ko03010	KOG3181	40S ribosomal protein S3	sp|P48153|RS3_MANSE	40S ribosomal protein S3 OS=Manduca sexta OX=7130 GN=RpS3 PE=2 SV=1
evm.TU.chr32.204	+	125	1	7307398	ADI50268.1	S3a protein [Antheraea pernyi]	GO:0022627;GO:0003735;GO:0006412	cytosolic small ribosomal subunit;structural constituent of ribosome;translation	K02984	RP-S3Ae,RPS3A	http://www.genome.jp/dbget-bin/www_bget?ko:K02984	Ribosome	ko03010	-	-	sp|Q95V35|RS3A_SPOFR	40S ribosomal protein S3a OS=Spodoptera frugiperda OX=7108 PE=2 SV=1
evm.TU.chr47.136	-	6	1	4325250	XP_030033705.1	DNA polymerase iota isoform X2 [Manduca sexta]	GO:0003684;GO:0006281	damaged DNA binding;DNA repair	K03510	POLI	http://www.genome.jp/dbget-bin/www_bget?ko:K03510	Fanconi anemia pathway	ko03460	KOG2095	DNA polymerase iota/DNA damage inducible protein	sp|Q9VHV1|POLI_DROME	DNA polymerase iota OS=Drosophila melanogaster OX=7227 GN=DNApol-iota PE=1 SV=1
evm.TU.chr22.320	+	8	1	10528705	XP_012548504.1;XP_030021454.1	alpha-tocopherol transfer protein-like isoform X1 [Bombyx mori];alpha-tocopherol transfer protein-like [Manduca sexta]	-	-	-	-	-	-	-	-	-	sp|Q9BTX7|TTPAL_HUMAN	Alpha-tocopherol transfer protein-like OS=Homo sapiens OX=9606 GN=TTPAL PE=1 SV=2
evm.TU.chr49.36	+	5	1	1250494	XP_037874016.1;XP_028169856.1	uncharacterized protein LOC101739782 isoform X2 [Bombyx mori];uncharacterized protein LOC114359603 [Ostrinia furnacalis]	-	-	-	-	-	-	-	-	-	-	-
evm.TU.chr36.302	+	10	1	9507675	AHK12775.1	spermidine synthase [Antheraea pernyi]	GO:0016740;GO:0006596	transferase activity;polyamine biosynthetic process	K00797	speE,SRM,SPE3	http://www.genome.jp/dbget-bin/www_bget?ko:K00797	Arginine and proline metabolism;Cysteine and methionine metabolism;Glutathione metabolism	ko00330,ko00270,ko00480	KOG1562	Spermidine synthase	sp|P19623|SPEE_HUMAN;sp|Q9XY92|SPEE_DICDI	Spermidine synthase OS=Homo sapiens OX=9606 GN=SRM PE=1 SV=1;Spermidine synthase OS=Dictyostelium discoideum OX=44689 GN=spsA PE=3 SV=2
evm.TU.chr14.315	+	17	1	11447159	XP_022827944.1	sorting nexin-12 [Spodoptera litura]	GO:0035091	phosphatidylinositol binding	K17918	SNX3_12	http://www.genome.jp/dbget-bin/www_bget?ko:K17918	Endocytosis	ko04144	KOG2527	Sorting nexin SNX11	sp|Q9UMY4|SNX12_HUMAN	Sorting nexin-12 OS=Homo sapiens OX=9606 GN=SNX12 PE=1 SV=4
evm.TU.chr12.359	+	30	1	11255058	XP_030027759.2	LOW QUALITY PROTEIN: testin [Manduca sexta]	GO:0008270	zinc ion binding	K04511	PRICKLE	http://www.genome.jp/dbget-bin/www_bget?ko:K04511	Wnt signaling pathway	ko04310	-	-	sp|Q6DIR5|TES_XENTR	Testin OS=Xenopus tropicalis OX=8364 GN=tes PE=2 SV=1
evm.TU.chr9.315	+	4	1	13246186	XP_030037902.1	uncharacterized protein LOC115453342 [Manduca sexta]	-	-	-	-	-	-	-	-	-	-	-
evm.TU.chr9.33	-	18	1	1099164	XP_030023178.2	facilitated trehalose transporter Tret1 [Manduca sexta]	GO:0008643;GO:0022857;GO:0016021	carbohydrate transport;transmembrane transporter activity;integral component of membrane	-	-	-	-	-	-	-	sp|B0WC46|TRET1_CULQU	Facilitated trehalose transporter Tret1 OS=Culex quinquefasciatus OX=7176 GN=Tret1 PE=3 SV=1
evm.TU.chr20.153	-	4	1	5876873	XP_021187377.1	protein AAR2 homolog [Helicoverpa armigera]	-	-	K13205	AAR2,C20orf4	http://www.genome.jp/dbget-bin/www_bget?ko:K13205	-	-	KOG3937	mRNA splicing factor	sp|Q9Y312|AAR2_HUMAN;sp|Q08DJ7|AAR2_BOVIN	Protein AAR2 homolog OS=Homo sapiens OX=9606 GN=AAR2 PE=1 SV=2;Protein AAR2 homolog OS=Bos taurus OX=9913 GN=AAR2 PE=2 SV=1
evm.TU.chr37.283	+	6	1	8740614	XP_030021918.1	ceramide synthase 5 [Manduca sexta]	GO:0016021;GO:0005789;GO:0006665;GO:0016740;GO:0003677;GO:0005634	integral component of membrane;endoplasmic reticulum membrane;sphingolipid metabolic process;transferase activity;DNA binding;nucleus	K23727	CERS5_6,LASS5_6	http://www.genome.jp/dbget-bin/www_bget?ko:K23727	Sphingolipid signaling pathway;Sphingolipid metabolism	ko04071,ko00600	KOG1607	Protein transporter of the TRAM (translocating chain-associating membrane) superfamily	sp|Q8N5B7|CERS5_HUMAN	Ceramide synthase 5 OS=Homo sapiens OX=9606 GN=CERS5 PE=1 SV=1
evm.TU.chr41.270	+	5	1	8083596	XP_037294269.1;XP_037876355.1	esterase E4-like [Manduca sexta];uncharacterized protein LOC101737440 [Bombyx mori]	GO:0016021	integral component of membrane	K03927	CES2	http://www.genome.jp/dbget-bin/www_bget?ko:K03927	Drug metabolism - other enzymes	ko00983	-	-	sp|Q04457|EST1_CAEEL;sp|P35502|ESTF_MYZPE	Gut esterase 1 OS=Caenorhabditis elegans OX=6239 GN=ges-1 PE=1 SV=1;Esterase FE4 OS=Myzus persicae OX=13164 PE=1 SV=1
evm.TU.chr5.116	+	5	1	4359767	PCG67309.1	hypothetical protein B5V51_6590 [Heliothis virescens]	GO:0006886;GO:0005769	intracellular protein transport;early endosome	K23287	VIPAS39,VPS16B	http://www.genome.jp/dbget-bin/www_bget?ko:K23287	-	-	-	-	sp|Q5TYV4|SPE39_DANRE	Spermatogenesis-defective protein 39 homolog OS=Danio rerio OX=7955 GN=vipas39 PE=2 SV=1
evm.TU.chr12.358	-	10	1	11235475	XP_004930565.1	ras-related C3 botulinum toxin substrate 1 [Bombyx mori]	GO:0007264;GO:0005525;GO:0003924	small GTPase mediated signal transduction;GTP binding;GTPase activity	K04392	RAC1	http://www.genome.jp/dbget-bin/www_bget?ko:K04392	Regulation of actin cytoskeleton;Adherens junction;Focal adhesion;Tight junction;Phagosome;MAPK signaling pathway;MAPK signaling pathway - fly;PI3K-Akt signaling pathway;Rap1 signaling pathway;Ras signaling pathway;Sphingolipid signaling pathway;VEGF signaling pathway;Wnt signaling pathway;cAMP signaling pathway;Axon guidance;Axon regeneration;Osteoclast differentiation;Pancreatic secretion;B cel…	ko04810,ko04520,ko04510,ko04530,ko04145,ko04010,ko04013,ko04151,ko04015,ko04014,ko04071,ko04370,ko04310,ko04024,ko04360,ko04361,ko04380,ko04972,ko04662,ko04062,ko04664,ko04666,ko04670,ko04650,ko04613,ko04620,ko04722	KOG0393	Ras-related small GTPase, Rho type	sp|P62998|RAC1_BOVIN	Ras-related C3 botulinum toxin substrate 1 OS=Bos taurus OX=9913 GN=RAC1 PE=1 SV=1
evm.TU.chr29.431	+	2	1	12123315	XP_030033518.2	uncharacterized protein LOC115449769 [Manduca sexta]	-	-	-	-	-	-	-	-	-	-	-
evm.TU.chr10.253	+	2	1	8575314	XP_030028684.1	uncharacterized protein LOC115446240 isoform X2 [Manduca sexta]	-	-	-	-	-	-	-	-	-	-	-
evm.TU.chr30.166	-	4	1	6604897	XP_026764628.1;KAF9802671.1	L-aminoadipate-semialdehyde dehydrogenase-phosphopantetheinyl transferase-like isoform X1 [Galleria mellonella];hypothetical protein SFRURICE_011682 [Spodoptera frugiperda]	GO:0006633;GO:0016020;GO:0008897;GO:0000287;GO:0016021	fatty acid biosynthetic process;membrane;holo-[acyl-carrier-protein] synthase activity;magnesium ion binding;integral component of membrane	K06133	LYS5,acpT	http://www.genome.jp/dbget-bin/www_bget?ko:K06133	Pantothenate and CoA biosynthesis	ko00770	KOG0945	Alpha-aminoadipic semialdehyde dehydrogenase-phosphopantetheinyl transferase	sp|Q9CQF6|ADPPT_MOUSE	L-aminoadipate-semialdehyde dehydrogenase-phosphopantetheinyl transferase OS=Mus musculus OX=10090 GN=Aasdhppt PE=1 SV=1
evm.TU.chr46.151	-	2	1	6670810	KAF9411416.1	hypothetical protein HW555_009763 [Spodoptera exigua]	GO:0046982;GO:0006352;GO:0005669;GO:0000124;GO:0003743;GO:0046695	protein heterodimerization activity;DNA-templated transcription, initiation;transcription factor TFIID complex;SAGA complex;translation initiation factor activity;SLIK (SAGA-like) complex	K03126	TAF12	http://www.genome.jp/dbget-bin/www_bget?ko:K03126	Basal transcription factors	ko03022	KOG1142	Transcription initiation factor TFIID, subunit TAF12 (also component of histone acetyltransferase SAGA)	sp|Q8VE65|TAF12_MOUSE	Transcription initiation factor TFIID subunit 12 OS=Mus musculus OX=10090 GN=Taf12 PE=1 SV=1
evm.TU.chr25.203	+	4	1	8901426	XP_028026461.1	poly(A) RNA polymerase, mitochondrial-like [Bombyx mandarina]	-	-	K18060	MTPAP	http://www.genome.jp/dbget-bin/www_bget?ko:K18060	-	-	KOG2277	S-M checkpoint control protein CID1 and related nucleotidyltransferases	sp|O46102|PAPD1_DROME	Poly(A) RNA polymerase, mitochondrial OS=Drosophila melanogaster OX=7227 GN=MTPAP PE=2 SV=2
evm.TU.chr33.325	+	5	1	12191044	XP_022813913.1	cationic amino acid transporter 2 isoform X1 [Spodoptera litura]	GO:0016021;GO:0022857	integral component of membrane;transmembrane transporter activity	K13865	SLC7A3,ATRC3	http://www.genome.jp/dbget-bin/www_bget?ko:K13865	-	-	-	-	sp|Q8WY07|CTR3_HUMAN	Cationic amino acid transporter 3 OS=Homo sapiens OX=9606 GN=SLC7A3 PE=1 SV=1
evm.TU.chr41.135	-	8	1	3523605	XP_030029638.1	28S ribosomal protein S5, mitochondrial [Manduca sexta]	GO:0006412;GO:0005840;GO:1990904;GO:0003723;GO:0003735	translation;ribosome;ribonucleoprotein complex;RNA binding;structural constituent of ribosome	K02988	RP-S5,MRPS5,rpsE	http://www.genome.jp/dbget-bin/www_bget?ko:K02988	Ribosome	ko03010	KOG2646	Ribosomal protein S5	sp|Q2KID9|RT05_BOVIN	28S ribosomal protein S5, mitochondrial OS=Bos taurus OX=9913 GN=MRPS5 PE=1 SV=1
evm.TU.chr47.43	+	6	1	1835393	XP_026735174.1	G-protein coupled receptor Mth2-like [Trichoplusia ni]	-	-	K04599	MTH	http://www.genome.jp/dbget-bin/www_bget?ko:K04599	-	-	-	-	sp|Q9V817|MTH4_DROME	Probable G-protein coupled receptor Mth-like 4 OS=Drosophila melanogaster OX=7227 GN=mthl4 PE=3 SV=5
evm.TU.chr20.197	+	29	1	8149380	XP_028036144.1;XP_030032717.1	aminopeptidase N-like [Bombyx mandarina];aminopeptidase N [Manduca sexta]	GO:0016021;GO:0005886;GO:0031225;GO:0008237;GO:0004177;GO:0008270	integral component of membrane;plasma membrane;anchored component of membrane;metallopeptidase activity;aminopeptidase activity;zinc ion binding	K11140	ANPEP,CD13	http://www.genome.jp/dbget-bin/www_bget?ko:K11140	Glutathione metabolism;Renin-angiotensin system;Hematopoietic cell lineage	ko00480,ko04614,ko04640	-	-	sp|P91885|AMPN_MANSE	Aminopeptidase N OS=Manduca sexta OX=7130 GN=APN2 PE=1 SV=2
evm.TU.chr17.27	-	17	1	590444	XP_037301745.1	MPN domain-containing protein CG4751 [Manduca sexta]	GO:0008237;GO:0046872	metallopeptidase activity;metal ion binding	K24173	MPND	http://www.genome.jp/dbget-bin/www_bget?ko:K24173	-	-	-	-	sp|Q9VKJ1|MPND_DROME	MPN domain-containing protein CG4751 OS=Drosophila melanogaster OX=7227 GN=CG4751 PE=1 SV=1
GWHABGR00000023.455	+	2	1	19724016	XP_021185031.1	protein-lysine N-methyltransferase EEF2KMT [Helicoverpa armigera]	-	-	K22696	EEF2KMT	http://www.genome.jp/dbget-bin/www_bget?ko:K22696	-	-	KOG2497	Predicted methyltransferase	sp|Q96G04|EF2KT_HUMAN	Protein-lysine N-methyltransferase EEF2KMT OS=Homo sapiens OX=9606 GN=EEF2KMT PE=1 SV=2
evm.TU.chr24.87	+	32	1	3764530	XP_004925887.1	L-xylulose reductase [Bombyx mori]	GO:0016491	oxidoreductase activity	K03331	DCXR	http://www.genome.jp/dbget-bin/www_bget?ko:K03331	Pentose and glucuronate interconversions	ko00040	-	-	sp|Q91XV4|DCXR_MESAU	L-xylulose reductase OS=Mesocricetus auratus OX=10036 GN=DCXR PE=1 SV=1
evm.TU.chr41.138	-	10	1	3541508	XP_026743311.1;XP_030029631.2	DDB1- and CUL4-associated factor 5-like [Trichoplusia ni];uncharacterized protein LOC115446925 [Manduca sexta]	-	-	K11800	DCAF5,BCRP2	http://www.genome.jp/dbget-bin/www_bget?ko:K11800	-	-	KOG4227	WD40 repeat protein	sp|Q80T85|DCAF5_MOUSE	DDB1- and CUL4-associated factor 5 OS=Mus musculus OX=10090 GN=Dcaf5 PE=1 SV=2
evm.TU.chr4.293	-	3	1	9906296	XP_021202636.2	transcription initiation factor TFIID subunit 6 isoform X1 [Bombyx mori]	GO:0006367;GO:0046982;GO:0005669;GO:0016251;GO:0000124;GO:0046695	transcription initiation from RNA polymerase II promoter;protein heterodimerization activity;transcription factor TFIID complex;RNA polymerase II general transcription initiation factor activity;SAGA complex;SLIK (SAGA-like) complex	K03131	TAF6	http://www.genome.jp/dbget-bin/www_bget?ko:K03131	Basal transcription factors	ko03022	-	-	sp|P49847|TAF6_DROME	Transcription initiation factor TFIID subunit 6 OS=Drosophila melanogaster OX=7227 GN=Taf6 PE=1 SV=2
evm.TU.chr33.27	+	9	1	446466	XP_028171267.1;XP_030040920.1	ribosome biogenesis protein WDR12 homolog [Ostrinia furnacalis];ribosome biogenesis protein WDR12 homolog [Manduca sexta]	GO:0043021;GO:0000466;GO:0005730;GO:0005654;GO:0030687;GO:0000463	ribonucleoprotein complex binding;maturation of 5.8S rRNA from tricistronic rRNA transcript (SSU-rRNA, 5.8S rRNA, LSU-rRNA);nucleolus;nucleoplasm;preribosome, large subunit precursor;maturation of LSU-rRNA from tricistronic rRNA transcript (SSU-rRNA, 5.8S rRNA, LSU-rRNA)	K14863	WDR12,YTM1	http://www.genome.jp/dbget-bin/www_bget?ko:K14863	-	-	KOG0313	Microtubule binding protein YTM1 (contains WD40 repeats)	sp|B0W517|WDR12_CULQU	Ribosome biogenesis protein WDR12 homolog OS=Culex quinquefasciatus OX=7176 GN=CPIJ001500 PE=3 SV=2
evm.TU.chr3.256	-	3	1	8211875	RVE43440.1	hypothetical protein evm_011891 [Chilo suppressalis]	GO:0052905;GO:0032259;GO:0008168	tRNA (guanine(9)-N(1))-methyltransferase activity;methylation;methyltransferase activity	K15445	TRMT10,TRM10,RG9MTD	http://www.genome.jp/dbget-bin/www_bget?ko:K15445	-	-	KOG2967	Uncharacterized conserved protein	sp|Q8TBZ6|TM10A_HUMAN;sp|Q4KLI2|TM10A_RAT	tRNA methyltransferase 10 homolog A OS=Homo sapiens OX=9606 GN=TRMT10A PE=1 SV=1;tRNA methyltransferase 10 homolog A OS=Rattus norvegicus OX=10116 GN=Trmt10a PE=1 SV=1
evm.TU.chr15.271	-	4	1	8119320	XP_026729008.1	soluble calcium-activated nucleotidase 1 [Trichoplusia ni]	GO:0017110;GO:0016021;GO:0005509	nucleoside-diphosphatase activity;integral component of membrane;calcium ion binding	K12304	CANT1	http://www.genome.jp/dbget-bin/www_bget?ko:K12304	Purine metabolism;Pyrimidine metabolism	ko00230,ko00240	KOG4494	Cell surface ATP diphosphohydrolase Apyrase	sp|O96559|APY_CIMLE	Apyrase OS=Cimex lectularius OX=79782 GN=APY PE=1 SV=1
evm.TU.chr42.263	+	7	1	8159525	XP_013189635.1;XP_028176023.1	PREDICTED: ATP-dependent RNA helicase Ddx1 [Amyelois transitella];ATP-dependent RNA helicase Ddx1-like [Ostrinia furnacalis]	GO:0004527;GO:0005524;GO:0003724;GO:0003676	exonuclease activity;ATP binding;RNA helicase activity;nucleic acid binding	K13177	DDX1	http://www.genome.jp/dbget-bin/www_bget?ko:K13177	-	-	KOG0349	Putative DEAD-box RNA helicase DDX1	sp|Q9VNV3|DDX1_DROME	ATP-dependent RNA helicase Ddx1 OS=Drosophila melanogaster OX=7227 GN=Ddx1 PE=2 SV=1
evm.TU.chr36.335	-	2	1	11058410	XP_026322597.1;XP_037298076.1	uncharacterized protein LOC113232174 [Hyposmocoma kahamanoa];serine palmitoyltransferase 2 [Manduca sexta]	GO:0043484;GO:0003723;GO:0009058;GO:0016021;GO:0016740;GO:0030170;GO:0003743	regulation of RNA splicing;RNA binding;biosynthetic process;integral component of membrane;transferase activity;pyridoxal phosphate binding;translation initiation factor activity	K00654	SPT	http://www.genome.jp/dbget-bin/www_bget?ko:K00654	Sphingolipid signaling pathway;Sphingolipid metabolism	ko04071,ko00600	KOG1357	Serine palmitoyltransferase	sp|Q3B7D2|SPTC2_RAT	Serine palmitoyltransferase 2 OS=Rattus norvegicus OX=10116 GN=Sptlc2 PE=1 SV=1
evm.TU.chr5.278	+	3	1	11380002	XP_030025855.1	zinc finger protein 483 [Manduca sexta]	GO:0003677;GO:0008270;GO:0005634	DNA binding;zinc ion binding;nucleus	-	-	-	-	-	-	-	-	-
evm.TU.chr40.170	-	4	1	6181438	XP_030020219.1	thioredoxin domain-containing protein 5 homolog [Manduca sexta]	-	-	K13984	TXNDC5,ERP46	http://www.genome.jp/dbget-bin/www_bget?ko:K13984	Protein processing in endoplasmic reticulum	ko04141	KOG0191	Thioredoxin/protein disulfide isomerase	sp|Q9VYV3|TXND5_DROME	Thioredoxin domain-containing protein 5 homolog OS=Drosophila melanogaster OX=7227 GN=prtp PE=1 SV=2
evm.TU.chr1.468	-	2	1	15752073	XP_037299866.1;XP_037299865.1;XP_037299867.1	DENN domain-containing protein 1A isoform X2 [Manduca sexta];DENN domain-containing protein 1A isoform X1 [Manduca sexta];DENN domain-containing protein 1A isoform X3 [Manduca sexta]	GO:0005085;GO:0031410	guanyl-nucleotide exchange factor activity;cytoplasmic vesicle	K20160	DENND1	http://www.genome.jp/dbget-bin/www_bget?ko:K20160	-	-	KOG3569	RAS signaling inhibitor ST5	sp|Q8K382|DEN1A_MOUSE	DENN domain-containing protein 1A OS=Mus musculus OX=10090 GN=Dennd1a PE=1 SV=2
evm.TU.chr25.109	-	2	1	5248850	XP_031766806.1	telomerase Cajal body protein 1 homolog [Galleria mellonella]	-	-	K23314	WRAP53,TCAB1	http://www.genome.jp/dbget-bin/www_bget?ko:K23314	-	-	KOG2919	Guanine nucleotide-binding protein	sp|Q6NL34|TCAB1_DROME;sp|Q60525|TCAB1_MESAU	Telomerase Cajal body protein 1 homolog OS=Drosophila melanogaster OX=7227 GN=WDR79 PE=1 SV=1;Telomerase Cajal body protein 1 OS=Mesocricetus auratus OX=10036 GN=Wrap53 PE=2 SV=1
evm.TU.chr42.350	-	3	1	10574944	XP_028036600.1	5&apos;-AMP-activated protein kinase catalytic subunit alpha-2 [Bombyx mandarina]	GO:0004672;GO:0005524	protein kinase activity;ATP binding	K07198	PRKAA,AMPK	http://www.genome.jp/dbget-bin/www_bget?ko:K07198	Tight junction;Autophagy - animal;AMPK signaling pathway;Apelin signaling pathway;FoxO signaling pathway;PI3K-Akt signaling pathway;mTOR signaling pathway;Longevity regulating pathway;Longevity regulating pathway - multiple species;Axon regeneration;Adipocytokine signaling pathway;Glucagon signaling pathway;Insulin signaling pathway;Oxytocin signaling pathway;Circadian rhythm;Thermogenesis	ko04530,ko04140,ko04152,ko04371,ko04068,ko04151,ko04150,ko04211,ko04213,ko04361,ko04920,ko04922,ko04910,ko04921,ko04710,ko04714	-	-	sp|Q09137|AAPK2_RAT	5&apos;-AMP-activated protein kinase catalytic subunit alpha-2 OS=Rattus norvegicus OX=10116 GN=Prkaa2 PE=1 SV=1
evm.TU.chr4.683	-	2	1	22306910	XP_026323919.1	probable ribosome production factor 1 [Hyposmocoma kahamanoa]	GO:0042134;GO:0006364	rRNA primary transcript binding;rRNA processing	K14846	RPF1	http://www.genome.jp/dbget-bin/www_bget?ko:K14846	-	-	KOG2780	Ribosome biogenesis protein RPF1, contains IMP4 domain	sp|Q9VKB4|RPF1_DROME	Probable ribosome production factor 1 OS=Drosophila melanogaster OX=7227 GN=CG6712 PE=2 SV=1
evm.TU.chr44.61	+	86	1	1817429	XP_026756478.1;XP_030040379.1;XP_030040377.1	V-type proton ATPase subunit H isoform X2 [Galleria mellonella];V-type proton ATPase subunit H isoform X3 [Manduca sexta];V-type proton ATPase subunit H isoform X1 [Manduca sexta]	GO:0046961;GO:0000221	proton-transporting ATPase activity, rotational mechanism;vacuolar proton-transporting V-type ATPase, V1 domain	K02144	ATPeV1H	http://www.genome.jp/dbget-bin/www_bget?ko:K02144	Lysosome;Phagosome;mTOR signaling pathway;Oxidative phosphorylation;Synaptic vesicle cycle	ko04142,ko04145,ko04150,ko00190,ko04721	KOG2759	Vacuolar H+-ATPase V1 sector, subunit H	sp|Q9U5N0|VATH_MANSE	V-type proton ATPase subunit H OS=Manduca sexta OX=7130 PE=2 SV=1
evm.TU.chr28.215	-	2	1	7555640	-	-	-	-	-	-	-	-	-	-	-	-	-
GWHABGR00000015.89	-	4	1	8651686	XP_022820969.1;KAF9411065.1	Krueppel-like factor 13 [Spodoptera litura];hypothetical protein HW555_010048 [Spodoptera exigua]	-	-	K13943	CBT	http://www.genome.jp/dbget-bin/www_bget?ko:K13943	-	-	-	-	sp|O89091|KLF10_MOUSE	Krueppel-like factor 10 OS=Mus musculus OX=10090 GN=Klf10 PE=1 SV=1
evm.TU.chr31.346	+	11	1	11928593	NP_001040330.1;NP_001093086.1	translocon-associated protein gamma isoform 1 [Bombyx mori];translocon-associated protein gamma isoform 2 [Bombyx mori]	GO:0006614;GO:0005789;GO:0016021	SRP-dependent cotranslational protein targeting to membrane;endoplasmic reticulum membrane;integral component of membrane	K13251	SSR3	http://www.genome.jp/dbget-bin/www_bget?ko:K13251	Protein processing in endoplasmic reticulum	ko04141	KOG4490	Translocon-associated complex TRAP, gamma subunit	sp|Q9UNL2|SSRG_HUMAN	Translocon-associated protein subunit gamma OS=Homo sapiens OX=9606 GN=SSR3 PE=1 SV=1
evm.TU.chr18.26	-	6	1	1135162	XP_022816000.1	calcium/calmodulin-dependent protein kinase type II alpha chain [Spodoptera litura]	GO:0106310;GO:0005516;GO:0106311;GO:0005524;GO:0004683	protein serine kinase activity;calmodulin binding;protein serine/threonine kinase activity;ATP binding;calmodulin-dependent protein kinase activity	K04515	CAMK2	http://www.genome.jp/dbget-bin/www_bget?ko:K04515	Necroptosis;Oocyte meiosis;Calcium signaling pathway;ErbB signaling pathway;HIF-1 signaling pathway;Wnt signaling pathway;cAMP signaling pathway;Adrenergic signaling in cardiomyocytes;Axon guidance;Gastric acid secretion;Aldosterone synthesis and secretion;Glucagon signaling pathway;GnRH signaling pathway;Insulin secretion;Melanogenesis;Oxytocin signaling pathway;Circadian entrainment;Cholinergic…	ko04217,ko04114,ko04020,ko04012,ko04066,ko04310,ko04024,ko04261,ko04360,ko04971,ko04925,ko04922,ko04912,ko04911,ko04916,ko04921,ko04713,ko04725,ko04728,ko04720,ko04722,ko04750,ko04740,ko04745	KOG0033	Ca2+/calmodulin-dependent protein kinase, EF-Hand protein superfamily	sp|Q00168|KCC2A_DROME	Calcium/calmodulin-dependent protein kinase type II alpha chain OS=Drosophila melanogaster OX=7227 GN=CaMKII PE=1 SV=1
evm.TU.chr2.365	-	10	1	13051797	XP_037297122.1	monocarboxylate transporter 9 [Manduca sexta]	GO:0016021;GO:0022857	integral component of membrane;transmembrane transporter activity	K08181	SLC16A4	http://www.genome.jp/dbget-bin/www_bget?ko:K08181	-	-	-	-	sp|Q5ZJU0|MOT9_CHICK	Monocarboxylate transporter 9 OS=Gallus gallus OX=9031 GN=SLC16A9 PE=2 SV=1
evm.TU.chr5.10	-	35	1	437564	XP_026754012.1	26S proteasome regulatory subunit 10B [Galleria mellonella]	GO:0008540;GO:0005634;GO:0036402;GO:0005737;GO:0008233;GO:0005524;GO:0030433	proteasome regulatory particle, base subcomplex;nucleus;proteasome-activating activity;cytoplasm;peptidase activity;ATP binding;ubiquitin-dependent ERAD pathway	K03064	PSMC6,RPT4	http://www.genome.jp/dbget-bin/www_bget?ko:K03064	Proteasome	ko03050	KOG0651	26S proteasome regulatory complex, ATPase RPT4	sp|P62333|PRS10_HUMAN	26S proteasome regulatory subunit 10B OS=Homo sapiens OX=9606 GN=PSMC6 PE=1 SV=1
evm.TU.chr3.45	+	7	1	637133	XP_021188482.1;XP_021188481.1	rab5 GDP/GTP exchange factor isoform X2 [Helicoverpa armigera];rab5 GDP/GTP exchange factor isoform X1 [Helicoverpa armigera]	GO:0003677;GO:0008270	DNA binding;zinc ion binding	K20131	RABGEF1	http://www.genome.jp/dbget-bin/www_bget?ko:K20131	-	-	KOG2319	Vacuolar assembly/sorting protein VPS9	sp|Q9JM13|RABX5_MOUSE	Rab5 GDP/GTP exchange factor OS=Mus musculus OX=10090 GN=Rabgef1 PE=1 SV=1
GWHABGR00000015.191	+	3	1	5140810	XP_037297862.1;XP_030041141.1	elongation factor G, mitochondrial-like [Manduca sexta];elongation factor G, mitochondrial [Manduca sexta]	GO:0003924;GO:0003746;GO:0070125;GO:0005525;GO:0005739	GTPase activity;translation elongation factor activity;mitochondrial translational elongation;GTP binding;mitochondrion	K02355	fusA,GFM,EFG	http://www.genome.jp/dbget-bin/www_bget?ko:K02355	-	-	KOG0465	Mitochondrial elongation factor	sp|Q7Q1K8|EFGM_ANOGA	Elongation factor G, mitochondrial OS=Anopheles gambiae OX=7165 GN=AGAP009737 PE=3 SV=4
evm.TU.chr23.228	+	3	1	6750947	KPJ07345.1	28S ribosomal protein S31, mitochondrial [Papilio machaon]	GO:0005615;GO:0005164;GO:0005125;GO:0006955;GO:0016021;GO:0003735;GO:0005763	extracellular space;tumor necrosis factor receptor binding;cytokine activity;immune response;integral component of membrane;structural constituent of ribosome;mitochondrial small ribosomal subunit	-	-	-	-	-	-	-	sp|Q92665|RT31_HUMAN	28S ribosomal protein S31, mitochondrial OS=Homo sapiens OX=9606 GN=MRPS31 PE=1 SV=3
evm.TU.chr15.176	-	2	1	5322237	XP_037872597.1	sodium-independent sulfate anion transporter isoform X1 [Bombyx mori]	-	-	K14708	SLC26A11	http://www.genome.jp/dbget-bin/www_bget?ko:K14708	-	-	-	-	sp|Q86WA9|S2611_HUMAN	Sodium-independent sulfate anion transporter OS=Homo sapiens OX=9606 GN=SLC26A11 PE=1 SV=2
evm.TU.chr21.2	+	2	1	6709	XP_030034783.1	ubiquitin thioesterase otubain-like [Manduca sexta]	GO:0019784;GO:0071108;GO:0043130;GO:0004843;GO:0005634	NEDD8-specific protease activity;protein K48-linked deubiquitination;ubiquitin binding;thiol-dependent deubiquitinase;nucleus	K09602	OTUB1	http://www.genome.jp/dbget-bin/www_bget?ko:K09602	-	-	-	-	sp|Q9VL00|OTUBL_DROME	Ubiquitin thioesterase otubain-like OS=Drosophila melanogaster OX=7227 GN=CG4968 PE=2 SV=1
evm.TU.chr15.423	-	20	1	13780359	XP_026724996.1;KPJ08122.1;PZC86415.1	thioredoxin domain-containing protein 11 [Trichoplusia ni];Thioredoxin domain-containing protein 11 [Papilio machaon];hypothetical protein B5X24_HaOG209134 [Helicoverpa armigera]	-	-	-	-	-	-	-	-	-	sp|A4FUW8|TXD11_BOVIN	Thioredoxin domain-containing protein 11 OS=Bos taurus OX=9913 GN=TXNDC11 PE=2 SV=1
evm.TU.chr1.113	-	22	1	3952433	XP_028035508.1	uncharacterized protein LOC114246943 [Bombyx mandarina]	GO:0016021	integral component of membrane	-	-	-	-	-	-	-	-	-
GWHABGR00000034.293	+	8	1	8648339	XP_028040346.1;XP_021202626.1;CAB3231336.1	protein cereblon homolog [Bombyx mandarina];uncharacterized protein LOC101740047 isoform X3 [Bombyx mori];unnamed protein product [Arctia plantaginis]	GO:0003723;GO:0106005;GO:0005845	RNA binding;RNA 5'-cap (guanine-N7)-methylation;mRNA cap binding complex	K18708	FAM103A1	http://www.genome.jp/dbget-bin/www_bget?ko:K18708	-	-	-	-	-	-
GWHABGR00000015.9	-	3	1	957232	XP_013192966.1	PREDICTED: uncharacterized protein LOC106136853 isoform X1 [Amyelois transitella]	-	-	-	-	-	-	-	-	-	-	-
evm.TU.chr3.542	+	3	1	16895972	XP_030024223.2	LOW QUALITY PROTEIN: 28S ribosomal protein S22, mitochondrial, partial [Manduca sexta]	-	-	K17401	MRPS22	http://www.genome.jp/dbget-bin/www_bget?ko:K17401	-	-	-	-	sp|Q9CXW2|RT22_MOUSE	28S ribosomal protein S22, mitochondrial OS=Mus musculus OX=10090 GN=Mrps22 PE=1 SV=1
evm.TU.chr29.450	-	7	1	12640856	PCG70426.1;XP_012548295.1;XP_012548294.1	hypothetical protein B5V51_2987 [Heliothis virescens];leishmanolysin-like peptidase isoform X4 [Bombyx mori];leishmanolysin-like peptidase isoform X3 [Bombyx mori]	GO:0007155;GO:0004222;GO:0016021;GO:0046872	cell adhesion;metalloendopeptidase activity;integral component of membrane;metal ion binding	K13539	LMLN	http://www.genome.jp/dbget-bin/www_bget?ko:K13539	-	-	-	-	sp|Q9VH19|LMLN_DROME	Leishmanolysin-like peptidase OS=Drosophila melanogaster OX=7227 GN=Invadolysin PE=2 SV=2
evm.TU.chr6.276	-	2	1	10874304	XP_026501265.1	vacuolar-sorting protein SNF8 [Vanessa tameamea]	GO:0015031;GO:0071985;GO:0000814	protein transport;multivesicular body sorting pathway;ESCRT II complex	K12188	SNF8,EAP30	http://www.genome.jp/dbget-bin/www_bget?ko:K12188	Endocytosis	ko04144	KOG3341	RNA polymerase II transcription factor complex subunit	sp|Q5RJU0|SNF8_XENTR	Vacuolar-sorting protein SNF8 OS=Xenopus tropicalis OX=8364 GN=snf8 PE=2 SV=1
evm.TU.chr3.391	+	5	1	12671983	CAD7579378.1;XP_021181336.1;XP_026495051.1	unnamed protein product, partial [Timema californicum];splicing factor 3B subunit 1 [Helicoverpa armigera];splicing factor 3B subunit 1 [Vanessa tameamea]	GO:0000245;GO:0005681;GO:0003729;GO:0005634	spliceosomal complex assembly;spliceosomal complex;mRNA binding;nucleus	K12828	SF3B1,SAP155	http://www.genome.jp/dbget-bin/www_bget?ko:K12828	Spliceosome	ko03040	KOG0213	Splicing factor 3b, subunit 1	sp|O75533|SF3B1_HUMAN	Splicing factor 3B subunit 1 OS=Homo sapiens OX=9606 GN=SF3B1 PE=1 SV=3
evm.TU.chr17.154	-	4	1	4116330	XP_037297907.1;XP_037297912.1	probable phosphorylase b kinase regulatory subunit beta isoform X2 [Manduca sexta];probable phosphorylase b kinase regulatory subunit beta isoform X5 [Manduca sexta]	-	-	K07190	PHKA_B	http://www.genome.jp/dbget-bin/www_bget?ko:K07190	Calcium signaling pathway;Glucagon signaling pathway;Insulin signaling pathway	ko04020,ko04922,ko04910	KOG3635	Phosphorylase kinase	sp|Q9VLS1|KPBB_DROME	Probable phosphorylase b kinase regulatory subunit beta OS=Drosophila melanogaster OX=7227 GN=CG8475 PE=2 SV=2
evm.TU.chr3.29	-	4	1	377489	XP_026742740.1	uncharacterized protein LOC113504571 [Trichoplusia ni]	GO:0016491	oxidoreductase activity	-	-	-	-	-	-	-	sp|P21158|CSGA_MYXXA	C-factor OS=Myxococcus xanthus OX=34 GN=csgA PE=1 SV=1
evm.TU.chr15.424	+	5	1	13813569	XP_013169241.1;KPJ08121.1	PREDICTED: nuclear distribution protein nudE-like 1-B isoform X2 [Papilio xuthus];Nuclear distribution protein nudE-like 1-B [Papilio machaon]	GO:0005819;GO:0005737;GO:2000574;GO:0005874	spindle;cytoplasm;obsolete regulation of microtubule motor activity;microtubule	-	-	-	-	-	-	-	sp|Q803Q2|NDL1B_DANRE	Nuclear distribution protein nudE-like 1-B OS=Danio rerio OX=7955 GN=ndel1b PE=2 SV=1
evm.TU.chr23.88	+	9	1	2638774	XP_028178193.1	cyclin-dependent kinase 10 isoform X1 [Ostrinia furnacalis]	GO:0005524;GO:0004693;GO:0007346	ATP binding;cyclin-dependent protein serine/threonine kinase activity;regulation of mitotic cell cycle	K02449	CDK10	http://www.genome.jp/dbget-bin/www_bget?ko:K02449	-	-	-	-	sp|Q3UMM4|CDK10_MOUSE	Cyclin-dependent kinase 10 OS=Mus musculus OX=10090 GN=Cdk10 PE=1 SV=1
evm.TU.chr47.48	-	18	1	1907306	XP_030024642.1	uncharacterized protein LOC115443400 [Manduca sexta]	-	-	-	-	-	-	-	-	-	-	-
evm.TU.chr37.178	-	31	1	5659478	PZC75390.1;XP_030032414.2;XP_026333797.1;VVC88297.1;XP_028161072.1	hypothetical protein B5X24_HaOG206120 [Helicoverpa armigera];LOW QUALITY PROTEIN: serine/arginine-rich splicing factor 1A [Manduca sexta];serine/arginine-rich splicing factor 1B [Hyposmocoma kahamanoa];unnamed protein product [Leptidea sinapis];serine/arginine-rich splicing factor 1A isoform X2 [Ostrinia furnacalis]	GO:0003723;GO:0005634	RNA binding;nucleus	K12890	SRSF1,SFRS1,ASF,SF2	http://www.genome.jp/dbget-bin/www_bget?ko:K12890	Spliceosome;IL-17 signaling pathway	ko03040,ko04657	KOG0105	Alternative splicing factor ASF/SF2 (RRM superfamily)	sp|Q7SXP4|SRS1A_DANRE;sp|Q6NYA0|SRS1B_DANRE	Serine/arginine-rich splicing factor 1A OS=Danio rerio OX=7955 GN=srsf1a PE=2 SV=2;Serine/arginine-rich splicing factor 1B OS=Danio rerio OX=7955 GN=srsf1b PE=2 SV=1
evm.TU.chr3.635	-	4	1	19449220	XP_014370240.1;XP_037869278.1	PREDICTED: pescadillo homolog [Papilio machaon];pescadillo homolog [Bombyx mori]	GO:0000463;GO:0030687;GO:0005654;GO:0005730;GO:0000466;GO:0043021	maturation of LSU-rRNA from tricistronic rRNA transcript (SSU-rRNA, 5.8S rRNA, LSU-rRNA);preribosome, large subunit precursor;nucleoplasm;nucleolus;maturation of 5.8S rRNA from tricistronic rRNA transcript (SSU-rRNA, 5.8S rRNA, LSU-rRNA);ribonucleoprotein complex binding	K14843	PES1,NOP7	http://www.genome.jp/dbget-bin/www_bget?ko:K14843	-	-	KOG2481	Protein required for normal rRNA processing	sp|B4KID9|PESC_DROMO	Pescadillo homolog OS=Drosophila mojavensis OX=7230 GN=GI18209 PE=3 SV=1
evm.TU.chr31.321	+	51	1	11594944	ADO40102.1	enolase [Antheraea pernyi]	GO:0000015;GO:0006096;GO:0004634;GO:0000287	phosphopyruvate hydratase complex;glycolytic process;phosphopyruvate hydratase activity;magnesium ion binding	K01689	ENO,eno	http://www.genome.jp/dbget-bin/www_bget?ko:K01689	HIF-1 signaling pathway;RNA degradation;Glycolysis / Gluconeogenesis	ko04066,ko03018,ko00010	KOG2670	Enolase	sp|P15007|ENO_DROME	Enolase OS=Drosophila melanogaster OX=7227 GN=Eno PE=1 SV=2
evm.TU.chr34.132	+	34	1	4834375	XP_038211264.1;XP_026741860.1;KAF9424765.1	synaptic vesicle membrane protein VAT-1 homolog-like isoform X1 [Zerene cesonia];synaptic vesicle membrane protein VAT-1 homolog-like isoform X3 [Trichoplusia ni];hypothetical protein HW555_000066, partial [Spodoptera exigua]	GO:0008270;GO:0016491	zinc ion binding;oxidoreductase activity	-	-	-	-	-	KOG1198	Zinc-binding oxidoreductase	sp|Q80TB8|VAT1L_MOUSE;sp|Q9HCJ6|VAT1L_HUMAN	Synaptic vesicle membrane protein VAT-1 homolog-like OS=Mus musculus OX=10090 GN=Vat1l PE=1 SV=2;Synaptic vesicle membrane protein VAT-1 homolog-like OS=Homo sapiens OX=9606 GN=VAT1L PE=1 SV=2
evm.TU.chr3.174	-	5	1	5154243	XP_030033194.1	uncharacterized protein LOC115449491 [Manduca sexta]	-	-	K24931	TTC17	http://www.genome.jp/dbget-bin/www_bget?ko:K24931	-	-	-	-	sp|B5DEL3|TTC17_RAT	Tetratricopeptide repeat protein 17 OS=Rattus norvegicus OX=10116 GN=Ttc17 PE=1 SV=1
evm.TU.chr45.324	+	10	1	9811007	XP_028169283.1	probable peroxisomal membrane protein PEX13 [Ostrinia furnacalis]	GO:0016021;GO:0016560;GO:0005778	integral component of membrane;protein import into peroxisome matrix, docking;peroxisomal membrane	K13344	PEX13	http://www.genome.jp/dbget-bin/www_bget?ko:K13344	Peroxisome	ko04146	KOG3875	Peroxisomal biogenesis protein peroxin	sp|Q9D0K1|PEX13_MOUSE	Peroxisomal membrane protein PEX13 OS=Mus musculus OX=10090 GN=Pex13 PE=1 SV=1
evm.TU.chr5.410	+	2	1	16782753	XP_021187637.1	uncharacterized protein LOC110374302 [Helicoverpa armigera]	-	-	K23841	CLRN	http://www.genome.jp/dbget-bin/www_bget?ko:K23841	-	-	-	-	-	-
evm.TU.chr16.217	+	947	1	8660452	XP_004929630.1;XP_013183851.1;KAF9422498.1;PCG78877.1	pancreatic lipase-related protein 2 [Bombyx mori];PREDICTED: pancreatic lipase-related protein 2-like [Amyelois transitella];hypothetical protein HW555_001896 [Spodoptera exigua];hypothetical protein B5V51_2838 [Heliothis virescens]	GO:0004806;GO:0005576;GO:0006629	triglyceride lipase activity;extracellular region;lipid metabolic process	K14073	PNLIP,PL	http://www.genome.jp/dbget-bin/www_bget?ko:K14073	Glycerolipid metabolism;Fat digestion and absorption;Pancreatic secretion;Vitamin digestion and absorption	ko00561,ko04975,ko04972,ko04977	-	-	sp|Q641F6|LIPHB_XENLA;sp|Q64424|LIPR2_MYOCO;sp|P07867|LIPC_RAT;sp|Q5E9H0|PLA1A_BOVIN;sp|Q6P8U6|LIPP_MOUSE	Lipase member H-B OS=Xenopus laevis OX=8355 GN=liph-b PE=2 SV=1;Pancreatic lipase-related protein 2 OS=Myocastor coypus OX=10157 GN=PNLIPRP2 PE=1 SV=1;Hepatic triacylglycerol lipase OS=Rattus norvegicus OX=10116 GN=Lipc PE=1 SV=2;Phospholipase A1 member A OS=Bos taurus OX=9913 GN=PLA1A PE=2 SV=1;Pancreatic triacylglycerol lipase OS=Mus musculus OX=10090 GN=Pnlip PE=1 SV=1
evm.TU.chr22.93	+	6	1	2925685	XP_034825464.1;XP_038223398.1;XP_030041130.2	ATP-dependent RNA helicase dbp2-like isoform X2 [Maniola hyperantus];ATP-dependent RNA helicase DBP2-like [Zerene cesonia];ATP-dependent RNA helicase DBP2 [Manduca sexta]	GO:0003676;GO:0005524;GO:0003724;GO:0016787	nucleic acid binding;ATP binding;RNA helicase activity;hydrolase activity	K13178	DDX17	http://www.genome.jp/dbget-bin/www_bget?ko:K13178	-	-	KOG0331	ATP-dependent RNA helicase	sp|Q501J6|DDX17_MOUSE	Probable ATP-dependent RNA helicase DDX17 OS=Mus musculus OX=10090 GN=Ddx17 PE=1 SV=1
GWHABGR00000016.155	+	4	1	4342993	XP_030025169.2	peptide chain release factor 1 [Manduca sexta]	GO:0003747	translation release factor activity	K02835	prfA,MTRF1,MRF1	http://www.genome.jp/dbget-bin/www_bget?ko:K02835	-	-	KOG2726	Mitochondrial polypeptide chain release factor	sp|Q2KI15|RF1ML_BOVIN	Peptide chain release factor 1-like, mitochondrial OS=Bos taurus OX=9913 GN=MTRF1L PE=2 SV=1
GWHABGR00000045.83	-	3	1	15471817	-	-	-	-	-	-	-	-	-	-	-	-	-
evm.TU.chr9.230	+	3	1	8691651	XP_021195222.1	uncharacterized protein LOC110379750 [Helicoverpa armigera]	-	-	-	-	-	-	-	-	-	-	-
evm.TU.chr4.155	+	2	1	6407267	KPI93557.1;XP_030022925.1	Circadian clock-controlled protein [Papilio xuthus];protein takeout [Manduca sexta]	-	-	-	-	-	-	-	-	-	sp|Q9VBV3|TAKT_DROME	Protein takeout OS=Drosophila melanogaster OX=7227 GN=to PE=2 SV=1
evm.TU.chr9.351	+	4	1	14919050	XP_028178486.1;XP_030024021.1;XP_037876807.1	uncharacterized protein LOC114365948 isoform X6 [Ostrinia furnacalis];uncharacterized protein LOC115442954 isoform X2 [Manduca sexta];uncharacterized protein LOC101737983 isoform X5 [Bombyx mori]	GO:0005737;GO:0005814;GO:0046600;GO:0005634;GO:0008017	cytoplasm;centriole;negative regulation of centriole replication;nucleus;microtubule binding	K17886	MDM1	http://www.genome.jp/dbget-bin/www_bget?ko:K17886	-	-	-	-	-	-
evm.TU.chr33.265	+	3	1	10434607	RVE50465.1	hypothetical protein evm_004890 [Chilo suppressalis]	GO:0016021;GO:0005789;GO:0006506	integral component of membrane;endoplasmic reticulum membrane;GPI anchor biosynthetic process	K07541	PIGX	http://www.genome.jp/dbget-bin/www_bget?ko:K07541	Glycosylphosphatidylinositol (GPI)-anchor biosynthesis	ko00563	-	-	sp|Q60GF7|PIGX_RAT;sp|Q8TBF5|PIGX_HUMAN	Phosphatidylinositol-glycan biosynthesis class X protein OS=Rattus norvegicus OX=10116 GN=Pigx PE=1 SV=2;Phosphatidylinositol-glycan biosynthesis class X protein OS=Homo sapiens OX=9606 GN=PIGX PE=2 SV=3
evm.TU.chr4.713	+	24	1	22836388	XP_022127891.1;XP_023015934.1	40S ribosomal protein S23 [Pieris rapae];40S ribosomal protein S23 [Leptinotarsa decemlineata]	GO:0005840;GO:0015935;GO:0006412;GO:0003735	ribosome;small ribosomal subunit;translation;structural constituent of ribosome	K02973	RP-S23e,RPS23	http://www.genome.jp/dbget-bin/www_bget?ko:K02973	Ribosome	ko03010	KOG1749	40S ribosomal protein S23	sp|Q6EV23|RS23_PAPDA	40S ribosomal protein S23 OS=Papilio dardanus OX=77259 GN=RpS23 PE=2 SV=1
GWHABGR00000034.138	-	3	1	14122057	XP_032530255.1	NEDD8-conjugating enzyme Ubc12 [Danaus plexippus plexippus]	GO:0005524;GO:0016740	ATP binding;transferase activity	K10579	UBE2M,UBC12	http://www.genome.jp/dbget-bin/www_bget?ko:K10579	Ubiquitin mediated proteolysis	ko04120	KOG0420	Ubiquitin-protein ligase	sp|Q6P8D9|UBC12_XENTR	NEDD8-conjugating enzyme Ubc12 OS=Xenopus tropicalis OX=8364 GN=ube2m PE=2 SV=1
evm.TU.chr24.45	-	2	1	1756606	XP_026751234.1	protein asunder [Galleria mellonella]	GO:0007283;GO:0051321;GO:0005634;GO:0048471	spermatogenesis;meiotic cell cycle;nucleus;perinuclear region of cytoplasm	-	-	-	-	-	-	-	sp|Q8QZV7|INT13_MOUSE	Integrator complex subunit 13 OS=Mus musculus OX=10090 GN=IntS13 PE=1 SV=2
GWHABGR00000034.116	-	9	1	13135572	XP_004928516.1	lipopolysaccharide-induced tumor necrosis factor-alpha factor homolog isoform X3 [Bombyx mori]	-	-	K19363	LITAF	http://www.genome.jp/dbget-bin/www_bget?ko:K19363	Lysosome	ko04142	-	-	sp|P0C0T0|LITAF_RAT	Lipopolysaccharide-induced tumor necrosis factor-alpha factor homolog OS=Rattus norvegicus OX=10116 GN=Litaf PE=2 SV=1
GWHABGR00000005.140	+	4	1	10308033	XP_030026157.1	LYR motif-containing protein 4 [Manduca sexta]	-	-	K22069	LYRM4	http://www.genome.jp/dbget-bin/www_bget?ko:K22069	-	-	KOG3801	Uncharacterized conserved protein BCN92	sp|Q6DCS1|LYRM4_XENLA	LYR motif-containing protein 4 OS=Xenopus laevis OX=8355 GN=lyrm4 PE=3 SV=1
evm.TU.chr21.150	+	3	1	5736210	XP_030033784.1	acylglycerol kinase, mitochondrial [Manduca sexta]	GO:0005634;GO:0003951	nucleus;NAD+ kinase activity	K09881	AGK	http://www.genome.jp/dbget-bin/www_bget?ko:K09881	Glycerolipid metabolism	ko00561	KOG4435	Predicted lipid kinase	sp|Q53H12|AGK_HUMAN	Acylglycerol kinase, mitochondrial OS=Homo sapiens OX=9606 GN=AGK PE=1 SV=2
evm.TU.chr32.253	+	2	1	9812351	XP_030030026.1;CAB3233816.1	small integral membrane protein 12-A [Manduca sexta];unnamed protein product [Arctia plantaginis]	GO:0016021	integral component of membrane	-	-	-	-	-	-	-	sp|Q78RX3|SIM12_MOUSE	Small integral membrane protein 12 OS=Mus musculus OX=10090 GN=Smim12 PE=3 SV=1
evm.TU.chr29.310	+	4	1	8740429	XP_028158319.1	zinc finger protein ZPR1 isoform X2 [Ostrinia furnacalis]	-	-	K06874	K06874	http://www.genome.jp/dbget-bin/www_bget?ko:K06874	-	-	KOG2703	C4-type Zn-finger protein	sp|Q62384|ZPR1_MOUSE;sp|O75312|ZPR1_HUMAN	Zinc finger protein ZPR1 OS=Mus musculus OX=10090 GN=Zpr1 PE=1 SV=1;Zinc finger protein ZPR1 OS=Homo sapiens OX=9606 GN=ZPR1 PE=1 SV=1
evm.TU.chr36.258	+	3	1	7764725	XP_030020832.1	RNA-binding protein 42 isoform X2 [Manduca sexta]	GO:0003723	RNA binding	K25079	RBM42	http://www.genome.jp/dbget-bin/www_bget?ko:K25079	-	-	KOG0226	RNA-binding proteins	sp|Q66KL9|RBM42_XENTR	RNA-binding protein 42 OS=Xenopus tropicalis OX=8364 GN=rbm42 PE=2 SV=1
evm.TU.chr49.126	+	13	1	3995775	XP_021197069.1	protein SYS1 homolog [Helicoverpa armigera]	GO:0015031;GO:0000139;GO:0016021	protein transport;Golgi membrane;integral component of membrane	K20318	SYS1	http://www.genome.jp/dbget-bin/www_bget?ko:K20318	-	-	KOG4697	Integral membrane protein involved in transport between the late Golgi and endosome	sp|A7S6Y0|SYS1_NEMVE	Protein SYS1 homolog OS=Nematostella vectensis OX=45351 GN=sys1 PE=3 SV=1
evm.TU.chr23.267	-	4	1	8106899	CAB3256262.1	unnamed protein product [Arctia plantaginis]	GO:0005737;GO:0010309;GO:0005506;GO:0019509;GO:0005634	cytoplasm;acireductone dioxygenase [iron(II)-requiring] activity;iron ion binding;L-methionine salvage from methylthioadenosine;nucleus	K08967	mtnD,mtnZ,ADI1	http://www.genome.jp/dbget-bin/www_bget?ko:K08967	Cysteine and methionine metabolism	ko00270	KOG2107	Uncharacterized conserved protein, contains double-stranded beta-helix domain	sp|E0W481|MTND_PEDHC	1,2-dihydroxy-3-keto-5-methylthiopentene dioxygenase OS=Pediculus humanus subsp. corporis OX=121224 GN=Phum_PHUM616140 PE=3 SV=1
evm.TU.chr23.377	+	22	1	11924830	-	-	-	-	-	-	-	-	-	-	-	-	-
evm.TU.chr10.385	+	6	1	12716620	XP_037294952.1;XP_037294950.1	inhibitor of Bruton tyrosine kinase isoform X2 [Manduca sexta];inhibitor of Bruton tyrosine kinase isoform X1 [Manduca sexta]	-	-	K24810	IBTK	http://www.genome.jp/dbget-bin/www_bget?ko:K24810	-	-	KOG0783	Uncharacterized conserved protein, contains ankyrin and BTB/POZ domains	sp|Q6NRS1|IBTK_XENLA	Inhibitor of Bruton tyrosine kinase OS=Xenopus laevis OX=8355 GN=ibtk PE=2 SV=1
evm.TU.chr14.233	+	3	1	9387991	XP_026318915.1	zinc finger C4H2 domain-containing protein isoform X1 [Hyposmocoma kahamanoa]	-	-	K24369	ZC4H2	http://www.genome.jp/dbget-bin/www_bget?ko:K24369	-	-	KOG4451	Uncharacterized conserved protein (tumor-associated antigen HCA127 in humans)	sp|Q9NQZ6|ZC4H2_HUMAN	Zinc finger C4H2 domain-containing protein OS=Homo sapiens OX=9606 GN=ZC4H2 PE=1 SV=1
evm.TU.chr30.319	+	2	1	12898806	XP_028025775.1;XP_037296695.1	speckle-type POZ protein isoform X3 [Bombyx mandarina];LOW QUALITY PROTEIN: origin recognition complex subunit 2 [Manduca sexta]	-	-	K02604;K10523	ORC2;SPOP	http://www.genome.jp/dbget-bin/www_bget?ko:K02604;http://www.genome.jp/dbget-bin/www_bget?ko:K10523	Cell cycle;Hedgehog signaling pathway;Hedgehog signaling pathway - fly	ko04110,ko04340,ko04341	KOG2928;KOG1987	Origin recognition complex, subunit 2;Speckle-type POZ protein SPOP and related proteins with TRAF, MATH and BTB/POZ domains	sp|Q24168|ORC2_DROME;sp|Q9VFP2|RDX_DROME	Origin recognition complex subunit 2 OS=Drosophila melanogaster OX=7227 GN=Orc2 PE=1 SV=2;Protein roadkill OS=Drosophila melanogaster OX=7227 GN=rdx PE=1 SV=2
evm.TU.chr40.34	-	20	1	765727	XP_028044216.1;QDR51020.1	pyruvate dehydrogenase E1 component subunit beta, mitochondrial [Bombyx mandarina];Pyruvate dehydrogenase E1 beta subunit [Manduca sexta]	GO:0006086;GO:0004739	acetyl-CoA biosynthetic process from pyruvate;pyruvate dehydrogenase (acetyl-transferring) activity	K00162	PDHB,pdhB	http://www.genome.jp/dbget-bin/www_bget?ko:K00162	HIF-1 signaling pathway;Citrate cycle (TCA cycle);Glycolysis / Gluconeogenesis;Pyruvate metabolism;Glucagon signaling pathway	ko04066,ko00020,ko00010,ko00620,ko04922	KOG0524	Pyruvate dehydrogenase E1, beta subunit	sp|O44451|ODPB_CAEEL	Pyruvate dehydrogenase E1 component subunit beta, mitochondrial OS=Caenorhabditis elegans OX=6239 GN=pdhb-1 PE=1 SV=2
evm.TU.chr48.246	+	4	1	7601183	XP_030037133.2	uncharacterized protein LOC115452683 [Manduca sexta]	-	-	-	-	-	-	-	-	-	-	-
evm.TU.group25_1_2.2	-	3	1	12924	XP_022120527.1	probable methylmalonate-semialdehyde dehydrogenase [acylating], mitochondrial [Pieris rapae]	GO:0018478;GO:0004491;GO:0102662;GO:0005739;GO:0016021	malonate-semialdehyde dehydrogenase (acetylating) activity;methylmalonate-semialdehyde dehydrogenase (acylating) activity;malonate-semialdehyde dehydrogenase (acetylating, NAD+) activity;mitochondrion;integral component of membrane	K00140	mmsA,iolA,ALDH6A1	http://www.genome.jp/dbget-bin/www_bget?ko:K00140	Valine, leucine and isoleucine degradation;Inositol phosphate metabolism;Propanoate metabolism;beta-Alanine metabolism	ko00280,ko00562,ko00640,ko00410	KOG2449	Methylmalonate semialdehyde dehydrogenase	sp|Q17M80|MMSA_AEDAE	Probable methylmalonate-semialdehyde dehydrogenase [acylating], mitochondrial OS=Aedes aegypti OX=7159 GN=AAEL001134 PE=3 SV=1
evm.TU.chr14.309	+	2	1	11372892	XP_030022877.1	AB hydrolase superfamily protein YfhM-like [Manduca sexta]	GO:0016021;GO:0016740	integral component of membrane;transferase activity	K22369	EPHX4	http://www.genome.jp/dbget-bin/www_bget?ko:K22369	-	-	KOG4178	Soluble epoxide hydrolase	sp|Q8IUS5|EPHX4_HUMAN	Epoxide hydrolase 4 OS=Homo sapiens OX=9606 GN=EPHX4 PE=1 SV=2
evm.TU.chr48.247	+	3	1	7610588	XP_030037133.2	uncharacterized protein LOC115452683 [Manduca sexta]	-	-	-	-	-	-	-	-	-	-	-
evm.TU.chr27.66	-	7	1	1661272	XP_022822000.1;XP_026732277.1	COP9 signalosome complex subunit 2 [Spodoptera litura];COP9 signalosome complex subunit 2 [Trichoplusia ni]	GO:0005737;GO:0008180	cytoplasm;COP9 signalosome	K12176	COPS2,CSN2,TRIP15	http://www.genome.jp/dbget-bin/www_bget?ko:K12176	-	-	KOG1464	COP9 signalosome, subunit CSN2	sp|Q6IQT4|CSN2_DANRE;sp|Q94899|CSN2_DROME	COP9 signalosome complex subunit 2 OS=Danio rerio OX=7955 GN=cops2 PE=2 SV=1;COP9 signalosome complex subunit 2 OS=Drosophila melanogaster OX=7227 GN=alien PE=1 SV=2
GWHABGR00000007.131	+	5	1	7857507	XP_030024929.2	uncharacterized protein LOC115443605 [Manduca sexta]	-	-	-	-	-	-	-	-	-	-	-
evm.TU.chr23.34	-	6	1	1276754	XP_022821755.1;XP_030032522.1	regulator of nonsense transcripts 3B isoform X1 [Spodoptera litura];regulator of nonsense transcripts 3B isoform X3 [Manduca sexta]	GO:0003676;GO:0000184;GO:0005634	nucleic acid binding;nuclear-transcribed mRNA catabolic process, nonsense-mediated decay;nucleus	K14328	UPF3,RENT3	http://www.genome.jp/dbget-bin/www_bget?ko:K14328	Nucleocytoplasmic transport;mRNA surveillance pathway	ko03013,ko03015	-	-	sp|Q9H1J1|REN3A_HUMAN;sp|Q9BZI7|REN3B_HUMAN	Regulator of nonsense transcripts 3A OS=Homo sapiens OX=9606 GN=UPF3A PE=1 SV=1;Regulator of nonsense transcripts 3B OS=Homo sapiens OX=9606 GN=UPF3B PE=1 SV=1
evm.TU.chr11.75	+	31	1	3179706	KAF9407825.1	hypothetical protein HW555_012281, partial [Spodoptera exigua]	GO:0016787;GO:0000290	hydrolase activity;deadenylation-dependent decapping of nuclear-transcribed mRNA	K20803	UBE3D	http://www.genome.jp/dbget-bin/www_bget?ko:K20803	-	-	KOG3969	Uncharacterized conserved protein	sp|Q8MIZ3|DCPS_PIG	m7GpppX diphosphatase OS=Sus scrofa OX=9823 GN=DCPS PE=2 SV=1
GWHABGR00000036.95	+	4	1	745988	XP_030029608.1	transmembrane protein 245 isoform X2 [Manduca sexta]	-	-	-	-	-	-	-	KOG2365	Uncharacterized membrane protein	sp|Q9H330|TM245_HUMAN	Transmembrane protein 245 OS=Homo sapiens OX=9606 GN=TMEM245 PE=1 SV=3
evm.TU.chr7.109	-	26	1	1460982	XP_026725604.1	V-type proton ATPase subunit e 2-like [Trichoplusia ni]	GO:0033179;GO:0015078;GO:0016787;GO:0016021	proton-transporting V-type ATPase, V0 domain;proton transmembrane transporter activity;hydrolase activity;integral component of membrane	K02153	ATPeV0E,ATP6H	http://www.genome.jp/dbget-bin/www_bget?ko:K02153	Phagosome;Oxidative phosphorylation;Collecting duct acid secretion;Synaptic vesicle cycle	ko04145,ko00190,ko04966,ko04721	KOG3500	Vacuolar H+-ATPase V0 sector, subunit M9.7 (M9.2)	sp|Q2KIB5|VA0E2_BOVIN	V-type proton ATPase subunit e 2 OS=Bos taurus OX=9913 GN=ATP6V0E2 PE=1 SV=1
evm.TU.chr3.371	-	52	1	12154740	PCG62649.1	hypothetical protein B5V51_13970 [Heliothis virescens]	GO:0005840;GO:0019843;GO:0006412;GO:0003735	ribosome;rRNA binding;translation;structural constituent of ribosome	K02893	RP-L23Ae,RPL23A	http://www.genome.jp/dbget-bin/www_bget?ko:K02893	Ribosome	ko03010	-	-	sp|Q24JY1|RL23A_BOVIN	60S ribosomal protein L23a OS=Bos taurus OX=9913 GN=RPL23A PE=2 SV=1
evm.TU.chr1.16	-	9	1	603588	AME17981.1	peptidoglycan recognition protein LE [Antheraea pernyi]	GO:0045087;GO:0016021;GO:0008270;GO:0008745;GO:0009253	innate immune response;integral component of membrane;zinc ion binding;N-acetylmuramoyl-L-alanine amidase activity;peptidoglycan catabolic process	K24075;K24077	PGRP-LC;PGRP-LF	http://www.genome.jp/dbget-bin/www_bget?ko:K24075;http://www.genome.jp/dbget-bin/www_bget?ko:K24077	Toll and Imd signaling pathway	ko04624	-	-	sp|Q8SXQ7|PGPLF_DROME	Peptidoglycan-recognition protein LF OS=Drosophila melanogaster OX=7227 GN=PGRP-LF PE=1 SV=1
evm.TU.chr12.15	+	2	1	297239	XP_037297075.1	uncharacterized protein LOC119190115 [Manduca sexta]	-	-	-	-	-	-	-	-	-	-	-
evm.TU.chr15.207	+	7	1	6519794	XP_028027113.1;XP_028027114.1	serine hydroxymethyltransferase, cytosolic isoform X1 [Bombyx mandarina];serine hydroxymethyltransferase, cytosolic isoform X2 [Bombyx mandarina]	GO:0035999;GO:0051289;GO:0004372;GO:0019264;GO:0008168;GO:0006565;GO:0030170;GO:0032259	tetrahydrofolate interconversion;protein homotetramerization;glycine hydroxymethyltransferase activity;glycine biosynthetic process from serine;methyltransferase activity;L-serine catabolic process;pyridoxal phosphate binding;methylation	K00600	glyA,SHMT	http://www.genome.jp/dbget-bin/www_bget?ko:K00600	Glycine, serine and threonine metabolism;Glyoxylate and dicarboxylate metabolism;One carbon pool by folate	ko00260,ko00630,ko00670	KOG2467	Glycine/serine hydroxymethyltransferase	sp|Q2F5L3|GLYC_BOMMO	Serine hydroxymethyltransferase OS=Bombyx mori OX=7091 GN=692975 PE=1 SV=1
GWHABGR00000045.160	+	7	1	11017517	-	-	-	-	-	-	-	-	-	-	-	-	-
evm.TU.chr46.135	+	21	1	6071757	XP_012553038.1	syntaxin isoform X1 [Bombyx mori]	GO:0016021;GO:0005484;GO:0006886;GO:0016192	integral component of membrane;SNAP receptor activity;intracellular protein transport;vesicle-mediated transport	K13814	TSNARE1	http://www.genome.jp/dbget-bin/www_bget?ko:K13814	-	-	-	-	sp|Q96NA8|TSNA1_HUMAN	t-SNARE domain-containing protein 1 OS=Homo sapiens OX=9606 GN=TSNARE1 PE=1 SV=2
evm.TU.chr13.179	+	4	1	2747455	XP_030022319.2	carnosine N-methyltransferase [Manduca sexta]	GO:0030735	carnosine N-methyltransferase activity	K19787	CARNMT1	http://www.genome.jp/dbget-bin/www_bget?ko:K19787	Histidine metabolism	ko00340	KOG2798	Putative trehalase	sp|Q80UY1|CARME_MOUSE	Carnosine N-methyltransferase OS=Mus musculus OX=10090 GN=Carnmt1 PE=1 SV=1
evm.TU.chr37.50	-	2	1	1998249	XP_026755096.1	protein Red [Galleria mellonella]	GO:0005634	nucleus	K13109	IK,RED,RER	http://www.genome.jp/dbget-bin/www_bget?ko:K13109	-	-	KOG2498	IK cytokine down-regulator of HLA class II	sp|Q9Z1M8|RED_MOUSE	Protein Red OS=Mus musculus OX=10090 GN=Ik PE=1 SV=2
evm.TU.chr27.245	-	6	1	8187681	CAB3239787.1;XP_026758913.1;CAD7473893.1	unnamed protein product [Arctia plantaginis];biogenesis of lysosome-related organelles complex 1 subunit 5-like isoform X2 [Galleria mellonella];unnamed protein product [Plutella xylostella]	GO:0070072;GO:0031083;GO:0005789;GO:0016021;GO:0030133	vacuolar proton-transporting V-type ATPase complex assembly;BLOC-1 complex;endoplasmic reticulum membrane;integral component of membrane;transport vesicle	K23542;K20187	TMEM199;BLOC1S5	http://www.genome.jp/dbget-bin/www_bget?ko:K23542;http://www.genome.jp/dbget-bin/www_bget?ko:K20187	-	-	-	-	sp|Q5ZK77|BL1S5_CHICK;sp|Q0KI28|BL1S5_DROME	Biogenesis of lysosome-related organelles complex 1 subunit 5 OS=Gallus gallus OX=9031 GN=BLOC1S5 PE=2 SV=1;Biogenesis of lysosome-related organelles complex 1 subunit 5 OS=Drosophila melanogaster OX=7227 GN=Muted PE=1 SV=1
evm.TU.chr14.168	+	13	1	6437939	AAV91378.1	hypothetical protein 17 [Lonomia obliqua]	GO:0003735;GO:0005840;GO:0006412	structural constituent of ribosome;ribosome;translation	K02983	RP-S30e,RPS30	http://www.genome.jp/dbget-bin/www_bget?ko:K02983	Ribosome	ko03010	KOG0009	Ubiquitin-like/40S ribosomal S30 protein fusion	sp|P62866|RS30_BOVIN	40S ribosomal protein S30 OS=Bos taurus OX=9913 GN=FAU PE=3 SV=1
evm.TU.chr42.359	-	2	1	10771929	XP_030037649.1	cyclin-dependent kinase 1 isoform X2 [Manduca sexta]	GO:0004674;GO:0005524	protein serine/threonine kinase activity;ATP binding	K02087	CDK1,CDC2	http://www.genome.jp/dbget-bin/www_bget?ko:K02087	Cell cycle;Cellular senescence;Oocyte meiosis;p53 signaling pathway;Gap junction;Progesterone-mediated oocyte maturation	ko04110,ko04218,ko04114,ko04115,ko04540,ko04914	KOG0594	Protein kinase PCTAIRE and related kinases	sp|P23572|CDK1_DROME	Cyclin-dependent kinase 1 OS=Drosophila melanogaster OX=7227 GN=Cdk1 PE=1 SV=1
evm.TU.chr44.135	+	2	1	3942310	XP_028029251.1	uncharacterized protein LOC114242332 [Bombyx mandarina]	GO:0005634;GO:0008270	nucleus;zinc ion binding	-	-	-	-	-	-	-	-	-
evm.TU.chr10.224	-	37	1	7978991	XP_022834822.1;KAF9424840.1	peptidyl-prolyl cis-trans isomerase 5 [Spodoptera litura];hypothetical protein HW555_000141 [Spodoptera exigua]	GO:0003755;GO:0006457	peptidyl-prolyl cis-trans isomerase activity;protein folding	K03768	PPIB,ppiB	http://www.genome.jp/dbget-bin/www_bget?ko:K03768	-	-	KOG0880	Peptidyl-prolyl cis-trans isomerase	sp|P24367|PPIB_CHICK;sp|P52013|CYP5_CAEEL	Peptidyl-prolyl cis-trans isomerase B OS=Gallus gallus OX=9031 GN=PPIB PE=2 SV=1;Peptidyl-prolyl cis-trans isomerase 5 OS=Caenorhabditis elegans OX=6239 GN=cyn-5 PE=1 SV=2
evm.TU.chr19.33	+	8	1	1087006	XP_038213982.1	c-Myc-binding protein [Zerene cesonia]	GO:0003713;GO:0005634	transcription coactivator activity;nucleus	-	-	-	-	-	-	-	sp|Q99417|MYCBP_HUMAN	c-Myc-binding protein OS=Homo sapiens OX=9606 GN=MYCBP PE=1 SV=3
GWHABGR00000015.121	-	12	1	12873384	CAB3231125.1;XP_028040855.1;XP_030021417.1	unnamed protein product [Arctia plantaginis];transcription termination factor 3, mitochondrial [Bombyx mandarina];transcription termination factor 3, mitochondrial [Manduca sexta]	GO:0003690;GO:0006355	double-stranded DNA binding;regulation of transcription, DNA-templated	K15032	MTERFD	http://www.genome.jp/dbget-bin/www_bget?ko:K15032	-	-	KOG1267	Mitochondrial transcription termination factor, mTERF	sp|Q9VPD5|MTEF3_DROME;sp|Q6P6Q6|MTEF3_RAT	Transcription termination factor 3, mitochondrial OS=Drosophila melanogaster OX=7227 GN=mTerf3 PE=2 SV=1;Transcription termination factor 3, mitochondrial OS=Rattus norvegicus OX=10116 GN=Mterf3 PE=2 SV=1
evm.TU.chr42.141	+	5	1	4201940	PZC83629.1;KAF9803485.1;KAF9407991.1	hypothetical protein B5X24_HaOG207612 [Helicoverpa armigera];hypothetical protein SFRURICE_015297 [Spodoptera frugiperda];hypothetical protein HW555_012176 [Spodoptera exigua]	GO:0035591;GO:0007165	signaling adaptor activity;signal transduction	K07193	SH2B,APS	http://www.genome.jp/dbget-bin/www_bget?ko:K07193	Insulin signaling pathway;Neurotrophin signaling pathway	ko04910,ko04722	-	-	sp|Q9JID9|SH2B2_MOUSE	SH2B adapter protein 2 OS=Mus musculus OX=10090 GN=Sh2b2 PE=1 SV=2
evm.TU.chr22.57	+	3	1	1559969	XP_035446298.1	nucleolar protein 58-like [Spodoptera frugiperda]	GO:0042254;GO:0005730	ribosome biogenesis;nucleolus	K14565	NOP58	http://www.genome.jp/dbget-bin/www_bget?ko:K14565	Ribosome biogenesis in eukaryotes	ko03008	KOG2572	Ribosome biogenesis protein - Nop58p/Nop5p	sp|Q9Y2X3|NOP58_HUMAN	Nucleolar protein 58 OS=Homo sapiens OX=9606 GN=NOP58 PE=1 SV=1
evm.TU.chr6.351	+	5	1	13440801	XP_030034498.1;XP_030034497.1	protein cereblon isoform X2 [Manduca sexta];protein cereblon isoform X1 [Manduca sexta]	GO:0005737;GO:0046872;GO:0016567;GO:0005634	cytoplasm;metal ion binding;protein ubiquitination;nucleus	K11793	CRBN	http://www.genome.jp/dbget-bin/www_bget?ko:K11793	-	-	KOG1400	Predicted ATP-dependent protease PIL, contains LON domain	sp|Q68EH9|CRBN_DANRE;sp|Q640S2|CRBN_XENTR	Protein cereblon OS=Danio rerio OX=7955 GN=crbn PE=1 SV=1;Protein cereblon OS=Xenopus tropicalis OX=8364 GN=crbn PE=2 SV=1
evm.TU.chr10.279	-	5	1	8945798	XP_037295190.1;XP_030030840.1;XP_026729469.1	microtubule-associated protein RP/EB family member 1 isoform X1 [Manduca sexta];microtubule-associated protein RP/EB family member 1 isoform X2 [Manduca sexta];microtubule-associated protein RP/EB family member 1 isoform X2 [Trichoplusia ni]	GO:0005874;GO:0005737;GO:0005815;GO:0031110;GO:0051010;GO:0007049;GO:0051301	microtubule;cytoplasm;microtubule organizing center;regulation of microtubule polymerization or depolymerization;microtubule plus-end binding;cell cycle;cell division	K10436	MAPRE	http://www.genome.jp/dbget-bin/www_bget?ko:K10436	-	-	KOG3000	Microtubule-binding protein involved in cell cycle control	sp|Q3ZBD9|MARE1_BOVIN;sp|Q6PER3|MARE3_MOUSE	Microtubule-associated protein RP/EB family member 1 OS=Bos taurus OX=9913 GN=MAPRE1 PE=2 SV=3;Microtubule-associated protein RP/EB family member 3 OS=Mus musculus OX=10090 GN=Mapre3 PE=1 SV=1
evm.TU.chr29.331	+	4	1	9353783	XP_026763899.1	partner of xrn-2 protein 1-like [Galleria mellonella]	-	-	-	-	-	-	-	-	-	sp|Q21738|PAXT1_CAEEL	Partner of xrn-2 protein 1 OS=Caenorhabditis elegans OX=6239 GN=paxt-1 PE=1 SV=2
evm.TU.chr36.79	+	2	1	2497645	XP_026733107.1;CAD7479612.1;PCG70983.1	Down syndrome cell adhesion molecule-like protein Dscam2 isoform X47 [Trichoplusia ni];unnamed protein product [Plutella xylostella];hypothetical protein B5V51_2374 [Heliothis virescens]	GO:0007411;GO:0005886;GO:0016021;GO:0007155	axon guidance;plasma membrane;integral component of membrane;cell adhesion	K06767;K06768	DSCAM;DSCAML1	http://www.genome.jp/dbget-bin/www_bget?ko:K06767;http://www.genome.jp/dbget-bin/www_bget?ko:K06768	-	-	-	-	sp|Q9VS29|DSCL_DROME	Down syndrome cell adhesion molecule-like protein Dscam2 OS=Drosophila melanogaster OX=7227 GN=Dscam2 PE=2 SV=3
evm.TU.chr15.52	+	27	1	1554850	XP_028033329.1	uncharacterized protein LOC114245382 [Bombyx mandarina]	GO:0008442;GO:0051287;GO:0009083;GO:0006574;GO:0050661	3-hydroxyisobutyrate dehydrogenase activity;NAD binding;branched-chain amino acid catabolic process;valine catabolic process;NADP binding	K23146	HPD1	http://www.genome.jp/dbget-bin/www_bget?ko:K23146	Valine, leucine and isoleucine degradation;Propanoate metabolism;beta-Alanine metabolism	ko00280,ko00640,ko00410	KOG0409	Predicted dehydrogenase	sp|Q99L13|3HIDH_MOUSE	3-hydroxyisobutyrate dehydrogenase, mitochondrial OS=Mus musculus OX=10090 GN=Hibadh PE=1 SV=1
evm.TU.chr26.115	-	4	1	4225402	XP_026730018.1	D-2-hydroxyglutarate dehydrogenase, mitochondrial [Trichoplusia ni]	GO:0005777;GO:0071949;GO:0016491	peroxisome;FAD binding;oxidoreductase activity	K18204	D2HGDH	http://www.genome.jp/dbget-bin/www_bget?ko:K18204	-	-	KOG1232	Proteins containing the FAD binding domain	sp|A1L258|D2HDH_DANRE	D-2-hydroxyglutarate dehydrogenase, mitochondrial OS=Danio rerio OX=7955 GN=d2hgdh PE=2 SV=1
evm.TU.chr3.12	+	140	1	164645	XP_030023514.1;XP_026501519.1	60S ribosomal protein L10 [Manduca sexta];60S ribosomal protein L10 [Vanessa tameamea]	GO:0005840;GO:0006412;GO:0003735	ribosome;translation;structural constituent of ribosome	K02866	RP-L10e,RPL10	http://www.genome.jp/dbget-bin/www_bget?ko:K02866	Ribosome	ko03010	KOG0857	60s ribosomal protein L10	sp|O96647|RL10_BOMMA	60S ribosomal protein L10 OS=Bombyx mandarina OX=7092 GN=RpL10 PE=2 SV=1
evm.TU.chr20.7	-	4	1	269356	XP_028169334.1;PCG65177.1	GDNF-inducible zinc finger protein 1-like [Ostrinia furnacalis];hypothetical protein B5V51_9559 [Heliothis virescens]	-	-	-	-	-	-	-	-	-	-	-
evm.TU.chr16.57	+	8	1	2514673	AZL95671.1	sorbitol dehydrogenase [Antheraea pernyi]	GO:0008270;GO:0016491;GO:0003939	zinc ion binding;oxidoreductase activity;L-iditol 2-dehydrogenase activity	K00008	SORD,gutB	http://www.genome.jp/dbget-bin/www_bget?ko:K00008	Fructose and mannose metabolism;Pentose and glucuronate interconversions	ko00051,ko00040	KOG0024	Sorbitol dehydrogenase	sp|Q4R639|DHSO_MACFA	Sorbitol dehydrogenase OS=Macaca fascicularis OX=9541 GN=SORD PE=2 SV=3
evm.TU.chr7.607	-	20	1	12665619	XP_030033604.1;NP_001040344.1	proteasome subunit alpha type-2 [Manduca sexta];proteasome 25 kDa subunit [Bombyx mori]	GO:0019773;GO:0005634;GO:0006511;GO:0005737	proteasome core complex, alpha-subunit complex;nucleus;ubiquitin-dependent protein catabolic process;cytoplasm	K02726	PSMA2	http://www.genome.jp/dbget-bin/www_bget?ko:K02726	Proteasome	ko03050	KOG0181	20S proteasome, regulatory subunit alpha type PSMA2/PRE8	sp|P40301|PSA2_DROME	Proteasome subunit alpha type-2 OS=Drosophila melanogaster OX=7227 GN=Prosalpha2 PE=1 SV=1
GWHABGR00000030.183	+	9	1	11183982	XP_022814476.1;XP_030034687.2	solute carrier family 52, riboflavin transporter, member 3-B isoform X2 [Spodoptera litura];solute carrier family 52, riboflavin transporter, member 3-B isoform X2 [Manduca sexta]	-	-	K14620	SLC52A3,RFT2	http://www.genome.jp/dbget-bin/www_bget?ko:K14620	Vitamin digestion and absorption	ko04977	KOG4255	Uncharacterized conserved protein	sp|Q9D6X5|S52A3_MOUSE;sp|Q6GMG6|S5A3B_DANRE	Solute carrier family 52, riboflavin transporter, member 3 OS=Mus musculus OX=10090 GN=Slc52a3 PE=1 SV=3;Solute carrier family 52, riboflavin transporter, member 3-B OS=Danio rerio OX=7955 GN=slc52a3b PE=2 SV=1
evm.TU.chr5.409	+	4	1	16732466	NP_001040304.1	proline synthetase co-transcribed bacterial-like protein [Bombyx mori]	GO:0030170	pyridoxal phosphate binding	K06997	yggS,PROSC	http://www.genome.jp/dbget-bin/www_bget?ko:K06997	-	-	KOG3157	Proline synthetase co-transcribed protein	sp|O94903|PLPHP_HUMAN	Pyridoxal phosphate homeostasis protein OS=Homo sapiens OX=9606 GN=PLPBP PE=1 SV=1
evm.TU.chr46.79	-	18	1	3411210	XP_013186088.1	PREDICTED: uncharacterized protein CG1785 [Amyelois transitella]	GO:0005730;GO:0000027;GO:0005654	nucleolus;ribosomal large subunit assembly;nucleoplasm	K14840	NOP53,GLTSCR2	http://www.genome.jp/dbget-bin/www_bget?ko:K14840	-	-	KOG2823	Cellular protein (glioma tumor suppressor candidate region gene 2)	sp|Q9W3C2|NOP53_DROME	Ribosome biogenesis protein NOP53 OS=Drosophila melanogaster OX=7227 GN=CG1785 PE=2 SV=1
evm.TU.chr47.256	+	3	1	8377812	XP_021193613.1	alcohol dehydrogenase [NADP(+)] isoform X2 [Helicoverpa armigera]	GO:0047834	D-threo-aldose 1-dehydrogenase activity	K00002	AKR1A1,adh	http://www.genome.jp/dbget-bin/www_bget?ko:K00002	Ascorbate and aldarate metabolism;Glycolysis / Gluconeogenesis;Pentose and glucuronate interconversions;Pyruvate metabolism;Glycerolipid metabolism	ko00053,ko00010,ko00040,ko00620,ko00561	KOG1577	Aldo/keto reductase family proteins	sp|Q9JII6|AK1A1_MOUSE;sp|Q5ZK84|AK1A1_CHICK	Aldo-keto reductase family 1 member A1 OS=Mus musculus OX=10090 GN=Akr1a1 PE=1 SV=3;Aldo-keto reductase family 1 member A1 OS=Gallus gallus OX=9031 GN=AKR1A1 PE=2 SV=1
evm.TU.chr16.28	+	5	1	1452336	XP_030028325.2	uncharacterized protein LOC115445946 [Manduca sexta]	-	-	K24629	UBAP1	http://www.genome.jp/dbget-bin/www_bget?ko:K24629	-	-	-	-	-	-
evm.TU.chr10.276	-	2	1	8901566	XP_030038484.1	eukaryotic translation elongation factor 1 epsilon-1 [Manduca sexta]	GO:0017101;GO:0003746;GO:0043517	aminoacyl-tRNA synthetase multienzyme complex;translation elongation factor activity;positive regulation of DNA damage response, signal transduction by p53 class mediator	K15439	EEF1E1,AIMP3	http://www.genome.jp/dbget-bin/www_bget?ko:K15439	-	-	-	-	sp|P70102|MCA3_CRIGR	Eukaryotic translation elongation factor 1 epsilon-1 OS=Cricetulus griseus OX=10029 GN=EEF1E1 PE=2 SV=1
GWHABGR00000015.7	-	2	1	493241	XP_028176257.1	membrane magnesium transporter 1 [Ostrinia furnacalis]	GO:0031901;GO:0000139;GO:0072546	early endosome membrane;Golgi membrane;EMC complex	K23566	MMGT1,EMG5	http://www.genome.jp/dbget-bin/www_bget?ko:K23566	-	-	-	-	sp|Q6TLE4|EMC5_DANRE	ER membrane protein complex subunit 5 OS=Danio rerio OX=7955 GN=mmgt1 PE=2 SV=1
evm.TU.chr21.230	+	12	1	7957384	XP_030036329.2;XP_026745572.1	transmembrane protein 62-like [Manduca sexta];transmembrane protein 62-like [Trichoplusia ni]	GO:0016021;GO:0016787	integral component of membrane;hydrolase activity	-	-	-	-	-	-	-	sp|Q0P6H9|TMM62_HUMAN;sp|Q8BXJ9|TMM62_MOUSE	Transmembrane protein 62 OS=Homo sapiens OX=9606 GN=TMEM62 PE=1 SV=1;Transmembrane protein 62 OS=Mus musculus OX=10090 GN=Tmem62 PE=2 SV=1
evm.TU.chr36.263	-	5	1	7803706	XP_032514957.1;XP_026485539.1	protein dpy-30 homolog [Danaus plexippus plexippus];protein dpy-30 homolog [Vanessa tameamea]	GO:0048188;GO:0044666	Set1C/COMPASS complex;MLL3/4 complex	K14965	DPY30	http://www.genome.jp/dbget-bin/www_bget?ko:K14965	-	-	KOG4109	Histone H3 (Lys4) methyltransferase complex, subunit CPS25/DPY-30	sp|Q99LT0|DPY30_MOUSE	Protein dpy-30 homolog OS=Mus musculus OX=10090 GN=Dpy30 PE=1 SV=1
evm.TU.chr28.368	-	48	1	13286215	ADP21473.1	ribosomal protein L13A [Antheraea yamamai]	GO:0003735;GO:0015934;GO:0006412	structural constituent of ribosome;large ribosomal subunit;translation	K02872	RP-L13Ae,RPL13A	http://www.genome.jp/dbget-bin/www_bget?ko:K02872	Ribosome	ko03010	KOG3204	60S ribosomal protein L13a	sp|Q8MUR4|RL13A_CHOPR	60S ribosomal protein L13a OS=Choristoneura parallela OX=106495 GN=RpL13A PE=2 SV=1
evm.TU.chr26.198	+	19	1	6820185	XP_030026748.1	SH3 domain-binding glutamic acid-rich protein homolog [Manduca sexta]	-	-	K23740	SH3BGR	http://www.genome.jp/dbget-bin/www_bget?ko:K23740	-	-	-	-	sp|Q9NFP5|SH3BG_DROME	SH3 domain-binding glutamic acid-rich protein homolog OS=Drosophila melanogaster OX=7227 GN=Sh3beta PE=1 SV=2
evm.TU.chr7.465	-	4	1	10303827	XP_021204010.1;XP_028028941.1	zinc finger protein 652 isoform X5 [Bombyx mori];zinc finger protein 652-like isoform X2 [Bombyx mandarina]	-	-	K22534	PRDM5	http://www.genome.jp/dbget-bin/www_bget?ko:K22534	-	-	-	-	-	-
evm.TU.chr25.179	+	72	1	8368832	XP_022826943.1	26S proteasome regulatory subunit 6B [Spodoptera litura]	GO:0005737;GO:0008233;GO:0005524;GO:0000502;GO:0030163;GO:0036402;GO:0051321	cytoplasm;peptidase activity;ATP binding;proteasome complex;protein catabolic process;proteasome-activating activity;meiotic cell cycle	K03063	PSMC4,RPT3	http://www.genome.jp/dbget-bin/www_bget?ko:K03063	Proteasome	ko03050	KOG0727	26S proteasome regulatory complex, ATPase RPT3	sp|P46507|PRS6B_MANSE	26S proteasome regulatory subunit 6B OS=Manduca sexta OX=7130 PE=2 SV=1
evm.TU.chr7.342	-	9	1	7104600	XP_013174460.1	PREDICTED: UDP-glucose 6-dehydrogenase [Papilio xuthus]	GO:0051287;GO:0006065;GO:0003979	NAD binding;UDP-glucuronate biosynthetic process;UDP-glucose 6-dehydrogenase activity	K00012	UGDH,ugd	http://www.genome.jp/dbget-bin/www_bget?ko:K00012	Amino sugar and nucleotide sugar metabolism;Ascorbate and aldarate metabolism;Pentose and glucuronate interconversions	ko00520,ko00053,ko00040	-	-	sp|O02373|UGDH_DROME	UDP-glucose 6-dehydrogenase OS=Drosophila melanogaster OX=7227 GN=sgl PE=1 SV=1
evm.TU.chr6.317	-	5	1	12802796	XP_011562251.2;CAD7480500.1	speckle-type POZ protein-like [Plutella xylostella];unnamed protein product [Plutella xylostella]	-	-	K10523	SPOP	http://www.genome.jp/dbget-bin/www_bget?ko:K10523	Hedgehog signaling pathway;Hedgehog signaling pathway - fly	ko04340,ko04341	KOG1987	Speckle-type POZ protein SPOP and related proteins with TRAF, MATH and BTB/POZ domains	sp|Q9VFP2|RDX_DROME	Protein roadkill OS=Drosophila melanogaster OX=7227 GN=rdx PE=1 SV=2
evm.TU.chr17.184	+	3	1	4586642	XP_013168168.1;XP_014369794.1	PREDICTED: mitochondrial import inner membrane translocase subunit Tim21 [Papilio xuthus];PREDICTED: mitochondrial import inner membrane translocase subunit Tim21 [Papilio machaon]	GO:0005744;GO:0016021;GO:0030150	TIM23 mitochondrial import inner membrane translocase complex;integral component of membrane;protein import into mitochondrial matrix	K17796	TIM21	http://www.genome.jp/dbget-bin/www_bget?ko:K17796	-	-	-	-	sp|Q5XKA2|TIM21_XENLA	Mitochondrial import inner membrane translocase subunit Tim21 OS=Xenopus laevis OX=8355 GN=timm21 PE=2 SV=1
evm.TU.chr17.486	-	2	1	14287339	XP_037297848.1;XP_026726904.1	protein FAN-like [Manduca sexta];protein FAN-like [Trichoplusia ni]	-	-	K18953	NSMAF,FAN	http://www.genome.jp/dbget-bin/www_bget?ko:K18953	Sphingolipid signaling pathway	ko04071	-	-	sp|Q92636|FAN_HUMAN	Protein FAN OS=Homo sapiens OX=9606 GN=NSMAF PE=1 SV=2
evm.TU.group30_2_3.2	-	43	1	16838	XP_030031426.1	peptidyl-prolyl cis-trans isomerase [Manduca sexta]	GO:0006457;GO:0003755	protein folding;peptidyl-prolyl cis-trans isomerase activity	K09565	PPIF	http://www.genome.jp/dbget-bin/www_bget?ko:K09565	Calcium signaling pathway;cGMP-PKG signaling pathway;Neutrophil extracellular trap formation	ko04020,ko04022,ko04613	-	-	sp|P54985|PPIA_BLAGE	Peptidyl-prolyl cis-trans isomerase OS=Blattella germanica OX=6973 GN=CYPA PE=2 SV=1
GWHABGR00000048.149	+	2	1	14569334	BAF43530.1	prophenoloxidase-activating proteinase [Samia ricini]	GO:0016485;GO:0008233;GO:0046872;GO:0004252;GO:0004175;GO:0005576	protein processing;peptidase activity;metal ion binding;serine-type endopeptidase activity;endopeptidase activity;extracellular region	-	-	-	-	-	-	-	sp|Q9XXV0|PPAE_BOMMO	Phenoloxidase-activating enzyme OS=Bombyx mori OX=7091 GN=PPAE PE=1 SV=2
evm.TU.chr1.173	+	13	1	6101381	XP_014370131.1;XP_014370129.1;XP_026727826.1	PREDICTED: flotillin-1 isoform X3 [Papilio machaon];PREDICTED: flotillin-1 isoform X1 [Papilio machaon];flotillin-1 isoform X2 [Trichoplusia ni]	GO:0016020	membrane	K07192	FLOT	http://www.genome.jp/dbget-bin/www_bget?ko:K07192	Insulin signaling pathway	ko04910	-	-	sp|O61491|FLOT1_DROME	Flotillin-1 OS=Drosophila melanogaster OX=7227 GN=Flo1 PE=2 SV=1
evm.TU.chr37.371	+	9	1	12139249	XP_004928833.2	AP-1 complex subunit beta-1 [Bombyx mori]	GO:0030131;GO:0006886;GO:0016192;GO:0030276	clathrin adaptor complex;intracellular protein transport;vesicle-mediated transport;clathrin binding	K12392	AP1B1	http://www.genome.jp/dbget-bin/www_bget?ko:K12392	Lysosome	ko04142	-	-	sp|Q10567|AP1B1_HUMAN	AP-1 complex subunit beta-1 OS=Homo sapiens OX=9606 GN=AP1B1 PE=1 SV=2
GWHABGR00000023.133	-	2	1	12771391	XP_030031375.1	transmembrane protein 11 homolog, mitochondrial [Manduca sexta]	GO:0007005;GO:0031305	mitochondrion organization;integral component of mitochondrial inner membrane	-	-	-	-	-	-	-	sp|A2BD92|TM11A_XENLA;sp|Q8IQ56|TMM11_DROME	Transmembrane protein 11-A, mitochondrial OS=Xenopus laevis OX=8355 GN=tmem11-a PE=2 SV=1;Transmembrane protein 11 homolog, mitochondrial OS=Drosophila melanogaster OX=7227 GN=Pmi PE=1 SV=3
evm.TU.chr7.120	-	7	1	1870042	XP_030039072.1	DNA-directed RNA polymerases I, II, and III subunit RPABC3 [Manduca sexta]	GO:0003899;GO:0005736;GO:0006351;GO:0005665;GO:0005666	DNA-directed 5'-3' RNA polymerase activity;RNA polymerase I complex;transcription, DNA-templated;RNA polymerase II, core complex;RNA polymerase III complex	K03016	RPB8,POLR2H	http://www.genome.jp/dbget-bin/www_bget?ko:K03016	RNA polymerase;Cytosolic DNA-sensing pathway	ko03020,ko04623	KOG3400	RNA polymerase subunit 8	sp|P52434|RPAB3_HUMAN	DNA-directed RNA polymerases I, II, and III subunit RPABC3 OS=Homo sapiens OX=9606 GN=POLR2H PE=1 SV=4
evm.TU.chr4.522	-	4	1	16648090	AAV91429.1	serpin 2 [Lonomia obliqua]	GO:0005615;GO:0004867	extracellular space;serine-type endopeptidase inhibitor activity	-	-	-	-	-	KOG2392	Serpin	sp|Q5MGH0|SPI3_LONON;sp|P22922|A1AT_BOMMO;sp|P80034|ACH2_BOMMO	Serine protease inhibitor 3/4 (Fragment) OS=Lonomia obliqua OX=304329 PE=1 SV=1;Antitrypsin OS=Bombyx mori OX=7091 PE=1 SV=2;Antichymotrypsin-2 OS=Bombyx mori OX=7091 PE=1 SV=1
evm.TU.chr22.147	+	3	1	4464651	XP_028156872.1	beta-lactamase-like protein 2 homolog [Ostrinia furnacalis]	-	-	K16639	LACTB2	http://www.genome.jp/dbget-bin/www_bget?ko:K16639	-	-	KOG0813	Glyoxylase	sp|Q9VLS9|LACB2_DROME	Beta-lactamase-like protein 2 homolog OS=Drosophila melanogaster OX=7227 GN=CG12375 PE=2 SV=1
evm.TU.chr48.155	+	23	1	4515511	XP_030019937.1	peroxisomal membrane protein PMP34 [Manduca sexta]	GO:0006839;GO:0016021;GO:0031966	mitochondrial transport;integral component of membrane;mitochondrial membrane	K13354	SLC25A17,PMP34	http://www.genome.jp/dbget-bin/www_bget?ko:K13354	Peroxisome	ko04146	-	-	sp|O43808|PM34_HUMAN	Peroxisomal membrane protein PMP34 OS=Homo sapiens OX=9606 GN=SLC25A17 PE=1 SV=1
evm.TU.chr18.130	-	4	1	4394237	XP_028039693.1	uncharacterized protein LOC114250145 [Bombyx mandarina]	GO:0016021	integral component of membrane	-	-	-	-	-	-	-	-	-
evm.TU.chr48.306	-	22	1	9203483	KAF9410904.1	hypothetical protein HW555_010146 [Spodoptera exigua]	GO:0015078;GO:0000276;GO:0015986	proton transmembrane transporter activity;mitochondrial proton-transporting ATP synthase complex, coupling factor F(o);ATP synthesis coupled proton transport	K02138	ATPeF0D,ATP5H,ATP7	http://www.genome.jp/dbget-bin/www_bget?ko:K02138	Oxidative phosphorylation;Thermogenesis	ko00190,ko04714	KOG3366	Mitochondrial F1F0-ATP synthase, subunit d/ATP7	sp|Q24251|ATP5H_DROME	ATP synthase subunit d, mitochondrial OS=Drosophila melanogaster OX=7227 GN=ATPsynD PE=2 SV=2
evm.TU.chr2.242	+	86	1	8322267	XP_030036028.1;XP_035431613.1	membrane-associated progesterone receptor component 1 [Manduca sexta];membrane-associated progesterone receptor component 1-like [Spodoptera frugiperda]	GO:0016021	integral component of membrane	K17278	PGRMC1_2	http://www.genome.jp/dbget-bin/www_bget?ko:K17278	-	-	KOG1110	Putative steroid membrane receptor Hpr6.6/25-Dx	sp|Q17QC0|PGRC1_BOVIN;sp|O00264|PGRC1_HUMAN	Membrane-associated progesterone receptor component 1 OS=Bos taurus OX=9913 GN=PGRMC1 PE=2 SV=3;Membrane-associated progesterone receptor component 1 OS=Homo sapiens OX=9606 GN=PGRMC1 PE=1 SV=3
evm.TU.chr21.193	+	6	1	6941622	RVE50738.1;BBB06984.1	hypothetical protein evm_004648 [Chilo suppressalis];hypothetical protein, partial [Pieris brassicae]	-	-	K11805	DCAF7,HAN11	http://www.genome.jp/dbget-bin/www_bget?ko:K11805	-	-	KOG0290	Conserved WD40 repeat-containing protein AN11	sp|P61962|DCAF7_HUMAN	DDB1- and CUL4-associated factor 7 OS=Homo sapiens OX=9606 GN=DCAF7 PE=1 SV=1
evm.TU.chr4.554	-	2	1	17902547	XP_004928647.1	fizzy-related protein homolog [Bombyx mori]	-	-	K03364	CDH1,FZR1	http://www.genome.jp/dbget-bin/www_bget?ko:K03364	Cell cycle;Ubiquitin mediated proteolysis;Progesterone-mediated oocyte maturation	ko04110,ko04120,ko04914	KOG0305	Anaphase promoting complex, Cdc20, Cdh1, and Ama1 subunits	sp|Q9R1K5|FZR1_MOUSE	Fizzy-related protein homolog OS=Mus musculus OX=10090 GN=Fzr1 PE=1 SV=1
GWHABGR00000342.1	-	6	1	2392	XP_028158385.1;XP_022821011.1	uncharacterized protein LOC114351391 [Ostrinia furnacalis];uncharacterized protein LOC111352643 [Spodoptera litura]	GO:0016021	integral component of membrane	-	-	-	-	-	-	-	-	-
evm.TU.chr27.37	+	34	1	945304	XP_030021115.2	dnaJ protein homolog 1 [Manduca sexta]	GO:0006457;GO:0051082	protein folding;unfolded protein binding	K09511	DNAJB5	http://www.genome.jp/dbget-bin/www_bget?ko:K09511	-	-	KOG0714	Molecular chaperone (DnaJ superfamily)	sp|Q24133|DNAJ1_DROME	DnaJ protein homolog 1 OS=Drosophila melanogaster OX=7227 GN=DnaJ-1 PE=1 SV=3
GWHABGR00000023.418	+	11	1	15748092	RVE43237.1	hypothetical protein evm_012117 [Chilo suppressalis]	GO:0003677;GO:0008270	DNA binding;zinc ion binding	-	-	-	-	-	KOG3425	Uncharacterized conserved protein	sp|Q5REA8|TXD17_PONAB	Thioredoxin domain-containing protein 17 OS=Pongo abelii OX=9601 GN=TXNDC17 PE=2 SV=1
evm.TU.chr17.46	-	5	1	1290801	XP_026727330.1	broad-complex core protein isoforms 1/2/3/4/5-like [Trichoplusia ni]	-	-	-	-	-	-	-	-	-	sp|Q01295|BRC1_DROME	Broad-complex core protein isoforms 1/2/3/4/5 OS=Drosophila melanogaster OX=7227 GN=br PE=1 SV=2
evm.TU.chr4.258	+	4	1	9201856	XP_013193042.1	PREDICTED: serine/arginine-rich splicing factor 4-like [Amyelois transitella]	-	-	-	-	-	-	-	-	-	-	-
evm.TU.chr2.670	+	7	1	24267344	XP_026764986.1;XP_037297106.1	calnexin [Galleria mellonella];calnexin isoform X1 [Manduca sexta]	GO:0005783;GO:0005509;GO:0016021;GO:0051082;GO:0006457	endoplasmic reticulum;calcium ion binding;integral component of membrane;unfolded protein binding;protein folding	K08054	CANX	http://www.genome.jp/dbget-bin/www_bget?ko:K08054	Phagosome;Protein processing in endoplasmic reticulum;Thyroid hormone synthesis;Antigen processing and presentation	ko04145,ko04141,ko04918,ko04612	-	-	sp|P35564|CALX_MOUSE;sp|P27824|CALX_HUMAN	Calnexin OS=Mus musculus OX=10090 GN=Canx PE=1 SV=1;Calnexin OS=Homo sapiens OX=9606 GN=CANX PE=1 SV=2
evm.TU.chr1.565	-	2	1	18969600	KAF9413181.1	hypothetical protein HW555_008535 [Spodoptera exigua]	-	-	-	-	-	-	-	-	-	sp|P34528|YM67_CAEEL	Putative serine protease K12H4.7 OS=Caenorhabditis elegans OX=6239 GN=K12H4.7 PE=3 SV=2
evm.TU.chr34.139	+	19	1	5078433	XP_013162735.1	PREDICTED: 2-amino-3-ketobutyrate coenzyme A ligase, mitochondrial [Papilio xuthus]	GO:0008890;GO:0009058;GO:0016874;GO:0006567;GO:0030170	glycine C-acetyltransferase activity;biosynthetic process;ligase activity;threonine catabolic process;pyridoxal phosphate binding	K00639	kbl,GCAT	http://www.genome.jp/dbget-bin/www_bget?ko:K00639	Glycine, serine and threonine metabolism	ko00260	-	-	sp|O88986|KBL_MOUSE	2-amino-3-ketobutyrate coenzyme A ligase, mitochondrial OS=Mus musculus OX=10090 GN=Gcat PE=1 SV=2
evm.TU.chr37.272	+	5	1	8498962	XP_026493798.1;PCG65957.1;XP_035448315.1;XP_035448314.1	carboxypeptidase D-like, partial [Vanessa tameamea];hypothetical protein B5V51_8376 [Heliothis virescens];carboxypeptidase D-like isoform X2 [Spodoptera frugiperda];carboxypeptidase D-like isoform X1 [Spodoptera frugiperda]	GO:0008270;GO:0006518;GO:0004181;GO:0016021	zinc ion binding;peptide metabolic process;metallocarboxypeptidase activity;integral component of membrane	K07752	CPD	http://www.genome.jp/dbget-bin/www_bget?ko:K07752	-	-	-	-	sp|P42787|CBPD_DROME	Carboxypeptidase D OS=Drosophila melanogaster OX=7227 GN=svr PE=1 SV=2
GWHABGR00000013.52	-	7	1	8214263	NP_001266323.1	membrane alanyl aminopeptidase-like precursor [Bombyx mori]	GO:0004177;GO:0008270;GO:0008237;GO:0016021	aminopeptidase activity;zinc ion binding;metallopeptidase activity;integral component of membrane	K11140	ANPEP,CD13	http://www.genome.jp/dbget-bin/www_bget?ko:K11140	Glutathione metabolism;Renin-angiotensin system;Hematopoietic cell lineage	ko00480,ko04614,ko04640	-	-	sp|Q11001|AMPM_MANSE	Membrane alanyl aminopeptidase (Fragment) OS=Manduca sexta OX=7130 PE=1 SV=1
evm.TU.chr1.174	-	18	1	6101800	XP_030039866.1;XP_030039880.1;XP_030039861.1	sulfhydryl oxidase 1 isoform X2 [Manduca sexta];sulfhydryl oxidase 1 isoform X4 [Manduca sexta];sulfhydryl oxidase 1 isoform X1 [Manduca sexta]	GO:0016021;GO:0016971	integral component of membrane;flavin-linked sulfhydryl oxidase activity	K10758	QSOX	http://www.genome.jp/dbget-bin/www_bget?ko:K10758	-	-	-	-	sp|Q8JGM4|QSOX1_CHICK	Sulfhydryl oxidase 1 OS=Gallus gallus OX=9031 GN=QSOX1 PE=1 SV=1
evm.TU.chr22.220	-	2	1	7272032	KOB68044.1	Uncharacterized protein OBRU01_15943 [Operophtera brumata]	-	-	-	-	-	-	-	-	-	sp|Q96EH3|MASU1_HUMAN	Mitochondrial assembly of ribosomal large subunit protein 1 OS=Homo sapiens OX=9606 GN=MALSU1 PE=1 SV=1
evm.TU.chr33.184	-	2	1	6717074	XP_004932094.1	general transcription factor IIH subunit 2 [Bombyx mori]	GO:0008270;GO:0000439;GO:0006289;GO:0006351;GO:0005675	zinc ion binding;transcription factor TFIIH core complex;nucleotide-excision repair;transcription, DNA-templated;transcription factor TFIIH holo complex	K03142	TFIIH2,GTF2H2,SSL1	http://www.genome.jp/dbget-bin/www_bget?ko:K03142	Nucleotide excision repair;Basal transcription factors	ko03420,ko03022	KOG2807	RNA polymerase II transcription initiation/nucleotide excision repair factor TFIIH, subunit SSL1	sp|Q9JIB4|TF2H2_MOUSE	General transcription factor IIH subunit 2 OS=Mus musculus OX=10090 GN=Gtf2h2 PE=1 SV=1
evm.TU.chr22.245	-	12	1	7957011	XP_030028361.1	eukaryotic translation initiation factor 2-alpha kinase 1 isoform X2 [Manduca sexta]	GO:0005524;GO:0004672	ATP binding;protein kinase activity	K16194	EIF2AK1	http://www.genome.jp/dbget-bin/www_bget?ko:K16194	Protein processing in endoplasmic reticulum	ko04141	-	-	sp|Q4R8E0|E2AK1_MACFA	Eukaryotic translation initiation factor 2-alpha kinase 1 OS=Macaca fascicularis OX=9541 GN=EIF2AK1 PE=2 SV=1
evm.TU.chr31.145	+	3	1	5392349	RVE54387.1;XP_028035998.1	hypothetical protein evm_000872 [Chilo suppressalis];kinase suppressor of Ras 2 isoform X2 [Bombyx mandarina]	GO:0005524;GO:0004674;GO:0035556	ATP binding;protein serine/threonine kinase activity;intracellular signal transduction	K18529	KSR2	http://www.genome.jp/dbget-bin/www_bget?ko:K18529	MAPK signaling pathway - fly;Ras signaling pathway	ko04013,ko04014	KOG0193	Serine/threonine protein kinase RAF	sp|Q3UVC0|KSR2_MOUSE;sp|Q6VAB6|KSR2_HUMAN	Kinase suppressor of Ras 2 OS=Mus musculus OX=10090 GN=Ksr2 PE=1 SV=2;Kinase suppressor of Ras 2 OS=Homo sapiens OX=9606 GN=KSR2 PE=1 SV=2
evm.TU.chr45.280	+	5	1	7976571	XP_030038321.1	NADH dehydrogenase [ubiquinone] 1 beta subcomplex subunit 9 [Manduca sexta]	GO:0006120;GO:0070469;GO:0005743	mitochondrial electron transport, NADH to ubiquinone;respirasome;mitochondrial inner membrane	K03965	NDUFB9	http://www.genome.jp/dbget-bin/www_bget?ko:K03965	Oxidative phosphorylation;Thermogenesis;Retrograde endocannabinoid signaling	ko00190,ko04714,ko04723	-	-	sp|Q9CQJ8|NDUB9_MOUSE	NADH dehydrogenase [ubiquinone] 1 beta subcomplex subunit 9 OS=Mus musculus OX=10090 GN=Ndufb9 PE=1 SV=3
GWHABGR00000015.148	+	21	1	853546	XP_004929146.1	uncharacterized protein LOC101745293 [Bombyx mori]	GO:0016021	integral component of membrane	-	-	-	-	-	-	-	-	-
evm.TU.chr4.658	+	4	1	21395636	XP_037300768.1	exosome complex component RRP4 [Manduca sexta]	GO:0000178;GO:0003723;GO:0005737	exosome (RNase complex);RNA binding;cytoplasm	K03679	RRP4,EXOSC2	http://www.genome.jp/dbget-bin/www_bget?ko:K03679	RNA degradation	ko03018	KOG3013	Exosomal 3'-5' exoribonuclease complex, subunit Rrp4	sp|Q13868|EXOS2_HUMAN	Exosome complex component RRP4 OS=Homo sapiens OX=9606 GN=EXOSC2 PE=1 SV=2
evm.TU.chr9.14	-	2	1	482160	XP_030023152.1	chloride channel protein 2 isoform X2 [Manduca sexta]	-	-	K05011	CLCN2	http://www.genome.jp/dbget-bin/www_bget?ko:K05011	Mineral absorption	ko04978	KOG0476	Cl- channel CLC-2 and related proteins (CLC superfamily)	sp|Q9VGH7|CLCN2_DROME	Chloride channel protein 2 OS=Drosophila melanogaster OX=7227 GN=ClC-a PE=2 SV=3
evm.TU.chr42.163	+	2	1	4890908	XP_037292508.1	zinc metalloproteinase nas-14 [Manduca sexta]	GO:0008270;GO:0004222	zinc ion binding;metalloendopeptidase activity	-	-	-	-	-	-	-	sp|P55113|NAS7_CAEEL;sp|Q20191|NAS13_CAEEL	Zinc metalloproteinase nas-7 OS=Caenorhabditis elegans OX=6239 GN=nas-7 PE=2 SV=2;Zinc metalloproteinase nas-13 OS=Caenorhabditis elegans OX=6239 GN=nas-13 PE=2 SV=5
evm.TU.chr12.276	-	8	1	7375528	XP_026759766.1;XP_031770228.1;BAM19886.1	transcription elongation factor B polypeptide 3-like isoform X1 [Galleria mellonella];transcription elongation factor B polypeptide 3-like isoform X2 [Galleria mellonella];conserved hypothetical protein [Papilio xuthus]	GO:0005634;GO:0006368;GO:0003746;GO:0070449	nucleus;transcription elongation from RNA polymerase II promoter;translation elongation factor activity;elongin complex	K15076	ELOA,TCEB3	http://www.genome.jp/dbget-bin/www_bget?ko:K15076	-	-	-	-	sp|Q9VCP0|ELOA1_DROME	Transcription elongation factor B polypeptide 3 OS=Drosophila melanogaster OX=7227 GN=EloA PE=1 SV=1
evm.TU.chr10.377	+	2	1	12330175	XP_021183099.1;XP_004922421.1	uncharacterized protein LOC110371264 [Helicoverpa armigera];uncharacterized protein LOC101738428 [Bombyx mori]	GO:0016021	integral component of membrane	-	-	-	-	-	-	-	-	-
evm.TU.chr34.226	-	2	1	7338826	XP_037302590.1	hornerin-like [Manduca sexta]	GO:0042302	structural constituent of cuticle	-	-	-	-	-	-	-	sp|Q8MUC5|CU36_MANSE	Pupal cuticle protein 36 OS=Manduca sexta OX=7130 GN=PCP36 PE=1 SV=1
evm.TU.chr7.353	-	11	1	7431615	XP_030036550.2	transmembrane emp24 domain-containing protein 5 [Manduca sexta]	GO:0007275;GO:0016021	multicellular organism development;integral component of membrane	K14825	TMED5,ERP2,ERP4	http://www.genome.jp/dbget-bin/www_bget?ko:K14825	-	-	KOG3287	Membrane trafficking protein, emp24/gp25L/p24 family	sp|Q6AXN3|TMED5_RAT	Transmembrane emp24 domain-containing protein 5 OS=Rattus norvegicus OX=10116 GN=Tmed5 PE=2 SV=1
evm.TU.chr10.2	-	3	1	185088	XP_030036401.1;XP_021202386.2	transcription factor jun-D [Manduca sexta];transcription factor jun-D [Bombyx mori]	GO:0005634;GO:0003677;GO:0006357;GO:0003700	nucleus;DNA binding;regulation of transcription by RNA polymerase II;DNA-binding transcription factor activity	K04448	JUN	http://www.genome.jp/dbget-bin/www_bget?ko:K04448	Apoptosis;Apoptosis - fly;Focal adhesion;Tight junction;Mitophagy - animal;ErbB signaling pathway;MAPK signaling pathway;MAPK signaling pathway - fly;TNF signaling pathway;Wnt signaling pathway;cAMP signaling pathway;Osteoclast differentiation;Estrogen signaling pathway;GnRH signaling pathway;Oxytocin signaling pathway;Relaxin signaling pathway;B cell receptor signaling pathway;C-type lectin rece…	ko04210,ko04214,ko04510,ko04530,ko04137,ko04012,ko04010,ko04013,ko04668,ko04310,ko04024,ko04380,ko04915,ko04912,ko04921,ko04926,ko04662,ko04625,ko04657,ko04621,ko04660,ko04658,ko04659,ko04624,ko04620,ko04722	-	-	sp|P18289|JRA_DROME;sp|P15066|JUND_MOUSE;sp|P17535|JUND_HUMAN;sp|P18870|JUN_CHICK;sp|P05412|JUN_HUMAN	Transcription factor AP-1 OS=Drosophila melanogaster OX=7227 GN=Jra PE=1 SV=2;Transcription factor jun-D OS=Mus musculus OX=10090 GN=Jund PE=1 SV=1;Transcription factor jun-D OS=Homo sapiens OX=9606 GN=JUND PE=1 SV=3;Transcription factor AP-1 OS=Gallus gallus OX=9031 GN=JUN PE=1 SV=2;Transcription factor AP-1 OS=Homo sapiens OX=9606 GN=JUN PE=1 SV=2
evm.TU.chr3.187	-	3	1	5738544	XP_004921652.1	15-hydroxyprostaglandin dehydrogenase [NAD(+)] [Bombyx mori]	GO:0016491	oxidoreductase activity	K00069	HPGD	http://www.genome.jp/dbget-bin/www_bget?ko:K00069	-	-	-	-	sp|O08699|PGDH_RAT	15-hydroxyprostaglandin dehydrogenase [NAD(+)] OS=Rattus norvegicus OX=10116 GN=Hpgd PE=2 SV=2
evm.TU.chr17.88	+	3	1	2663264	XP_037297667.1;KAF9822963.1;XP_037297665.1	rho guanine nucleotide exchange factor 6 isoform X4 [Manduca sexta];hypothetical protein SFRURICE_018137 [Spodoptera frugiperda];rho guanine nucleotide exchange factor 7 isoform X2 [Manduca sexta]	GO:0005085	guanyl-nucleotide exchange factor activity	K13710	ARHGEF7,PIXB	http://www.genome.jp/dbget-bin/www_bget?ko:K13710	Regulation of actin cytoskeleton	ko04810	KOG2070	Guanine nucleotide exchange factor	sp|O55043|ARHG7_RAT	Rho guanine nucleotide exchange factor 7 OS=Rattus norvegicus OX=10116 GN=Arhgef7 PE=1 SV=1
evm.TU.chr41.143	+	2	1	3634302	XP_026742978.1	LOW QUALITY PROTEIN: CAAX prenyl protease 2-like [Trichoplusia ni]	GO:0030176;GO:0004222;GO:0071586	integral component of endoplasmic reticulum membrane;metalloendopeptidase activity;CAAX-box protein processing	K08658	RCE1,FACE2	http://www.genome.jp/dbget-bin/www_bget?ko:K08658	Terpenoid backbone biosynthesis	ko00900	KOG4130	Prenyl protein protease	sp|Q9U1H8|FACE2_DROME	CAAX prenyl protease 2 OS=Drosophila melanogaster OX=7227 GN=Sras PE=2 SV=3
evm.TU.chr3.27	-	5	1	340060	CAB3234723.1	unnamed protein product [Arctia plantaginis]	GO:0006357;GO:0003712;GO:0016592	regulation of transcription by RNA polymerase II;transcription coregulator activity;mediator complex	K15137	MED19	http://www.genome.jp/dbget-bin/www_bget?ko:K15137	-	-	-	-	sp|Q174D3|MED19_AEDAE	Mediator of RNA polymerase II transcription subunit 19 OS=Aedes aegypti OX=7159 GN=MED19 PE=3 SV=1
evm.TU.chr47.262	+	3	1	8492508	XP_028038673.1	signal recognition particle 14 kDa protein [Bombyx mandarina]	GO:0005786;GO:0030942;GO:0006614;GO:0008312	signal recognition particle, endoplasmic reticulum targeting;endoplasmic reticulum signal peptide binding;SRP-dependent cotranslational protein targeting to membrane;7S RNA binding	K03104	SRP14	http://www.genome.jp/dbget-bin/www_bget?ko:K03104	Protein export	ko03060	KOG1761	Signal recognition particle, subunit Srp14	sp|A6QQL9|SRP14_BOVIN	Signal recognition particle 14 kDa protein OS=Bos taurus OX=9913 GN=SRP14 PE=3 SV=1
evm.TU.chr6.244	-	8	1	9600212	XP_030023997.1	putative Ras-related protein Rab-33 [Manduca sexta]	GO:0032482;GO:0005525;GO:0003924	Rab protein signal transduction;GTP binding;GTPase activity	K07920	RAB33B	http://www.genome.jp/dbget-bin/www_bget?ko:K07920	Autophagy - animal	ko04140	-	-	sp|Q9H082|RB33B_HUMAN	Ras-related protein Rab-33B OS=Homo sapiens OX=9606 GN=RAB33B PE=1 SV=1
evm.TU.chr15.2	+	44	1	78274	BAC65324.1	hypothetical protein [Antheraea yamamai]	GO:0051539;GO:0003994;GO:0047780;GO:0006099;GO:0046872;GO:0005739	4 iron, 4 sulfur cluster binding;aconitate hydratase activity;citrate dehydratase activity;tricarboxylic acid cycle;metal ion binding;mitochondrion	K01681	ACO,acnA	http://www.genome.jp/dbget-bin/www_bget?ko:K01681	Citrate cycle (TCA cycle);Glyoxylate and dicarboxylate metabolism	ko00020,ko00630	KOG0453	Aconitase/homoaconitase (aconitase superfamily)	sp|P20004|ACON_BOVIN;sp|Q99798|ACON_HUMAN;sp|P16276|ACON_PIG;sp|P34455|ACON_CAEEL	Aconitate hydratase, mitochondrial OS=Bos taurus OX=9913 GN=ACO2 PE=1 SV=4;Aconitate hydratase, mitochondrial OS=Homo sapiens OX=9606 GN=ACO2 PE=1 SV=2;Aconitate hydratase, mitochondrial OS=Sus scrofa OX=9823 GN=ACO2 PE=1 SV=1;Probable aconitate hydratase, mitochondrial OS=Caenorhabditis elegans OX=6239 GN=aco-2 PE=3 SV=2
GWHABGR00000043.180	+	3	1	4889673	KAF9803050.1	hypothetical protein SFRURICE_012295 [Spodoptera frugiperda]	-	-	-	-	-	-	-	-	-	-	-
evm.TU.chr7.653	+	5	1	13932878	XP_037299617.1	luciferin 4-monooxygenase [Manduca sexta]	GO:0004497	monooxygenase activity	K01904	4CL	http://www.genome.jp/dbget-bin/www_bget?ko:K01904	Ubiquinone and other terpenoid-quinone biosynthesis	ko00130	KOG1176	Acyl-CoA synthetase	sp|Q27757|LUCI_PHOPE	Luciferin 4-monooxygenase OS=Photuris pensylvanica OX=1710587 PE=2 SV=2
evm.TU.chr37.285	+	3	1	8831739	XP_030021904.1	sex-lethal homolog isoform X1 [Manduca sexta]	-	-	K18747	SXL	http://www.genome.jp/dbget-bin/www_bget?ko:K18747	-	-	-	-	sp|O17310|SXL_MUSDO;sp|O01671|SXL_MEGSC	Sex-lethal homolog OS=Musca domestica OX=7370 GN=SXL PE=2 SV=1;Sex-lethal homolog OS=Megaselia scalaris OX=36166 GN=SXL PE=2 SV=3
evm.TU.chr23.266	-	78	1	8008608	XP_030031664.1;XP_035440707.1;PCG71606.1;XP_035440715.1	LOW QUALITY PROTEIN: arginine kinase [Manduca sexta];arginine kinase isoform X2 [Spodoptera frugiperda];hypothetical protein B5V51_1676 [Heliothis virescens];arginine kinase isoform X3 [Spodoptera frugiperda]	GO:0004054;GO:0046314;GO:0005524;GO:0004111;GO:0016021	arginine kinase activity;phosphocreatine biosynthetic process;ATP binding;creatine kinase activity;integral component of membrane	K00934	E2.7.3.3	http://www.genome.jp/dbget-bin/www_bget?ko:K00934	Arginine and proline metabolism	ko00330	-	-	sp|Q95PM9|KARG_PLOIN	Arginine kinase OS=Plodia interpunctella OX=58824 GN=ARGK PE=1 SV=1
evm.TU.chr27.340	+	7	1	11831327	KOB73840.1;XP_030026830.2;XP_030026826.2	Lipin-3 [Operophtera brumata];phosphatidate phosphatase LPIN3 isoform X4 [Manduca sexta];phosphatidate phosphatase LPIN3 isoform X1 [Manduca sexta]	-	-	K15728	LPIN	http://www.genome.jp/dbget-bin/www_bget?ko:K15728	mTOR signaling pathway;Glycerolipid metabolism;Glycerophospholipid metabolism	ko04150,ko00561,ko00564	KOG2116	Protein involved in plasmid maintenance/nuclear protein involved in lipid metabolism	sp|Q7TNN8|LPIN3_MUSSP;sp|Q92539|LPIN2_HUMAN	Phosphatidate phosphatase LPIN3 OS=Mus spretus OX=10096 GN=Lpin3 PE=2 SV=1;Phosphatidate phosphatase LPIN2 OS=Homo sapiens OX=9606 GN=LPIN2 PE=1 SV=1
evm.TU.chr11.270	+	6	1	11424525	XP_004923142.1;XP_004923140.1	seipin isoform X3 [Bombyx mori];seipin isoform X2 [Bombyx mori]	GO:0006629;GO:0005789;GO:0016021;GO:0019915	lipid metabolic process;endoplasmic reticulum membrane;integral component of membrane;lipid storage	K19365	BSCL2	http://www.genome.jp/dbget-bin/www_bget?ko:K19365	-	-	KOG4200	Uncharacterized conserved protein	sp|Q9V3X4|BSCL2_DROME	Seipin OS=Drosophila melanogaster OX=7227 GN=Seipin PE=1 SV=1
evm.TU.chr47.257	-	8	1	8397836	XP_030038456.1	HSPB1-associated protein 1 [Manduca sexta]	-	-	K19375	HSPBAP1	http://www.genome.jp/dbget-bin/www_bget?ko:K19375	-	-	KOG2132	Uncharacterized conserved protein, contains JmjC domain	sp|Q96EW2|HBAP1_HUMAN	HSPB1-associated protein 1 OS=Homo sapiens OX=9606 GN=HSPBAP1 PE=1 SV=1
evm.TU.chr40.156	+	8	1	5783323	XP_037296986.1	uncharacterized protein LOC119190061 [Manduca sexta]	GO:0043066	negative regulation of apoptotic process	K16220	HAX1	http://www.genome.jp/dbget-bin/www_bget?ko:K16220	-	-	-	-	-	-
evm.TU.chr7.328	+	4	1	6777920	XP_028161026.1	U4/U6.U5 small nuclear ribonucleoprotein 27 kDa protein [Ostrinia furnacalis]	GO:0005634;GO:0008380;GO:0006397	nucleus;RNA splicing;mRNA processing	K12846	SNRNP27	http://www.genome.jp/dbget-bin/www_bget?ko:K12846	Spliceosome	ko03040	KOG3263	Nucleic acid binding protein	sp|Q8K194|SNR27_MOUSE	U4/U6.U5 small nuclear ribonucleoprotein 27 kDa protein OS=Mus musculus OX=10090 GN=Snrnp27 PE=1 SV=1
evm.TU.chr22.13	-	6	1	402357	KAF9407907.1;KAF9819860.1;KPI98485.1	hypothetical protein HW555_012239 [Spodoptera exigua];hypothetical protein SFRURICE_004214 [Spodoptera frugiperda];hypothetical protein RR46_03637 [Papilio xuthus]	GO:0016021	integral component of membrane	-	-	-	-	-	-	-	-	-
evm.TU.chr7.781	+	4	1	16159306	XP_037299201.1	probable phosphatase phospho1 [Manduca sexta]	GO:0046872;GO:0016791	metal ion binding;phosphatase activity	K13248	PHOSPHO2	http://www.genome.jp/dbget-bin/www_bget?ko:K13248	Vitamin B6 metabolism	ko00750	KOG3120	Predicted haloacid dehalogenase-like hydrolase	sp|Q6DBV4|PHOP1_DANRE	Probable phosphatase phospho1 OS=Danio rerio OX=7955 GN=phospho1 PE=2 SV=1
evm.TU.chr24.339	+	4	1	10543089	XP_026317687.1;XP_030025012.1	zinc finger protein 605-like isoform X2 [Hyposmocoma kahamanoa];zinc finger protein 484 isoform X1 [Manduca sexta]	-	-	K09228	KRAB	http://www.genome.jp/dbget-bin/www_bget?ko:K09228	-	-	-	-	-	-
evm.TU.chr49.69	+	2	1	2105796	CAD7471081.1;CAB3232343.1	unnamed protein product [Plutella xylostella];unnamed protein product [Arctia plantaginis]	GO:0006260;GO:0005524;GO:0006310;GO:0006281;GO:0003910;GO:0003677;GO:0071897	DNA replication;ATP binding;DNA recombination;DNA repair;DNA ligase (ATP) activity;DNA binding;DNA biosynthetic process	K10747	LIG1	http://www.genome.jp/dbget-bin/www_bget?ko:K10747	Base excision repair;DNA replication;Mismatch repair;Nucleotide excision repair	ko03410,ko03030,ko03430,ko03420	KOG0967	ATP-dependent DNA ligase I	sp|P51892|DNLI1_XENLA	DNA ligase 1 OS=Xenopus laevis OX=8355 GN=lig1 PE=2 SV=1
evm.TU.chr1.494	+	5	1	16762600	XP_012549085.2;XP_030028503.1	UDP-N-acetylglucosamine--peptide N-acetylglucosaminyltransferase 110 kDa subunit [Bombyx mori];UDP-N-acetylglucosamine--peptide N-acetylglucosaminyltransferase 110 kDa subunit [Manduca sexta]	-	-	K09667	OGT	http://www.genome.jp/dbget-bin/www_bget?ko:K09667	Other types of O-glycan biosynthesis	ko00514	KOG4626	O-linked N-acetylglucosamine transferase OGT	sp|P81436|OGT1_RABIT;sp|O15294|OGT1_HUMAN	UDP-N-acetylglucosamine--peptide N-acetylglucosaminyltransferase 110 kDa subunit OS=Oryctolagus cuniculus OX=9986 GN=OGT PE=1 SV=2;UDP-N-acetylglucosamine--peptide N-acetylglucosaminyltransferase 110 kDa subunit OS=Homo sapiens OX=9606 GN=OGT PE=1 SV=3
evm.TU.chr25.85	-	26	1	3975796	XP_030037186.1	V-type proton ATPase subunit D [Manduca sexta]	GO:0006811;GO:0042626	ion transport;ATPase-coupled transmembrane transporter activity	K02149	ATPeV1D,ATP6M	http://www.genome.jp/dbget-bin/www_bget?ko:K02149	Phagosome;mTOR signaling pathway;Oxidative phosphorylation;Collecting duct acid secretion;Synaptic vesicle cycle	ko04145,ko04150,ko00190,ko04966,ko04721	KOG1647	Vacuolar H+-ATPase V1 sector, subunit D	sp|Q9U0S4|VATD_MANSE	V-type proton ATPase subunit D OS=Manduca sexta OX=7130 PE=2 SV=1
evm.TU.chr1.514	+	8	1	17607366	XP_028156290.1;XP_028156291.1	chitinase-like protein EN03 isoform X1 [Ostrinia furnacalis];chitinase-like protein EN03 isoform X2 [Ostrinia furnacalis]	GO:0008061;GO:0005975;GO:0005576	chitin binding;carbohydrate metabolic process;extracellular region	K01183	E3.2.1.14	http://www.genome.jp/dbget-bin/www_bget?ko:K01183	Amino sugar and nucleotide sugar metabolism	ko00520	-	-	sp|Q9GV28|IDGFL_BOMMO	Chitinase-like protein EN03 OS=Bombyx mori OX=7091 GN=EN03 PE=1 SV=1
GWHABGR00000010.115	+	24	1	2171836	XP_004931915.1	protein THEM6 [Bombyx mori]	-	-	-	-	-	-	-	-	-	sp|Q9W440|THEM6_DROME	Protein THEM6 OS=Drosophila melanogaster OX=7227 GN=CG4666 PE=2 SV=1
evm.TU.chr44.55	+	2	1	1760057	XP_021189128.1	U6 snRNA-associated Sm-like protein LSm7 [Helicoverpa armigera]	GO:0005681;GO:0003723;GO:0000956;GO:0000398	spliceosomal complex;RNA binding;nuclear-transcribed mRNA catabolic process;mRNA splicing, via spliceosome	K12626	LSM7	http://www.genome.jp/dbget-bin/www_bget?ko:K12626	RNA degradation;Spliceosome	ko03018,ko03040	KOG1781	Small Nuclear ribonucleoprotein splicing factor	sp|Q9UK45|LSM7_HUMAN	U6 snRNA-associated Sm-like protein LSm7 OS=Homo sapiens OX=9606 GN=LSM7 PE=1 SV=1
GWHABGR00000005.102	+	26	1	3139069	XP_030020429.2	LOW QUALITY PROTEIN: PTB domain-containing adapter protein ced-6 [Manduca sexta]	-	-	K23285	GULP1,CED6	http://www.genome.jp/dbget-bin/www_bget?ko:K23285	-	-	KOG3536	Adaptor protein CED-6, contains PTB domain	sp|Q7JUY7|CED6_DROME	PTB domain-containing adapter protein ced-6 OS=Drosophila melanogaster OX=7227 GN=ced-6 PE=1 SV=1
evm.TU.chr17.159	+	25	1	4189294	XP_026757195.1	basic proline-rich protein-like [Galleria mellonella]	GO:0003713	transcription coactivator activity	K15623	SS18,SSXT,SYT	http://www.genome.jp/dbget-bin/www_bget?ko:K15623	-	-	-	-	sp|Q62280|SSXT_MOUSE	Protein SSXT OS=Mus musculus OX=10090 GN=Ss18 PE=1 SV=2
evm.TU.chr40.205	-	2	1	8086343	XP_028178477.1	DNA ligase 3 isoform X2 [Ostrinia furnacalis]	GO:0006310;GO:0006281;GO:0003910;GO:0008270;GO:0005634;GO:0003677;GO:0071897;GO:0005524;GO:0006260	DNA recombination;DNA repair;DNA ligase (ATP) activity;zinc ion binding;nucleus;DNA binding;DNA biosynthetic process;ATP binding;DNA replication	K10776	LIG3	http://www.genome.jp/dbget-bin/www_bget?ko:K10776	Base excision repair	ko03410	-	-	sp|P97386|DNLI3_MOUSE	DNA ligase 3 OS=Mus musculus OX=10090 GN=Lig3 PE=1 SV=2
evm.TU.chr48.333	-	3	1	10207125	XP_021189421.1	uncharacterized protein C7orf26 [Helicoverpa armigera]	-	-	-	-	-	-	-	-	-	sp|Q8BGA7|CG026_MOUSE	Uncharacterized protein C7orf26 homolog OS=Mus musculus OX=10090 PE=2 SV=1
evm.TU.chr31.324	+	5	1	11608095	XP_026735108.1	THO complex subunit 5 homolog [Trichoplusia ni]	-	-	K13174	THOC5	http://www.genome.jp/dbget-bin/www_bget?ko:K13174	Nucleocytoplasmic transport	ko03013	KOG2216	Conserved coiled/coiled coil protein	sp|Q6NY52|THOC5_DANRE	THO complex subunit 5 homolog OS=Danio rerio OX=7955 GN=thoc5 PE=2 SV=1
evm.TU.chr6.237	+	4	1	9436187	XP_030035004.1;XP_021195238.1	uncharacterized protein LOC115450965 [Manduca sexta];uncharacterized protein LOC110379767 [Helicoverpa armigera]	GO:0016021	integral component of membrane	-	-	-	-	-	-	-	-	-
evm.TU.chr34.5	-	47	1	291294	XP_037873571.1;XP_028029565.1	leptin receptor gene-related protein isoform X5 [Bombyx mori];leptin receptor gene-related protein [Bombyx mandarina]	-	-	-	-	-	-	-	-	-	sp|B3Y064|OBRG_TAKRU	Leptin receptor gene-related protein OS=Takifugu rubripes OX=31033 GN=leprot PE=2 SV=1
evm.TU.chr2.596	+	9	1	20662157	XP_026765373.1;XP_035431333.1	rab proteins geranylgeranyltransferase component A 1 [Galleria mellonella];rab proteins geranylgeranyltransferase component A 1-like [Spodoptera frugiperda]	GO:0005968;GO:0006886;GO:0018344;GO:0005092;GO:0016740;GO:0005096;GO:0043547;GO:0007264	Rab-protein geranylgeranyltransferase complex;intracellular protein transport;protein geranylgeranylation;GDP-dissociation inhibitor activity;transferase activity;GTPase activator activity;positive regulation of GTPase activity;small GTPase mediated signal transduction	K23460	CHM,CHML	http://www.genome.jp/dbget-bin/www_bget?ko:K23460	-	-	KOG4405	GDP dissociation inhibitor	sp|Q9V8W3|RABEP_DROME;sp|P37727|RAE1_RAT	Rab proteins geranylgeranyltransferase component A OS=Drosophila melanogaster OX=7227 GN=Rep PE=1 SV=1;Rab proteins geranylgeranyltransferase component A 1 OS=Rattus norvegicus OX=10116 GN=Chm PE=1 SV=1
evm.TU.chr28.367	+	3	1	13275428	XP_013199432.1	PREDICTED: calcyclin-binding protein [Amyelois transitella]	GO:0005737;GO:0044548;GO:0031625;GO:0015631;GO:0005634	cytoplasm;S100 protein binding;ubiquitin protein ligase binding;tubulin binding;nucleus	K04507	CACYBP,SIP	http://www.genome.jp/dbget-bin/www_bget?ko:K04507	Wnt signaling pathway	ko04310	KOG3260	Calcyclin-binding protein CacyBP	sp|Q5R6Z8|CYBP_PONAB	Calcyclin-binding protein OS=Pongo abelii OX=9601 GN=CACYBP PE=2 SV=1
evm.TU.chr8.39	+	21	1	1916885	XP_030038194.1;XP_030038193.1;XP_038217970.1	NSFL1 cofactor p47 isoform X3 [Manduca sexta];NSFL1 cofactor p47 isoform X2 [Manduca sexta];NSFL1 cofactor p47 [Zerene cesonia]	GO:0005795	Golgi stack	K14012	NSFL1C,UBX1,SHP1	http://www.genome.jp/dbget-bin/www_bget?ko:K14012	Protein processing in endoplasmic reticulum	ko04141	KOG2086	Protein tyrosine phosphatase SHP1/Cofactor for p97 ATPase-mediated vesicle membrane fusion	sp|Q3SZC4|NSF1C_BOVIN	NSFL1 cofactor p47 OS=Bos taurus OX=9913 GN=NSFL1C PE=2 SV=1
evm.TU.chr41.257	+	8	1	7813868	XP_028041189.1;XP_030033444.2	succinate dehydrogenase [ubiquinone] cytochrome b small subunit, mitochondrial [Bombyx mandarina];succinate dehydrogenase [ubiquinone] cytochrome b small subunit, mitochondrial isoform X1 [Manduca sexta]	GO:0005743;GO:0006099;GO:0046872;GO:0016021	mitochondrial inner membrane;tricarboxylic acid cycle;metal ion binding;integral component of membrane	K00237	SDHD,SDH4	http://www.genome.jp/dbget-bin/www_bget?ko:K00237	Citrate cycle (TCA cycle);Oxidative phosphorylation;Thermogenesis	ko00020,ko00190,ko04714	KOG4097	Succinate dehydrogenase membrane anchor subunit and related proteins	sp|Q9VCI5|DHSD_DROME	Succinate dehydrogenase [ubiquinone] cytochrome b small subunit, mitochondrial OS=Drosophila melanogaster OX=7227 GN=SdhD PE=2 SV=1
evm.TU.chr20.244	-	3	1	10302513	CAB3239440.1;XP_023940795.1	unnamed protein product [Arctia plantaginis];dynactin subunit 6 [Bicyclus anynana]	GO:0005737;GO:0005869	cytoplasm;dynactin complex	K10428	DCTN6	http://www.genome.jp/dbget-bin/www_bget?ko:K10428	Vasopressin-regulated water reabsorption	ko04962	-	-	sp|Q148G7|DCTN6_BOVIN;sp|Q9WUB4|DCTN6_MOUSE	Dynactin subunit 6 OS=Bos taurus OX=9913 GN=DCTN6 PE=2 SV=1;Dynactin subunit 6 OS=Mus musculus OX=10090 GN=Dctn6 PE=1 SV=1
evm.TU.chr2.493	+	3	1	17568569	XP_026747204.1	uncharacterized protein LOC113508395 [Trichoplusia ni]	GO:0016021	integral component of membrane	-	-	-	-	-	-	-	-	-
evm.TU.chr3.369	+	5	1	12087910	XP_030038245.1;XP_037295446.1	A-kinase anchor protein 1, mitochondrial isoform X1 [Manduca sexta];A-kinase anchor protein 1, mitochondrial isoform X2 [Manduca sexta]	GO:0010738;GO:0034237;GO:0016021;GO:0003723;GO:0005739	regulation of protein kinase A signaling;protein kinase A regulatory subunit binding;integral component of membrane;RNA binding;mitochondrion	K16518	AKAP1	http://www.genome.jp/dbget-bin/www_bget?ko:K16518	-	-	KOG2279	Kinase anchor protein AKAP149, contains KH and Tudor RNA-binding domains	sp|O88884|AKAP1_RAT	A-kinase anchor protein 1, mitochondrial OS=Rattus norvegicus OX=10116 GN=Akap1 PE=1 SV=1
evm.TU.chr28.139	-	3	1	4363906	XP_028165946.1	60S ribosomal protein L34-like [Ostrinia furnacalis]	GO:0003735;GO:0006412;GO:0005840	structural constituent of ribosome;translation;ribosome	K02915	RP-L34e,RPL34	http://www.genome.jp/dbget-bin/www_bget?ko:K02915	Ribosome	ko03010	KOG1790	60s ribosomal protein L34	sp|P45842|RL34_AEDAL	60S ribosomal protein L34 OS=Aedes albopictus OX=7160 GN=RpL34 PE=2 SV=2
evm.TU.chr41.50	-	6	1	1325637	CAB3245747.1	unnamed protein product [Arctia plantaginis]	GO:0006357;GO:0016592;GO:0003712	regulation of transcription by RNA polymerase II;mediator complex;transcription coregulator activity	K15128	MED6	http://www.genome.jp/dbget-bin/www_bget?ko:K15128	-	-	KOG3169	RNA polymerase II transcriptional regulation mediator	sp|Q7Q107|MED6_ANOGA	Mediator of RNA polymerase II transcription subunit 6 OS=Anopheles gambiae OX=7165 GN=MED6 PE=3 SV=3
evm.TU.chr14.297	+	3	1	10988558	XP_026749006.1	NADH dehydrogenase [ubiquinone] 1 beta subcomplex subunit 4 [Galleria mellonella]	GO:0005739;GO:0008137;GO:0016021	mitochondrion;NADH dehydrogenase (ubiquinone) activity;integral component of membrane	K03960	NDUFB4	http://www.genome.jp/dbget-bin/www_bget?ko:K03960	Oxidative phosphorylation;Thermogenesis;Retrograde endocannabinoid signaling	ko00190,ko04714,ko04723	-	-	-	-
evm.TU.chr34.404	-	31	1	12498044	AAV91441.1	hypothetical protein 28 [Lonomia obliqua]	-	-	-	-	-	-	-	-	-	-	-
evm.TU.chr32.19	+	187	1	541626	XP_030041059.2;XP_031764179.1	leucine-rich repeat neuronal protein 3-like [Manduca sexta];slit homolog 2 protein-like [Galleria mellonella]	GO:0005634;GO:0003677;GO:0016021;GO:0000981	nucleus;DNA binding;integral component of membrane;DNA-binding transcription factor activity, RNA polymerase II-specific	-	-	-	-	-	-	-	sp|Q6P3Y9|PONL1_MOUSE;sp|Q7TQ62|PODN_MOUSE;sp|Q4R8Y9|TPBG_MACFA;sp|O75325|LRRN2_HUMAN;sp|Q9NYK1|TLR7_HUMAN	Podocan-like protein 1 OS=Mus musculus OX=10090 GN=Podnl1 PE=1 SV=3;Podocan OS=Mus musculus OX=10090 GN=Podn PE=2 SV=1;Trophoblast glycoprotein OS=Macaca fascicularis OX=9541 GN=TPBG PE=2 SV=1;Leucine-rich repeat neuronal protein 2 OS=Homo sapiens OX=9606 GN=LRRN2 PE=2 SV=2;Toll-like receptor 7 OS=Homo sapiens OX=9606 GN=TLR7 PE=1 SV=1
evm.TU.chr22.236	-	2	1	7537912	XP_026737899.1;NP_001040215.1	eukaryotic translation initiation factor 5B isoform X2 [Trichoplusia ni];stathmin [Bombyx mori]	GO:0031110	regulation of microtubule polymerization or depolymerization	K04381	STMN1	http://www.genome.jp/dbget-bin/www_bget?ko:K04381	MAPK signaling pathway	ko04010	-	-	sp|Q9H169|STMN4_HUMAN;sp|P63042|STMN4_MOUSE	Stathmin-4 OS=Homo sapiens OX=9606 GN=STMN4 PE=1 SV=1;Stathmin-4 OS=Mus musculus OX=10090 GN=Stmn4 PE=1 SV=1
evm.TU.chr12.6	-	6	1	143545	CAB3235315.1	unnamed protein product [Arctia plantaginis]	GO:0003743;GO:0005737	translation initiation factor activity;cytoplasm	K03259	EIF4E	http://www.genome.jp/dbget-bin/www_bget?ko:K03259	HIF-1 signaling pathway;PI3K-Akt signaling pathway;mTOR signaling pathway;Longevity regulating pathway;Insulin signaling pathway	ko04066,ko04151,ko04150,ko04211,ko04910	KOG1669	Predicted mRNA cap-binding protein related to eIF-4E	sp|O60573|IF4E2_HUMAN	Eukaryotic translation initiation factor 4E type 2 OS=Homo sapiens OX=9606 GN=EIF4E2 PE=1 SV=1
evm.TU.chr48.22	+	5	1	639550	PZC72063.1	hypothetical protein B5X24_HaOG211965 [Helicoverpa armigera]	GO:0006629;GO:0019904	lipid metabolic process;protein domain specific binding	K16343	PLA2G6,IPLA2	http://www.genome.jp/dbget-bin/www_bget?ko:K16343	Ras signaling pathway;Arachidonic acid metabolism;Ether lipid metabolism;Glycerophospholipid metabolism;Linoleic acid metabolism;alpha-Linolenic acid metabolism;Vascular smooth muscle contraction;Fc gamma R-mediated phagocytosis;Inflammatory mediator regulation of TRP channels	ko04014,ko00590,ko00565,ko00564,ko00591,ko00592,ko04270,ko04666,ko04750	-	-	sp|O60733|PLPL9_HUMAN	85/88 kDa calcium-independent phospholipase A2 OS=Homo sapiens OX=9606 GN=PLA2G6 PE=1 SV=2
evm.TU.chr5.51	-	4	1	1881840	PCG67823.1	hypothetical protein B5V51_5929 [Heliothis virescens]	-	-	K20396	TBC1D7	http://www.genome.jp/dbget-bin/www_bget?ko:K20396	mTOR signaling pathway	ko04150	-	-	sp|Q9D0K0|TBCD7_MOUSE	TBC1 domain family member 7 OS=Mus musculus OX=10090 GN=Tbc1d7 PE=1 SV=1
evm.TU.chr41.167	-	2	1	4280388	XP_030029476.2	L-asparaginase 1 [Manduca sexta]	-	-	K13278	ASPG	http://www.genome.jp/dbget-bin/www_bget?ko:K13278	-	-	KOG0503	Asparaginase	sp|Q9U518|ASPG_DIRIM	L-asparaginase OS=Dirofilaria immitis OX=6287 PE=1 SV=1
evm.TU.chr2.124	-	11	1	4175572	XP_011568288.1	DEAD-box helicase Dbp80 [Plutella xylostella]	GO:0016787;GO:0003724;GO:0005524;GO:0003676	hydrolase activity;RNA helicase activity;ATP binding;nucleic acid binding	K18655	DDX19,DBP5	http://www.genome.jp/dbget-bin/www_bget?ko:K18655	Nucleocytoplasmic transport;mRNA surveillance pathway	ko03013,ko03015	-	-	sp|O61305|DDX19_DROME	DEAD-box helicase Dbp80 OS=Drosophila melanogaster OX=7227 GN=Dbp80 PE=1 SV=1
evm.TU.chr35.318	-	98	1	9868729	XP_030031443.1;VVD03695.1;XP_026761503.1;XP_026761504.1;XP_026761502.1;XP_028169569.1	annexin B9 isoform X1 [Manduca sexta];unnamed protein product [Leptidea sinapis];annexin B9 isoform X3 [Galleria mellonella];annexin B9 isoform X1 [Galleria mellonella];annexin B9 isoform X2 [Galleria mellonella];annexin B9 isoform X4 [Ostrinia furnacalis]	GO:0005544;GO:0005509	calcium-dependent phospholipid binding;calcium ion binding	K17095	ANXA7_11	http://www.genome.jp/dbget-bin/www_bget?ko:K17095	-	-	-	-	sp|P22464|ANXB9_DROME	Annexin B9 OS=Drosophila melanogaster OX=7227 GN=AnxB9 PE=1 SV=2
evm.TU.chr44.72	-	2	1	2055929	XP_030040403.1;XP_030040407.1	uncharacterized protein LOC115455813 isoform X2 [Manduca sexta];uncharacterized protein LOC115455813 isoform X3 [Manduca sexta]	-	-	-	-	-	-	-	-	-	sp|Q9VMU5|QTC_DROME	Protein quick-to-court OS=Drosophila melanogaster OX=7227 GN=qtc PE=2 SV=2
evm.TU.chr3.418	+	6	1	13222290	XP_030031357.1	actin-binding protein IPP [Manduca sexta]	GO:0003779;GO:0016567	actin binding;protein ubiquitination	K13956	IPP,KLHL27	http://www.genome.jp/dbget-bin/www_bget?ko:K13956	-	-	-	-	sp|Q9Y573|IPP_HUMAN	Actin-binding protein IPP OS=Homo sapiens OX=9606 GN=IPP PE=1 SV=1
evm.TU.chr28.277	-	6	1	10292495	XP_037877632.1;XP_004926308.1	mitochondrial carrier protein Rim2 isoform X3 [Bombyx mori];mitochondrial carrier protein Rim2 isoform X1 [Bombyx mori]	GO:0055085;GO:0016021	transmembrane transport;integral component of membrane	K15116	SLC25A33_36,RIM2	http://www.genome.jp/dbget-bin/www_bget?ko:K15116	-	-	KOG0757	Mitochondrial carrier protein - Rim2p/Mrs12p	sp|Q9VQ37|RIM2_DROME	Mitochondrial carrier protein Rim2 OS=Drosophila melanogaster OX=7227 GN=Rim2 PE=2 SV=2
evm.TU.chr27.291	+	7	1	10143311	XP_028028963.1	1-acyl-sn-glycerol-3-phosphate acyltransferase alpha-like [Bombyx mandarina]	GO:0003841;GO:0016021;GO:0008654	1-acylglycerol-3-phosphate O-acyltransferase activity;integral component of membrane;phospholipid biosynthetic process	K13509	AGPAT1_2	http://www.genome.jp/dbget-bin/www_bget?ko:K13509	Phospholipase D signaling pathway;Glycerolipid metabolism;Glycerophospholipid metabolism;Fat digestion and absorption	ko04072,ko00561,ko00564,ko04975	KOG2848	1-acyl-sn-glycerol-3-phosphate acyltransferase	sp|O35083|PLCA_MOUSE;sp|O15120|PLCB_HUMAN;sp|Q99943|PLCA_HUMAN	1-acyl-sn-glycerol-3-phosphate acyltransferase alpha OS=Mus musculus OX=10090 GN=Agpat1 PE=1 SV=1;1-acyl-sn-glycerol-3-phosphate acyltransferase beta OS=Homo sapiens OX=9606 GN=AGPAT2 PE=1 SV=1;1-acyl-sn-glycerol-3-phosphate acyltransferase alpha OS=Homo sapiens OX=9606 GN=AGPAT1 PE=1 SV=2
evm.TU.chr11.293	+	6	1	12683969	XP_037962483.1	LOW QUALITY PROTEIN: rRNA 2&apos;-O-methyltransferase fibrillarin-like [Plutella xylostella]	GO:0032259;GO:0006364;GO:0003723;GO:0008168	methylation;rRNA processing;RNA binding;methyltransferase activity	K14563	NOP1,FBL	http://www.genome.jp/dbget-bin/www_bget?ko:K14563	Ribosome biogenesis in eukaryotes	ko03008	KOG1596	Fibrillarin and related nucleolar RNA-binding proteins	sp|Q9W1V3|FBRL_DROME	rRNA 2&apos;-O-methyltransferase fibrillarin OS=Drosophila melanogaster OX=7227 GN=Fib PE=2 SV=1
evm.TU.chr36.75	+	3	1	2390426	XP_030032131.1;XP_030032130.1;XP_034827194.1	galectin-8 isoform X2 [Manduca sexta];galectin-8 isoform X1 [Manduca sexta];galectin-4-like isoform X3 [Maniola hyperantus]	GO:0030246	carbohydrate binding	K10091;K06832	LGALS4;LGALS8	http://www.genome.jp/dbget-bin/www_bget?ko:K10091;http://www.genome.jp/dbget-bin/www_bget?ko:K06832	-	-	-	-	sp|P47967|LEG5_RAT	Galectin-5 OS=Rattus norvegicus OX=10116 GN=Lgals5 PE=1 SV=2
evm.TU.chr31.351	+	12	1	11990347	XP_035439294.1;XP_030030675.1	protein RFT1 homolog [Spodoptera frugiperda];ragulator complex protein LAMTOR4 homolog [Manduca sexta]	GO:0016021;GO:0006488	integral component of membrane;dolichol-linked oligosaccharide biosynthetic process	K20399;K06316	LAMTOR4;RFT1	http://www.genome.jp/dbget-bin/www_bget?ko:K20399;http://www.genome.jp/dbget-bin/www_bget?ko:K06316	mTOR signaling pathway	ko04150	KOG2864	Nuclear division RFT1 protein	sp|Q9Y123|RFT1_DROME;sp|Q9VZL6|LTOR4_DROME	Protein RFT1 homolog OS=Drosophila melanogaster OX=7227 GN=CG3149 PE=2 SV=1;Ragulator complex protein LAMTOR4 homolog OS=Drosophila melanogaster OX=7227 GN=CG14977 PE=1 SV=2
evm.TU.chr5.363	-	7	1	14456320	XP_026754211.1;NP_001103763.1	fumarylacetoacetate hydrolase domain-containing protein 2 [Galleria mellonella];fumarylacetoacetase [Bombyx mori]	GO:0016787;GO:0003824	hydrolase activity;catalytic activity	-	-	-	-	-	-	-	sp|B2RYW9|FAHD2_RAT	Fumarylacetoacetate hydrolase domain-containing protein 2 OS=Rattus norvegicus OX=10116 GN=Fahd2 PE=1 SV=1
evm.TU.chr43.303	-	6	1	11463341	XP_026750017.1	NADH dehydrogenase [ubiquinone] 1 alpha subcomplex subunit 13 [Galleria mellonella]	GO:0016021;GO:0070469;GO:0005743	integral component of membrane;respirasome;mitochondrial inner membrane	K11353	NDUFA13	http://www.genome.jp/dbget-bin/www_bget?ko:K11353	Oxidative phosphorylation;Thermogenesis;Retrograde endocannabinoid signaling	ko00190,ko04714,ko04723	KOG3300	NADH:ubiquinone oxidoreductase, B16.6 subunit/cell death-regulatory protein	sp|Q95KV7|NDUAD_BOVIN	NADH dehydrogenase [ubiquinone] 1 alpha subcomplex subunit 13 OS=Bos taurus OX=9913 GN=NDUFA13 PE=1 SV=3
evm.TU.chr1.94	-	2	1	3360750	XP_026761745.1	USP6 N-terminal-like protein isoform X2 [Galleria mellonella]	-	-	K20133	USP6NL	http://www.genome.jp/dbget-bin/www_bget?ko:K20133	-	-	-	-	sp|Q80XC3|US6NL_MOUSE	USP6 N-terminal-like protein OS=Mus musculus OX=10090 GN=Usp6nl PE=1 SV=2
evm.TU.chr5.310	-	3	1	12616692	XP_030033122.2	uncharacterized protein LOC115449438 isoform X1 [Manduca sexta]	-	-	-	-	-	-	-	-	-	-	-
evm.TU.chr25.159	-	184	1	7318697	XP_026730703.1;ANS56508.1	uncharacterized protein LOC113495901 [Trichoplusia ni];chymotrypsin-like serine protease 3 [Antheraea yamamai]	GO:0004252	serine-type endopeptidase activity	K09640	TMPRSS9	http://www.genome.jp/dbget-bin/www_bget?ko:K09640	-	-	-	-	sp|P08897|COGS_HYPLI	Collagenase OS=Hypoderma lineatum OX=7389 PE=1 SV=3
evm.TU.chr36.84	-	52	1	2583089	XP_030032126.1;XP_030032127.1	proton-coupled amino acid transporter-like protein pathetic isoform X1 [Manduca sexta];proton-coupled amino acid transporter-like protein pathetic isoform X2 [Manduca sexta]	GO:0016021	integral component of membrane	K14209	SLC36A,PAT	http://www.genome.jp/dbget-bin/www_bget?ko:K14209	Protein digestion and absorption	ko04974	-	-	sp|Q7Z2H8|S36A1_HUMAN;sp|Q9VT04|PATH_DROME;sp|Q8BHK3|S36A2_MOUSE	Proton-coupled amino acid transporter 1 OS=Homo sapiens OX=9606 GN=SLC36A1 PE=1 SV=1;Proton-coupled amino acid transporter-like protein pathetic OS=Drosophila melanogaster OX=7227 GN=path PE=1 SV=1;Proton-coupled amino acid transporter 2 OS=Mus musculus OX=10090 GN=Slc36a2 PE=1 SV=1
evm.TU.chr41.95	-	11	1	2196292	RVE42509.1;XP_030024678.1	hypothetical protein evm_012852, partial [Chilo suppressalis];exocyst complex component 5 [Manduca sexta]	GO:0015031;GO:0000145;GO:0006887	protein transport;exocyst;exocytosis	K19984	EXOC5,SEC10	http://www.genome.jp/dbget-bin/www_bget?ko:K19984	-	-	KOG3745	Exocyst subunit - Sec10p	sp|Q9XTM1|EXOC5_DROME	Exocyst complex component 5 OS=Drosophila melanogaster OX=7227 GN=Sec10 PE=2 SV=1
evm.TU.chr3.631	+	7	1	19362537	XP_026757998.1	DNA-directed RNA polymerase II subunit RPB11 [Galleria mellonella]	GO:0046983;GO:0005665;GO:0001055;GO:0003677	protein dimerization activity;RNA polymerase II, core complex;RNA polymerase II activity;DNA binding	K03008	RPB11,POLR2J	http://www.genome.jp/dbget-bin/www_bget?ko:K03008	RNA polymerase	ko03020	-	-	sp|Q9VJE4|RPB11_DROME	DNA-directed RNA polymerase II subunit RPB11 OS=Drosophila melanogaster OX=7227 GN=Rpb11 PE=1 SV=1
evm.TU.chr44.2	+	7	1	30123	XP_026756294.1;XP_030020340.2	putative neuropeptide precursor protein isoform X2 [Galleria mellonella];putative neuropeptide precursor protein [Manduca sexta]	-	-	-	-	-	-	-	-	-	sp|B9WZ56|NEUPP_BOMMO	Putative neuropeptide precursor protein OS=Bombyx mori OX=7091 PE=1 SV=1
evm.TU.chr12.298	-	7	1	8424863	XP_037296971.1	LOW QUALITY PROTEIN: uncharacterized protein LOC119188393 [Manduca sexta]	-	-	-	-	-	-	-	-	-	sp|Q3T0W3|RN181_BOVIN	E3 ubiquitin-protein ligase RNF181 OS=Bos taurus OX=9913 GN=RNF181 PE=2 SV=1
evm.TU.chr18.225	-	3	1	6852838	XP_004924802.1	nucleoporin Nup35 [Bombyx mori]	GO:0003676;GO:0017056;GO:0051028;GO:0031965;GO:0005643;GO:0015031	nucleic acid binding;structural constituent of nuclear pore;mRNA transport;nuclear membrane;nuclear pore;protein transport	K14313	NUP35,NUP53	http://www.genome.jp/dbget-bin/www_bget?ko:K14313	Nucleocytoplasmic transport	ko03013	-	-	sp|Q9VWS2|NUP35_DROME	Nucleoporin Nup35 OS=Drosophila melanogaster OX=7227 GN=Nup35 PE=1 SV=1
evm.TU.chr45.130	-	2	1	4314147	XP_013166309.1	PREDICTED: caspase-like [Papilio xuthus]	GO:0004197	cysteine-type endopeptidase activity	K20008	DCP1	http://www.genome.jp/dbget-bin/www_bget?ko:K20008	Apoptosis - fly;Apoptosis - multiple species	ko04214,ko04215	-	-	sp|P55214|CASP7_MESAU	Caspase-7 OS=Mesocricetus auratus OX=10036 GN=CASP7 PE=1 SV=1
evm.TU.chr3.517	-	3	1	15829427	XP_030024249.2	RNA polymerase I-specific transcription initiation factor RRN3 [Manduca sexta]	-	-	K15216	RRN3,TIFIA	http://www.genome.jp/dbget-bin/www_bget?ko:K15216	-	-	KOG2434	RNA polymerase I transcription factor	sp|B2RS91|RRN3_MOUSE	RNA polymerase I-specific transcription initiation factor RRN3 OS=Mus musculus OX=10090 GN=Rrn3 PE=1 SV=1
evm.TU.chr24.366	+	5	1	11409456	XP_028163158.1;XP_004921950.1;XP_021194095.1	Usher syndrome type-1G protein homolog [Ostrinia furnacalis];Usher syndrome type-1G protein homolog [Bombyx mori];Usher syndrome type-1G protein homolog [Helicoverpa armigera]	-	-	K21878	USH1G	http://www.genome.jp/dbget-bin/www_bget?ko:K21878	-	-	-	-	sp|Q495M9|USH1G_HUMAN;sp|Q80T11|USH1G_MOUSE	Usher syndrome type-1G protein OS=Homo sapiens OX=9606 GN=USH1G PE=1 SV=1;Usher syndrome type-1G protein homolog OS=Mus musculus OX=10090 GN=Ush1g PE=1 SV=1
evm.TU.chr2.410	+	17	1	14736331	KAF9410807.1	hypothetical protein HW555_010232 [Spodoptera exigua]	GO:0032266;GO:0000814;GO:0043130;GO:0043328;GO:0031902	phosphatidylinositol-3-phosphate binding;ESCRT II complex;ubiquitin binding;protein transport to vacuole involved in ubiquitin-dependent protein catabolic process via the multivesicular body sorting pathway;late endosome membrane	K12190	VPS36,EAP45	http://www.genome.jp/dbget-bin/www_bget?ko:K12190	Endocytosis	ko04144	KOG2760	Vacuolar sorting protein VPS36	sp|Q9VU87|VPS36_DROME	Vacuolar protein-sorting-associated protein 36 OS=Drosophila melanogaster OX=7227 GN=Vps36 PE=2 SV=2
GWHABGR00000018.2	-	2	1	597333	KPJ16236.1	Retrovirus-related Pol polyprotein from transposon TNT 1-94 [Papilio machaon]	GO:0003676;GO:0008270;GO:0015074	nucleic acid binding;zinc ion binding;DNA integration	-	-	-	-	-	-	-	sp|P10978|POLX_TOBAC	Retrovirus-related Pol polyprotein from transposon TNT 1-94 OS=Nicotiana tabacum OX=4097 PE=2 SV=1
evm.TU.chr23.156	-	11	1	4593867	BAM18532.1;XP_032529187.1	unknown unsecreted protein [Papilio xuthus];myoneurin-like [Danaus plexippus plexippus]	-	-	-	-	-	-	-	-	-	-	-
evm.TU.chr4.271	-	51	1	9435471	CAD7470144.1;XP_030035582.1;XP_023945826.1	unnamed protein product [Plutella xylostella];isocitrate dehydrogenase [NADP] cytoplasmic [Manduca sexta];isocitrate dehydrogenase [NADP] cytoplasmic-like [Bicyclus anynana]	GO:0004450;GO:0006097;GO:0000287;GO:0006099;GO:0051287;GO:0006102;GO:0046872	isocitrate dehydrogenase (NADP+) activity;glyoxylate cycle;magnesium ion binding;tricarboxylic acid cycle;NAD binding;isocitrate metabolic process;metal ion binding	K00031	IDH1,IDH2,icd	http://www.genome.jp/dbget-bin/www_bget?ko:K00031	Peroxisome;Citrate cycle (TCA cycle);Glutathione metabolism	ko04146,ko00020,ko00480	KOG1526	NADP-dependent isocitrate dehydrogenase	sp|P54071|IDHP_MOUSE;sp|Q75JR2|IDHP_DICDI;sp|Q4R502|IDHP_MACFA	Isocitrate dehydrogenase [NADP], mitochondrial OS=Mus musculus OX=10090 GN=Idh2 PE=1 SV=3;Isocitrate dehydrogenase [NADP], mitochondrial OS=Dictyostelium discoideum OX=44689 GN=idhM PE=3 SV=1;Isocitrate dehydrogenase [NADP], mitochondrial OS=Macaca fascicularis OX=9541 GN=IDH2 PE=2 SV=1
evm.TU.chr17.63	+	2	1	1845055	RVE48648.1	hypothetical protein evm_006719 [Chilo suppressalis]	GO:0006357;GO:0016592;GO:0003712	regulation of transcription by RNA polymerase II;mediator complex;transcription coregulator activity	K15131	MED11	http://www.genome.jp/dbget-bin/www_bget?ko:K15131	-	-	-	-	sp|Q17NH9|MED11_AEDAE	Mediator of RNA polymerase II transcription subunit 11 OS=Aedes aegypti OX=7159 GN=MED11 PE=3 SV=1
evm.TU.chr16.225	+	5	1	9004076	ALQ33317.1	CRAL-TRIO domain-containing protein, partial [Manduca sexta]	-	-	-	-	-	-	-	-	-	sp|Q9BTX7|TTPAL_HUMAN	Alpha-tocopherol transfer protein-like OS=Homo sapiens OX=9606 GN=TTPAL PE=1 SV=2
GWHABGR00000010.1	-	15	1	0	XP_028030289.1;XP_037303198.1	osteopetrosis-associated transmembrane protein 1 [Bombyx mandarina];LOW QUALITY PROTEIN: osteopetrosis-associated transmembrane protein 1 [Manduca sexta]	GO:0016021	integral component of membrane	K23863	OSTM1	http://www.genome.jp/dbget-bin/www_bget?ko:K23863	-	-	-	-	sp|Q8BGT0|OSTM1_MOUSE	Osteopetrosis-associated transmembrane protein 1 OS=Mus musculus OX=10090 GN=Ostm1 PE=1 SV=1
evm.TU.chr18.273	+	26	1	8583231	XP_021188644.1;XP_026751472.1;XP_021188643.1	calcyphosin-like protein isoform X4 [Helicoverpa armigera];calcyphosin-like protein [Galleria mellonella];calcyphosin-like protein isoform X3 [Helicoverpa armigera]	GO:0005509	calcium ion binding	K23909	CAPS	http://www.genome.jp/dbget-bin/www_bget?ko:K23909	-	-	KOG0032	Ca2+/calmodulin-dependent protein kinase, EF-Hand protein superfamily	sp|Q6P8Y1|CAPSL_MOUSE;sp|P80363|CCB23_FAXLI	Calcyphosin-like protein OS=Mus musculus OX=10090 GN=Capsl PE=2 SV=4;Crustacean calcium-binding protein 23 OS=Faxonius limosus OX=28379 PE=1 SV=1
evm.TU.chr22.249	+	3	1	8098342	XP_026760486.1;AII16891.1	putative oligosaccharyltransferase complex subunit CG9662, partial [Galleria mellonella];oligosaccharyltransferase complex subunit ostc-A-like protein [Antheraea yamamai]	GO:0016021;GO:0006486;GO:0008250;GO:0016740	integral component of membrane;protein glycosylation;oligosaccharyltransferase complex;transferase activity	-	-	-	-	-	KOG3356	Predicted membrane protein	sp|Q9VQP9|OSTC_DROME;sp|Q6GNY6|OSTCA_XENLA	Putative oligosaccharyltransferase complex subunit CG9662 OS=Drosophila melanogaster OX=7227 GN=CG9662 PE=2 SV=3;Oligosaccharyltransferase complex subunit ostc-A OS=Xenopus laevis OX=8355 GN=ostc-a PE=2 SV=1
evm.TU.chr36.118	+	4	1	3494582	XP_026732679.1;XP_035458099.1	WASH complex subunit 4 [Trichoplusia ni];WASH complex subunit 4-like [Spodoptera frugiperda]	GO:0071203	WASH complex	K18465	MRT43,SWIP	http://www.genome.jp/dbget-bin/www_bget?ko:K18465	Endocytosis	ko04144	KOG3302;KOG3578	TATA-box binding protein (TBP), component of TFIID and TFIIIB;Uncharacterized conserved protein	sp|Q2M389|WASC4_HUMAN	WASH complex subunit 4 OS=Homo sapiens OX=9606 GN=WASHC4 PE=1 SV=2
evm.TU.chr48.150	-	3	1	4453571	XP_030019937.1	peroxisomal membrane protein PMP34 [Manduca sexta]	GO:0006839;GO:0031966;GO:0016021	mitochondrial transport;mitochondrial membrane;integral component of membrane	K13354	SLC25A17,PMP34	http://www.genome.jp/dbget-bin/www_bget?ko:K13354	Peroxisome	ko04146	-	-	sp|O43808|PM34_HUMAN	Peroxisomal membrane protein PMP34 OS=Homo sapiens OX=9606 GN=SLC25A17 PE=1 SV=1
evm.TU.chr2.306	+	4	1	10780350	PZC81975.1;NP_001040275.1	hypothetical protein B5X24_HaOG211531 [Helicoverpa armigera];ring box protein [Bombyx mori]	GO:0008270	zinc ion binding	K03868	RBX1,ROC1	http://www.genome.jp/dbget-bin/www_bget?ko:K03868	Cell cycle;Oocyte meiosis;HIF-1 signaling pathway;Hedgehog signaling pathway - fly;TGF-beta signaling pathway;Wnt signaling pathway;Protein processing in endoplasmic reticulum;Ubiquitin mediated proteolysis;Nucleotide excision repair;Circadian rhythm	ko04110,ko04114,ko04066,ko04341,ko04350,ko04310,ko04141,ko04120,ko03420,ko04710	KOG2930	SCF ubiquitin ligase, Rbx1 component	sp|Q9W5E1|RBX1A_DROME	RING-box protein 1A OS=Drosophila melanogaster OX=7227 GN=Roc1a PE=1 SV=1
evm.TU.chr48.120	+	4	1	3867000	XP_028172584.1	lariat debranching enzyme [Ostrinia furnacalis]	GO:0005634;GO:0016788;GO:0006397	nucleus;hydrolase activity, acting on ester bonds;mRNA processing	K18328	DBR1	http://www.genome.jp/dbget-bin/www_bget?ko:K18328	-	-	KOG2863	RNA lariat debranching enzyme	sp|Q9VSD7|DBR1_DROME	Lariat debranching enzyme OS=Drosophila melanogaster OX=7227 GN=ldbr PE=2 SV=1
evm.TU.chr2.259	-	10	1	9303718	XP_037297512.1;XP_035431769.1	uncharacterized protein LOC119190230 [Manduca sexta];LOW QUALITY PROTEIN: uncharacterized protein LOC118263722 [Spodoptera frugiperda]	-	-	K24550	BCAS3	http://www.genome.jp/dbget-bin/www_bget?ko:K24550	-	-	-	-	sp|Q8SY41|BCAS3_DROME	Breast carcinoma-amplified sequence 3 homolog OS=Drosophila melanogaster OX=7227 GN=rudhira PE=1 SV=1
evm.TU.chr15.42	-	3	1	1178015	CAB3251931.1	unnamed protein product [Arctia plantaginis]	GO:0005737;GO:0046872;GO:0005524;GO:0016887;GO:0016226;GO:0051539	cytoplasm;metal ion binding;ATP binding;ATP hydrolysis activity;iron-sulfur cluster assembly;4 iron, 4 sulfur cluster binding	-	-	-	-	-	KOG3022	Predicted ATPase, nucleotide-binding	sp|Q7QGS3|NUBP2_ANOGA	Cytosolic Fe-S cluster assembly factor NUBP2 homolog OS=Anopheles gambiae OX=7165 GN=AGAP010873 PE=3 SV=4
evm.TU.chr4.217	-	30	1	7992498	XP_037300284.1;XP_037300283.1;XP_037300285.1	choline-phosphate cytidylyltransferase B isoform X2 [Manduca sexta];choline-phosphate cytidylyltransferase B isoform X1 [Manduca sexta];choline-phosphate cytidylyltransferase B isoform X3 [Manduca sexta]	GO:0008654;GO:0003824	phospholipid biosynthetic process;catalytic activity	K00968	PCYT1	http://www.genome.jp/dbget-bin/www_bget?ko:K00968	Glycerophospholipid metabolism;Phosphonate and phosphinate metabolism	ko00564,ko00440	KOG2804	Phosphorylcholine transferase/cholinephosphate cytidylyltransferase	sp|P49585|PCY1A_HUMAN;sp|Q9Y5K3|PCY1B_HUMAN	Choline-phosphate cytidylyltransferase A OS=Homo sapiens OX=9606 GN=PCYT1A PE=1 SV=2;Choline-phosphate cytidylyltransferase B OS=Homo sapiens OX=9606 GN=PCYT1B PE=1 SV=1
evm.TU.chr14.132	-	6	1	5058824	CAB3226807.1	unnamed protein product [Arctia plantaginis]	GO:0016021	integral component of membrane	K21956	DRAM2	http://www.genome.jp/dbget-bin/www_bget?ko:K21956	-	-	-	-	-	-
evm.TU.chr42.171	-	29	1	5248556	XP_013188309.1	PREDICTED: phosphoglycerate mutase 1 [Amyelois transitella]	GO:0004619;GO:0006096;GO:0004082	phosphoglycerate mutase activity;glycolytic process;bisphosphoglycerate mutase activity	K01834	PGAM,gpmA	http://www.genome.jp/dbget-bin/www_bget?ko:K01834	Glycine, serine and threonine metabolism;Glycolysis / Gluconeogenesis;Glucagon signaling pathway	ko00260,ko00010,ko04922	-	-	sp|Q3SZ62|PGAM1_BOVIN	Phosphoglycerate mutase 1 OS=Bos taurus OX=9913 GN=PGAM1 PE=2 SV=3
evm.TU.chr23.193	+	2	1	5396763	XP_026320101.1;XP_021196279.1;PCG70198.1	monocarboxylate transporter 1-like [Hyposmocoma kahamanoa];monocarboxylate transporter 1-like [Helicoverpa armigera];hypothetical protein B5V51_3263 [Heliothis virescens]	GO:0022857;GO:0016021	transmembrane transporter activity;integral component of membrane	-	-	-	-	-	-	-	sp|P53988|MOT2_MESAU;sp|Q5ZJU0|MOT9_CHICK	Monocarboxylate transporter 2 OS=Mesocricetus auratus OX=10036 GN=SLC16A7 PE=1 SV=1;Monocarboxylate transporter 9 OS=Gallus gallus OX=9031 GN=SLC16A9 PE=2 SV=1
evm.TU.chr36.132	-	2	1	3641599	XP_037298395.1;XP_037298396.1	uncharacterized protein LOC115453874 isoform X1 [Manduca sexta];uncharacterized protein LOC115453874 isoform X2 [Manduca sexta]	GO:0000145;GO:0006887	exocyst;exocytosis	-	-	-	-	-	-	-	-	-
evm.TU.chr1.331	+	7	1	11736127	XP_035433007.1;KAF9804775.1	6-phosphogluconate dehydrogenase, decarboxylating-like [Spodoptera frugiperda];hypothetical protein SFRURICE_007678 [Spodoptera frugiperda]	GO:0004616;GO:0006098;GO:0019521;GO:0050661	phosphogluconate dehydrogenase (decarboxylating) activity;pentose-phosphate shunt;D-gluconate metabolic process;NADP binding	K00033	PGD,gnd,gntZ	http://www.genome.jp/dbget-bin/www_bget?ko:K00033	Pentose phosphate pathway;Glutathione metabolism	ko00030,ko00480	KOG2653	6-phosphogluconate dehydrogenase	sp|P52209|6PGD_HUMAN	6-phosphogluconate dehydrogenase, decarboxylating OS=Homo sapiens OX=9606 GN=PGD PE=1 SV=3
evm.TU.chr40.6	+	12	1	65534	XP_030035463.2	glutathione S-transferase 1 [Manduca sexta]	GO:0006749;GO:0016740	glutathione metabolic process;transferase activity	K00799	GST,gst	http://www.genome.jp/dbget-bin/www_bget?ko:K00799	Glutathione metabolism;Drug metabolism - cytochrome P450;Drug metabolism - other enzymes;Metabolism of xenobiotics by cytochrome P450;Longevity regulating pathway - worm	ko00480,ko00982,ko00983,ko00980,ko04212	-	-	sp|Q93113|GST1D_ANOGA	Glutathione S-transferase 1, isoform D OS=Anopheles gambiae OX=7165 GN=GstD1 PE=1 SV=1
evm.TU.chr22.208	+	2	1	6890168	XP_030041118.1	Golgi apparatus protein 1 [Manduca sexta]	GO:0000139;GO:0016021	Golgi membrane;integral component of membrane	K06816	GLG1,ESL1	http://www.genome.jp/dbget-bin/www_bget?ko:K06816	Cell adhesion molecules	ko04514	KOG3648	Golgi apparatus protein (cysteine-rich fibroblast growth factor receptor)	sp|Q02391|GSLG1_CHICK	Golgi apparatus protein 1 OS=Gallus gallus OX=9031 GN=GLG1 PE=1 SV=1
GWHABGR00000029.81	+	8	1	2740181	XP_030025946.1	cyclin-dependent kinases regulatory subunit [Manduca sexta]	-	-	K02219	CKS1	http://www.genome.jp/dbget-bin/www_bget?ko:K02219	-	-	KOG3484	Cyclin-dependent protein kinase CDC28, regulatory subunit CKS1, and related proteins	sp|Q0P5A5|CKS1_BOVIN	Cyclin-dependent kinases regulatory subunit 1 OS=Bos taurus OX=9913 GN=CKS1B PE=3 SV=1
evm.TU.chr48.186	-	7	1	4892641	CAB3251596.1;PCG70692.1	unnamed protein product [Arctia plantaginis];hypothetical protein B5V51_2708 [Heliothis virescens]	-	-	-	-	-	-	-	-	-	sp|Q6DD24|UBD2B_XENLA	UBA-like domain-containing protein 2-B OS=Xenopus laevis OX=8355 GN=ubald2-b PE=2 SV=1
evm.TU.chr24.70	-	3	1	3181683	KAF9424047.1	hypothetical protein HW555_000756 [Spodoptera exigua]	GO:0003899	DNA-directed 5'-3' RNA polymerase activity	K03004	RPA43	http://www.genome.jp/dbget-bin/www_bget?ko:K03004	RNA polymerase	ko03020	KOG4134	DNA-dependent RNA polymerase I	sp|Q5ZMU0|RT07_CHICK;sp|Q78WZ7|RPA43_MOUSE	28S ribosomal protein S7, mitochondrial OS=Gallus gallus OX=9031 GN=MRPS7 PE=2 SV=2;DNA-directed RNA polymerase I subunit RPA43 OS=Mus musculus OX=10090 GN=Polr1f PE=1 SV=1
evm.TU.chr18.248	+	6	1	7497896	XP_021188599.1	nuclear transcription factor Y subunit B-1 isoform X1 [Helicoverpa armigera]	GO:0046982;GO:0016602;GO:0001228	protein heterodimerization activity;CCAAT-binding factor complex;DNA-binding transcription activator activity, RNA polymerase II-specific	K08065	NFYB,HAP3	http://www.genome.jp/dbget-bin/www_bget?ko:K08065	Antigen processing and presentation	ko04612	KOG0869	CCAAT-binding factor, subunit A (HAP3)	sp|Q5QMG3|NFYB2_ORYSJ	Nuclear transcription factor Y subunit B-2 OS=Oryza sativa subsp. japonica OX=39947 GN=NFYB2 PE=1 SV=1
evm.TU.chr20.210	-	5	1	8537824	XP_030027981.1	nuclear envelope integral membrane protein 1 isoform X2 [Manduca sexta]	GO:0016021;GO:0005637	integral component of membrane;nuclear inner membrane	-	-	-	-	-	KOG3817	Uncharacterized conserved protein	sp|O14524|NEMP1_HUMAN	Nuclear envelope integral membrane protein 1 OS=Homo sapiens OX=9606 GN=NEMP1 PE=1 SV=2
evm.TU.chr22.201	-	7	1	6745077	XP_021205584.2	inactive peptidyl-prolyl cis-trans isomerase shutdown isoform X1 [Bombyx mori]	GO:0003755;GO:0051321;GO:0031047;GO:0005737;GO:0034587	peptidyl-prolyl cis-trans isomerase activity;meiotic cell cycle;gene silencing by RNA;cytoplasm;piRNA metabolic process	K09572	FKBP6	http://www.genome.jp/dbget-bin/www_bget?ko:K09572	-	-	-	-	sp|Q9W1I9|FKBP6_DROME	Inactive peptidyl-prolyl cis-trans isomerase shutdown OS=Drosophila melanogaster OX=7227 GN=shu PE=1 SV=1
GWHABGR00000005.43	-	6	1	5194004	RVE46515.1	hypothetical protein evm_008806 [Chilo suppressalis]	-	-	-	-	-	-	-	KOG4766	Uncharacterized conserved protein	sp|Q9XZS3|TMA7_DROME	Translation machinery-associated protein 7 homolog OS=Drosophila melanogaster OX=7227 GN=CG13364 PE=4 SV=1
evm.TU.chr9.115	+	3	1	3563865	PCG72395.1;XP_026317314.1;XP_026733458.1	hypothetical protein B5V51_863 [Heliothis virescens];myb-like protein X [Hyposmocoma kahamanoa];uncharacterized protein LOC113497888 [Trichoplusia ni]	-	-	K21436	ANKRD11_12	http://www.genome.jp/dbget-bin/www_bget?ko:K21436	-	-	-	-	-	-
evm.TU.chr4.650	+	10	1	21273851	XP_021187831.1;XP_035429946.1;XP_022824260.1	torsin-like protein [Helicoverpa armigera];LOW QUALITY PROTEIN: torsin-like protein [Spodoptera frugiperda];torsin-like protein [Spodoptera litura]	GO:0005635;GO:0005783;GO:0005524	nuclear envelope;endoplasmic reticulum;ATP binding	K22990	TOR1	http://www.genome.jp/dbget-bin/www_bget?ko:K22990	-	-	KOG2170	ATPase of the AAA+ superfamily	sp|Q95NU5|TORS_CAEEL;sp|Q9ER41|TOR1B_MOUSE;sp|O77277|TORS_DROME	Torsin-like protein OS=Caenorhabditis elegans OX=6239 GN=ooc-5 PE=1 SV=1;Torsin-1B OS=Mus musculus OX=10090 GN=Tor1b PE=1 SV=2;Torsin-like protein OS=Drosophila melanogaster OX=7227 GN=Torsin PE=2 SV=2
evm.TU.chr5.166	-	2	1	6162141	KPJ20256.1	Golgin subfamily A member 7 [Papilio machaon]	GO:0016020	membrane	-	-	-	-	-	-	-	sp|Q5ZLC9|GOGA7_CHICK;sp|Q5EA55|GOGA7_BOVIN	Golgin subfamily A member 7 OS=Gallus gallus OX=9031 GN=GOLGA7 PE=2 SV=1;Golgin subfamily A member 7 OS=Bos taurus OX=9913 GN=GOLGA7 PE=2 SV=1
GWHABGR00000048.10	-	2	1	2631932	XP_004923445.1	uncharacterized protein LOC101746177 [Bombyx mori]	-	-	-	-	-	-	-	-	-	-	-
evm.TU.chr36.352	-	2	1	11345370	PCG71715.1	hypothetical protein B5V51_1571 [Heliothis virescens]	GO:0000398;GO:0005634	mRNA splicing, via spliceosome;nucleus	K11984	SART1,HAF,SNU66	http://www.genome.jp/dbget-bin/www_bget?ko:K11984	Spliceosome	ko03040	KOG2217	U4/U6.U5 snRNP associated protein	sp|O43290|SNUT1_HUMAN;sp|Q5XIW8|SNUT1_RAT	U4/U6.U5 tri-snRNP-associated protein 1 OS=Homo sapiens OX=9606 GN=SART1 PE=1 SV=1;U4/U6.U5 tri-snRNP-associated protein 1 OS=Rattus norvegicus OX=10116 GN=Sart1 PE=1 SV=1
GWHABGR00000023.353	+	64	1	9999978	XP_023948400.1;NP_001037594.1	troponin C-like isoform X3 [Bicyclus anynana];troponin C [Bombyx mori]	GO:0005509	calcium ion binding	-	-	-	-	-	-	-	sp|Q1A7B1|TNNC3_BLAGE	Troponin C, isoallergen Bla g 6.0301 OS=Blattella germanica OX=6973 PE=1 SV=1
evm.TU.chr9.303	+	3	1	12780598	CAB3232914.1	unnamed protein product [Arctia plantaginis]	GO:0008320;GO:0005741;GO:0030150	protein transmembrane transporter activity;mitochondrial outer membrane;protein import into mitochondrial matrix	K11518	TOM40	http://www.genome.jp/dbget-bin/www_bget?ko:K11518	-	-	KOG3296	Translocase of outer mitochondrial membrane complex, subunit TOM40	sp|A1Z6L1|TO402_DROME	Mitochondrial import receptor subunit TOM40 homolog 2 OS=Drosophila melanogaster OX=7227 GN=tomboy40 PE=2 SV=1
evm.TU.chr2.503	-	8	1	17879742	XP_022828903.1;XP_026748281.1;XP_022828905.1	THO complex subunit 2 isoform X1 [Spodoptera litura];THO complex subunit 2 isoform X1 [Galleria mellonella];THO complex subunit 2 isoform X3 [Spodoptera litura]	GO:0006397;GO:0006406;GO:0000347	mRNA processing;mRNA export from nucleus;THO complex	K12879	THOC2	http://www.genome.jp/dbget-bin/www_bget?ko:K12879	Spliceosome;Nucleocytoplasmic transport	ko03040,ko03013	KOG1874	KEKE-like motif-containing transcription regulator (Rlr1)/suppressor of sin4	sp|B0KWH8|THOC2_CALJA	THO complex subunit 2 OS=Callithrix jacchus OX=9483 GN=THOC2 PE=3 SV=1
evm.TU.chr15.213	+	13	1	6597638	XP_028178058.1;XP_013199919.1;ABF51503.1;KAF9815418.1	splicing factor U2AF 50 kDa subunit isoform X1 [Ostrinia furnacalis];PREDICTED: splicing factor U2AF 50 kDa subunit [Amyelois transitella];U2 small nuclear ribonucleoprotein auxiliary factor 2 isoform 2 [Bombyx mori];hypothetical protein SFRURICE_011570 [Spodoptera frugiperda]	GO:0006397;GO:0003723;GO:0008380;GO:0005634	mRNA processing;RNA binding;RNA splicing;nucleus	K12837	U2AF2	http://www.genome.jp/dbget-bin/www_bget?ko:K12837	Spliceosome	ko03040	KOG0120	Splicing factor U2AF, large subunit (RRM superfamily)	sp|Q24562|U2AF2_DROME	Splicing factor U2AF 50 kDa subunit OS=Drosophila melanogaster OX=7227 GN=U2af50 PE=1 SV=1
evm.TU.chr48.254	+	5	1	7772948	XP_026762504.1	sperm-associated antigen 7 homolog [Galleria mellonella]	GO:0003676	nucleic acid binding	-	-	-	-	-	-	-	sp|Q7TNE3|SPAG7_MOUSE	Sperm-associated antigen 7 OS=Mus musculus OX=10090 GN=Spag7 PE=1 SV=1
evm.TU.chr31.106	+	2	1	4169263	XP_035904952.1;RVE48370.1	zinc finger protein OZF-like [Anopheles stephensi];hypothetical protein evm_006931 [Chilo suppressalis]	GO:0005634;GO:0008270;GO:0003700	nucleus;zinc ion binding;DNA-binding transcription factor activity	K09228	KRAB	http://www.genome.jp/dbget-bin/www_bget?ko:K09228	-	-	KOG1721	FOG: Zn-finger	sp|Q5SVQ8|ZBT41_HUMAN	Zinc finger and BTB domain-containing protein 41 OS=Homo sapiens OX=9606 GN=ZBTB41 PE=1 SV=1
evm.TU.chr17.65	+	7	1	1865243	XP_030029916.1;XP_030029918.1	diacylglycerol O-acyltransferase 1 isoform X1 [Manduca sexta];diacylglycerol O-acyltransferase 1 isoform X2 [Manduca sexta]	GO:0004144;GO:0050252;GO:0019432;GO:0016021;GO:0005789	diacylglycerol O-acyltransferase activity;retinol O-fatty-acyltransferase activity;triglyceride biosynthetic process;integral component of membrane;endoplasmic reticulum membrane	K11155	DGAT1	http://www.genome.jp/dbget-bin/www_bget?ko:K11155	Glycerolipid metabolism;Retinol metabolism;Fat digestion and absorption	ko00561,ko00830,ko04975	KOG0380	Sterol O-acyltransferase/Diacylglycerol O-acyltransferase	sp|O75907|DGAT1_HUMAN;sp|Q8MK44|DGAT1_BOVIN	Diacylglycerol O-acyltransferase 1 OS=Homo sapiens OX=9606 GN=DGAT1 PE=1 SV=2;Diacylglycerol O-acyltransferase 1 OS=Bos taurus OX=9913 GN=DGAT1 PE=1 SV=2
GWHABGR00000045.80	-	2	1	14484617	XP_030037737.1	LOW QUALITY PROTEIN: 39S ribosomal protein L35, mitochondrial [Manduca sexta]	-	-	K02916	RP-L35,MRPL35,rpmI	http://www.genome.jp/dbget-bin/www_bget?ko:K02916	Ribosome	ko03010	-	-	sp|Q8MS27|RM35_DROME	39S ribosomal protein L35, mitochondrial OS=Drosophila melanogaster OX=7227 GN=mRpL35 PE=2 SV=1
evm.TU.chr43.2	-	3	1	7372	XP_028026574.1	arrestin domain-containing protein 17 [Bombyx mandarina]	-	-	-	-	-	-	-	-	-	sp|Q5R5L7|ARRD3_PONAB	Arrestin domain-containing protein 3 OS=Pongo abelii OX=9601 GN=ARRDC3 PE=2 SV=1
evm.TU.chr33.142	+	6	1	5518487	XP_030019938.1;XP_004932070.3	malate dehydrogenase, mitochondrial [Manduca sexta];malate dehydrogenase, mitochondrial [Bombyx mori]	GO:0016616;GO:0005975	oxidoreductase activity, acting on the CH-OH group of donors, NAD or NADP as acceptor;carbohydrate metabolic process	K00026	MDH2	http://www.genome.jp/dbget-bin/www_bget?ko:K00026	Cysteine and methionine metabolism;Citrate cycle (TCA cycle);Glyoxylate and dicarboxylate metabolism;Pyruvate metabolism	ko00270,ko00020,ko00630,ko00620	KOG1494	NAD-dependent malate dehydrogenase	sp|K0J107|MDHM_FELCA;sp|Q42972|MDHG_ORYSJ	Malate dehydrogenase, mitochondrial OS=Felis catus OX=9685 GN=MDH2 PE=2 SV=1;Malate dehydrogenase, glyoxysomal OS=Oryza sativa subsp. japonica OX=39947 GN=Os12g0632700 PE=1 SV=3
evm.TU.chr23.274	+	7	1	8419874	XP_030031843.1;XP_021185614.1	17-beta-hydroxysteroid dehydrogenase 13 [Manduca sexta];17-beta-hydroxysteroid dehydrogenase 13-like isoform X1 [Helicoverpa armigera]	-	-	K15734	SDR16C5	http://www.genome.jp/dbget-bin/www_bget?ko:K15734	Retinol metabolism	ko00830	-	-	sp|A5PJJ7|S16C6_BOVIN	Short-chain dehydrogenase/reductase family 16C member 6 OS=Bos taurus OX=9913 GN=SDR16C6 PE=2 SV=1
evm.TU.chr20.218	-	10	1	8955229	PZC76099.1	hypothetical protein B5X24_HaOG205123 [Helicoverpa armigera]	GO:0016021;GO:0015293	integral component of membrane;symporter activity	-	-	-	-	-	-	-	sp|Q28039|SC6A9_BOVIN	Sodium- and chloride-dependent glycine transporter 1 OS=Bos taurus OX=9913 GN=SLC6A9 PE=2 SV=1
evm.TU.chr37.194	+	6	1	6357782	XP_026728723.1;KAF9815742.1	nucleoredoxin-like [Trichoplusia ni];hypothetical protein SFRURICE_009259, partial [Spodoptera frugiperda]	-	-	K17609	NXN	http://www.genome.jp/dbget-bin/www_bget?ko:K17609	-	-	KOG2501	Thioredoxin, nucleoredoxin and related proteins	sp|Q6GM16|NXN_XENLA	Nucleoredoxin OS=Xenopus laevis OX=8355 GN=nxn PE=2 SV=1
GWHABGR00000025.158	+	11	1	4973955	KPI95767.1	hypothetical protein RR46_11480 [Papilio xuthus]	GO:0016021	integral component of membrane	-	-	-	-	-	-	-	-	-
evm.TU.chr41.82	-	7	1	1850165	XP_030024708.2	AT-rich interactive domain-containing protein 4B isoform X1 [Manduca sexta]	-	-	K19195	ARID4B	http://www.genome.jp/dbget-bin/www_bget?ko:K19195	-	-	-	-	sp|A2CG63|ARI4B_MOUSE	AT-rich interactive domain-containing protein 4B OS=Mus musculus OX=10090 GN=Arid4b PE=1 SV=1
evm.TU.chr4.644	-	2	1	21179790	XP_037300528.1	NADH dehydrogenase [ubiquinone] 1 beta subcomplex subunit 8, mitochondrial [Manduca sexta]	GO:0005739;GO:0008137;GO:0016021	mitochondrion;NADH dehydrogenase (ubiquinone) activity;integral component of membrane	K03964	NDUFB8	http://www.genome.jp/dbget-bin/www_bget?ko:K03964	Oxidative phosphorylation;Thermogenesis;Retrograde endocannabinoid signaling	ko00190,ko04714,ko04723	-	-	sp|P0CB85|NDUB8_PONAB	NADH dehydrogenase [ubiquinone] 1 beta subcomplex subunit 8, mitochondrial OS=Pongo abelii OX=9601 GN=NDUFB8 PE=2 SV=1
evm.TU.chr2.258	+	3	1	9283977	XP_030035228.1;XP_030035227.1	TNF receptor-associated factor 6 isoform X2 [Manduca sexta];TNF receptor-associated factor 6 isoform X1 [Manduca sexta]	-	-	K03175	TRAF6	http://www.genome.jp/dbget-bin/www_bget?ko:K03175	Apoptosis - fly;Autophagy - animal;Endocytosis;MAPK signaling pathway;MAPK signaling pathway - fly;NF-kappa B signaling pathway;Ubiquitin mediated proteolysis;Osteoclast differentiation;IL-17 signaling pathway;NOD-like receptor signaling pathway;RIG-I-like receptor signaling pathway;Toll-like receptor signaling pathway;Neurotrophin signaling pathway	ko04214,ko04140,ko04144,ko04010,ko04013,ko04064,ko04120,ko04380,ko04657,ko04621,ko04622,ko04620,ko04722	-	-	sp|Q3ZCC3|TRAF6_BOVIN	TNF receptor-associated factor 6 OS=Bos taurus OX=9913 GN=TRAF6 PE=2 SV=1
evm.TU.chr24.299	+	6	1	9635599	XP_021194085.1	mesencephalic astrocyte-derived neurotrophic factor homolog [Helicoverpa armigera]	GO:0005576	extracellular region	K22556	MANF,ARMET	http://www.genome.jp/dbget-bin/www_bget?ko:K22556	-	-	-	-	sp|B4K5R6|ARMET_DROMO	Mesencephalic astrocyte-derived neurotrophic factor homolog OS=Drosophila mojavensis OX=7230 GN=Manf PE=3 SV=1
evm.TU.chr29.348	-	4	1	9895523	XP_035457270.1	E3 ubiquitin-protein ligase RNF220-like [Spodoptera frugiperda]	GO:0046872;GO:0004842	metal ion binding;ubiquitin-protein transferase activity	K25174	RNF220	http://www.genome.jp/dbget-bin/www_bget?ko:K25174	-	-	-	-	sp|Q08DV5|RN220_BOVIN;sp|Q5VTB9|RN220_HUMAN	E3 ubiquitin-protein ligase RNF220 OS=Bos taurus OX=9913 GN=RNF220 PE=2 SV=1;E3 ubiquitin-protein ligase RNF220 OS=Homo sapiens OX=9606 GN=RNF220 PE=1 SV=1
evm.TU.chr49.173	+	12	1	5914784	XP_030028269.1	phosphatidylinositol-3-phosphatase SAC1 [Manduca sexta]	GO:0016021;GO:0016791	integral component of membrane;phosphatase activity	K21797	SAC1,SACM1L	http://www.genome.jp/dbget-bin/www_bget?ko:K21797	Phosphatidylinositol signaling system;Inositol phosphate metabolism	ko04070,ko00562	KOG1889	Putative phosphoinositide phosphatase	sp|Q9W0I6|SAC1_DROME	Phosphatidylinositol-3-phosphatase SAC1 OS=Drosophila melanogaster OX=7227 GN=Sac1 PE=2 SV=1
evm.TU.chr25.151	+	5	1	6981394	XP_030024848.2	myb-like protein I isoform X1 [Manduca sexta]	-	-	-	-	-	-	-	-	-	sp|Q9DCD5|TJAP1_MOUSE	Tight junction-associated protein 1 OS=Mus musculus OX=10090 GN=Tjap1 PE=1 SV=2
evm.TU.chr34.348	+	4	1	11160064	XP_026763312.1;XP_037294987.1	putative deoxyribonuclease TATDN1 [Galleria mellonella];putative deoxyribonuclease TATDN1 [Manduca sexta]	GO:0016888	endodeoxyribonuclease activity, producing 5'-phosphomonoesters	K03424	tatD	http://www.genome.jp/dbget-bin/www_bget?ko:K03424	-	-	KOG3020	TatD-related DNase	sp|Q148G4|TATD1_BOVIN;sp|Q640V9|TATD1_XENLA;sp|Q6P8M1|TATD1_MOUSE	Putative deoxyribonuclease TATDN1 OS=Bos taurus OX=9913 GN=TATDN1 PE=2 SV=1;Putative deoxyribonuclease TATDN1 OS=Xenopus laevis OX=8355 GN=tatdn1 PE=2 SV=1;Putative deoxyribonuclease TATDN1 OS=Mus musculus OX=10090 GN=Tatdn1 PE=1 SV=1
GWHABGR00000031.188	+	2	1	8930708	XP_037302690.1	limulus clotting factor C-like [Manduca sexta]	GO:0004252	serine-type endopeptidase activity	-	-	-	-	-	-	-	sp|O62589|GD_DROME	Serine protease gd OS=Drosophila melanogaster OX=7227 GN=gd PE=1 SV=2
evm.TU.group36_3_4.2	-	30	1	16117	NP_001037372.1;CAB3223681.1	ubiquitin/ribosomal protein L40 fusion protein [Bombyx mori];unnamed protein product [Arctia plantaginis]	GO:0005634;GO:0005840;GO:0006412;GO:0003735;GO:0005737	nucleus;ribosome;translation;structural constituent of ribosome;cytoplasm	K02927	RP-L40e,RPL40,UBA52	http://www.genome.jp/dbget-bin/www_bget?ko:K02927	Mitophagy - animal;Ubiquitin mediated proteolysis;Ribosome	ko04137,ko04120,ko03010	KOG0003	Ubiquitin/60s ribosomal protein L40 fusion	sp|P18101|RL40_DROME	Ubiquitin-60S ribosomal protein L40 OS=Drosophila melanogaster OX=7227 GN=RpL40 PE=1 SV=2
evm.TU.chr41.238	-	49	1	6560682	XP_028041569.1;XP_030033842.2;XP_026753490.1	uncharacterized protein LOC114251484 [Bombyx mandarina];uncharacterized protein LOC115450046 [Manduca sexta];uncharacterized protein LOC113513701 [Galleria mellonella]	-	-	-	-	-	-	-	-	-	-	-
evm.TU.chr48.180	+	4	1	4829277	XP_030036009.1;XP_004931482.1	2-iminobutanoate/2-iminopropanoate deaminase [Manduca sexta];2-iminobutanoate/2-iminopropanoate deaminase [Bombyx mori]	-	-	K09022	ridA,tdcF,RIDA	http://www.genome.jp/dbget-bin/www_bget?ko:K09022	-	-	KOG2317	Putative translation initiation inhibitor UK114/IBM1	sp|P52758|RIDA_HUMAN	2-iminobutanoate/2-iminopropanoate deaminase OS=Homo sapiens OX=9606 GN=RIDA PE=1 SV=1
evm.TU.chr3.578	+	5	1	17996414	XP_030023262.2	probable tRNA (uracil-O(2)-)-methyltransferase [Manduca sexta]	GO:0005737;GO:0046872;GO:0016300	cytoplasm;metal ion binding;tRNA (uracil) methyltransferase activity	K15447	TRM44,METTL19	http://www.genome.jp/dbget-bin/www_bget?ko:K15447	-	-	KOG3790	Uncharacterized conserved protein	sp|Q4KLT3|TRM44_XENLA	Probable tRNA (uracil-O(2)-)-methyltransferase OS=Xenopus laevis OX=8355 GN=trmt44 PE=2 SV=1
evm.TU.chr7.620	-	2	1	13036414	XP_023944921.1	interleukin enhancer-binding factor 2 homolog [Bicyclus anynana]	-	-	K13089	ILF2	http://www.genome.jp/dbget-bin/www_bget?ko:K13089	-	-	-	-	sp|Q9VG73|ILF2_DROME	Interleukin enhancer-binding factor 2 homolog OS=Drosophila melanogaster OX=7227 GN=CG5641 PE=2 SV=1
evm.TU.chr7.174	-	302	1	3301264	XP_004927448.1;XP_030036533.1;PCG64595.1	transferrin [Bombyx mori];transferrin [Manduca sexta];hypothetical protein B5V51_10433, partial [Heliothis virescens]	GO:0005272;GO:0016021	sodium channel activity;integral component of membrane	K06569	MFI2,CD228	http://www.genome.jp/dbget-bin/www_bget?ko:K06569	-	-	-	-	sp|Q9R0R1|TRFM_MOUSE;sp|Q26643|TRF_SARPE;sp|Q02942|TRF_BLADI	Melanotransferrin OS=Mus musculus OX=10090 GN=Meltf PE=2 SV=1;Transferrin OS=Sarcophaga peregrina OX=7386 PE=1 SV=1;Transferrin OS=Blaberus discoidalis OX=6981 PE=1 SV=1
evm.TU.chr49.228	-	4	1	8071525	XP_026750614.1	mitochondrial import inner membrane translocase subunit Tim23 [Galleria mellonella]	GO:0016021	integral component of membrane	K17794	TIM23	http://www.genome.jp/dbget-bin/www_bget?ko:K17794	Longevity regulating pathway - worm	ko04212	KOG3324	Mitochondrial import inner membrane translocase, subunit TIM23	sp|O14925|TIM23_HUMAN	Mitochondrial import inner membrane translocase subunit Tim23 OS=Homo sapiens OX=9606 GN=TIMM23 PE=1 SV=1
evm.TU.chr27.267	-	3	1	9204748	XP_028155763.1;CAB3239805.1	N-alpha-acetyltransferase 35, NatC auxiliary subunit [Ostrinia furnacalis];unnamed protein product [Arctia plantaginis]	GO:0031417;GO:0016740;GO:0017196	NatC complex;transferase activity;N-terminal peptidyl-methionine acetylation	K20823	NAA35,MAK10	http://www.genome.jp/dbget-bin/www_bget?ko:K20823	-	-	KOG2343	Glucose-repressible protein and related proteins	sp|Q5VZE5|NAA35_HUMAN;sp|Q5ZHV2|NAA35_CHICK	N-alpha-acetyltransferase 35, NatC auxiliary subunit OS=Homo sapiens OX=9606 GN=NAA35 PE=1 SV=1;N-alpha-acetyltransferase 35, NatC auxiliary subunit OS=Gallus gallus OX=9031 GN=NAA35 PE=2 SV=1
evm.TU.chr42.62	+	3	1	2031171	KAF9417456.1	hypothetical protein HW555_005459 [Spodoptera exigua]	GO:0016787;GO:0005525	hydrolase activity;GTP binding	K24104	GPN	http://www.genome.jp/dbget-bin/www_bget?ko:K24104	-	-	KOG1534	Putative transcription factor FET5	sp|Q6ZM63|GPN3_DANRE	GPN-loop GTPase 3 OS=Danio rerio OX=7955 GN=gpn3 PE=2 SV=2
evm.TU.chr2.689	+	4	1	24579471	QNC49755.1	nitric oxide synthase interacting protein [Antheraea pernyi]	GO:0061630;GO:0005634	ubiquitin protein ligase activity;nucleus	K13125	NOSIP	http://www.genome.jp/dbget-bin/www_bget?ko:K13125	-	-	-	-	sp|Q9VWV8|NOSIP_DROME	Nitric oxide synthase-interacting protein homolog OS=Drosophila melanogaster OX=7227 GN=CG6179 PE=3 SV=1
evm.TU.chr36.18	+	81	1	440886	KAF9411711.1;XP_037298066.1;XP_026744951.1;XP_021191189.1;XP_004926920.1	hypothetical protein HW555_009577, partial [Spodoptera exigua];protein phosphatase 1 regulatory subunit 14B isoform X2 [Manduca sexta];protein phosphatase 1 regulatory subunit 14B-like [Trichoplusia ni];protein phosphatase 1 regulatory subunit 14B isoform X2 [Helicoverpa armigera];protein phosphatase 1 regulatory subunit 14B isoform X1 [Bombyx mori]	GO:0005737;GO:0004864;GO:0042325	cytoplasm;protein phosphatase inhibitor activity;regulation of phosphorylation	K17555	PPP1R14B	http://www.genome.jp/dbget-bin/www_bget?ko:K17555	-	-	-	-	-	-
GWHABGR00000006.110	+	26	1	4080855	XP_021207895.2;XP_004932646.1;XP_037296247.1	cytosolic purine 5&apos;-nucleotidase isoform X4 [Bombyx mori];cytosolic purine 5&apos;-nucleotidase isoform X3 [Bombyx mori];cytosolic purine 5&apos;-nucleotidase isoform X2 [Manduca sexta]	GO:0046872;GO:0016787	metal ion binding;hydrolase activity	K01081	E3.1.3.5	http://www.genome.jp/dbget-bin/www_bget?ko:K01081	Nicotinate and nicotinamide metabolism;Purine metabolism;Pyrimidine metabolism	ko00760,ko00230,ko00240	-	-	sp|O46411|5NTC_BOVIN;sp|P49902|5NTC_HUMAN	Cytosolic purine 5&apos;-nucleotidase OS=Bos taurus OX=9913 GN=NT5C2 PE=1 SV=1;Cytosolic purine 5&apos;-nucleotidase OS=Homo sapiens OX=9606 GN=NT5C2 PE=1 SV=1
GWHABGR00000045.143	+	4	1	6399023	XP_037295912.1;XP_037295911.1	wolframin isoform X3 [Manduca sexta];wolframin isoform X1 [Manduca sexta]	-	-	K14020	WFS1	http://www.genome.jp/dbget-bin/www_bget?ko:K14020	Protein processing in endoplasmic reticulum	ko04141	-	-	sp|Q8IMZ9|WFS1_DROME	Wolframin OS=Drosophila melanogaster OX=7227 GN=wfs1 PE=1 SV=2
evm.TU.chr48.259	+	3	1	7880911	XP_037294842.1	alanine--glyoxylate aminotransferase 2, mitochondrial [Manduca sexta]	GO:0008483;GO:0030170;GO:0005524;GO:0005737;GO:0043039;GO:0004812	transaminase activity;pyridoxal phosphate binding;ATP binding;cytoplasm;tRNA aminoacylation;aminoacyl-tRNA ligase activity	K00827	AGXT2	http://www.genome.jp/dbget-bin/www_bget?ko:K00827	Alanine, aspartate and glutamate metabolism;Cysteine and methionine metabolism;Glycine, serine and threonine metabolism;Valine, leucine and isoleucine degradation	ko00250,ko00270,ko00260,ko00280	KOG1404	Alanine-glyoxylate aminotransferase AGT2	sp|Q9BYV1|AGT2_HUMAN	Alanine--glyoxylate aminotransferase 2, mitochondrial OS=Homo sapiens OX=9606 GN=AGXT2 PE=1 SV=1
evm.TU.chr23.372	-	4	1	11747360	-	-	-	-	-	-	-	-	-	-	-	-	-
evm.TU.chr18.242	-	3	1	7325484	XP_028044065.1;KPJ05801.1;XP_030034374.1	guanine nucleotide-binding protein-like 3 homolog [Bombyx mandarina];Guanine nucleotide-binding protein-like 3-like [Papilio xuthus];guanine nucleotide-binding protein-like 3 homolog [Manduca sexta]	GO:0005525;GO:0005743	GTP binding;mitochondrial inner membrane	K14538	NUG1,GNL3	http://www.genome.jp/dbget-bin/www_bget?ko:K14538	Ribosome biogenesis in eukaryotes	ko03008	KOG2484	GTPase	sp|Q8MT06|GNL3_DROME	Guanine nucleotide-binding protein-like 3 homolog OS=Drosophila melanogaster OX=7227 GN=Ns1 PE=1 SV=2
evm.TU.chr25.114	-	4	1	5325959	XP_026730915.1	protein lin-52 homolog [Trichoplusia ni]	GO:0070176;GO:0006351	DRM complex;transcription, DNA-templated	K21775	LIN52	http://www.genome.jp/dbget-bin/www_bget?ko:K21775	Cellular senescence	ko04218	-	-	sp|Q4RLT3|LIN52_TETNG	Protein lin-52 homolog OS=Tetraodon nigroviridis OX=99883 GN=lin52 PE=3 SV=1
evm.TU.chr47.266	-	4	1	8554993	XP_004921862.1;ADP21464.1	39S ribosomal protein L11, mitochondrial [Bombyx mori];mitochondrial ribosomal protein L11 [Antheraea yamamai]	GO:0003735;GO:0006412;GO:0005840	structural constituent of ribosome;translation;ribosome	K02867	RP-L11,MRPL11,rplK	http://www.genome.jp/dbget-bin/www_bget?ko:K02867	Ribosome	ko03010	KOG3257	Mitochondrial/chloroplast ribosomal protein L11	sp|Q9VFJ2|RM11_DROME	39S ribosomal protein L11, mitochondrial OS=Drosophila melanogaster OX=7227 GN=mRpL11 PE=2 SV=1
evm.TU.chr36.3	+	2	1	108272	XP_028037754.1	cytochrome P450 6B2-like [Bombyx mandarina]	GO:0005506;GO:0020037;GO:0016705;GO:0005789;GO:0004497	iron ion binding;heme binding;oxidoreductase activity, acting on paired donors, with incorporation or reduction of molecular oxygen;endoplasmic reticulum membrane;monooxygenase activity	K14999	CYP6	http://www.genome.jp/dbget-bin/www_bget?ko:K14999	-	-	-	-	sp|Q964R0|CP6K1_BLAGE	Cytochrome P450 6k1 OS=Blattella germanica OX=6973 GN=CYP6K1 PE=2 SV=1
evm.TU.chr45.137	-	14	1	4456501	PCG70313.1;XP_022123531.1	hypothetical protein B5V51_3138 [Heliothis virescens];26S proteasome non-ATPase regulatory subunit 9 [Pieris rapae]	GO:0070682	proteasome regulatory particle assembly	K06693	PSMD9,RPN4	http://www.genome.jp/dbget-bin/www_bget?ko:K06693	Proteasome	ko03050	KOG3129	26S proteasome regulatory complex, subunit PSMD9	sp|O00233|PSMD9_HUMAN;sp|Q10920|PSMD9_CAEEL	26S proteasome non-ATPase regulatory subunit 9 OS=Homo sapiens OX=9606 GN=PSMD9 PE=1 SV=3;Probable 26S proteasome non-ATPase regulatory subunit 9 OS=Caenorhabditis elegans OX=6239 GN=psmd-9 PE=1 SV=2
evm.TU.chr45.257	+	5	1	6942828	AJI02615.1	microvitellogenin [Antheraea pernyi]	GO:0005576	extracellular region	K12462	ARHGDI,RHOGDI	http://www.genome.jp/dbget-bin/www_bget?ko:K12462	Vasopressin-regulated water reabsorption;Neurotrophin signaling pathway	ko04962,ko04722	-	-	sp|P19616|VITM_MANSE	Microvitellogenin OS=Manduca sexta OX=7130 GN=MVG PE=2 SV=1
evm.TU.chr45.128	-	2	1	4286209	XP_037298755.1	biogenesis of lysosome-related organelles complex 1 subunit 6 [Manduca sexta]	-	-	K20188	BLOC1S6	http://www.genome.jp/dbget-bin/www_bget?ko:K20188	-	-	-	-	sp|Q9UL45|BL1S6_HUMAN	Biogenesis of lysosome-related organelles complex 1 subunit 6 OS=Homo sapiens OX=9606 GN=BLOC1S6 PE=1 SV=1
evm.TU.chr23.261	-	3	1	7883767	XP_030031920.2	peptidyl-alpha-hydroxyglycine alpha-amidating lyase 1 [Manduca sexta]	-	-	K18200	PAL	http://www.genome.jp/dbget-bin/www_bget?ko:K18200	-	-	-	-	sp|Q9V5E1|PAL1_DROME	Peptidyl-alpha-hydroxyglycine alpha-amidating lyase 1 OS=Drosophila melanogaster OX=7227 GN=Pal1 PE=1 SV=1
evm.TU.chr9.6	+	216	1	98771	XP_030038131.2	facilitated trehalose transporter Tret1 [Manduca sexta]	GO:0008643;GO:0016021;GO:0022857	carbohydrate transport;integral component of membrane;transmembrane transporter activity	-	-	-	-	-	-	-	sp|A9ZSY3|TRET1_BOMMO	Facilitated trehalose transporter Tret1 OS=Bombyx mori OX=7091 GN=Tret1 PE=1 SV=1
evm.TU.chr43.4	+	3	1	47503	XP_030020095.1	stress-induced-phosphoprotein 1 [Manduca sexta]	GO:0016021	integral component of membrane	-	-	-	-	-	KOG0548	Molecular co-chaperone STI1	sp|Q7ZWU1|STIP1_XENLA	Stress-induced-phosphoprotein 1 OS=Xenopus laevis OX=8355 GN=stip1 PE=2 SV=1
GWHABGR00000014.136	+	2	1	7300469	XP_004929457.2	progestin and adipoQ receptor family member 3 [Bombyx mori]	-	-	-	-	-	-	-	-	-	sp|Q6TCG8|PAQR3_MOUSE	Progestin and adipoQ receptor family member 3 OS=Mus musculus OX=10090 GN=Paqr3 PE=2 SV=1
evm.TU.chr15.182	+	4	1	5434272	XP_026729175.1;XP_021199245.1;XP_026729174.1	nuclear protein localization protein 4 homolog isoform X2 [Trichoplusia ni];LOW QUALITY PROTEIN: nuclear protein localization protein 4 homolog [Helicoverpa armigera];nuclear protein localization protein 4 homolog isoform X1 [Trichoplusia ni]	GO:0006511;GO:0046872	ubiquitin-dependent protein catabolic process;metal ion binding	K14015	NPLOC4,NPL4	http://www.genome.jp/dbget-bin/www_bget?ko:K14015	Protein processing in endoplasmic reticulum	ko04141	KOG2834	Nuclear pore complex, rNpl4 component (sc Npl4)	sp|Q9VBP9|NPL4_DROME	Nuclear protein localization protein 4 homolog OS=Drosophila melanogaster OX=7227 GN=Npl4 PE=1 SV=3
evm.TU.chr27.59	+	18	1	1523167	XP_026758867.1	replication termination factor 2 [Galleria mellonella]	GO:0005634;GO:1902979	nucleus;mitotic DNA replication termination	K25186	RTF2	http://www.genome.jp/dbget-bin/www_bget?ko:K25186	-	-	KOG3113	Uncharacterized conserved protein	sp|Q0VCR1|RTF2_BOVIN	Replication termination factor 2 OS=Bos taurus OX=9913 GN=RTF2 PE=2 SV=1
evm.TU.chr35.378	-	115	1	12296535	XP_028040286.1	uncharacterized protein LOC114250571 [Bombyx mandarina]	GO:0016021	integral component of membrane	-	-	-	-	-	-	-	-	-
evm.TU.chr23.417	+	4	1	13090234	XP_022821378.1;KAF9816241.1;XP_028155994.1;KAF9421531.1	GPI ethanolamine phosphate transferase 1 [Spodoptera litura];hypothetical protein SFRURICE_003792 [Spodoptera frugiperda];GPI ethanolamine phosphate transferase 1 [Ostrinia furnacalis];hypothetical protein HW555_002464 [Spodoptera exigua]	GO:0006506;GO:0051377;GO:0016021;GO:0005789	GPI anchor biosynthetic process;mannose-ethanolamine phosphotransferase activity;integral component of membrane;endoplasmic reticulum membrane	K05285	PIGN	http://www.genome.jp/dbget-bin/www_bget?ko:K05285	Glycosylphosphatidylinositol (GPI)-anchor biosynthesis	ko00563	KOG2124	Glycosylphosphatidylinositol anchor synthesis protein	sp|O95427|PIGN_HUMAN	GPI ethanolamine phosphate transferase 1 OS=Homo sapiens OX=9606 GN=PIGN PE=2 SV=1
evm.TU.chr44.279	-	3	1	8343051	XP_026732625.1	glyoxylate reductase/hydroxypyruvate reductase-like isoform X1 [Trichoplusia ni]	GO:0016616;GO:0051287	oxidoreductase activity, acting on the CH-OH group of donors, NAD or NADP as acceptor;NAD binding	K00049	GRHPR	http://www.genome.jp/dbget-bin/www_bget?ko:K00049	Glycine, serine and threonine metabolism;Glyoxylate and dicarboxylate metabolism;Pyruvate metabolism	ko00260,ko00630,ko00620	KOG0069	Glyoxylate/hydroxypyruvate reductase (D-isomer-specific 2-hydroxy acid dehydrogenase superfamily)	sp|Q9UBQ7|GRHPR_HUMAN	Glyoxylate reductase/hydroxypyruvate reductase OS=Homo sapiens OX=9606 GN=GRHPR PE=1 SV=1
evm.TU.chr6.318	-	4	1	12814431	KAF9805150.1;XP_011562251.2;XP_022835332.1	hypothetical protein SFRURICE_013343 [Spodoptera frugiperda];speckle-type POZ protein-like [Plutella xylostella];speckle-type POZ protein-like [Spodoptera litura]	-	-	K10523	SPOP	http://www.genome.jp/dbget-bin/www_bget?ko:K10523	Hedgehog signaling pathway;Hedgehog signaling pathway - fly	ko04340,ko04341	KOG1987	Speckle-type POZ protein SPOP and related proteins with TRAF, MATH and BTB/POZ domains	sp|Q0VCW1|SPOP_BOVIN;sp|Q9VFP2|RDX_DROME	Speckle-type POZ protein OS=Bos taurus OX=9913 GN=SPOP PE=2 SV=1;Protein roadkill OS=Drosophila melanogaster OX=7227 GN=rdx PE=1 SV=2
evm.TU.chr42.336	+	22	1	10332155	XP_026754987.1	T-complex protein 1 subunit zeta [Galleria mellonella]	GO:0005524;GO:0006457;GO:0051082;GO:0005737;GO:0016887	ATP binding;protein folding;unfolded protein binding;cytoplasm;ATP hydrolysis activity	K09498	CCT6	http://www.genome.jp/dbget-bin/www_bget?ko:K09498	-	-	KOG0359	Chaperonin complex component, TCP-1 zeta subunit (CCT6)	sp|P80317|TCPZ_MOUSE	T-complex protein 1 subunit zeta OS=Mus musculus OX=10090 GN=Cct6a PE=1 SV=3
GWHABGR00000031.9	-	2	1	2155603	XP_026755005.1	dnaJ homolog subfamily C member 30, mitochondrial-like [Galleria mellonella]	GO:0016021	integral component of membrane	K19374	DNAJC30	http://www.genome.jp/dbget-bin/www_bget?ko:K19374	-	-	-	-	sp|P97554|DNJB9_RAT	DnaJ homolog subfamily B member 9 OS=Rattus norvegicus OX=10116 GN=Dnajb9 PE=2 SV=2
GWHABGR00000022.54	-	3	1	9143902	XP_022832179.1	ubiquitin-related modifier 1 homolog [Spodoptera litura]	GO:0005829;GO:0002098;GO:0034227;GO:0032447	cytosol;tRNA wobble uridine modification;tRNA thio-modification;protein urmylation	K12161	URM1	http://www.genome.jp/dbget-bin/www_bget?ko:K12161	Sulfur relay system	ko04122	-	-	sp|Q1HQ10|URM1_BOMMO	Ubiquitin-related modifier 1 homolog OS=Bombyx mori OX=7091 PE=3 SV=1
evm.TU.chr23.136	+	3	1	3960251	XP_030025215.1;NP_001038957.1	cytochrome b-c1 complex subunit 7 [Manduca sexta];ubiquinol-cytochrome C reductase complex 14kD subunit [Bombyx mori]	GO:0005750;GO:0006122	mitochondrial respiratory chain complex III;mitochondrial electron transport, ubiquinol to cytochrome c	K00417	QCR7,UQCRB	http://www.genome.jp/dbget-bin/www_bget?ko:K00417	Oxidative phosphorylation;Cardiac muscle contraction;Thermogenesis	ko00190,ko04260,ko04714	KOG3440	Ubiquinol cytochrome c reductase, subunit QCR7	sp|P00129|QCR7_BOVIN	Cytochrome b-c1 complex subunit 7 OS=Bos taurus OX=9913 GN=UQCRB PE=1 SV=3
evm.TU.chr24.25	-	4	1	1052658	XP_022830909.1	putative inorganic phosphate cotransporter [Spodoptera litura]	GO:0016021;GO:0022857	integral component of membrane;transmembrane transporter activity	K08193	SLC17A	http://www.genome.jp/dbget-bin/www_bget?ko:K08193	-	-	-	-	sp|O61369|PICO_DROAN;sp|Q9V7S5|PICO_DROME	Putative inorganic phosphate cotransporter OS=Drosophila ananassae OX=7217 GN=Picot PE=3 SV=1;Putative inorganic phosphate cotransporter OS=Drosophila melanogaster OX=7227 GN=Picot PE=2 SV=1
GWHABGR00000005.151	+	10	1	13819372	XP_013198717.1;GBP87906.1	PREDICTED: DAZ-associated protein 2-like [Amyelois transitella];hypothetical protein EVAR_66385_1 [Eumeta japonica]	GO:0005737;GO:0005634	cytoplasm;nucleus	-	-	-	-	-	-	-	-	-
evm.TU.chr33.185	-	9	1	6739523	RVE43373.1;XP_011554291.1	hypothetical protein evm_011958 [Chilo suppressalis];SUMO-conjugating enzyme UBC9-A [Plutella xylostella]	GO:0016740;GO:0005524	transferase activity;ATP binding	K10577	UBE2I,UBC9	http://www.genome.jp/dbget-bin/www_bget?ko:K10577	NF-kappa B signaling pathway;Ubiquitin mediated proteolysis;Nucleocytoplasmic transport	ko04064,ko04120,ko03013	KOG0424	Ubiquitin-protein ligase	sp|Q9W6H5|UBC9A_DANRE	SUMO-conjugating enzyme UBC9-A OS=Danio rerio OX=7955 GN=ube2ia PE=1 SV=1
evm.TU.chr44.263	-	8	1	7967332	CAB3230607.1	unnamed protein product [Arctia plantaginis]	GO:0016021	integral component of membrane	-	-	-	-	-	KOG2640	Thioredoxin	sp|Q6P6J9|TXD15_MOUSE	Thioredoxin domain-containing protein 15 OS=Mus musculus OX=10090 GN=Txndc15 PE=1 SV=1
evm.TU.chr42.151	+	9	1	4541773	XP_013144836.1	PREDICTED: putative tricarboxylate transport protein, mitochondrial [Papilio polytes]	GO:0016021	integral component of membrane	K15100	SLC25A1,CTP	http://www.genome.jp/dbget-bin/www_bget?ko:K15100	-	-	KOG0756	Mitochondrial tricarboxylate/dicarboxylate carrier proteins	sp|P34519|TXTP_CAEEL	Putative tricarboxylate transport protein, mitochondrial OS=Caenorhabditis elegans OX=6239 GN=K11H3.3 PE=3 SV=1
evm.TU.chr20.26	-	2	1	869333	XP_028030992.1	venom allergen 5-like [Bombyx mandarina]	GO:0005576	extracellular region	-	-	-	-	-	-	-	sp|P35778|VA3_SOLIN	Venom allergen 3 OS=Solenopsis invicta OX=13686 PE=1 SV=2
evm.TU.chr26.201	+	3	1	6927917	XP_021200983.1;XP_022815880.1	uncharacterized protein LOC110384163 isoform X2 [Helicoverpa armigera];uncharacterized protein LOC111349136 isoform X1 [Spodoptera litura]	-	-	-	-	-	-	-	KOG3002	Zn finger protein	sp|P61093|SINA_DROER	E3 ubiquitin-protein ligase sina OS=Drosophila erecta OX=7220 GN=sina PE=3 SV=1
evm.TU.chr10.429	+	3	1	13839470	PCG75191.1	hypothetical protein B5V51_12065 [Heliothis virescens]	GO:0005634;GO:0006355	nucleus;regulation of transcription, DNA-templated	-	-	-	-	-	-	-	-	-
evm.TU.chr4.188	-	3	1	7446022	XP_013193197.1	PREDICTED: myotubularin-related protein 9 isoform X2 [Amyelois transitella]	-	-	K18084	MTMR9	http://www.genome.jp/dbget-bin/www_bget?ko:K18084	-	-	-	-	sp|A7MB43|MTMR9_BOVIN	Myotubularin-related protein 9 OS=Bos taurus OX=9913 GN=MTMR9 PE=2 SV=1
evm.TU.chr2.589	-	2	1	20516178	XP_013185550.1;XP_028161826.1;VVD05959.1	PREDICTED: POC1 centriolar protein homolog A [Amyelois transitella];POC1 centriolar protein homolog A [Ostrinia furnacalis];unnamed protein product [Leptidea sinapis]	GO:0003743	translation initiation factor activity	K16482	POC1	http://www.genome.jp/dbget-bin/www_bget?ko:K16482	-	-	-	-	sp|Q7ZVF0|POC1A_DANRE	POC1 centriolar protein homolog A OS=Danio rerio OX=7955 GN=poc1a PE=2 SV=1
evm.TU.chr1.421	+	46	1	14217975	XP_021187905.1;XP_028039574.1	syntaxin-7 [Helicoverpa armigera];syntaxin-7 [Bombyx mandarina]	GO:0016021;GO:0005484;GO:0016192;GO:0006886	integral component of membrane;SNAP receptor activity;vesicle-mediated transport;intracellular protein transport	K08488	STX7	http://www.genome.jp/dbget-bin/www_bget?ko:K08488	Phagosome;SNARE interactions in vesicular transport	ko04145,ko04130	KOG0811	SNARE protein PEP12/VAM3/Syntaxin 7/Syntaxin 17	sp|Q3ZBT5|STX7_BOVIN	Syntaxin-7 OS=Bos taurus OX=9913 GN=STX7 PE=2 SV=1
evm.TU.chr27.330	+	12	1	11640551	XP_030026832.2;XP_026732256.1	uncharacterized protein LOC115444958 [Manduca sexta];sesquipedalian-1-like [Trichoplusia ni]	-	-	K24021	PLEKHJ	http://www.genome.jp/dbget-bin/www_bget?ko:K24021	-	-	-	-	sp|Q3ZCI3|PKHJ1_BOVIN;sp|Q801R7|PKHJ1_XENLA	Pleckstrin homology domain-containing family J member 1 OS=Bos taurus OX=9913 GN=PLEKHJ1 PE=2 SV=1;Pleckstrin homology domain-containing family J member 1 OS=Xenopus laevis OX=8355 GN=plekhj1 PE=2 SV=1
evm.TU.chr5.287	-	2	1	11679751	XP_037296000.1;XP_026323047.1	LOW QUALITY PROTEIN: negative elongation factor A [Manduca sexta];negative elongation factor A [Hyposmocoma kahamanoa]	-	-	K15179	WHSC2,NELFA	http://www.genome.jp/dbget-bin/www_bget?ko:K15179	-	-	-	-	sp|Q86NP2|NELFA_DROME	Negative elongation factor A OS=Drosophila melanogaster OX=7227 GN=Nelf-A PE=1 SV=2
evm.TU.chr27.214	-	36	1	7105162	AFR54361.1;XP_028032564.1;XP_030022498.1	farnesoic acid O-methyltransferase [Bombyx mori];uncharacterized protein LOC114244849 [Bombyx mandarina];uncharacterized protein LOC115441737 [Manduca sexta]	GO:0032259;GO:0008168	methylation;methyltransferase activity	-	-	-	-	-	-	-	sp|Q8IZJ3|CPMD8_HUMAN	C3 and PZP-like alpha-2-macroglobulin domain-containing protein 8 OS=Homo sapiens OX=9606 GN=CPAMD8 PE=1 SV=2
evm.TU.chr49.301	-	2	1	10168431	CAD7471232.1;XP_035452018.1;XP_037965401.1	unnamed protein product [Plutella xylostella];uncharacterized protein LOC118277363 isoform X1 [Spodoptera frugiperda];uncharacterized protein LOC105383426 isoform X4 [Plutella xylostella]	GO:0004867;GO:0005576	serine-type endopeptidase inhibitor activity;extracellular region	-	-	-	-	-	-	-	-	-
evm.TU.chr29.396	+	37	1	11338741	XP_021199879.1;XP_028169425.1;XP_022831890.1;XP_030038442.1	calmodulin-like protein 4 [Helicoverpa armigera];calmodulin-like protein 4 [Ostrinia furnacalis];calmodulin-like protein 4 [Spodoptera litura];calmodulin-like protein 4 [Manduca sexta]	GO:0005509	calcium ion binding	K02183	CALM	http://www.genome.jp/dbget-bin/www_bget?ko:K02183	Cellular senescence;Oocyte meiosis;Apelin signaling pathway;Calcium signaling pathway;Phosphatidylinositol signaling system;Rap1 signaling pathway;Ras signaling pathway;cAMP signaling pathway;cGMP-PKG signaling pathway;Adrenergic signaling in cardiomyocytes;Vascular smooth muscle contraction;Gastric acid secretion;Salivary secretion;Aldosterone synthesis and secretion;Estrogen signaling pathway;G…	ko04218,ko04114,ko04371,ko04020,ko04070,ko04015,ko04014,ko04024,ko04022,ko04261,ko04270,ko04971,ko04970,ko04925,ko04915,ko04922,ko04912,ko04910,ko04916,ko04921,ko04924,ko04713,ko04625,ko04728,ko04720,ko04722,ko04750,ko04740,ko04744,ko04745	KOG0027	Calmodulin and related proteins (EF-Hand superfamily)	sp|Q91WQ9|CALL4_MOUSE	Calmodulin-like protein 4 OS=Mus musculus OX=10090 GN=Calml4 PE=1 SV=2
evm.TU.chr2.343	-	24	1	12617722	XP_030026293.1	protein ILRUN [Manduca sexta]	-	-	-	-	-	-	-	-	-	sp|Q5BL31|ILRUN_DANRE	Protein ILRUN OS=Danio rerio OX=7955 GN=ilrun PE=2 SV=1
evm.TU.chr36.304	-	2	1	9541178	XP_030029661.1	longitudinals lacking protein, isoforms H/M/V [Manduca sexta]	-	-	-	-	-	-	-	-	-	sp|Q9W0K7|BAB1_DROME;sp|Q01295|BRC1_DROME	Protein bric-a-brac 1 OS=Drosophila melanogaster OX=7227 GN=bab1 PE=2 SV=2;Broad-complex core protein isoforms 1/2/3/4/5 OS=Drosophila melanogaster OX=7227 GN=br PE=1 SV=2
evm.TU.chr19.87	-	5	1	4077874	XP_023954340.1;OWR44355.1;XP_026748912.1	aminoacyl tRNA synthase complex-interacting multifunctional protein 1 [Bicyclus anynana];endothelial-monocyte activating polypeptide II [Danaus plexippus plexippus];aminoacyl tRNA synthase complex-interacting multifunctional protein 1 [Galleria mellonella]	GO:0000049	tRNA binding	K15437	AIMP1,ARC1	http://www.genome.jp/dbget-bin/www_bget?ko:K15437	-	-	KOG2241	tRNA-binding protein	sp|O54873|AIMP1_CRIGR	Aminoacyl tRNA synthase complex-interacting multifunctional protein 1 OS=Cricetulus griseus OX=10029 GN=AIMP1 PE=2 SV=1
evm.TU.chr8.233	+	2	1	9662848	XP_030034101.1	uncharacterized protein LOC115450246 [Manduca sexta]	GO:0030246;GO:0004553;GO:0005975	carbohydrate binding;hydrolase activity, hydrolyzing O-glycosyl compounds;carbohydrate metabolic process	-	-	-	-	-	KOG1066	Glucosidase II catalytic (alpha) subunit and related enzymes, glycosyl hydrolase family 31	sp|Q9P999|XYLS_SACS2	Alpha-xylosidase OS=Saccharolobus solfataricus (strain ATCC 35092 / DSM 1617 / JCM 11322 / P2) OX=273057 GN=xylS PE=1 SV=1
evm.TU.chr25.112	-	14	1	5311554	XP_030037084.1	probable N-acetyltransferase san [Manduca sexta]	GO:0008080	N-acetyltransferase activity	K20793	NAA50,NAT5	http://www.genome.jp/dbget-bin/www_bget?ko:K20793	-	-	KOG3138	Predicted N-acetyltransferase	sp|Q9NHD5|SAN_DROME	Probable N-acetyltransferase san OS=Drosophila melanogaster OX=7227 GN=san PE=1 SV=1
evm.TU.chr21.222	+	14	1	7828890	PCG77245.1	hypothetical protein B5V51_7881 [Heliothis virescens]	GO:0003723;GO:0008270	RNA binding;zinc ion binding	K12896	SRSF7,SFRS7	http://www.genome.jp/dbget-bin/www_bget?ko:K12896	Spliceosome	ko03040	-	-	sp|Q3T106|SRSF7_BOVIN	Serine/arginine-rich splicing factor 7 OS=Bos taurus OX=9913 GN=SRSF7 PE=2 SV=1
evm.TU.chr15.415	+	8	1	13613893	XP_021190336.1	DCN1-like protein 3 [Helicoverpa armigera]	-	-	K17823	DCUN1D3	http://www.genome.jp/dbget-bin/www_bget?ko:K17823	-	-	KOG3077	Uncharacterized conserved protein	sp|A4IHK8|DCNL3_XENTR	DCN1-like protein 3 OS=Xenopus tropicalis OX=8364 GN=dcun1d3 PE=2 SV=1
evm.TU.chr37.62	+	4	1	2241457	XP_026740816.1;KAF9406618.1	39S ribosomal protein L44, mitochondrial [Trichoplusia ni];hypothetical protein HW555_013075 [Spodoptera exigua]	GO:0005840;GO:0004525;GO:0006396;GO:0005739;GO:0003725	ribosome;ribonuclease III activity;RNA processing;mitochondrion;double-stranded RNA binding	K17425	MRPL44	http://www.genome.jp/dbget-bin/www_bget?ko:K17425	-	-	KOG3769	Ribonuclease III domain proteins	sp|Q5REY8|RM44_PONAB	39S ribosomal protein L44, mitochondrial OS=Pongo abelii OX=9601 GN=MRPL44 PE=2 SV=1
evm.TU.chr28.261	-	4	1	9956544	XP_030029345.1	transcription factor A, mitochondrial [Manduca sexta]	-	-	K11830	TFAM,MTTFA	http://www.genome.jp/dbget-bin/www_bget?ko:K11830	Apelin signaling pathway	ko04371	-	-	sp|Q00059|TFAM_HUMAN	Transcription factor A, mitochondrial OS=Homo sapiens OX=9606 GN=TFAM PE=1 SV=1
evm.TU.chr18.58	+	3	1	2223760	RVE47099.1;XP_021194142.1;XP_028174277.1	hypothetical protein evm_008283 [Chilo suppressalis];carboxypeptidase E-like [Helicoverpa armigera];carboxypeptidase E-like isoform X3 [Ostrinia furnacalis]	GO:0004181;GO:0006518;GO:0008270	metallocarboxypeptidase activity;peptide metabolic process;zinc ion binding	K01294	CPE	http://www.genome.jp/dbget-bin/www_bget?ko:K01294	-	-	-	-	sp|P37892|CBPE_LOPAM;sp|P04836|CBPE_BOVIN	Carboxypeptidase E OS=Lophius americanus OX=8073 GN=cpe PE=2 SV=1;Carboxypeptidase E OS=Bos taurus OX=9913 GN=CPE PE=1 SV=2
evm.TU.chr24.102	-	10	1	4078813	XP_026488270.1	WD repeat domain phosphoinositide-interacting protein 3-like [Vanessa tameamea]	-	-	K22991	WDR45,WIPI4,WIPI3	http://www.genome.jp/dbget-bin/www_bget?ko:K22991	-	-	-	-	sp|Q68F45|WIPI3_XENLA	WD repeat domain phosphoinositide-interacting protein 3 OS=Xenopus laevis OX=8355 GN=wdr45b PE=2 SV=1
evm.TU.chr15.86	+	7	1	2568945	XP_013193264.1	PREDICTED: 40S ribosomal protein S24 [Amyelois transitella]	GO:0003735;GO:0006412;GO:0005840	structural constituent of ribosome;translation;ribosome	K02974	RP-S24e,RPS24	http://www.genome.jp/dbget-bin/www_bget?ko:K02974	Ribosome	ko03010	-	-	sp|Q962Q6|RS24_SPOFR	40S ribosomal protein S24 OS=Spodoptera frugiperda OX=7108 GN=RpS24 PE=2 SV=1
evm.TU.chr48.324	+	9	1	9998534	CAB3220219.1;CAB3220220.1;CAB3220223.1	unnamed protein product [Arctia plantaginis];unnamed protein product [Arctia plantaginis];unnamed protein product [Arctia plantaginis]	GO:0016021	integral component of membrane	-	-	-	-	-	KOG3195	Uncharacterized membrane protein NPD008/CGI-148	sp|Q8IQC1|TVP23_DROME	Uncharacterized Golgi apparatus membrane protein-like protein CG5021 OS=Drosophila melanogaster OX=7227 GN=CG5021 PE=2 SV=2
evm.TU.chr2.82	+	13	1	2930781	XP_037870862.1	mucin-like protein [Bombyx mori]	GO:0016021	integral component of membrane	-	-	-	-	-	-	-	-	-
evm.TU.chr28.366	+	5	1	13267394	KAF9416826.1;XP_004931798.1	hypothetical protein HW555_005956 [Spodoptera exigua];inhibitor of growth protein 3 isoform X1 [Bombyx mori]	-	-	K11319	ING3	http://www.genome.jp/dbget-bin/www_bget?ko:K11319	-	-	KOG1973	Chromatin remodeling protein, contains PHD Zn-finger	sp|Q7ZX31|ING3_XENLA	Inhibitor of growth protein 3 OS=Xenopus laevis OX=8355 GN=ing3 PE=2 SV=1
evm.TU.chr14.250	+	2	1	9857932	XP_030035551.2;XP_030035550.2	oxygen-dependent coproporphyrinogen-III oxidase isoform X2 [Manduca sexta];oxygen-dependent coproporphyrinogen-III oxidase isoform X1 [Manduca sexta]	GO:0004109;GO:0006782	coproporphyrinogen oxidase activity;protoporphyrinogen IX biosynthetic process	K00228	CPOX,hemF	http://www.genome.jp/dbget-bin/www_bget?ko:K00228	Porphyrin and chlorophyll metabolism	ko00860	KOG1518	Coproporphyrinogen III oxidase CPO/HEM13	sp|Q9V3D2|HEM6_DROME	Oxygen-dependent coproporphyrinogen-III oxidase OS=Drosophila melanogaster OX=7227 GN=Coprox PE=2 SV=1
evm.TU.chr17.14	+	3	1	232648	XP_037877835.1	uncharacterized protein LOC101744334 isoform X2 [Bombyx mori]	-	-	-	-	-	-	-	-	-	-	-
evm.TU.chr1.543	-	7	1	18499790	XP_026317785.1	triosephosphate isomerase [Hyposmocoma kahamanoa]	GO:0004807;GO:0006096;GO:0006094	triose-phosphate isomerase activity;glycolytic process;gluconeogenesis	K01803	TPI,tpiA	http://www.genome.jp/dbget-bin/www_bget?ko:K01803	Fructose and mannose metabolism;Glycolysis / Gluconeogenesis;Inositol phosphate metabolism	ko00051,ko00010,ko00562	KOG1643	Triosephosphate isomerase	sp|P82204|TPIS_BOMMO	Triosephosphate isomerase OS=Bombyx mori OX=7091 GN=Tpi PE=1 SV=2
evm.TU.chr26.321	-	8	1	10946788	XP_035428707.1;XP_030038553.1	retinol dehydrogenase 13-like [Spodoptera frugiperda];retinol dehydrogenase 13-like [Manduca sexta]	GO:0016491	oxidoreductase activity	K11169	DHRS13	http://www.genome.jp/dbget-bin/www_bget?ko:K11169	-	-	-	-	sp|Q8NBN7|RDH13_HUMAN;sp|Q9QYF1|RDH11_MOUSE	Retinol dehydrogenase 13 OS=Homo sapiens OX=9606 GN=RDH13 PE=1 SV=2;Retinol dehydrogenase 11 OS=Mus musculus OX=10090 GN=Rdh11 PE=1 SV=2
evm.TU.chr20.111	+	9	1	3822392	NP_001266349.1;XP_026737310.1;CAB3239411.1;XP_021186730.1	uncharacterized protein LOC101735997 [Bombyx mori];dnaJ homolog subfamily C member 8 [Trichoplusia ni];unnamed protein product [Arctia plantaginis];dnaJ homolog subfamily C member 8 [Helicoverpa armigera]	-	-	K09528	DNAJC8	http://www.genome.jp/dbget-bin/www_bget?ko:K09528	-	-	KOG1150	Predicted molecular chaperone (DnaJ superfamily)	sp|O75937|DNJC8_HUMAN;sp|Q6NZB0|DNJC8_MOUSE	DnaJ homolog subfamily C member 8 OS=Homo sapiens OX=9606 GN=DNAJC8 PE=1 SV=2;DnaJ homolog subfamily C member 8 OS=Mus musculus OX=10090 GN=Dnajc8 PE=1 SV=2
evm.TU.chr47.260	+	4	1	8465654	XP_035449381.1;XP_021193628.1	DNA polymerase alpha subunit B-like [Spodoptera frugiperda];DNA polymerase alpha subunit B [Helicoverpa armigera]	-	-	K02321	POLA2	http://www.genome.jp/dbget-bin/www_bget?ko:K02321	DNA replication	ko03030	KOG1625	DNA polymerase alpha-primase complex, polymerase-associated subunit B	sp|Q14181|DPOA2_HUMAN	DNA polymerase alpha subunit B OS=Homo sapiens OX=9606 GN=POLA2 PE=1 SV=2
GWHABGR00000395.1	+	2	1	3910	BAM19484.1	cathepsin L [Papilio xuthus]	GO:0008234	cysteine-type peptidase activity	-	-	-	-	-	KOG1543	Cysteine proteinase Cathepsin L	sp|Q54TR1|CFAD_DICDI	Counting factor associated protein D OS=Dictyostelium discoideum OX=44689 GN=cfaD PE=1 SV=1
evm.TU.chr22.385	+	13	1	12683541	XP_026487741.1;XP_026487740.1;VVD04323.1	RNA-binding protein 39 isoform X2 [Vanessa tameamea];RNA-binding protein 39 isoform X1 [Vanessa tameamea];unnamed protein product [Leptidea sinapis]	GO:0005634;GO:0016021;GO:0003723;GO:0006397	nucleus;integral component of membrane;RNA binding;mRNA processing	K13091	RBM23_39	http://www.genome.jp/dbget-bin/www_bget?ko:K13091	-	-	KOG0147	Transcriptional coactivator CAPER (RRM superfamily)	sp|Q5RC80|RBM39_PONAB	RNA-binding protein 39 OS=Pongo abelii OX=9601 GN=RBM39 PE=2 SV=1
evm.TU.chr13.168	-	43	1	2404057	XP_026756165.1;XP_026756173.1	histidine triad nucleotide-binding protein 2, mitochondrial-like isoform X1 [Galleria mellonella];histidine triad nucleotide-binding protein 2, mitochondrial-like isoform X2 [Galleria mellonella]	GO:0003824	catalytic activity	K02503	HINT1,hinT,hit	http://www.genome.jp/dbget-bin/www_bget?ko:K02503	-	-	KOG3275	Zinc-binding protein of the histidine triad (HIT) family	sp|Q9D0S9|HINT2_MOUSE;sp|Q9BX68|HINT2_HUMAN	Histidine triad nucleotide-binding protein 2, mitochondrial OS=Mus musculus OX=10090 GN=Hint2 PE=1 SV=1;Histidine triad nucleotide-binding protein 2, mitochondrial OS=Homo sapiens OX=9606 GN=HINT2 PE=1 SV=1
evm.TU.chr24.430	-	5	1	13364092	XP_030020984.1	ankyrin repeat domain-containing protein 27 [Manduca sexta]	-	-	K20175	ANKRD27	http://www.genome.jp/dbget-bin/www_bget?ko:K20175	-	-	-	-	sp|Q96NW4|ANR27_HUMAN	Ankyrin repeat domain-containing protein 27 OS=Homo sapiens OX=9606 GN=ANKRD27 PE=1 SV=2
evm.TU.chr15.135	+	9	1	4537515	XP_037872543.1;XP_028036964.1;BAI49180.1	cytochrome P450 CYP9A22 isoform X1 [Bombyx mori];cytochrome P450 9e2-like [Bombyx mandarina];cytochrome P450 9A22 [Bombyx mori]	GO:0020037;GO:0016705;GO:0005506;GO:0004497	heme binding;oxidoreductase activity, acting on paired donors, with incorporation or reduction of molecular oxygen;iron ion binding;monooxygenase activity	K15003	CYP9	http://www.genome.jp/dbget-bin/www_bget?ko:K15003	-	-	-	-	sp|Q964T2|CP9E2_BLAGE	Cytochrome P450 9e2 OS=Blattella germanica OX=6973 GN=CYP9E2 PE=2 SV=1
evm.TU.chr22.200	+	15	1	6744075	XP_030041194.2	protein l(2)37Cc [Manduca sexta]	GO:0005743	mitochondrial inner membrane	K17080	PHB1	http://www.genome.jp/dbget-bin/www_bget?ko:K17080	-	-	KOG3083	Prohibitin	sp|P24156|L2CC_DROME	Protein l(2)37Cc OS=Drosophila melanogaster OX=7227 GN=l(2)37Cc PE=2 SV=2
evm.TU.chr25.75	+	25	1	3408056	PCG77007.1;XP_026730567.1	hypothetical protein B5V51_8213 [Heliothis virescens];persulfide dioxygenase ETHE1, mitochondrial [Trichoplusia ni]	GO:0050313;GO:0006749;GO:0016788	sulfur dioxygenase activity;glutathione metabolic process;hydrolase activity, acting on ester bonds	K17725	ETHE1	http://www.genome.jp/dbget-bin/www_bget?ko:K17725	Sulfur metabolism	ko00920	KOG0814	Glyoxylase	sp|Q9DCM0|ETHE1_MOUSE	Persulfide dioxygenase ETHE1, mitochondrial OS=Mus musculus OX=10090 GN=Ethe1 PE=1 SV=2
evm.TU.chr4.314	-	4	1	10291280	XP_030027086.2	MFS-type transporter SLC18B1 [Manduca sexta]	GO:0016021;GO:0022857	integral component of membrane;transmembrane transporter activity	-	-	-	-	-	KOG3764	Vesicular amine transporter	sp|D3Z5L6|S18B1_MOUSE;sp|Q6NT16|S18B1_HUMAN	MFS-type transporter SLC18B1 OS=Mus musculus OX=10090 GN=Slc18b1 PE=2 SV=2;MFS-type transporter SLC18B1 OS=Homo sapiens OX=9606 GN=SLC18B1 PE=1 SV=1
evm.TU.chr31.109	-	7	1	4218134	XP_028175065.1	protein-S-isoprenylcysteine O-methyltransferase [Ostrinia furnacalis]	GO:0004671;GO:0005789;GO:0016021	protein C-terminal S-isoprenylcysteine carboxyl O-methyltransferase activity;endoplasmic reticulum membrane;integral component of membrane	K00587	ICMT,STE14	http://www.genome.jp/dbget-bin/www_bget?ko:K00587	Terpenoid backbone biosynthesis	ko00900	KOG2628	Farnesyl cysteine-carboxyl methyltransferase	sp|D6WJ77|ICMT_TRICA	Protein-S-isoprenylcysteine O-methyltransferase OS=Tribolium castaneum OX=7070 GN=ICMT PE=1 SV=1
evm.TU.chr20.201	-	6	1	8281301	XP_037296669.1;XP_012552709.1	membrane alanyl aminopeptidase-like [Manduca sexta];aminopeptidase N isoform X1 [Bombyx mori]	GO:0007165;GO:0004177;GO:0008270;GO:0016021;GO:0008237	signal transduction;aminopeptidase activity;zinc ion binding;integral component of membrane;metallopeptidase activity	K11140	ANPEP,CD13	http://www.genome.jp/dbget-bin/www_bget?ko:K11140	Glutathione metabolism;Renin-angiotensin system;Hematopoietic cell lineage	ko00480,ko04614,ko04640	-	-	sp|Q11001|AMPM_MANSE	Membrane alanyl aminopeptidase (Fragment) OS=Manduca sexta OX=7130 PE=1 SV=1
evm.TU.chr35.348	+	2	1	11222349	XP_030023054.1	alpha-tocopherol transfer protein-like [Manduca sexta]	-	-	-	-	-	-	-	-	-	sp|Q9D3D0|TTPAL_MOUSE	Alpha-tocopherol transfer protein-like OS=Mus musculus OX=10090 GN=Ttpal PE=1 SV=3
evm.TU.chr4.381	-	5	1	12600047	XP_030036633.2;XP_037302090.1	multidrug resistance-associated protein 4 [Manduca sexta];multidrug resistance-associated protein 4-like, partial [Manduca sexta]	GO:0042626;GO:0005524;GO:0016021	ATPase-coupled transmembrane transporter activity;ATP binding;integral component of membrane	K05673	ABCC4	http://www.genome.jp/dbget-bin/www_bget?ko:K05673	ABC transporters;cAMP signaling pathway;Bile secretion	ko02010,ko04024,ko04976	-	-	sp|E9Q236|MRP4_MOUSE	ATP-binding cassette sub-family C member 4 OS=Mus musculus OX=10090 GN=Abcc4 PE=1 SV=1
evm.TU.chr29.294	+	8	1	8366568	XP_026724545.1;XP_037303070.1	mitochondrial coenzyme A transporter SLC25A42 [Trichoplusia ni];mitochondrial coenzyme A transporter SLC25A42 [Manduca sexta]	GO:0055085;GO:0016021	transmembrane transport;integral component of membrane	K15085	SLC25A42	http://www.genome.jp/dbget-bin/www_bget?ko:K15085	-	-	KOG0752	Mitochondrial solute carrier protein	sp|Q86VD7|S2542_HUMAN	Mitochondrial coenzyme A transporter SLC25A42 OS=Homo sapiens OX=9606 GN=SLC25A42 PE=1 SV=2
GWHABGR00000025.18	-	3	1	3985225	XP_014367920.1	PREDICTED: uncharacterized protein LOC106718363 [Papilio machaon]	-	-	-	-	-	-	-	-	-	sp|P21328|RTJK_DROME	RNA-directed DNA polymerase from mobile element jockey OS=Drosophila melanogaster OX=7227 GN=pol PE=1 SV=1
evm.TU.chr15.215	-	2	1	6606854	VVC89057.1;XP_030024948.1	unnamed protein product [Leptidea sinapis];28S ribosomal protein S23, mitochondrial [Manduca sexta]	GO:0005739;GO:0003735;GO:0006412;GO:0005840	mitochondrion;structural constituent of ribosome;translation;ribosome	K17402	MRPS23	http://www.genome.jp/dbget-bin/www_bget?ko:K17402	-	-	-	-	sp|Q2NL27|RT23_BOVIN;sp|Q9Y3D9|RT23_HUMAN	28S ribosomal protein S23, mitochondrial OS=Bos taurus OX=9913 GN=MRPS23 PE=1 SV=1;28S ribosomal protein S23, mitochondrial OS=Homo sapiens OX=9606 GN=MRPS23 PE=1 SV=2
evm.TU.chr1.143	-	3	1	4995391	CAB3225255.1	unnamed protein product [Arctia plantaginis]	GO:0005789;GO:0019706;GO:0016021	endoplasmic reticulum membrane;protein-cysteine S-palmitoyltransferase activity;integral component of membrane	K18932	ZDHHC	http://www.genome.jp/dbget-bin/www_bget?ko:K18932	-	-	KOG1313	DHHC-type Zn-finger proteins	sp|B8A4F0|ZD16A_DANRE	Palmitoyltransferase ZDHHC16A OS=Danio rerio OX=7955 GN=zdhhc16a PE=2 SV=1
GWHABGR00000013.54	-	34	1	8258937	XP_037868955.1	uncharacterized protein LOC101744250 [Bombyx mori]	GO:0008270;GO:0004177;GO:0016021;GO:0008237	zinc ion binding;aminopeptidase activity;integral component of membrane;metallopeptidase activity	K11140	ANPEP,CD13	http://www.genome.jp/dbget-bin/www_bget?ko:K11140	Glutathione metabolism;Renin-angiotensin system;Hematopoietic cell lineage	ko00480,ko04614,ko04640	-	-	sp|Q11001|AMPM_MANSE	Membrane alanyl aminopeptidase (Fragment) OS=Manduca sexta OX=7130 PE=1 SV=1
evm.TU.chr29.306	+	2	1	8606965	XP_037301186.1	LOW QUALITY PROTEIN: E3 ubiquitin-protein ligase RFWD3-like [Manduca sexta]	GO:0046872;GO:0004842;GO:0036297;GO:0005634	metal ion binding;ubiquitin-protein transferase activity;interstrand cross-link repair;nucleus	-	-	-	-	-	-	-	sp|D2HWM5|RFWD3_AILME	E3 ubiquitin-protein ligase RFWD3 OS=Ailuropoda melanoleuca OX=9646 GN=RFWD3 PE=3 SV=1
evm.TU.chr49.283	-	5	1	9713579	XP_026483274.1;XP_013191685.1	uncharacterized protein LOC113391502 [Vanessa tameamea];PREDICTED: uncharacterized protein LOC106135838 isoform X4 [Amyelois transitella]	GO:0004867;GO:0005576	serine-type endopeptidase inhibitor activity;extracellular region	-	-	-	-	-	-	-	-	-
evm.TU.chr16.202	-	9	1	7697049	XP_037292406.1;XP_038221766.1;XP_023947306.1	LOW QUALITY PROTEIN: protein pygopus [Manduca sexta];protein pygopus-like [Zerene cesonia];protein pygopus [Bicyclus anynana]	GO:0005634;GO:0046872	nucleus;metal ion binding	-	-	-	-	-	-	-	sp|Q9V9W8|PYGO_DROME	Protein pygopus OS=Drosophila melanogaster OX=7227 GN=pygo PE=1 SV=1
evm.TU.chr18.5	+	13	1	62937	KPI97803.1	TraB domain-containing protein [Papilio xuthus]	-	-	-	-	-	-	-	-	-	sp|Q0P5L5|SUMF1_BOVIN	Formylglycine-generating enzyme OS=Bos taurus OX=9913 GN=SUMF1 PE=2 SV=1
evm.TU.chr48.300	+	10	1	9149934	XP_026487242.1	ubiquitin-conjugating enzyme E2 W isoform X2 [Vanessa tameamea]	-	-	K10688	UBE2W,UBC16	http://www.genome.jp/dbget-bin/www_bget?ko:K10688	Ubiquitin mediated proteolysis	ko04120	-	-	sp|Q4VBH4|UB2WA_DANRE	Probable ubiquitin-conjugating enzyme E2 W-A OS=Danio rerio OX=7955 GN=ube2wa PE=2 SV=2
evm.TU.chr3.234	-	8	1	7204184	CAB3241970.1;CAB3234554.1	unnamed protein product [Arctia plantaginis];unnamed protein product [Arctia plantaginis]	-	-	K14443	TOB	http://www.genome.jp/dbget-bin/www_bget?ko:K14443	RNA degradation	ko03018	-	-	sp|P50616|TOB1_HUMAN	Protein Tob1 OS=Homo sapiens OX=9606 GN=TOB1 PE=1 SV=1
evm.TU.chr43.159	+	4	1	6487908	XP_030028817.2;XP_030028816.2	cytochrome P450 6k1 isoform X2 [Manduca sexta];cytochrome P450 6k1 isoform X1 [Manduca sexta]	GO:0004497;GO:0005506;GO:0016705;GO:0020037;GO:0043231;GO:0005789	monooxygenase activity;iron ion binding;oxidoreductase activity, acting on paired donors, with incorporation or reduction of molecular oxygen;heme binding;intracellular membrane-bounded organelle;endoplasmic reticulum membrane	K14999	CYP6	http://www.genome.jp/dbget-bin/www_bget?ko:K14999	-	-	-	-	sp|Q964R0|CP6K1_BLAGE;sp|P79152|CP3AJ_CAPHE	Cytochrome P450 6k1 OS=Blattella germanica OX=6973 GN=CYP6K1 PE=2 SV=1;Cytochrome P450 3A19 (Fragment) OS=Capra hircus aegagrus OX=9923 GN=CYP3A19 PE=2 SV=1
evm.TU.chr34.20	-	9	1	885693	CAB3228816.1;XP_030026511.1	unnamed protein product [Arctia plantaginis];vesicle transport protein USE1 [Manduca sexta]	GO:0015031;GO:0016021;GO:0005789	protein transport;integral component of membrane;endoplasmic reticulum membrane	K08507	USE1	http://www.genome.jp/dbget-bin/www_bget?ko:K08507	SNARE interactions in vesicular transport	ko04130	-	-	sp|Q9CQ56|USE1_MOUSE;sp|Q9NZ43|USE1_HUMAN;sp|Q9VSU7|USE1_DROME	Vesicle transport protein USE1 OS=Mus musculus OX=10090 GN=Use1 PE=1 SV=1;Vesicle transport protein USE1 OS=Homo sapiens OX=9606 GN=USE1 PE=1 SV=2;Vesicle transport protein USE1 OS=Drosophila melanogaster OX=7227 GN=Use1 PE=2 SV=3
GWHABGR00000016.162	+	21	1	4629166	RVE40899.1;XP_013197067.1	hypothetical protein evm_014451 [Chilo suppressalis];PREDICTED: uncharacterized protein LOC106140087 [Amyelois transitella]	GO:0034765;GO:0005249;GO:0005524;GO:0003824;GO:0016021;GO:0008076	regulation of ion transmembrane transport;voltage-gated potassium channel activity;ATP binding;catalytic activity;integral component of membrane;voltage-gated potassium channel complex	-	-	-	-	-	-	-	-	-
evm.TU.chr12.268	+	4	1	7128832	XP_022825755.1;XP_021191562.1	phenylalanine--tRNA ligase beta subunit [Spodoptera litura];phenylalanine--tRNA ligase beta subunit [Helicoverpa armigera]	-	-	K01890	FARSB,pheT	http://www.genome.jp/dbget-bin/www_bget?ko:K01890	Aminoacyl-tRNA biosynthesis	ko00970	KOG2472	Phenylalanyl-tRNA synthetase beta subunit	sp|Q9VCA5|SYFB_DROME	Phenylalanine--tRNA ligase beta subunit OS=Drosophila melanogaster OX=7227 GN=beta-PheRS PE=1 SV=1
GWHABGR00000001.181	-	4	1	24458175	XP_021207941.1	tan protein isoform X2 [Bombyx mori]	-	-	-	-	-	-	-	-	-	-	-
evm.TU.chr5.92	+	5	1	3345886	XP_022128833.1;XP_013142117.1;KPJ19601.1	probable small nuclear ribonucleoprotein Sm D2 [Pieris rapae];PREDICTED: probable small nuclear ribonucleoprotein Sm D2 [Papilio polytes];putative small nuclear ribonucleoprotein Sm D2 [Papilio machaon]	GO:0008380;GO:0030532;GO:0006397	RNA splicing;small nuclear ribonucleoprotein complex;mRNA processing	K11096	SNRPD2,SMD2	http://www.genome.jp/dbget-bin/www_bget?ko:K11096	Spliceosome	ko03040	KOG3459	Small nuclear ribonucleoprotein (snRNP) Sm core protein	sp|Q9VI10|SMD2_DROME;sp|Q3SZF8|SMD2_BOVIN	Probable small nuclear ribonucleoprotein Sm D2 OS=Drosophila melanogaster OX=7227 GN=SmD2 PE=1 SV=1;Small nuclear ribonucleoprotein Sm D2 OS=Bos taurus OX=9913 GN=SNRPD2 PE=3 SV=1
evm.TU.chr24.348	+	146	1	10661238	NP_001298591.1	actin-5C [Papilio polytes]	-	-	K05692	ACTB_G1	http://www.genome.jp/dbget-bin/www_bget?ko:K05692	Apoptosis;Regulation of actin cytoskeleton;Adherens junction;Focal adhesion;Tight junction;Phagosome;Hippo signaling pathway;Hippo signaling pathway - fly;Rap1 signaling pathway;Gastric acid secretion;Oxytocin signaling pathway;Thyroid hormone signaling pathway;Thermogenesis;Leukocyte transendothelial migration;Neutrophil extracellular trap formation;Platelet activation;Phototransduction - fly	ko04210,ko04810,ko04520,ko04510,ko04530,ko04145,ko04390,ko04391,ko04015,ko04971,ko04921,ko04919,ko04714,ko04670,ko04613,ko04611,ko04745	-	-	sp|Q25010|ACT3A_HELAM	Actin, cytoplasmic A3a OS=Helicoverpa armigera OX=29058 GN=actA3a PE=2 SV=1
evm.TU.chr22.305	-	2	1	10181351	KOB74692.1	Uncharacterized protein OBRU01_08034 [Operophtera brumata]	GO:0003735;GO:0032543;GO:0005739;GO:0005840	structural constituent of ribosome;mitochondrial translation;mitochondrion;ribosome	K16174	MRPS18B,MRPS18-2	http://www.genome.jp/dbget-bin/www_bget?ko:K16174	-	-	-	-	sp|Q5TM62|RT18B_MACMU	28S ribosomal protein S18b, mitochondrial OS=Macaca mulatta OX=9544 GN=MRPS18B PE=3 SV=1
evm.TU.chr32.195	+	32	1	6881223	XP_030041089.2	isocitrate dehydrogenase [NAD] subunit gamma, mitochondrial [Manduca sexta]	GO:0004449;GO:0005739;GO:0006099	isocitrate dehydrogenase (NAD+) activity;mitochondrion;tricarboxylic acid cycle	K00030	IDH3	http://www.genome.jp/dbget-bin/www_bget?ko:K00030	Citrate cycle (TCA cycle)	ko00020	KOG0784	Isocitrate dehydrogenase, gamma subunit	sp|Q58CP0|IDH3G_BOVIN	Isocitrate dehydrogenase [NAD] subunit gamma, mitochondrial OS=Bos taurus OX=9913 GN=IDH3G PE=2 SV=1
evm.TU.chr44.278	+	3	1	8342219	XP_021186131.1	ragulator complex protein LAMTOR3 homolog [Helicoverpa armigera]	GO:0032006	regulation of TOR signaling	K04370	LAMTOR3,MP1,MAP2K1IP1	http://www.genome.jp/dbget-bin/www_bget?ko:K04370	MAPK signaling pathway;mTOR signaling pathway	ko04010,ko04150	-	-	sp|Q9VJD2|LTOR3_DROME	Ragulator complex protein LAMTOR3 homolog OS=Drosophila melanogaster OX=7227 GN=CG5110 PE=1 SV=1
evm.TU.chr5.108	+	28	1	4231066	XP_037295804.1	facilitated trehalose transporter Tret1 [Manduca sexta]	GO:0016021;GO:0022857	integral component of membrane;transmembrane transporter activity	-	-	-	-	-	-	-	sp|Q8MKK4|TRE12_DROME;sp|B0WC46|TRET1_CULQU	Facilitated trehalose transporter Tret1-2 homolog OS=Drosophila melanogaster OX=7227 GN=Tret1-2 PE=2 SV=1;Facilitated trehalose transporter Tret1 OS=Culex quinquefasciatus OX=7176 GN=Tret1 PE=3 SV=1
evm.TU.chr46.269	-	4	1	10411099	XP_022815322.1;CAB3233528.1	scaffold attachment factor B1-like isoform X2 [Spodoptera litura];unnamed protein product [Arctia plantaginis]	GO:0003723	RNA binding	-	-	-	-	-	-	-	sp|D3YXK2|SAFB1_MOUSE;sp|Q80YR5|SAFB2_MOUSE	Scaffold attachment factor B1 OS=Mus musculus OX=10090 GN=Safb PE=1 SV=2;Scaffold attachment factor B2 OS=Mus musculus OX=10090 GN=Safb2 PE=1 SV=2
evm.TU.chr20.209	+	9	1	8538311	XP_030027982.1	ras suppressor protein 1 [Manduca sexta]	-	-	-	-	-	-	-	-	-	sp|Q15404|RSU1_HUMAN	Ras suppressor protein 1 OS=Homo sapiens OX=9606 GN=RSU1 PE=1 SV=3
evm.TU.chr24.29	-	4	1	1237743	XP_028043907.1;XP_012545589.1	putative inorganic phosphate cotransporter [Bombyx mandarina];putative inorganic phosphate cotransporter [Bombyx mori]	GO:0016021;GO:0022857	integral component of membrane;transmembrane transporter activity	K08193	SLC17A	http://www.genome.jp/dbget-bin/www_bget?ko:K08193	-	-	-	-	sp|O61369|PICO_DROAN;sp|Q9V7S5|PICO_DROME	Putative inorganic phosphate cotransporter OS=Drosophila ananassae OX=7217 GN=Picot PE=3 SV=1;Putative inorganic phosphate cotransporter OS=Drosophila melanogaster OX=7227 GN=Picot PE=2 SV=1
evm.TU.chr3.403	+	6	1	13023584	XP_030031376.2	LOW QUALITY PROTEIN: glycerol kinase [Manduca sexta]	GO:0005524;GO:0004370;GO:0006072;GO:0019563	ATP binding;glycerol kinase activity;glycerol-3-phosphate metabolic process;glycerol catabolic process	K00864	glpK,GK	http://www.genome.jp/dbget-bin/www_bget?ko:K00864	Glycerolipid metabolism;PPAR signaling pathway	ko00561,ko03320	-	-	sp|Q14409|GLPK3_HUMAN	Glycerol kinase 3 OS=Homo sapiens OX=9606 GN=GK3P PE=2 SV=2
evm.TU.chr3.555	-	11	1	17444320	XP_004930400.2;RVE53183.1;XP_021185039.1	sulfotransferase 1C4 [Bombyx mori];hypothetical protein evm_002016 [Chilo suppressalis];sulfotransferase 1C4-like [Helicoverpa armigera]	GO:0008146	sulfotransferase activity	K01025	SULT1	http://www.genome.jp/dbget-bin/www_bget?ko:K01025	-	-	-	-	sp|A0A173GP47|LST_PHOPY;sp|O75897|ST1C4_HUMAN	Luciferin sulfotransferase OS=Photinus pyralis OX=7054 GN=LST PE=1 SV=1;Sulfotransferase 1C4 OS=Homo sapiens OX=9606 GN=SULT1C4 PE=1 SV=2
evm.TU.chr17.302	-	3	1	7848596	XP_030024569.1	sentrin-specific protease [Manduca sexta]	GO:0008234	cysteine-type peptidase activity	K08592	SENP1	http://www.genome.jp/dbget-bin/www_bget?ko:K08592	-	-	-	-	sp|Q9P0U3|SENP1_HUMAN	Sentrin-specific protease 1 OS=Homo sapiens OX=9606 GN=SENP1 PE=1 SV=2
evm.TU.chr16.197	+	25	1	7635206	XP_030034902.1	synaptic vesicle glycoprotein 2B [Manduca sexta]	GO:0016021;GO:0022857	integral component of membrane;transmembrane transporter activity	K06258	SV2	http://www.genome.jp/dbget-bin/www_bget?ko:K06258	ECM-receptor interaction	ko04512	-	-	sp|Q9Z2I6|SV2C_RAT	Synaptic vesicle glycoprotein 2C OS=Rattus norvegicus OX=10116 GN=Sv2c PE=1 SV=1
evm.TU.chr35.236	-	10	1	7166452	XP_030020691.1	MYG1 protein C27H6.8 [Manduca sexta]	-	-	-	-	-	-	-	KOG2948	Predicted metal-binding protein	sp|Q641W2|MYG1_RAT;sp|Q9HB07|MYG1_HUMAN	MYG1 exonuclease OS=Rattus norvegicus OX=10116 GN=Myg1 PE=1 SV=1;MYG1 exonuclease OS=Homo sapiens OX=9606 GN=MYG1 PE=1 SV=3
evm.TU.chr4.10	+	40	1	131256	KPJ07798.1;XP_030041039.2;XP_037300496.1;XP_028157388.1	hypothetical protein RR48_12640 [Papilio machaon];transcription factor GATA-6 isoform X2 [Manduca sexta];transcription factor GATA-6 isoform X1 [Manduca sexta];transcription factor GATA-6-like isoform X3 [Ostrinia furnacalis]	-	-	K17897;K09183	GATA6;GATA4	http://www.genome.jp/dbget-bin/www_bget?ko:K17897;http://www.genome.jp/dbget-bin/www_bget?ko:K09183	Cellular senescence;Tight junction;cGMP-PKG signaling pathway;Thyroid hormone signaling pathway	ko04218,ko04530,ko04022,ko04919	-	-	sp|Q91678|GAT6A_XENLA;sp|P46152|GATA4_RAT;sp|P52168|PNR_DROME	GATA-binding factor 6-A OS=Xenopus laevis OX=8355 GN=gata6-a PE=2 SV=1;Transcription factor GATA-4 OS=Rattus norvegicus OX=10116 GN=Gata4 PE=1 SV=1;GATA-binding factor A OS=Drosophila melanogaster OX=7227 GN=pnr PE=1 SV=1
GWHABGR00000003.77	+	2	1	3567493	CAB3244160.1	unnamed protein product [Arctia plantaginis]	-	-	-	-	-	-	-	-	-	-	-
evm.TU.chr19.351	-	5	1	13569755	XP_026744389.1	membrane-bound transcription factor site-2 protease [Trichoplusia ni]	GO:0016021;GO:0004222	integral component of membrane;metalloendopeptidase activity	K07765	MBTPS2	http://www.genome.jp/dbget-bin/www_bget?ko:K07765	Protein processing in endoplasmic reticulum	ko04141	-	-	sp|O54862|MBTP2_CRIGR;sp|O43462|MBTP2_HUMAN	Membrane-bound transcription factor site-2 protease OS=Cricetulus griseus OX=10029 GN=MBTPS2 PE=2 SV=1;Membrane-bound transcription factor site-2 protease OS=Homo sapiens OX=9606 GN=MBTPS2 PE=1 SV=1
GWHABGR00000035.118	+	5	1	10267672	XP_037296918.1	pre-mRNA-splicing factor 18 [Manduca sexta]	GO:0008380;GO:0016607;GO:0006397;GO:0005681	RNA splicing;nuclear speck;mRNA processing;spliceosomal complex	K12817	PRPF18,PRP18	http://www.genome.jp/dbget-bin/www_bget?ko:K12817	Spliceosome	ko03040	KOG2808	U5 snRNP-associated RNA splicing factor	sp|Q5EAV6|PRP18_XENLA;sp|Q6GMH0|PRP18_DANRE	Pre-mRNA-splicing factor 18 OS=Xenopus laevis OX=8355 GN=prpf18 PE=2 SV=1;Pre-mRNA-splicing factor 18 OS=Danio rerio OX=7955 GN=prpf18 PE=2 SV=1
evm.TU.group4_7_8.2	+	4	1	11577	XP_030027738.2;PCG72375.1	uncharacterized protein LOC115445557 isoform X3 [Manduca sexta];hypothetical protein B5V51_886 [Heliothis virescens]	GO:0005634;GO:0046872;GO:0003723	nucleus;metal ion binding;RNA binding	-	-	-	-	-	KOG1995	Conserved Zn-finger protein	sp|Q5R580|ZRAB2_PONAB	Zinc finger Ran-binding domain-containing protein 2 OS=Pongo abelii OX=9601 GN=ZRANB2 PE=2 SV=1
GWHABGR00000015.3	-	10	1	138543	-	-	-	-	-	-	-	-	-	-	-	-	-
evm.TU.chr4.623	+	6	1	20591860	XP_026728647.1	60 kDa SS-A/Ro ribonucleoprotein homolog [Trichoplusia ni]	GO:0003723;GO:0005737	RNA binding;cytoplasm	K11089	TROVE2,SSA2	http://www.genome.jp/dbget-bin/www_bget?ko:K11089	-	-	-	-	sp|P42700|RO60_XENLA	60 kDa SS-A/Ro ribonucleoprotein OS=Xenopus laevis OX=8355 GN=ro60 PE=1 SV=1
evm.TU.chr41.222	-	9	1	6087359	XP_028029817.1	uncharacterized protein LOC114242752 [Bombyx mandarina]	-	-	-	-	-	-	-	-	-	-	-
GWHABGR00000004.119	+	2	1	1149634	KPJ16236.1	Retrovirus-related Pol polyprotein from transposon TNT 1-94 [Papilio machaon]	GO:0008270;GO:0015074;GO:0003676	zinc ion binding;DNA integration;nucleic acid binding	-	-	-	-	-	-	-	sp|P10978|POLX_TOBAC	Retrovirus-related Pol polyprotein from transposon TNT 1-94 OS=Nicotiana tabacum OX=4097 PE=2 SV=1
evm.TU.chr49.2	+	5	1	45582	XP_021191997.1	gastrulation defective protein 1 homolog [Helicoverpa armigera]	-	-	K24752	WDR70	http://www.genome.jp/dbget-bin/www_bget?ko:K24752	-	-	KOG0772	Uncharacterized conserved protein, contains WD40 repeat	sp|Q9W1J3|GAD1_DROME	Gastrulation defective protein 1 homolog OS=Drosophila melanogaster OX=7227 GN=CG5543 PE=2 SV=1
evm.TU.chr11.306	-	5	1	13069270	XP_037293882.1;XP_037293889.1;XP_037293894.1	uncharacterized protein LOC115454496 isoform X1 [Manduca sexta];uncharacterized protein LOC115454496 isoform X2 [Manduca sexta];uncharacterized protein LOC115454496 isoform X3 [Manduca sexta]	-	-	-	-	-	-	-	-	-	sp|Q62074|KPCI_MOUSE;sp|E9Q3C1|C2CD2_MOUSE	Protein kinase C iota type OS=Mus musculus OX=10090 GN=Prkci PE=1 SV=3;C2 domain-containing protein 2 OS=Mus musculus OX=10090 GN=C2cd2 PE=1 SV=1
evm.TU.chr3.291	-	7	1	8992824	XP_037869396.1;XP_028040357.1	sterol O-acyltransferase 2 [Bombyx mori];sterol O-acyltransferase 2 [Bombyx mandarina]	GO:0008374;GO:0016021;GO:0005789	O-acyltransferase activity;integral component of membrane;endoplasmic reticulum membrane	K00637	SOAT	http://www.genome.jp/dbget-bin/www_bget?ko:K00637	Steroid biosynthesis;Cholesterol metabolism	ko00100,ko04979	KOG0380	Sterol O-acyltransferase/Diacylglycerol O-acyltransferase	sp|P35610|SOAT1_HUMAN;sp|Q61263|SOAT1_MOUSE	Sterol O-acyltransferase 1 OS=Homo sapiens OX=9606 GN=SOAT1 PE=1 SV=3;Sterol O-acyltransferase 1 OS=Mus musculus OX=10090 GN=Soat1 PE=1 SV=2
evm.TU.chr26.39	-	7	1	1418527	XP_030023435.1	lipoamide acyltransferase component of branched-chain alpha-keto acid dehydrogenase complex, mitochondrial [Manduca sexta]	GO:0016746	acyltransferase activity	K09699	DBT,bkdB	http://www.genome.jp/dbget-bin/www_bget?ko:K09699	Valine, leucine and isoleucine degradation;Propanoate metabolism	ko00280,ko00640	-	-	sp|P53395|ODB2_MOUSE	Lipoamide acyltransferase component of branched-chain alpha-keto acid dehydrogenase complex, mitochondrial OS=Mus musculus OX=10090 GN=Dbt PE=1 SV=2
evm.TU.chr22.415	-	5	1	13143822	XP_030028411.1;KAF9822996.1	actin-related protein 2/3 complex subunit 5-B [Manduca sexta];hypothetical protein SFRURICE_018170 [Spodoptera frugiperda]	GO:0005737;GO:0034314;GO:0005885	cytoplasm;Arp2/3 complex-mediated actin nucleation;Arp2/3 protein complex	K05754	ARPC5	http://www.genome.jp/dbget-bin/www_bget?ko:K05754	Regulation of actin cytoskeleton;Tight junction;Endocytosis;Fc gamma R-mediated phagocytosis	ko04810,ko04530,ko04144,ko04666	KOG3380	Actin-related protein Arp2/3 complex, subunit ARPC5	sp|Q6DE18|APC5B_XENLA	Actin-related protein 2/3 complex subunit 5-B OS=Xenopus laevis OX=8355 GN=arpc5-b PE=1 SV=1
evm.TU.chr40.15	+	4	1	207906	XP_037296817.1	mitochondrial import inner membrane translocase subunit Tim17-B [Manduca sexta]	GO:0016021	integral component of membrane	K17795	TIM17	http://www.genome.jp/dbget-bin/www_bget?ko:K17795	-	-	-	-	sp|O60830|TI17B_HUMAN	Mitochondrial import inner membrane translocase subunit Tim17-B OS=Homo sapiens OX=9606 GN=TIMM17B PE=1 SV=1
evm.TU.chr2.47	+	3	1	2043183	XP_034825323.1	protein transport protein Sec61 subunit gamma [Maniola hyperantus]	GO:0006605;GO:0015450;GO:0016021;GO:0005789	protein targeting;protein-transporting ATPase activity;integral component of membrane;endoplasmic reticulum membrane	K07342	SEC61G,SSS1,secE	http://www.genome.jp/dbget-bin/www_bget?ko:K07342	Phagosome;Protein export;Protein processing in endoplasmic reticulum	ko04145,ko03060,ko04141	KOG3498	Preprotein translocase, gamma subunit	sp|Q7Z1B8|S61G1_GRYOR	Protein transport protein Sec61 subunit gamma OS=Gryllotalpa orientalis OX=213494 GN=SEC61G PE=3 SV=1
evm.TU.chr7.176	-	6	1	3356220	XP_026325005.1	tetratricopeptide repeat protein 1-like [Hyposmocoma kahamanoa]	-	-	K24926	TTC1	http://www.genome.jp/dbget-bin/www_bget?ko:K24926	-	-	-	-	sp|Q99614|TTC1_HUMAN	Tetratricopeptide repeat protein 1 OS=Homo sapiens OX=9606 GN=TTC1 PE=1 SV=1
evm.TU.chr8.146	+	25	1	5984587	KAF4524392.1;NP_001040142.1;XP_030032248.1;XP_028039348.1	hypothetical protein B566_EDAN009308 [Ephemera danica];phytanoyl-CoA dioxygenase peroxisomal precursor [Bombyx mori];probable phytanoyl-CoA dioxygenase [Manduca sexta];phytanoyl-CoA dioxygenase, peroxisomal-like isoform X2 [Bombyx mandarina]	GO:0016021;GO:0051213	integral component of membrane;dioxygenase activity	K00477	PHYH	http://www.genome.jp/dbget-bin/www_bget?ko:K00477	Peroxisome	ko04146	KOG3290	Peroxisomal phytanoyl-CoA hydroxylase	sp|O35386|PAHX_MOUSE	Phytanoyl-CoA dioxygenase, peroxisomal OS=Mus musculus OX=10090 GN=Phyh PE=1 SV=1
evm.TU.chr40.4	+	3	1	38753	XP_026732019.1	uncharacterized protein LOC113496853 [Trichoplusia ni]	-	-	K02863	RP-L1,MRPL1,rplA	http://www.genome.jp/dbget-bin/www_bget?ko:K02863	Ribosome	ko03010	-	-	sp|Q99N96|RM01_MOUSE;sp|A6QPQ5|RM01_BOVIN	39S ribosomal protein L1, mitochondrial OS=Mus musculus OX=10090 GN=Mrpl1 PE=1 SV=2;39S ribosomal protein L1, mitochondrial OS=Bos taurus OX=9913 GN=MRPL1 PE=1 SV=1
evm.TU.chr49.119	-	20	1	3713020	XP_030026236.1;XP_028037389.1	myrosinase 1 [Manduca sexta];myrosinase 1-like [Bombyx mandarina]	GO:0005975;GO:0004553	carbohydrate metabolic process;hydrolase activity, hydrolyzing O-glycosyl compounds	K05350	bglB	http://www.genome.jp/dbget-bin/www_bget?ko:K05350	Starch and sucrose metabolism	ko00500	-	-	sp|Q95X01|MYRO1_BREBR	Myrosinase 1 OS=Brevicoryne brassicae OX=69196 PE=1 SV=1
evm.TU.chr3.483	+	4	1	15065391	XP_004930445.1;XP_030038958.1	coenzyme Q-binding protein COQ10 homolog A, mitochondrial isoform X2 [Bombyx mori];coenzyme Q-binding protein COQ10 homolog A, mitochondrial [Manduca sexta]	-	-	K18588	COQ10	http://www.genome.jp/dbget-bin/www_bget?ko:K18588	-	-	KOG3177	Oligoketide cyclase/lipid transport protein	sp|Q6DFA6|CQ10A_XENLA	Coenzyme Q-binding protein COQ10 homolog A, mitochondrial OS=Xenopus laevis OX=8355 GN=coq10b-a PE=2 SV=1
GWHABGR00000045.139	+	46	1	5504169	XP_028028193.1	facilitated trehalose transporter Tret1-2 homolog [Bombyx mandarina]	GO:0022857;GO:0016021	transmembrane transporter activity;integral component of membrane	-	-	-	-	-	-	-	sp|A9ZSY3|TRET1_BOMMO	Facilitated trehalose transporter Tret1 OS=Bombyx mori OX=7091 GN=Tret1 PE=1 SV=1
evm.TU.group36_2_3.1	-	4	1	2819	PCG67779.1;PCG67778.1;XP_030031241.1	hypothetical protein B5V51_5972 [Heliothis virescens];hypothetical protein B5V51_5972 [Heliothis virescens];E3 ubiquitin-protein ligase RNF8 isoform X3 [Manduca sexta]	GO:0003676;GO:0005524;GO:0046872;GO:0008270;GO:0005634	nucleic acid binding;ATP binding;metal ion binding;zinc ion binding;nucleus	K10667	RNF8	http://www.genome.jp/dbget-bin/www_bget?ko:K10667	-	-	-	-	sp|Q7ZX20|RNF8A_XENLA	E3 ubiquitin-protein ligase rnf8-A OS=Xenopus laevis OX=8355 GN=rnf8-A PE=2 SV=1
evm.TU.chr3.230	+	2	1	7010134	XP_030040495.1	uncharacterized protein LOC115455869 [Manduca sexta]	-	-	-	-	-	-	-	-	-	-	-
evm.TU.chr7.659	+	5	1	14070929	XP_037299291.1;KOB76193.1	zinc finger protein OZF [Manduca sexta];Uncharacterized protein OBRU01_06181, partial [Operophtera brumata]	GO:0003676;GO:0005634;GO:0008270	nucleic acid binding;nucleus;zinc ion binding	K22534;K09228	PRDM5;KRAB	http://www.genome.jp/dbget-bin/www_bget?ko:K22534;http://www.genome.jp/dbget-bin/www_bget?ko:K09228	-	-	KOG1721	FOG: Zn-finger	sp|Q9Y462|ZN711_HUMAN;sp|Q95LI3|ZFY_BOVIN	Zinc finger protein 711 OS=Homo sapiens OX=9606 GN=ZNF711 PE=1 SV=2;Zinc finger Y-chromosomal protein OS=Bos taurus OX=9913 GN=ZFY PE=2 SV=1
evm.TU.chr38.144	-	5	1	5661416	XP_021184156.1;CAB3259621.1	small nuclear ribonucleoprotein F [Helicoverpa armigera];unnamed protein product [Arctia plantaginis]	GO:0000387;GO:0005681	spliceosomal snRNP assembly;spliceosomal complex	K11098	SNRPF,SMF	http://www.genome.jp/dbget-bin/www_bget?ko:K11098	Spliceosome	ko03040	KOG3482	Small nuclear ribonucleoprotein (snRNP) SMF	sp|Q24297|RUXF_DROME	Small nuclear ribonucleoprotein F OS=Drosophila melanogaster OX=7227 GN=SmF PE=1 SV=2
evm.TU.chr41.52	-	5	1	1333145	XP_012544451.1	protein farnesyltransferase subunit beta [Bombyx mori]	GO:0008270;GO:0005965;GO:0004660;GO:0018343	zinc ion binding;protein farnesyltransferase complex;protein farnesyltransferase activity;protein farnesylation	K05954	FNTB	http://www.genome.jp/dbget-bin/www_bget?ko:K05954	Terpenoid backbone biosynthesis	ko00900	KOG0365	Beta subunit of farnesyltransferase	sp|P49356|FNTB_HUMAN	Protein farnesyltransferase subunit beta OS=Homo sapiens OX=9606 GN=FNTB PE=1 SV=1
GWHABGR00000001.304	+	2	1	14704297	PCG68830.1	hypothetical protein B5V51_4838 [Heliothis virescens]	-	-	K12567	TTN	http://www.genome.jp/dbget-bin/www_bget?ko:K12567	-	-	-	-	sp|Q9I7U4|TITIN_DROME	Titin OS=Drosophila melanogaster OX=7227 GN=sls PE=1 SV=3
evm.TU.chr40.17	+	8	1	224751	XP_021188716.1;XP_026731531.1;XP_021188715.1	epidermal growth factor receptor substrate 15 homolog isoform X2 [Helicoverpa armigera];epidermal growth factor receptor substrate 15 homolog isoform X2 [Trichoplusia ni];epidermal growth factor receptor substrate 15 homolog isoform X1 [Helicoverpa armigera]	-	-	-	-	-	-	-	-	-	-	-
evm.TU.chr18.320	+	2	1	10083032	XP_035458178.1	uncharacterized protein LOC118281647 [Spodoptera frugiperda]	-	-	-	-	-	-	-	-	-	-	-
evm.TU.chr23.87	-	3	1	2624633	XP_011568713.1;XP_037866936.1;XP_026758995.1;XP_011568716.2	methionine aminopeptidase 1D, mitochondrial isoform X1 [Plutella xylostella];methionine aminopeptidase 1D, mitochondrial isoform X1 [Bombyx mori];methionine aminopeptidase 1D, mitochondrial [Galleria mellonella];methionine aminopeptidase 1D, mitochondrial isoform X2 [Plutella xylostella]	-	-	K01265	map	http://www.genome.jp/dbget-bin/www_bget?ko:K01265	-	-	-	-	sp|Q9FV50|MAP1D_ARATH;sp|Q9CPW9|MAP12_MOUSE;sp|Q4VBS4|MAP12_DANRE	Methionine aminopeptidase 1D, chloroplastic/mitochondrial OS=Arabidopsis thaliana OX=3702 GN=MAP1D PE=1 SV=1;Methionine aminopeptidase 1D, mitochondrial OS=Mus musculus OX=10090 GN=Metap1d PE=2 SV=1;Methionine aminopeptidase 1D, mitochondrial OS=Danio rerio OX=7955 GN=metap1d PE=2 SV=1
evm.TU.chr15.89	+	18	1	2617868	XP_026729064.1	NADH-ubiquinone oxidoreductase subunit 8-like [Trichoplusia ni]	GO:0051539;GO:0016020;GO:0016651	4 iron, 4 sulfur cluster binding;membrane;oxidoreductase activity, acting on NAD(P)H	K03941	NDUFS8	http://www.genome.jp/dbget-bin/www_bget?ko:K03941	Oxidative phosphorylation;Thermogenesis;Retrograde endocannabinoid signaling	ko00190,ko04714,ko04723	KOG3256	NADH:ubiquinone oxidoreductase, NDUFS8/23 kDa subunit	sp|Q9VF27|NDUS8_DROME	NADH dehydrogenase (ubiquinone) 23 kDa subunit OS=Drosophila melanogaster OX=7227 GN=ND-23 PE=1 SV=1
evm.TU.chr49.258	+	2	1	9267661	XP_030024133.2	malonate--CoA ligase ACSF3, mitochondrial [Manduca sexta]	-	-	K18660	ACSF3	http://www.genome.jp/dbget-bin/www_bget?ko:K18660	Valine, leucine and isoleucine degradation;Fatty acid biosynthesis	ko00280,ko00061	KOG1176	Acyl-CoA synthetase	sp|Q3URE1|ACSF3_MOUSE	Malonate--CoA ligase ACSF3, mitochondrial OS=Mus musculus OX=10090 GN=Acsf3 PE=1 SV=2
evm.TU.chr3.592	+	8	1	18121447	XP_022819345.1	gametogenetin-binding protein 2-like [Spodoptera litura]	-	-	-	-	-	-	-	-	-	sp|Q9VNG1|GGNB2_DROME	Gametogenetin-binding protein 2-like OS=Drosophila melanogaster OX=7227 GN=CG2182 PE=2 SV=3
evm.TU.group4_3_4.2	-	41	1	6377	XP_030032228.1	protein lifeguard 4 [Manduca sexta]	GO:0016021	integral component of membrane	K24205	TMBIM,LFG	http://www.genome.jp/dbget-bin/www_bget?ko:K24205	-	-	KOG2322	N-methyl-D-aspartate receptor glutamate-binding subunit	sp|Q9HC24|LFG4_HUMAN	Protein lifeguard 4 OS=Homo sapiens OX=9606 GN=TMBIM4 PE=1 SV=3
evm.TU.chr1.243	-	44	1	8708882	XP_021208208.1	solute carrier family 35 member F6 [Bombyx mori]	GO:0016021;GO:0000139;GO:0008643;GO:0015165	integral component of membrane;Golgi membrane;carbohydrate transport;pyrimidine nucleotide-sugar transmembrane transporter activity	-	-	-	-	-	KOG3912	Predicted integral membrane protein	sp|Q8N357|S35F6_HUMAN;sp|Q5RFT1|S35F6_PONAB	Solute carrier family 35 member F6 OS=Homo sapiens OX=9606 GN=SLC35F6 PE=1 SV=1;Solute carrier family 35 member F6 OS=Pongo abelii OX=9601 GN=SLC35F6 PE=2 SV=1
evm.TU.chr12.1	-	14	1	10954	XP_013197685.1	PREDICTED: CDK5 regulatory subunit-associated protein 3-like isoform X3 [Amyelois transitella]	-	-	-	-	-	-	-	KOG2607	CDK5 activator-binding protein	sp|Q95SK3|CK5P3_DROME;sp|Q99LM2|CK5P3_MOUSE	CDK5RAP3-like protein OS=Drosophila melanogaster OX=7227 GN=CG30291 PE=2 SV=1;CDK5 regulatory subunit-associated protein 3 OS=Mus musculus OX=10090 GN=Cdk5rap3 PE=1 SV=1
evm.TU.chr18.257	+	16	1	7902561	XP_004931990.1;QLI62024.1	general odorant-binding protein 70 [Bombyx mori];odorant-binding protein 21 [Streltzoviella insularis]	GO:0005549	odorant binding	-	-	-	-	-	-	-	sp|Q7Q5L4|OBP70_ANOGA	General odorant-binding protein 70 OS=Anopheles gambiae OX=7165 GN=Obp70 PE=3 SV=2
evm.TU.chr23.255	-	19	1	7736096	XP_030022153.1	atlastin isoform X2 [Manduca sexta]	GO:0003924;GO:0005525	GTPase activity;GTP binding	K17339	ATL	http://www.genome.jp/dbget-bin/www_bget?ko:K17339	-	-	KOG2037	Guanylate-binding protein	sp|Q58D72|ATLA1_BOVIN;sp|Q9VC57|ATLAS_DROME	Atlastin-1 OS=Bos taurus OX=9913 GN=ATL1 PE=2 SV=2;Atlastin OS=Drosophila melanogaster OX=7227 GN=atl PE=1 SV=1
GWHABGR00000021.175	+	15	1	9926009	XP_030029335.1	homogentisate 1,2-dioxygenase [Manduca sexta]	GO:0006570;GO:0006559;GO:0046872;GO:0004411	tyrosine metabolic process;L-phenylalanine catabolic process;metal ion binding;homogentisate 1,2-dioxygenase activity	K00451	HGD,hmgA	http://www.genome.jp/dbget-bin/www_bget?ko:K00451	Tyrosine metabolism	ko00350	-	-	sp|Q9VKJ0|HGD_DROME	Homogentisate 1,2-dioxygenase OS=Drosophila melanogaster OX=7227 GN=hgo PE=2 SV=3
evm.TU.chr4.35	-	6	1	929235	XP_030040096.2	uncharacterized protein LOC115455610 [Manduca sexta]	GO:0006364	rRNA processing	K14800	TSR2	http://www.genome.jp/dbget-bin/www_bget?ko:K14800	-	-	-	-	sp|Q3KRG3|TSR2_DANRE	Pre-rRNA-processing protein TSR2 homolog OS=Danio rerio OX=7955 GN=tsr2 PE=2 SV=1
GWHABGR00000047.224	+	5	1	5197855	XP_035904952.1	zinc finger protein OZF-like [Anopheles stephensi]	GO:0003700;GO:0005634;GO:0008270	DNA-binding transcription factor activity;nucleus;zinc ion binding	K09228	KRAB	http://www.genome.jp/dbget-bin/www_bget?ko:K09228	-	-	-	-	sp|Q811F1|ZBT41_MOUSE	Zinc finger and BTB domain-containing protein 41 OS=Mus musculus OX=10090 GN=Zbtb41 PE=2 SV=4
evm.TU.chr16.156	-	8	1	6451519	CAB3244782.1;XP_023952071.1	unnamed protein product [Arctia plantaginis];pre-mRNA-splicing factor RBM22-like [Bicyclus anynana]	GO:0003723;GO:0046872	RNA binding;metal ion binding	K12872	RBM22,SLT11	http://www.genome.jp/dbget-bin/www_bget?ko:K12872	Spliceosome	ko03040	KOG0153	Predicted RNA-binding protein (RRM superfamily)	sp|Q7ZXB5|RBM22_XENLA;sp|Q6NZZ9|RBM22_DANRE	Pre-mRNA-splicing factor RBM22 OS=Xenopus laevis OX=8355 GN=rbm22 PE=2 SV=1;Pre-mRNA-splicing factor RBM22 OS=Danio rerio OX=7955 GN=rbm22 PE=2 SV=1
evm.TU.chr4.698	-	14	1	22611722	XP_034823981.1;XP_026501171.1;VVC92407.1	homeobox protein extradenticle isoform X5 [Maniola hyperantus];homeobox protein extradenticle isoform X4 [Vanessa tameamea];unnamed protein product [Leptidea sinapis]	GO:0003677;GO:0005634;GO:0000981;GO:0003700	DNA binding;nucleus;DNA-binding transcription factor activity, RNA polymerase II-specific;DNA-binding transcription factor activity	K09355	PBX1	http://www.genome.jp/dbget-bin/www_bget?ko:K09355	Cortisol synthesis and secretion	ko04927	-	-	sp|P40427|EXD_DROME;sp|Q7PMT1|EXD_ANOGA	Homeobox protein extradenticle OS=Drosophila melanogaster OX=7227 GN=exd PE=1 SV=1;Homeobox protein extradenticle OS=Anopheles gambiae OX=7165 GN=exd PE=3 SV=2
evm.TU.chr46.83	+	37	1	3516243	XP_030021286.1;XP_030021291.1;XP_030021283.1	jupiter microtubule associated homolog 1 isoform X4 [Manduca sexta];jupiter microtubule associated homolog 1 isoform X6 [Manduca sexta];jupiter microtubule associated homolog 1 isoform X2 [Manduca sexta]	-	-	-	-	-	-	-	-	-	-	-
evm.TU.chr1.79	-	3	1	2762670	PCG70948.1;PCG70949.1	hypothetical protein B5V51_2408 [Heliothis virescens];hypothetical protein B5V51_2408 [Heliothis virescens]	GO:0005789;GO:0016021	endoplasmic reticulum membrane;integral component of membrane	K06096	VAPA	http://www.genome.jp/dbget-bin/www_bget?ko:K06096	Cholesterol metabolism	ko04979	KOG0439	VAMP-associated protein involved in inositol metabolism	sp|Q16943|VP33_APLCA;sp|Q9P0L0|VAPA_HUMAN	Vesicle-associated membrane protein/synaptobrevin-binding protein OS=Aplysia californica OX=6500 PE=2 SV=1;Vesicle-associated membrane protein-associated protein A OS=Homo sapiens OX=9606 GN=VAPA PE=1 SV=3
evm.TU.chr39.90	+	5	1	2818807	XP_037293295.1	uncharacterized protein LOC115445810 isoform X1 [Manduca sexta]	-	-	-	-	-	-	-	-	-	-	-
evm.TU.chr26.341	+	2	1	11406213	NP_001166291.1	cuticular protein RR-3 motif 148 precursor [Bombyx mori]	GO:0042302	structural constituent of cuticle	-	-	-	-	-	-	-	sp|P82119|CUO6_BLACR	Cuticle protein 6 OS=Blaberus craniifer OX=6982 PE=1 SV=1
GWHABGR00000047.27	-	19	1	2407268	-	-	-	-	-	-	-	-	-	-	-	-	-
evm.TU.chr49.281	+	6	1	9662062	PCG66250.1	hypothetical protein B5V51_7946 [Heliothis virescens]	GO:0003723;GO:0005730	RNA binding;nucleolus	K11884	PNO1,DIM2	http://www.genome.jp/dbget-bin/www_bget?ko:K11884	-	-	KOG3273	Predicted RNA-binding protein Pno1p interacting with Nob1p and involved in 26S proteasome assembly	sp|Q29IG6|PNO1_DROPS	RNA-binding protein pno1 OS=Drosophila pseudoobscura pseudoobscura OX=46245 GN=l(1)G0004 PE=3 SV=1
evm.TU.chr28.360	-	9	1	13159913	XP_004931796.2	DNA-binding protein RFXANK [Bombyx mori]	-	-	K21486	ANKRA2	http://www.genome.jp/dbget-bin/www_bget?ko:K21486	-	-	-	-	sp|Q2KI79|ANRA2_BOVIN	Ankyrin repeat family A protein 2 OS=Bos taurus OX=9913 GN=ANKRA2 PE=2 SV=1
evm.TU.chr46.237	-	4	1	10043854	XP_004926437.1	putative riboflavin kinase [Bombyx mori]	GO:0009398;GO:0009231;GO:0005524;GO:0008531	FMN biosynthetic process;riboflavin biosynthetic process;ATP binding;riboflavin kinase activity	K00861	RFK,FMN1	http://www.genome.jp/dbget-bin/www_bget?ko:K00861	Riboflavin metabolism	ko00740	KOG3110	Riboflavin kinase	sp|Q969G6|RIFK_HUMAN	Riboflavin kinase OS=Homo sapiens OX=9606 GN=RFK PE=1 SV=2
GWHABGR00000018.106	+	3	1	6043656	XP_012547594.1;XP_021201434.1;XP_028027488.1	fasciclin-2 isoform X6 [Bombyx mori];fasciclin-2 isoform X2 [Helicoverpa armigera];fasciclin-2-like isoform X2 [Bombyx mandarina]	GO:0016021;GO:0007155	integral component of membrane;cell adhesion	K06491	NCAM,CD56	http://www.genome.jp/dbget-bin/www_bget?ko:K06491	Cell adhesion molecules	ko04514	-	-	sp|P34082|FAS2_DROME	Fasciclin-2 OS=Drosophila melanogaster OX=7227 GN=Fas2 PE=1 SV=1
evm.TU.chr3.414	-	39	1	13140480	XP_037295480.1	dnaJ homolog subfamily B member 6-like [Manduca sexta]	-	-	K09512	DNAJB6	http://www.genome.jp/dbget-bin/www_bget?ko:K09512	-	-	-	-	sp|Q0III6|DNJB6_BOVIN	DnaJ homolog subfamily B member 6 OS=Bos taurus OX=9913 GN=DNAJB6 PE=2 SV=1
evm.TU.chr6.352	-	6	1	13450830	XP_026740509.1	Down syndrome critical region protein 3 homolog [Trichoplusia ni]	GO:0006886	intracellular protein transport	-	-	-	-	-	-	-	sp|O35075|VP26C_MOUSE	Vacuolar protein sorting-associated protein 26C OS=Mus musculus OX=10090 GN=Vps26c PE=1 SV=1
evm.TU.chr14.118	-	264	1	4244589	KAF9817327.1;XP_037296284.1;XP_030025529.2;KAF9423571.1;XP_013193094.1	hypothetical protein SFRURICE_010786 [Spodoptera frugiperda];PI-PLC X domain-containing protein 3 isoform X1 [Manduca sexta];PI-PLC X domain-containing protein 3 isoform X2 [Manduca sexta];hypothetical protein HW555_001126 [Spodoptera exigua];PREDICTED: uncharacterized protein LOC106136946 [Amyelois transitella]	GO:0008081;GO:0006629	phosphoric diester hydrolase activity;lipid metabolic process	K19882	NOTUM	http://www.genome.jp/dbget-bin/www_bget?ko:K19882	Wnt signaling pathway	ko04310	-	-	sp|Q9VUX3|NOTUM_DROME;sp|P09194|PHLC_TRYBB;sp|O15886|PHLC_TRYCR	Palmitoleoyl-protein carboxylesterase NOTUM OS=Drosophila melanogaster OX=7227 GN=Notum PE=1 SV=3;Variant-surface-glycoprotein phospholipase C OS=Trypanosoma brucei brucei OX=5702 PE=1 SV=1;Variant-surface-glycoprotein phospholipase C OS=Trypanosoma cruzi OX=5693 PE=3 SV=1
evm.TU.chr48.338	-	2	1	10230300	XP_030030891.2	nucleolar protein 11 [Manduca sexta]	GO:0005730;GO:0030490	nucleolus;maturation of SSU-rRNA	-	-	-	-	-	-	-	sp|Q6INI5|NOL11_XENLA;sp|Q4V9P9|NOL11_DANRE	Nucleolar protein 11 OS=Xenopus laevis OX=8355 GN=nol11 PE=2 SV=2;Nucleolar protein 11-like OS=Danio rerio OX=7955 GN=nol11 PE=2 SV=1
evm.TU.chr23.418	-	4	1	13090216	XP_012549195.3;XP_026758576.1	CD2 antigen cytoplasmic tail-binding protein 2 homolog isoform X1 [Bombyx mori];CD2 antigen cytoplasmic tail-binding protein 2 homolog [Galleria mellonella]	-	-	K13099	CD2BP2,PPP1R59	http://www.genome.jp/dbget-bin/www_bget?ko:K13099	-	-	KOG2950	Uncharacterized protein involved in protein-protein interaction, contains polyproline-binding GYF domain	sp|Q9VKV5|CD2B2_DROME	CD2 antigen cytoplasmic tail-binding protein 2 homolog OS=Drosophila melanogaster OX=7227 GN=holn1 PE=1 SV=1
evm.TU.chr49.6	-	27	1	106159	XP_035452311.1;XP_035452307.1	probable aminopeptidase NPEPL1 isoform X6 [Spodoptera frugiperda];probable aminopeptidase NPEPL1 isoform X2 [Spodoptera frugiperda]	-	-	K09611	NPEPL1	http://www.genome.jp/dbget-bin/www_bget?ko:K09611	-	-	KOG2597	Predicted aminopeptidase of the M17 family	sp|Q8NDH3|PEPL1_HUMAN	Probable aminopeptidase NPEPL1 OS=Homo sapiens OX=9606 GN=NPEPL1 PE=1 SV=3
evm.TU.chr2.592	-	2	1	20564224	XP_030033500.2	leucine--tRNA ligase, cytoplasmic [Manduca sexta]	GO:0002161;GO:0004823;GO:0006429;GO:0005524	aminoacyl-tRNA editing activity;leucine-tRNA ligase activity;leucyl-tRNA aminoacylation;ATP binding	K01869	LARS,leuS	http://www.genome.jp/dbget-bin/www_bget?ko:K01869	Aminoacyl-tRNA biosynthesis	ko00970	KOG0437	Leucyl-tRNA synthetase	sp|Q9P2J5|SYLC_HUMAN	Leucine--tRNA ligase, cytoplasmic OS=Homo sapiens OX=9606 GN=LARS1 PE=1 SV=2
GWHABGR00000002.85	+	9	1	470535	XP_037295245.1	nucleoporin SEH1 [Manduca sexta]	GO:0005198;GO:0015031;GO:1904263;GO:0005764	structural molecule activity;protein transport;positive regulation of TORC1 signaling;lysosome	K14299	SEH1	http://www.genome.jp/dbget-bin/www_bget?ko:K14299	mTOR signaling pathway;Nucleocytoplasmic transport	ko04150,ko03013	KOG2445	Nuclear pore complex component (sc Seh1)	sp|Q6TGU2|SEH1_DANRE	Nucleoporin SEH1 OS=Danio rerio OX=7955 GN=seh1l PE=2 SV=2
evm.TU.chr23.160	-	15	1	4660501	PZC75550.1;CAB3241038.1	hypothetical protein B5X24_HaOG205977 [Helicoverpa armigera];unnamed protein product [Arctia plantaginis]	GO:0016787	hydrolase activity	K01076	ABHD17	http://www.genome.jp/dbget-bin/www_bget?ko:K01076	-	-	-	-	sp|Q5ZJ01|AB17B_CHICK	Alpha/beta hydrolase domain-containing protein 17B OS=Gallus gallus OX=9031 GN=ABHD17B PE=2 SV=1
evm.TU.chr49.121	-	4	1	3802190	XP_030026262.2;XP_026728515.1	myrosinase 1 [Manduca sexta];myrosinase 1-like [Trichoplusia ni]	GO:0005975;GO:0004553	carbohydrate metabolic process;hydrolase activity, hydrolyzing O-glycosyl compounds	K05350	bglB	http://www.genome.jp/dbget-bin/www_bget?ko:K05350	Starch and sucrose metabolism	ko00500	-	-	sp|Q95X01|MYRO1_BREBR	Myrosinase 1 OS=Brevicoryne brassicae OX=69196 PE=1 SV=1
evm.TU.chr25.213	+	3	1	9151799	XP_030035422.1	mitochondrial import inner membrane translocase subunit TIM44 [Manduca sexta]	GO:0051087;GO:0005743;GO:0030150	chaperone binding;mitochondrial inner membrane;protein import into mitochondrial matrix	K17804	TIM44	http://www.genome.jp/dbget-bin/www_bget?ko:K17804	-	-	KOG2580	Mitochondrial import inner membrane translocase, subunit TIM44	sp|O43615|TIM44_HUMAN	Mitochondrial import inner membrane translocase subunit TIM44 OS=Homo sapiens OX=9606 GN=TIMM44 PE=1 SV=2
evm.TU.chr48.4	+	3	1	170263	XP_030021717.1	folliculin isoform X2 [Manduca sexta]	GO:0005634;GO:0005929;GO:0005085;GO:0005819;GO:0005765;GO:0043547;GO:0005829;GO:0005815	nucleus;cilium;guanyl-nucleotide exchange factor activity;spindle;lysosomal membrane;positive regulation of GTPase activity;cytosol;microtubule organizing center	K09594	FLCN,BHD	http://www.genome.jp/dbget-bin/www_bget?ko:K09594	mTOR signaling pathway	ko04150	-	-	sp|Q8QZS3|FLCN_MOUSE	Folliculin OS=Mus musculus OX=10090 GN=Flcn PE=1 SV=1
GWHABGR00000029.101	+	7	1	5013426	XP_030032440.1	UDP-glucosyltransferase 2-like [Manduca sexta]	GO:0015020;GO:0016021	glucuronosyltransferase activity;integral component of membrane	K00699	UGT	http://www.genome.jp/dbget-bin/www_bget?ko:K00699	Ascorbate and aldarate metabolism;Pentose and glucuronate interconversions;Steroid hormone biosynthesis;Porphyrin and chlorophyll metabolism;Retinol metabolism;Drug metabolism - cytochrome P450;Drug metabolism - other enzymes;Metabolism of xenobiotics by cytochrome P450;Bile secretion	ko00053,ko00040,ko00140,ko00860,ko00830,ko00982,ko00983,ko00980,ko04976	-	-	sp|A0A291PQH4|UGT2_DACCO	UDP-glucosyltransferase 2 OS=Dactylopius coccus OX=765876 GN=UTG2 PE=1 SV=1
evm.TU.chr3.318	-	3	1	9966372	XP_030024776.1	serine/threonine-protein kinase fused isoform X1 [Manduca sexta]	-	-	-	-	-	-	-	KOG0597	Serine-threonine protein kinase FUSED	sp|P23647|FUSED_DROME	Serine/threonine-protein kinase fused OS=Drosophila melanogaster OX=7227 GN=fu PE=1 SV=2
evm.TU.chr5.97	+	4	1	3763511	XP_030025816.1;XP_037296009.1	ABC transporter G family member 20 isoform X2 [Manduca sexta];ABC transporter G family member 20 isoform X1 [Manduca sexta]	GO:0043190;GO:0005524;GO:0055085	ATP-binding cassette (ABC) transporter complex;ATP binding;transmembrane transport	-	-	-	-	-	KOG0059	Lipid exporter ABCA1 and related proteins, ABC superfamily	sp|Q55EH8|ABCGN_DICDI	ABC transporter G family member 23 OS=Dictyostelium discoideum OX=44689 GN=abcG23 PE=3 SV=2
evm.TU.chr40.282	+	5	1	11648436	XP_030038037.2	WD repeat-containing protein 36 [Manduca sexta]	GO:0032040;GO:0006364	small-subunit processome;rRNA processing	K14554	UTP21,WDR36	http://www.genome.jp/dbget-bin/www_bget?ko:K14554	Ribosome biogenesis in eukaryotes	ko03008	KOG1539	WD repeat protein	sp|Q8NI36|WDR36_HUMAN	WD repeat-containing protein 36 OS=Homo sapiens OX=9606 GN=WDR36 PE=1 SV=1
evm.TU.chr26.20	+	5	1	794604	XP_026486079.1	NADH dehydrogenase [ubiquinone] 1 beta subcomplex subunit 7 [Vanessa tameamea]	GO:0070469;GO:0008137;GO:0005758;GO:0005743	respirasome;NADH dehydrogenase (ubiquinone) activity;mitochondrial intermembrane space;mitochondrial inner membrane	K03963	NDUFB7	http://www.genome.jp/dbget-bin/www_bget?ko:K03963	Oxidative phosphorylation;Thermogenesis;Retrograde endocannabinoid signaling	ko00190,ko04714,ko04723	KOG3468	NADH:ubiquinone oxidoreductase, NDUFB7/B18 subunit	sp|Q02368|NDUB7_BOVIN	NADH dehydrogenase [ubiquinone] 1 beta subcomplex subunit 7 OS=Bos taurus OX=9913 GN=NDUFB7 PE=1 SV=2
evm.TU.chr43.221	+	2	1	8208172	XP_013183695.1;XP_026331142.1	PREDICTED: syntaxin-18 [Amyelois transitella];syntaxin-18 [Hyposmocoma kahamanoa]	GO:0015031;GO:0016192;GO:0005789;GO:0016021	protein transport;vesicle-mediated transport;endoplasmic reticulum membrane;integral component of membrane	K08492	STX18	http://www.genome.jp/dbget-bin/www_bget?ko:K08492	Phagosome;SNARE interactions in vesicular transport	ko04145,ko04130	-	-	sp|Q4VBI7|STX18_DANRE	Syntaxin-18 OS=Danio rerio OX=7955 GN=stx18 PE=2 SV=1
GWHABGR00000001.299	+	6	1	14641141	XP_037300057.1	LOW QUALITY PROTEIN: titin [Manduca sexta]	-	-	K12567	TTN	http://www.genome.jp/dbget-bin/www_bget?ko:K12567	-	-	-	-	-	-
evm.TU.chr37.238	-	17	1	7508725	XP_026333861.1	hsp70-binding protein 1 [Hyposmocoma kahamanoa]	-	-	K09562	HSPBP1,FES1	http://www.genome.jp/dbget-bin/www_bget?ko:K09562	Protein processing in endoplasmic reticulum	ko04141	KOG2160	Armadillo/beta-catenin-like repeat-containing protein	sp|Q99P31|HPBP1_MOUSE	Hsp70-binding protein 1 OS=Mus musculus OX=10090 GN=Hspbp1 PE=1 SV=1
evm.TU.chr7.612	+	5	1	12809904	XP_013183148.1	PREDICTED: DNA/RNA-binding protein KIN17 [Amyelois transitella]	-	-	K13102	KIN	http://www.genome.jp/dbget-bin/www_bget?ko:K13102	-	-	KOG2837	Protein containing a U1-type Zn-finger and implicated in RNA splicing or processing	sp|O60870|KIN17_HUMAN	DNA/RNA-binding protein KIN17 OS=Homo sapiens OX=9606 GN=KIN PE=1 SV=2
evm.TU.chr48.216	+	2	1	5570029	XP_037294723.1;XP_034831205.1;XP_026487262.1	LOW QUALITY PROTEIN: low-density lipoprotein receptor-related protein 2 [Manduca sexta];low-density lipoprotein receptor-related protein 2 [Maniola hyperantus];low-density lipoprotein receptor-related protein 2 [Vanessa tameamea]	GO:0005509;GO:0006897;GO:0016021	calcium ion binding;endocytosis;integral component of membrane	K06233	LRP2	http://www.genome.jp/dbget-bin/www_bget?ko:K06233	Hedgehog signaling pathway;Cholesterol metabolism;Thyroid hormone synthesis	ko04340,ko04979,ko04918	-	-	-	-
GWHABGR00000036.104	+	2	1	1035805	XP_013184925.1	PREDICTED: 40S ribosomal protein S29 [Amyelois transitella]	GO:0006412;GO:0005840;GO:0008270;GO:0005829;GO:0005791;GO:0003735	translation;ribosome;zinc ion binding;cytosol;rough endoplasmic reticulum;structural constituent of ribosome	K02980	RP-S29e,RPS29	http://www.genome.jp/dbget-bin/www_bget?ko:K02980	Ribosome	ko03010	KOG3506	40S ribosomal protein S29	sp|Q8WQI3|RS29_SPOFR	40S ribosomal protein S29 OS=Spodoptera frugiperda OX=7108 GN=RpS29 PE=3 SV=1
evm.TU.chr8.234	-	6	1	9662767	XP_028158734.1	tRNA (adenine(37)-N6)-methyltransferase [Ostrinia furnacalis]	-	-	K22900	TRMO,trmO	http://www.genome.jp/dbget-bin/www_bget?ko:K22900	-	-	-	-	sp|Q4V7E0|TRMO_RAT	tRNA (adenine(37)-N6)-methyltransferase OS=Rattus norvegicus OX=10116 GN=Trmo PE=2 SV=1
evm.TU.chr49.223	-	3	1	7937636	XP_030024124.2	glutamine synthetase 2 cytoplasmic isoform X1 [Manduca sexta]	GO:0004356;GO:0006542;GO:0005524	glutamate-ammonia ligase activity;glutamine biosynthetic process;ATP binding	K01915	glnA,GLUL	http://www.genome.jp/dbget-bin/www_bget?ko:K01915	Necroptosis;Alanine, aspartate and glutamate metabolism;Arginine biosynthesis;Glyoxylate and dicarboxylate metabolism;Nitrogen metabolism;GABAergic synapse;Glutamatergic synapse	ko04217,ko00250,ko00220,ko00630,ko00910,ko04727,ko04724	KOG0683	Glutamine synthetase	sp|P20478|GLNA2_DROME	Glutamine synthetase 2 cytoplasmic OS=Drosophila melanogaster OX=7227 GN=Gs2 PE=2 SV=3
evm.TU.chr16.140	-	195	1	5283704	XP_004926755.1;KPI98338.1	uncharacterized protein LOC101742057 [Bombyx mori];hypothetical protein RR46_09554 [Papilio xuthus]	GO:0016021	integral component of membrane	-	-	-	-	-	-	-	-	-
evm.TU.chr25.102	-	4	1	4606929	XP_026328018.1;XP_026730335.1;PCG77867.1	zinc finger CCCH domain-containing protein 14-like [Hyposmocoma kahamanoa];zinc finger CCCH domain-containing protein 14 isoform X3 [Trichoplusia ni];hypothetical protein B5V51_6058 [Heliothis virescens]	GO:0046872;GO:0043488;GO:1900364;GO:0008143;GO:0005634	metal ion binding;regulation of mRNA stability;negative regulation of mRNA polyadenylation;poly(A) binding;nucleus	K23038	ZC3H14	http://www.genome.jp/dbget-bin/www_bget?ko:K23038	-	-	KOG3702	Nuclear polyadenylated RNA binding protein	sp|Q3ZC82|ZC3HE_BOVIN	Zinc finger CCCH domain-containing protein 14 OS=Bos taurus OX=9913 GN=ZC3H14 PE=2 SV=2
evm.TU.chr8.36	-	4	1	1854115	XP_013195144.1;XP_028160538.1	PREDICTED: uncharacterized protein LOC106138521 [Amyelois transitella];uncharacterized protein LOC114352959 [Ostrinia furnacalis]	GO:0016021	integral component of membrane	-	-	-	-	-	-	-	-	-
evm.TU.chr15.348	-	6	1	10977878	XP_028027056.1;XP_026724943.1	GPI inositol-deacylase [Bombyx mandarina];uncharacterized protein LOC113491929 [Trichoplusia ni]	GO:0016021	integral component of membrane	K05294	PGAP1	http://www.genome.jp/dbget-bin/www_bget?ko:K05294	Glycosylphosphatidylinositol (GPI)-anchor biosynthesis	ko00563	KOG3724	Negative regulator of COPII vesicle formation	sp|Q9W495|PGAP1_DROME;sp|Q75T13|PGAP1_HUMAN	GPI inositol-deacylase OS=Drosophila melanogaster OX=7227 GN=PGAP1 PE=2 SV=3;GPI inositol-deacylase OS=Homo sapiens OX=9606 GN=PGAP1 PE=1 SV=1
evm.TU.chr2.59	+	12	1	2394475	PCG74579.1;XP_031763381.1;XP_030022841.1;XP_026745255.1	hypothetical protein B5V51_13101 [Heliothis virescens];coatomer subunit beta [Galleria mellonella];coatomer subunit beta [Manduca sexta];coatomer subunit beta-like isoform X1 [Trichoplusia ni]	GO:0000139;GO:0030126;GO:0005198;GO:0016192;GO:0006886	Golgi membrane;COPI vesicle coat;structural molecule activity;vesicle-mediated transport;intracellular protein transport	K17301	COPB1,SEC26	http://www.genome.jp/dbget-bin/www_bget?ko:K17301	-	-	KOG1058	Vesicle coat complex COPI, beta subunit	sp|P23514|COPB_RAT;sp|Q5ZIA5|COPB_CHICK;sp|Q29G21|COPB_DROPS	Coatomer subunit beta OS=Rattus norvegicus OX=10116 GN=Copb1 PE=1 SV=1;Coatomer subunit beta OS=Gallus gallus OX=9031 GN=COPB1 PE=2 SV=1;Coatomer subunit beta OS=Drosophila pseudoobscura pseudoobscura OX=46245 GN=betaCOP PE=3 SV=2
evm.TU.chr22.404	-	7	1	13022271	XP_026738134.1	golgin subfamily A member 2 [Trichoplusia ni]	GO:0005794	Golgi apparatus	K20358	GOLGA2	http://www.genome.jp/dbget-bin/www_bget?ko:K20358	-	-	KOG4725	Uncharacterized conserved protein	sp|Q08379|GOGA2_HUMAN	Golgin subfamily A member 2 OS=Homo sapiens OX=9606 GN=GOLGA2 PE=1 SV=3
evm.TU.chr19.39	+	14	1	1146480	XP_030025475.2	cullin-5 [Manduca sexta]	GO:0006511;GO:0031461;GO:0031625	ubiquitin-dependent protein catabolic process;cullin-RING ubiquitin ligase complex;ubiquitin protein ligase binding	K10612	CUL5	http://www.genome.jp/dbget-bin/www_bget?ko:K10612	Ubiquitin mediated proteolysis	ko04120	KOG2285	E3 ubiquitin ligase, Cullin 1 component	sp|Q93034|CUL5_HUMAN	Cullin-5 OS=Homo sapiens OX=9606 GN=CUL5 PE=1 SV=4
evm.TU.chr29.33	+	2	1	797258	KAF9410212.1;XP_028168444.1	hypothetical protein HW555_010649 [Spodoptera exigua];RNA exonuclease 4-like [Ostrinia furnacalis]	GO:0006364;GO:0003676;GO:0008408;GO:0016021	rRNA processing;nucleic acid binding;3'-5' exonuclease activity;integral component of membrane	K18327	REXO4,REX4	http://www.genome.jp/dbget-bin/www_bget?ko:K18327	-	-	KOG2249	3'-5' exonuclease	sp|Q6PAQ4|REXO4_MOUSE;sp|Q6CMT3|REXO4_KLULA	RNA exonuclease 4 OS=Mus musculus OX=10090 GN=Rexo4 PE=2 SV=2;RNA exonuclease 4 OS=Kluyveromyces lactis (strain ATCC 8585 / CBS 2359 / DSM 70799 / NBRC 1267 / NRRL Y-1140 / WM37) OX=284590 GN=REX4 PE=3 SV=1
evm.TU.chr35.333	+	6	1	10803346	KAF9808412.1;XP_004931359.1	hypothetical protein SFRURICE_008465 [Spodoptera frugiperda];guanine deaminase isoform X2 [Bombyx mori]	GO:0016021;GO:0006147;GO:0009190;GO:0035556;GO:0016829;GO:0008892;GO:0008270	integral component of membrane;guanine catabolic process;cyclic nucleotide biosynthetic process;intracellular signal transduction;lyase activity;guanine deaminase activity;zinc ion binding	K01487	guaD,GDA	http://www.genome.jp/dbget-bin/www_bget?ko:K01487	Purine metabolism	ko00230	KOG3968	Atrazine chlorohydrolase/guanine deaminase	sp|Q5RAV9|GUAD_PONAB;sp|Q9VMY9|GUAD_DROME	Guanine deaminase OS=Pongo abelii OX=9601 GN=GDA PE=2 SV=1;Guanine deaminase OS=Drosophila melanogaster OX=7227 GN=DhpD PE=1 SV=1
evm.TU.chr36.128	+	11	1	3595249	XP_030038881.1	mediator of RNA polymerase II transcription subunit 8 [Manduca sexta]	GO:0003712;GO:0016592;GO:0006357	transcription coregulator activity;mediator complex;regulation of transcription by RNA polymerase II	K15129	MED8	http://www.genome.jp/dbget-bin/www_bget?ko:K15129	-	-	-	-	sp|Q16RR7|MED8_AEDAE	Mediator of RNA polymerase II transcription subunit 8 OS=Aedes aegypti OX=7159 GN=MED8 PE=3 SV=1
evm.TU.chr3.710	-	3	1	21887349	KAF9422269.1	hypothetical protein HW555_002078 [Spodoptera exigua]	-	-	K09884	AQPN	http://www.genome.jp/dbget-bin/www_bget?ko:K09884	-	-	-	-	sp|A4L9J0|MIP_RABIT	Lens fiber major intrinsic protein OS=Oryctolagus cuniculus OX=9986 GN=MIP PE=2 SV=1
evm.TU.chr12.239	-	53	1	6424828	ADP21471.1	ribosomal protein L15 [Antheraea yamamai]	GO:0003735;GO:0006412;GO:0005840	structural constituent of ribosome;translation;ribosome	K02877	RP-L15e,RPL15	http://www.genome.jp/dbget-bin/www_bget?ko:K02877	Ribosome	ko03010	KOG1678	60s ribosomal protein L15	sp|P52818|RL15_ANOGA	60S ribosomal protein L15 OS=Anopheles gambiae OX=7165 GN=RpL15 PE=2 SV=3
evm.TU.chr22.398	+	16	1	12936139	XP_028176759.1	kinesin-associated protein 3 [Ostrinia furnacalis]	-	-	-	-	-	-	-	-	-	sp|Q92845|KIFA3_HUMAN	Kinesin-associated protein 3 OS=Homo sapiens OX=9606 GN=KIFAP3 PE=1 SV=2
evm.TU.chr27.118	-	28	1	3280814	XP_037298658.1	probable peroxisomal acyl-coenzyme A oxidase 1 [Manduca sexta]	GO:0071949;GO:0005777;GO:0003997;GO:0006635	FAD binding;peroxisome;acyl-CoA oxidase activity;fatty acid beta-oxidation	K00232	E1.3.3.6,ACOX1,ACOX3	http://www.genome.jp/dbget-bin/www_bget?ko:K00232	Peroxisome;cAMP signaling pathway;Propanoate metabolism;Biosynthesis of unsaturated fatty acids;Fatty acid degradation;alpha-Linolenic acid metabolism;beta-Alanine metabolism;PPAR signaling pathway	ko04146,ko04024,ko00640,ko01040,ko00071,ko00592,ko00410,ko03320	-	-	sp|Q7KML2|ACOX1_DROME	Probable peroxisomal acyl-coenzyme A oxidase 1 OS=Drosophila melanogaster OX=7227 GN=CG5009 PE=1 SV=1
evm.TU.chr31.129	-	2	1	4974027	RVE42967.1	hypothetical protein evm_012371 [Chilo suppressalis]	GO:0005634;GO:0005737;GO:1903259	nucleus;cytoplasm;exon-exon junction complex disassembly	K14294	WIBG,PYM	http://www.genome.jp/dbget-bin/www_bget?ko:K14294	Nucleocytoplasmic transport;mRNA surveillance pathway	ko03013,ko03015	-	-	sp|Q2F5J3|PYM_BOMMO	Partner of Y14 and mago OS=Bombyx mori OX=7091 GN=Pym PE=2 SV=1
evm.TU.chr23.305	-	5	1	9487560	XP_030032302.1	5-demethoxyubiquinone hydroxylase, mitochondrial [Manduca sexta]	GO:0006744;GO:0008682;GO:0016709;GO:0046872;GO:0031314	ubiquinone biosynthetic process;2-octoprenyl-3-methyl-6-methoxy-1,4-benzoquinone hydroxylase activity;oxidoreductase activity, acting on paired donors, with incorporation or reduction of molecular oxygen, NAD(P)H as one donor, and incorporation of one atom of oxygen;metal ion binding;extrinsic component of mitochondrial inner membrane	K06134	COQ7	http://www.genome.jp/dbget-bin/www_bget?ko:K06134	Ubiquinone and other terpenoid-quinone biosynthesis	ko00130	KOG4061	DMQ mono-oxygenase/Ubiquinone biosynthesis protein COQ7/CLK-1/CAT5	sp|P97478|COQ7_MOUSE	5-demethoxyubiquinone hydroxylase, mitochondrial OS=Mus musculus OX=10090 GN=Coq7 PE=1 SV=3
evm.TU.chr38.139	-	63	1	5558913	XP_030029357.1	putative uncharacterized protein DDB_G0283431 [Manduca sexta]	GO:0005634;GO:0010494	nucleus;cytoplasmic stress granule	-	-	-	-	-	-	-	-	-
GWHABGR00000043.137	+	5	1	1783476	XP_035445135.1	nuclear envelope phosphatase-regulatory subunit 1-like [Spodoptera frugiperda]	GO:0031965;GO:0016021;GO:0005737;GO:0006629;GO:0071595;GO:0035307	nuclear membrane;integral component of membrane;cytoplasm;lipid metabolic process;Nem1-Spo7 phosphatase complex;positive regulation of protein dephosphorylation	-	-	-	-	-	-	-	sp|Q8T0B1|NEPR1_DROME	Nuclear envelope phosphatase-regulatory subunit 1 homolog OS=Drosophila melanogaster OX=7227 GN=CG8009 PE=2 SV=1
evm.TU.chr17.470	+	7	1	13730703	XP_026726867.1	cell division cycle protein 23 homolog [Trichoplusia ni]	GO:0030071;GO:0007049;GO:0005680;GO:0051301	regulation of mitotic metaphase/anaphase transition;cell cycle;anaphase-promoting complex;cell division	K03355	APC8,CDC23	http://www.genome.jp/dbget-bin/www_bget?ko:K03355	Cell cycle;Oocyte meiosis;Ubiquitin mediated proteolysis;Progesterone-mediated oocyte maturation	ko04110,ko04114,ko04120,ko04914	KOG1155	Anaphase-promoting complex (APC), Cdc23 subunit	sp|Q9UJX2|CDC23_HUMAN	Cell division cycle protein 23 homolog OS=Homo sapiens OX=9606 GN=CDC23 PE=1 SV=3
evm.TU.chr2.691	+	8	1	24597166	XP_030036967.1	60S ribosomal protein L21-like [Manduca sexta]	GO:0005840;GO:0006412;GO:0003735	ribosome;translation;structural constituent of ribosome	K02889	RP-L21e,RPL21	http://www.genome.jp/dbget-bin/www_bget?ko:K02889	Ribosome	ko03010	-	-	sp|P46778|RL21_HUMAN	60S ribosomal protein L21 OS=Homo sapiens OX=9606 GN=RPL21 PE=1 SV=2
evm.TU.chr3.91	+	3	1	2185394	XP_030031210.1	mucin-5AC [Manduca sexta]	-	-	-	-	-	-	-	-	-	sp|Q3U492|KCP_MOUSE;sp|Q6ZWJ8|KCP_HUMAN	Kielin/chordin-like protein OS=Mus musculus OX=10090 GN=Kcp PE=1 SV=2;Kielin/chordin-like protein OS=Homo sapiens OX=9606 GN=KCP PE=2 SV=3
evm.TU.chr3.372	-	2	1	12168057	XP_026329354.1	serine/threonine-protein kinase PLK4 isoform X1 [Hyposmocoma kahamanoa]	GO:0007099;GO:0005814;GO:0005524;GO:0106311;GO:0106310;GO:0005737	centriole replication;centriole;ATP binding;protein serine/threonine kinase activity;protein serine kinase activity;cytoplasm	K08863	PLK4	http://www.genome.jp/dbget-bin/www_bget?ko:K08863	FoxO signaling pathway	ko04068	-	-	sp|Q16W24|PLK4_AEDAE	Serine/threonine-protein kinase PLK4 OS=Aedes aegypti OX=7159 GN=SAK PE=3 SV=1
evm.TU.chr10.374	+	4	1	12275603	XP_013196466.1	PREDICTED: protein PRRC1-like [Amyelois transitella]	GO:0005794	Golgi apparatus	-	-	-	-	-	-	-	sp|Q3T1I4|PRRC1_RAT;sp|Q96M27|PRRC1_HUMAN	Protein PRRC1 OS=Rattus norvegicus OX=10116 GN=Prrc1 PE=2 SV=1;Protein PRRC1 OS=Homo sapiens OX=9606 GN=PRRC1 PE=1 SV=1
evm.TU.chr28.252	-	5	1	9784699	XP_030029329.1	SET and MYND domain-containing protein 4 [Manduca sexta]	GO:0032259;GO:0008168	methylation;methyltransferase activity	K24634	SMYD4,ZMYND21	http://www.genome.jp/dbget-bin/www_bget?ko:K24634	-	-	-	-	sp|Q8BTK5|SMYD4_MOUSE	SET and MYND domain-containing protein 4 OS=Mus musculus OX=10090 GN=Smyd4 PE=2 SV=2
evm.TU.chr9.9	-	7	1	210858	XP_013196566.1	PREDICTED: guanine nucleotide-binding protein G(I)/G(S)/G(T) subunit beta-1 [Amyelois transitella]	-	-	K04536	GNB1	http://www.genome.jp/dbget-bin/www_bget?ko:K04536	Apelin signaling pathway;PI3K-Akt signaling pathway;Ras signaling pathway;Relaxin signaling pathway;Circadian entrainment;Chemokine signaling pathway;Cholinergic synapse;Dopaminergic synapse;GABAergic synapse;Glutamatergic synapse;Retrograde endocannabinoid signaling;Serotonergic synapse;Olfactory transduction;Phototransduction	ko04371,ko04151,ko04014,ko04926,ko04713,ko04062,ko04725,ko04728,ko04727,ko04724,ko04723,ko04726,ko04740,ko04744	KOG0286	G-protein beta subunit	sp|O45040|GBB1_HOMAM	Guanine nucleotide-binding protein G(I)/G(S)/G(T) subunit beta-1 OS=Homarus americanus OX=6706 GN=GBETA1 PE=2 SV=1
GWHABGR00000041.104	+	2	1	10043811	XP_026497360.1	40S ribosomal protein S27 [Vanessa tameamea]	GO:0046872;GO:0003735;GO:0005840;GO:0006412	metal ion binding;structural constituent of ribosome;ribosome;translation	K02978	RP-S27e,RPS27	http://www.genome.jp/dbget-bin/www_bget?ko:K02978	Ribosome	ko03010	KOG1779	40s ribosomal protein S27	sp|Q2KHT7|RS27_BOVIN	40S ribosomal protein S27 OS=Bos taurus OX=9913 GN=RPS27 PE=3 SV=3
evm.TU.chr33.263	-	4	1	10348310	XP_030023840.2	calpain-7 [Manduca sexta]	GO:0004198	calcium-dependent cysteine-type endopeptidase activity	K08576	CAPN7	http://www.genome.jp/dbget-bin/www_bget?ko:K08576	-	-	-	-	sp|Q9Y6W3|CAN7_HUMAN	Calpain-7 OS=Homo sapiens OX=9606 GN=CAPN7 PE=1 SV=1
evm.TU.chr15.297	+	24	1	8769895	XP_026487168.1;XP_026487167.1;XP_030035696.1	hydroxyacylglutathione hydrolase, mitochondrial isoform X2 [Vanessa tameamea];hydroxyacylglutathione hydrolase, mitochondrial isoform X1 [Vanessa tameamea];hydroxyacylglutathione hydrolase, mitochondrial isoform X1 [Manduca sexta]	-	-	K01069	gloB,gloC,HAGH	http://www.genome.jp/dbget-bin/www_bget?ko:K01069	Pyruvate metabolism	ko00620	KOG0813	Glyoxylase	sp|Q4R6C1|GLO2_MACFA;sp|Q6P963|GLO2_DANRE	Hydroxyacylglutathione hydrolase, mitochondrial OS=Macaca fascicularis OX=9541 GN=HAGH PE=2 SV=2;Hydroxyacylglutathione hydrolase, mitochondrial OS=Danio rerio OX=7955 GN=hagh PE=2 SV=2
GWHABGR00000002.159	+	3	1	14451674	XP_032519964.1	DET1- and DDB1-associated protein 1 [Danaus plexippus plexippus]	GO:0032434	regulation of proteasomal ubiquitin-dependent protein catabolic process	K11792	DDA1	http://www.genome.jp/dbget-bin/www_bget?ko:K11792	-	-	-	-	sp|Q9D9Z5|DDA1_MOUSE	DET1- and DDB1-associated protein 1 OS=Mus musculus OX=10090 GN=Dda1 PE=1 SV=1
evm.TU.chr28.171	+	92	1	5207039	XP_030040415.2	uncharacterized PE-PGRS family protein PE_PGRS54 [Manduca sexta]	-	-	-	-	-	-	-	-	-	-	-
GWHABGR00000001.198	-	7	1	29155204	XP_026500540.1;XP_026500537.1	transcriptional repressor CTCF-like isoform X3 [Vanessa tameamea];transcriptional repressor CTCF-like isoform X1 [Vanessa tameamea]	-	-	K23195	CTCF,CTCFL	http://www.genome.jp/dbget-bin/www_bget?ko:K23195	-	-	-	-	-	-
evm.TU.chr1.242	-	32	1	8683910	XP_028160463.1	L-lactate dehydrogenase isoform X1 [Ostrinia furnacalis]	GO:0005737;GO:0004459;GO:0005975;GO:0019752	cytoplasm;L-lactate dehydrogenase activity;carbohydrate metabolic process;carboxylic acid metabolic process	K00016	LDH,ldh	http://www.genome.jp/dbget-bin/www_bget?ko:K00016	HIF-1 signaling pathway;Cysteine and methionine metabolism;Glycolysis / Gluconeogenesis;Propanoate metabolism;Pyruvate metabolism;Glucagon signaling pathway	ko04066,ko00270,ko00010,ko00640,ko00620,ko04922	KOG1495	Lactate dehydrogenase	sp|Q95028|LDH_DROME	L-lactate dehydrogenase OS=Drosophila melanogaster OX=7227 GN=Ldh PE=2 SV=1
evm.TU.chr29.34	-	13	1	799909	XP_038220317.1;XP_028165328.1;XP_028165327.1;RVE47164.1	alpha-1,6-mannosyl-glycoprotein 2-beta-N-acetylglucosaminyltransferase-like [Zerene cesonia];alpha-1,6-mannosyl-glycoprotein 2-beta-N-acetylglucosaminyltransferase-like isoform X5 [Ostrinia furnacalis];alpha-1,6-mannosyl-glycoprotein 2-beta-N-acetylglucosaminyltransferase-like isoform X4 [Ostrinia furnacalis];hypothetical protein evm_008132 [Chilo suppressalis]	GO:0000139;GO:0016757;GO:0006486;GO:0008455;GO:0046872;GO:0016021;GO:0009312;GO:0005795	Golgi membrane;glycosyltransferase activity;protein glycosylation;alpha-1,6-mannosylglycoprotein 2-beta-N-acetylglucosaminyltransferase activity;metal ion binding;integral component of membrane;oligosaccharide biosynthetic process;Golgi stack	K00736	MGAT2	http://www.genome.jp/dbget-bin/www_bget?ko:K00736	N-Glycan biosynthesis;Various types of N-glycan biosynthesis	ko00510,ko00513	-	-	sp|Q09326|MGAT2_RAT	Alpha-1,6-mannosyl-glycoprotein 2-beta-N-acetylglucosaminyltransferase OS=Rattus norvegicus OX=10116 GN=Mgat2 PE=1 SV=1
evm.TU.chr7.220	-	2	1	4516743	-	-	-	-	-	-	-	-	-	-	-	-	-
evm.TU.chr17.127	-	5	1	3674172	RVE48801.1;XP_026756927.1	hypothetical protein evm_006575 [Chilo suppressalis];uncharacterized protein C18orf19 homolog A [Galleria mellonella]	GO:0016021;GO:0003824	integral component of membrane;catalytic activity	-	-	-	-	-	-	-	sp|Q1MTD4|CR19A_DANRE	Uncharacterized protein C18orf19 homolog A OS=Danio rerio OX=7955 GN=si:ch211-105d11.2 PE=2 SV=1
evm.TU.chr27.243	-	6	1	8151619	XP_030022417.2	leucine-rich repeat transmembrane neuronal protein 4 [Manduca sexta]	GO:0016021	integral component of membrane	-	-	-	-	-	-	-	sp|P23515|OMGP_HUMAN	Oligodendrocyte-myelin glycoprotein OS=Homo sapiens OX=9606 GN=OMG PE=1 SV=2
GWHABGR00000007.88	-	2	1	13817299	XP_026724998.1	phosphatidylinositol N-acetylglucosaminyltransferase subunit Q isoform X1 [Trichoplusia ni]	GO:0016021;GO:0006506;GO:0017176	integral component of membrane;GPI anchor biosynthetic process;phosphatidylinositol N-acetylglucosaminyltransferase activity	K03860	PIGQ,GPI1	http://www.genome.jp/dbget-bin/www_bget?ko:K03860	Glycosylphosphatidylinositol (GPI)-anchor biosynthesis	ko00563	KOG1183	N-acetylglucosaminyltransferase complex, subunit PIG-Q/GPI1, required for phosphatidylinositol biosynthesis	sp|Q9QYT7|PIGQ_MOUSE	Phosphatidylinositol N-acetylglucosaminyltransferase subunit Q OS=Mus musculus OX=10090 GN=Pigq PE=1 SV=3
evm.TU.chr49.103	-	5	1	3342808	XP_030026258.1;XP_021197058.1	myrosinase 1 [Manduca sexta];myrosinase 1-like [Helicoverpa armigera]	GO:0005975;GO:0004553	carbohydrate metabolic process;hydrolase activity, hydrolyzing O-glycosyl compounds	-	-	-	-	-	-	-	sp|Q95X01|MYRO1_BREBR	Myrosinase 1 OS=Brevicoryne brassicae OX=69196 PE=1 SV=1
evm.TU.chr4.167	-	6	1	6814817	XP_030022900.1	phospholipid phosphatase 6 isoform X1 [Manduca sexta]	GO:0016021	integral component of membrane	K22904	PLPP6	http://www.genome.jp/dbget-bin/www_bget?ko:K22904	-	-	KOG4268	Uncharacterized conserved protein containing PAP2 domain	sp|Q5TZ07|PLPP6_DANRE	Phospholipid phosphatase 6 OS=Danio rerio OX=7955 GN=plpp6 PE=2 SV=1
evm.TU.chr44.108	-	6	1	3040066	XP_030020275.1;CAB3230863.1;XP_014359564.1	pre-mRNA-splicing regulator female-lethal(2)D [Manduca sexta];unnamed protein product [Arctia plantaginis];PREDICTED: pre-mRNA-splicing regulator female-lethal(2)D-like, partial [Papilio machaon]	GO:0006397;GO:0008380;GO:0080009;GO:0000381;GO:0005634	mRNA processing;RNA splicing;mRNA methylation;regulation of alternative mRNA splicing, via spliceosome;nucleus	K22824	WTAP	http://www.genome.jp/dbget-bin/www_bget?ko:K22824	-	-	KOG2991	Splicing regulator	sp|Q9Y091|FL2D_DROME	Pre-mRNA-splicing regulator female-lethal(2)D OS=Drosophila melanogaster OX=7227 GN=fl(2)d PE=1 SV=2
evm.TU.chr2.141	-	12	1	4611929	XP_026746935.1;XP_035431569.1	zinc transporter 1 [Trichoplusia ni];zinc transporter 1-like [Spodoptera frugiperda]	GO:0006829;GO:0016021;GO:0008324	zinc ion transport;integral component of membrane;cation transmembrane transporter activity	K14688	SLC30A1,ZNT1	http://www.genome.jp/dbget-bin/www_bget?ko:K14688	Mineral absorption	ko04978	KOG1483	Zn2+ transporter ZNT1 and related Cd2+/Zn2+ transporters (cation diffusion facilitator superfamily)	sp|Q4R6K2|ZNT1_MACFA;sp|Q6XR72|ZNT10_HUMAN	Zinc transporter 1 OS=Macaca fascicularis OX=9541 GN=SLC30A1 PE=2 SV=1;Zinc transporter 10 OS=Homo sapiens OX=9606 GN=SLC30A10 PE=1 SV=2
evm.TU.chr21.88	-	3	1	3789369	XP_037303175.1	KIF-binding protein-like [Manduca sexta]	GO:0005737;GO:0005856	cytoplasm;cytoskeleton	K23845	KIFBP	http://www.genome.jp/dbget-bin/www_bget?ko:K23845	-	-	-	-	sp|Q9VMX1|KBP_DROME;sp|Q5ZIL9|KBP_CHICK	KIF-binding protein OS=Drosophila melanogaster OX=7227 GN=CG14043 PE=2 SV=1;KIF-binding protein OS=Gallus gallus OX=9031 GN=Kifbp PE=2 SV=1
evm.TU.chr5.48	+	6	1	1831268	RVE45996.1;XP_037295972.1	hypothetical protein evm_009338 [Chilo suppressalis];protein Star isoform X1 [Manduca sexta]	GO:0016021	integral component of membrane	-	-	-	-	-	-	-	sp|P42519|STAR_DROME	Protein Star OS=Drosophila melanogaster OX=7227 GN=S PE=2 SV=1
evm.TU.chr49.289	+	6	1	9878608	CRK97515.1;QHB21528.1	CLUMA_CG010904, isoform A [Clunio marinus];venom pacifastin Pr23a [Platymeris rhadamanthus]	GO:0005576;GO:0004867	extracellular region;serine-type endopeptidase inhibitor activity	-	-	-	-	-	-	-	-	-
evm.TU.chr16.139	-	6	1	5261073	AAB47739.1	transposase [Bombyx mori]	GO:0005634	nucleus	K14169	CTU2,NCS2	http://www.genome.jp/dbget-bin/www_bget?ko:K14169	Sulfur relay system	ko04122	-	-	-	-
evm.TU.chr47.177	-	3	1	5995800	XP_013170562.1;CAB3246253.1	PREDICTED: DNA repair protein RAD51 homolog A [Papilio xuthus];unnamed protein product [Arctia plantaginis]	GO:0000724;GO:0005524;GO:0003697;GO:1990426;GO:0008094;GO:0003690;GO:0000150;GO:0005634	double-strand break repair via homologous recombination;ATP binding;single-stranded DNA binding;mitotic recombination-dependent replication fork processing;ATP-dependent activity, acting on DNA;double-stranded DNA binding;DNA strand exchange activity;nucleus	K04482	RAD51	http://www.genome.jp/dbget-bin/www_bget?ko:K04482	Fanconi anemia pathway;Homologous recombination	ko03460,ko03440	KOG1433	DNA repair protein RAD51/RHP55	sp|P37383|RAD51_CHICK;sp|Q06609|RAD51_HUMAN	DNA repair protein RAD51 homolog 1 OS=Gallus gallus OX=9031 GN=RAD51A PE=2 SV=1;DNA repair protein RAD51 homolog 1 OS=Homo sapiens OX=9606 GN=RAD51 PE=1 SV=1
evm.TU.chr12.40	+	4	1	822233	CAB3235247.1;XP_004925261.1	unnamed protein product [Arctia plantaginis];protein Peter pan [Bombyx mori]	GO:0006364;GO:0019843	rRNA processing;rRNA binding	K14859	SSF1_2	http://www.genome.jp/dbget-bin/www_bget?ko:K14859	-	-	KOG2963	RNA-binding protein required for 60S ribosomal subunit biogenesis	sp|Q9VDE5|PPAN_DROME	Protein Peter pan OS=Drosophila melanogaster OX=7227 GN=ppan PE=1 SV=1
evm.TU.chr34.21	+	25	1	897176	XP_028030525.1	proteasome subunit alpha type-4 [Bombyx mandarina]	GO:0005737;GO:0004298;GO:0019773;GO:0005634;GO:0006511	cytoplasm;threonine-type endopeptidase activity;proteasome core complex, alpha-subunit complex;nucleus;ubiquitin-dependent protein catabolic process	K02728	PSMA4	http://www.genome.jp/dbget-bin/www_bget?ko:K02728	Proteasome	ko03050	KOG0178	20S proteasome, regulatory subunit alpha type PSMA4/PRE9	sp|Q3ZCK9|PSA4_BOVIN	Proteasome subunit alpha type-4 OS=Bos taurus OX=9913 GN=PSMA4 PE=1 SV=1
evm.TU.chr17.164	-	28	1	4238146	CAB3230787.1;XP_023946998.1	unnamed protein product [Arctia plantaginis];repressor of RNA polymerase III transcription MAF1 homolog [Bicyclus anynana]	GO:0016480;GO:0005634	negative regulation of transcription by RNA polymerase III;nucleus	-	-	-	-	-	KOG3104	Mod5 protein sorting/negative effector of RNA Pol III synthesis	sp|Q9H063|MAF1_HUMAN;sp|Q6PGU2|MAF1_DANRE	Repressor of RNA polymerase III transcription MAF1 homolog OS=Homo sapiens OX=9606 GN=MAF1 PE=1 SV=2;Repressor of RNA polymerase III transcription MAF1 homolog OS=Danio rerio OX=7955 GN=maf1 PE=2 SV=1
evm.TU.chr4.528	-	3	1	16726266	XP_028025189.1	serine/threonine-protein kinase GA29083-like [Bombyx mandarina]	GO:0035556;GO:0004672;GO:0005524	intracellular signal transduction;protein kinase activity;ATP binding	K08805	DCLK1_2	http://www.genome.jp/dbget-bin/www_bget?ko:K08805	-	-	-	-	sp|B5DK35|DCLK_DROPS;sp|B4NSS9|DCLK_DROSI	Serine/threonine-protein kinase GA29083 OS=Drosophila pseudoobscura pseudoobscura OX=46245 GN=GA29083 PE=3 SV=1;Serine/threonine-protein kinase GD17699 OS=Drosophila simulans OX=7240 GN=GD17699 PE=3 SV=1
evm.TU.chr28.33	+	25	1	891717	XP_030025720.1;NP_001182382.1	transcription factor Adf-1 [Manduca sexta];Bm8 interacting protein 2d-2 [Bombyx mori]	GO:0005634;GO:0003677	nucleus;DNA binding	-	-	-	-	-	-	-	-	-
evm.TU.chr30.4	+	17	1	229631	AEO51739.1;XP_021186788.1	relish [Helicoverpa armigera];nuclear factor NF-kappa-B p110 subunit [Helicoverpa armigera]	GO:0005634;GO:0003677;GO:0003700;GO:0005737	nucleus;DNA binding;DNA-binding transcription factor activity;cytoplasm	K02580	NFKB1	http://www.genome.jp/dbget-bin/www_bget?ko:K02580	Apoptosis;Cellular senescence;HIF-1 signaling pathway;MAPK signaling pathway;NF-kappa B signaling pathway;PI3K-Akt signaling pathway;Ras signaling pathway;Sphingolipid signaling pathway;TNF signaling pathway;cAMP signaling pathway;Longevity regulating pathway;Osteoclast differentiation;Adipocytokine signaling pathway;Prolactin signaling pathway;Relaxin signaling pathway;B cell receptor signaling …	ko04210,ko04218,ko04066,ko04010,ko04064,ko04151,ko04014,ko04071,ko04668,ko04024,ko04211,ko04380,ko04920,ko04917,ko04926,ko04662,ko04625,ko04062,ko04623,ko04657,ko04621,ko04613,ko04622,ko04660,ko04658,ko04659,ko04624,ko04620,ko04722	-	-	sp|Q94527|NFKB1_DROME	Nuclear factor NF-kappa-B p110 subunit OS=Drosophila melanogaster OX=7227 GN=Rel PE=1 SV=1
GWHABGR00000030.153	+	4	1	4962610	XP_028034336.1	leucine-rich repeat-containing protein 40-like isoform X1 [Bombyx mandarina]	-	-	-	-	-	-	-	KOG0472	Leucine-rich repeat protein	sp|Q5ZLN0|LRC40_CHICK	Leucine-rich repeat-containing protein 40 OS=Gallus gallus OX=9031 GN=LRRC40 PE=2 SV=1
evm.TU.chr12.54	+	3	1	1319947	CAB3226993.1	unnamed protein product [Arctia plantaginis]	GO:0003824	catalytic activity	-	-	-	-	-	-	-	-	-
evm.TU.chr27.328	-	5	1	11563339	XP_037298583.1	ankyrin repeat domain-containing protein 49 [Manduca sexta]	-	-	K21439	ANKRD49	http://www.genome.jp/dbget-bin/www_bget?ko:K21439	-	-	-	-	sp|Q5EA33|ANR49_BOVIN	Ankyrin repeat domain-containing protein 49 OS=Bos taurus OX=9913 GN=ANKRD49 PE=2 SV=1
evm.TU.chr48.201	+	2	1	5234245	XP_030033168.1	epimerase family protein SDR39U1 [Manduca sexta]	-	-	K07071	K07071	http://www.genome.jp/dbget-bin/www_bget?ko:K07071	-	-	-	-	sp|Q17QH8|D39U1_BOVIN	Epimerase family protein SDR39U1 OS=Bos taurus OX=9913 GN=SDR39U1 PE=2 SV=1
evm.TU.chr30.203	-	6	1	7573480	XP_030028761.2	angiotensin-converting enzyme [Manduca sexta]	GO:0004180;GO:0008241;GO:0046872;GO:0008237;GO:0016020	carboxypeptidase activity;peptidyl-dipeptidase activity;metal ion binding;metallopeptidase activity;membrane	K01283	ACE,CD143	http://www.genome.jp/dbget-bin/www_bget?ko:K01283	Renin secretion;Renin-angiotensin system	ko04924,ko04614	-	-	sp|Q10714|ACE_DROME	Angiotensin-converting enzyme OS=Drosophila melanogaster OX=7227 GN=Ance PE=1 SV=3
evm.TU.chr3.551	+	3	1	17308866	RVE44427.1	hypothetical protein evm_010904 [Chilo suppressalis]	-	-	-	-	-	-	-	-	-	-	-
evm.TU.chr7.204	+	3	1	3992178	XP_028162326.1	syndetin isoform X1 [Ostrinia furnacalis]	GO:1990745;GO:0032456;GO:0042147;GO:0005829	EARP complex;endocytic recycling;retrograde transport, endosome to Golgi;cytosol	K23288	VPS50	http://www.genome.jp/dbget-bin/www_bget?ko:K23288	-	-	KOG2939	Uncharacterized conserved protein	sp|F1LSG8|VPS50_RAT	Syndetin OS=Rattus norvegicus OX=10116 GN=Vps50 PE=1 SV=1
evm.TU.chr24.300	-	3	1	9636493	XP_014367661.1	PREDICTED: putative ATP synthase subunit f, mitochondrial [Papilio machaon]	GO:0045263;GO:0006811;GO:0005739;GO:0016021;GO:0006754	proton-transporting ATP synthase complex, coupling factor F(o);ion transport;mitochondrion;integral component of membrane;ATP biosynthetic process	K02130	ATPeF0F,ATP5J2	http://www.genome.jp/dbget-bin/www_bget?ko:K02130	Oxidative phosphorylation;Thermogenesis	ko00190,ko04714	-	-	sp|Q9W141|ATPK_DROME	Putative ATP synthase subunit f, mitochondrial OS=Drosophila melanogaster OX=7227 GN=ATPsynF PE=3 SV=1
evm.TU.chr35.36	+	6	1	846485	BAE16585.1	chitinase [Antheraea pernyi]	GO:0006032;GO:0005975;GO:0004568;GO:0008061	chitin catabolic process;carbohydrate metabolic process;chitinase activity;chitin binding	K01183	E3.2.1.14	http://www.genome.jp/dbget-bin/www_bget?ko:K01183	Amino sugar and nucleotide sugar metabolism	ko00520	KOG2806	Chitinase	sp|P07254|CHIA_SERMA	Chitinase A OS=Serratia marcescens OX=615 GN=chiA PE=1 SV=3
evm.TU.chr49.50	+	12	1	1594919	CAB3232361.1	unnamed protein product [Arctia plantaginis]	-	-	K03877	B3GALT5	http://www.genome.jp/dbget-bin/www_bget?ko:K03877	Glycosphingolipid biosynthesis - globo and isoglobo series;Glycosphingolipid biosynthesis - lacto and neolacto series	ko00603,ko00601	-	-	sp|Q07G43|SDE2_XENTR	Replication stress response regulator SDE2 OS=Xenopus tropicalis OX=8364 GN=sde2 PE=2 SV=1
evm.TU.chr49.112	-	10	1	3624763	XP_030026240.2	myrosinase 1 [Manduca sexta]	GO:0005975;GO:0004553	carbohydrate metabolic process;hydrolase activity, hydrolyzing O-glycosyl compounds	-	-	-	-	-	-	-	sp|Q95X01|MYRO1_BREBR	Myrosinase 1 OS=Brevicoryne brassicae OX=69196 PE=1 SV=1
evm.TU.chr28.81	+	11	1	2638120	XP_021195618.1;XP_021195617.1	aquaporin-12 isoform X2 [Helicoverpa armigera];aquaporin-12 isoform X1 [Helicoverpa armigera]	GO:0016021	integral component of membrane	K09884	AQPN	http://www.genome.jp/dbget-bin/www_bget?ko:K09884	-	-	-	-	sp|G5CTG8|AQP11_MILTA	Aquaporin-11 OS=Milnesium tardigradum OX=46460 GN=AQP11 PE=2 SV=2
evm.TU.chr36.76	+	22	1	2417729	XP_030032149.1	glycogen phosphorylase [Manduca sexta]	GO:0008184;GO:0102499;GO:0030170;GO:0102250;GO:0005977	glycogen phosphorylase activity;SHG alpha-glucan phosphorylase activity;pyridoxal phosphate binding;linear malto-oligosaccharide phosphorylase activity;glycogen metabolic process	K00688	PYG,glgP	http://www.genome.jp/dbget-bin/www_bget?ko:K00688	Necroptosis;Starch and sucrose metabolism;Glucagon signaling pathway;Insulin signaling pathway	ko04217,ko00500,ko04922,ko04910	-	-	sp|Q9XTL9|PYG_DROME	Glycogen phosphorylase OS=Drosophila melanogaster OX=7227 GN=GlyP PE=2 SV=2
evm.TU.chr28.158	-	4	1	4980131	XP_021195835.1	nucleolar pre-ribosomal-associated protein 1 [Helicoverpa armigera]	-	-	K14861	URB1	http://www.genome.jp/dbget-bin/www_bget?ko:K14861	-	-	-	-	sp|O60287|NPA1P_HUMAN;sp|Q571H0|NPA1P_MOUSE	Nucleolar pre-ribosomal-associated protein 1 OS=Homo sapiens OX=9606 GN=URB1 PE=1 SV=4;Nucleolar pre-ribosomal-associated protein 1 OS=Mus musculus OX=10090 GN=Urb1 PE=1 SV=2
evm.TU.chr41.31	-	4	1	967322	XP_021186360.1	pterin-4-alpha-carbinolamine dehydratase [Helicoverpa armigera]	-	-	K01724	PCBD,phhB	http://www.genome.jp/dbget-bin/www_bget?ko:K01724	Folate biosynthesis	ko00790	KOG4073	Pterin carbinolamine dehydratase PCBD/dimerization cofactor of HNF1	sp|P58249|PHS_DROVI	Pterin-4-alpha-carbinolamine dehydratase OS=Drosophila virilis OX=7244 GN=Pcd PE=3 SV=1
evm.TU.chr7.265	+	2	1	5985584	XP_037292370.1;XP_030039380.2	uncharacterized protein LOC115440882 [Manduca sexta];uncharacterized protein LOC115454808 [Manduca sexta]	-	-	-	-	-	-	-	-	-	-	-
evm.TU.chr31.366	-	18	1	12612875	XP_026735226.1	ATP-binding cassette sub-family B member 6, mitochondrial [Trichoplusia ni]	GO:0016021;GO:0005524;GO:0042626	integral component of membrane;ATP binding;ATPase-coupled transmembrane transporter activity	K05661	ABCB6	http://www.genome.jp/dbget-bin/www_bget?ko:K05661	ABC transporters	ko02010	KOG0056	Heavy metal exporter HMT1, ABC superfamily	sp|Q08D64|ABCB6_XENTR	ATP-binding cassette sub-family B member 6 OS=Xenopus tropicalis OX=8364 GN=abcb6 PE=2 SV=1
evm.TU.chr32.222	+	4	1	8143266	XP_028172273.1;RVE54405.1;XP_026754213.1	nitrilase and fragile histidine triad fusion protein NitFhit isoform X1 [Ostrinia furnacalis];hypothetical protein evm_000890 [Chilo suppressalis];nitrilase and fragile histidine triad fusion protein NitFhit isoform X3 [Galleria mellonella]	GO:0000166;GO:0047710;GO:0006807	nucleotide binding;bis(5'-adenosyl)-triphosphatase activity;nitrogen compound metabolic process	K11206	NIT1,ybeM	http://www.genome.jp/dbget-bin/www_bget?ko:K11206	-	-	KOG0807	Carbon-nitrogen hydrolase	sp|O76464|NFT1_DROME	Nitrilase and fragile histidine triad fusion protein NitFhit OS=Drosophila melanogaster OX=7227 GN=NitFhit PE=1 SV=1
evm.TU.chr17.377	-	9	1	11094633	XP_026757016.1	cytochrome b-c1 complex subunit Rieske, mitochondrial [Galleria mellonella]	GO:0070469;GO:0016021;GO:0046872;GO:0008121;GO:0051537;GO:0005743	respirasome;integral component of membrane;metal ion binding;ubiquinol-cytochrome-c reductase activity;2 iron, 2 sulfur cluster binding;mitochondrial inner membrane	K00411	UQCRFS1,RIP1,petA	http://www.genome.jp/dbget-bin/www_bget?ko:K00411	Oxidative phosphorylation;Cardiac muscle contraction;Thermogenesis	ko00190,ko04260,ko04714	KOG1671	Ubiquinol cytochrome c reductase, subunit RIP1	sp|Q9CR68|UCRI_MOUSE	Cytochrome b-c1 complex subunit Rieske, mitochondrial OS=Mus musculus OX=10090 GN=Uqcrfs1 PE=1 SV=1
evm.TU.chr14.386	+	60	1	14793112	XP_011566309.2;AIN39485.1	probable phospholipid hydroperoxide glutathione peroxidase [Plutella xylostella];POX-A [Spodoptera exigua]	GO:0006979;GO:0004602	response to oxidative stress;glutathione peroxidase activity	K00432;K05361	gpx,btuE,bsaA;GPX4	http://www.genome.jp/dbget-bin/www_bget?ko:K00432;http://www.genome.jp/dbget-bin/www_bget?ko:K05361	Arachidonic acid metabolism;Glutathione metabolism;Thyroid hormone synthesis;Ferroptosis	ko00590,ko00480,ko04918,ko04216	KOG1651	Glutathione peroxidase	sp|Q32QL6|GPX4_CALJA;sp|Q06652|GPX4_CITSI	Phospholipid hydroperoxide glutathione peroxidase OS=Callithrix jacchus OX=9483 GN=GPX4 PE=2 SV=2;Probable phospholipid hydroperoxide glutathione peroxidase OS=Citrus sinensis OX=2711 GN=CSA PE=1 SV=1
evm.TU.chr40.150	-	2	1	5620519	XP_022826219.1	28S ribosomal protein S24, mitochondrial [Spodoptera litura]	GO:0005739	mitochondrion	K17403	MRPS24	http://www.genome.jp/dbget-bin/www_bget?ko:K17403	-	-	-	-	sp|Q9VCC3|RT24_DROME	28S ribosomal protein S24, mitochondrial OS=Drosophila melanogaster OX=7227 GN=mRpS24 PE=3 SV=1
evm.TU.chr34.16	+	5	1	829835	RVE48295.1	hypothetical protein evm_007046 [Chilo suppressalis]	GO:0005525;GO:0003924	GTP binding;GTPase activity	K07930	RAB43	http://www.genome.jp/dbget-bin/www_bget?ko:K07930	-	-	-	-	sp|Q86YS6|RAB43_HUMAN	Ras-related protein Rab-43 OS=Homo sapiens OX=9606 GN=RAB43 PE=1 SV=1
evm.TU.chr47.238	+	3	1	8032759	PZC71024.1;XP_030034051.2	hypothetical protein B5X24_HaOG214428 [Helicoverpa armigera];dol-P-Man:Man(7)GlcNAc(2)-PP-Dol alpha-1,6-mannosyltransferase [Manduca sexta]	GO:0005789;GO:0005788;GO:0016021;GO:0006488;GO:0052917	endoplasmic reticulum membrane;endoplasmic reticulum lumen;integral component of membrane;dolichol-linked oligosaccharide biosynthetic process;dolichyl-P-Man:Man(7)GlcNAc(2)-PP-dolichol alpha-1,6-mannosyltransferase	K03847	ALG12	http://www.genome.jp/dbget-bin/www_bget?ko:K03847	N-Glycan biosynthesis;Various types of N-glycan biosynthesis	ko00510,ko00513	KOG2516	Protein involved in dolichol pathway for N-glycosylation (mannosyltransferase family)	sp|Q9VH78|ALG12_DROME	Probable Dol-P-Man:Man(7)GlcNAc(2)-PP-Dol alpha-1,6-mannosyltransferase OS=Drosophila melanogaster OX=7227 GN=Alg12 PE=2 SV=1
evm.TU.chr30.177	+	4	1	6788271	XP_021197254.1	palmitoyltransferase ZDHHC6-like isoform X1 [Helicoverpa armigera]	GO:0016021;GO:0019706	integral component of membrane;protein-cysteine S-palmitoyltransferase activity	K20031	ZDHHC6	http://www.genome.jp/dbget-bin/www_bget?ko:K20031	-	-	KOG1314	DHHC-type Zn-finger protein	sp|Q9CPV7|ZDHC6_MOUSE	Palmitoyltransferase ZDHHC6 OS=Mus musculus OX=10090 GN=Zdhhc6 PE=1 SV=1
evm.TU.chr39.70	+	56	1	2016322	XP_037293306.1;XP_023952577.1	chymotrypsin-1 isoform X1 [Manduca sexta];chymotrypsin-2-like [Bicyclus anynana]	GO:0004252	serine-type endopeptidase activity	K01312	PRSS1_2_3	http://www.genome.jp/dbget-bin/www_bget?ko:K01312	Neuroactive ligand-receptor interaction;Pancreatic secretion;Protein digestion and absorption	ko04080,ko04972,ko04974	-	-	sp|Q17025|CTR2_ANOGA;sp|Q7RTY5|PRS48_HUMAN	Chymotrypsin-2 OS=Anopheles gambiae OX=7165 GN=CHYM2 PE=2 SV=3;Serine protease 48 OS=Homo sapiens OX=9606 GN=PRSS48 PE=2 SV=2
evm.TU.chr44.54	-	6	1	1720622	PZC78861.1;XP_028041697.1	hypothetical protein B5X24_HaOG217055 [Helicoverpa armigera];protein brunelleschi [Bombyx mandarina]	GO:0005794	Golgi apparatus	K20306	TRAPPC9,TRS120	http://www.genome.jp/dbget-bin/www_bget?ko:K20306	-	-	KOG1953	Targeting complex (TRAPP) subunit	sp|Q9VIL0|BRUN_DROME	Protein brunelleschi OS=Drosophila melanogaster OX=7227 GN=brun PE=1 SV=2
evm.TU.chr10.378	+	17	1	12363549	XP_030031824.2	calphotin [Manduca sexta]	-	-	-	-	-	-	-	-	-	-	-
evm.TU.chr15.298	-	7	1	8769897	XP_004932544.1	HMG1/2-like protein [Bombyx mori]	GO:0006915	apoptotic process	K11680	NHP10	http://www.genome.jp/dbget-bin/www_bget?ko:K11680	-	-	KOG0813;KOG0381	Glyoxylase;HMG box-containing protein	sp|Q28333|GLO2_CALJA;sp|Q17QH7|TFPT_BOVIN;sp|Q4PBZ9|NHP6_USTMA;sp|P07746|HMGT_ONCMY;sp|Q75B82|NHP6_ASHGO	Hydroxyacylglutathione hydrolase, mitochondrial (Fragment) OS=Callithrix jacchus OX=9483 GN=HAGH PE=2 SV=2;TCF3 fusion partner homolog OS=Bos taurus OX=9913 GN=TFPT PE=2 SV=1;Non-histone chromosomal protein 6 OS=Ustilago maydis (strain 521 / FGSC 9021) OX=237631 GN=NHP6 PE=3 SV=2;High mobility group-T protein OS=Oncorhynchus mykiss OX=8022 PE=2 SV=2;Non-histone chromosomal protein 6 OS=Ashbya gos…
evm.TU.chr1.441	-	5	1	14760565	XP_026761092.2;XP_031767345.1	locomotion-related protein Hikaru genki-like isoform X1 [Galleria mellonella];locomotion-related protein Hikaru genki-like isoform X2 [Galleria mellonella]	-	-	-	-	-	-	-	KOG4297	C-type lectin	sp|Q09101|HIG_DROME	Locomotion-related protein Hikaru genki OS=Drosophila melanogaster OX=7227 GN=hig PE=1 SV=2
evm.TU.chr7.263	+	4	1	5942502	CRL04796.1	CLUMA_CG017852, isoform A [Clunio marinus]	-	-	-	-	-	-	-	-	-	-	-
evm.TU.chr16.81	+	11	1	3153510	XP_022824606.1	coatomer subunit epsilon [Spodoptera litura]	GO:0005198;GO:0015031;GO:0000139;GO:0006890;GO:0031410	structural molecule activity;protein transport;Golgi membrane;retrograde vesicle-mediated transport, Golgi to endoplasmic reticulum;cytoplasmic vesicle	K17268	COPE	http://www.genome.jp/dbget-bin/www_bget?ko:K17268	-	-	KOG3081	Vesicle coat complex COPI, epsilon subunit	sp|Q28104|COPE_BOVIN	Coatomer subunit epsilon OS=Bos taurus OX=9913 GN=COPE PE=1 SV=3
evm.TU.group18_1_2.2	+	6	1	10969	XP_026751224.1;RVE41476.1	peroxisome biogenesis factor 2 [Galleria mellonella];hypothetical protein evm_013863 [Chilo suppressalis]	GO:0046872;GO:0003676;GO:0003677;GO:0005634;GO:0005777	metal ion binding;nucleic acid binding;DNA binding;nucleus;peroxisome	K06664	PEX2,PXMP3	http://www.genome.jp/dbget-bin/www_bget?ko:K06664	Peroxisome	ko04146	-	-	sp|Q06438|PEX2_CRIGR	Peroxisome biogenesis factor 2 OS=Cricetulus griseus OX=10029 GN=PEX2 PE=1 SV=1
evm.TU.chr40.246	+	46	1	9967227	XP_026485497.1;XP_014367603.1	metacaspase-1-like [Vanessa tameamea];PREDICTED: uncharacterized protein LOC106718111 [Papilio machaon]	-	-	-	-	-	-	-	-	-	-	-
evm.TU.chr47.64	+	4	1	2225027	XP_035449411.1	zinc transporter ZIP1-like [Spodoptera frugiperda]	GO:0046873;GO:0016021	metal ion transmembrane transporter activity;integral component of membrane	K14709	SLC39A1_2_3,ZIP1_2_3	http://www.genome.jp/dbget-bin/www_bget?ko:K14709	-	-	-	-	sp|P59889|S39A1_DANRE	Zinc transporter ZIP1 OS=Danio rerio OX=7955 GN=slc39a1 PE=2 SV=1
evm.TU.chr19.36	-	17	1	1118110	XP_030035448.2	uncharacterized protein LOC115451302 [Manduca sexta]	GO:0006986;GO:0003700	response to unfolded protein;DNA-binding transcription factor activity	K21554	CREBRF,LRF	http://www.genome.jp/dbget-bin/www_bget?ko:K21554	-	-	-	-	sp|Q9VC61|CRERF_DROME	Protein CREBRF homolog OS=Drosophila melanogaster OX=7227 GN=REPTOR PE=1 SV=2
evm.TU.chr28.152	+	2	1	4809489	VVC95853.1	unnamed protein product [Leptidea sinapis]	GO:0005840;GO:0006412;GO:0003735	ribosome;translation;structural constituent of ribosome	K02976	RP-S26e,RPS26	http://www.genome.jp/dbget-bin/www_bget?ko:K02976	Ribosome	ko03010	-	-	sp|Q9GT45|RS26_ANOGA	40S ribosomal protein S26 OS=Anopheles gambiae OX=7165 GN=RpS26 PE=3 SV=2
evm.TU.chr42.176	-	2	1	5326584	RVE45552.1	hypothetical protein evm_009817 [Chilo suppressalis]	GO:0042721;GO:0008320;GO:0045039;GO:0016021	TIM22 mitochondrial import inner membrane insertion complex;protein transmembrane transporter activity;protein insertion into mitochondrial inner membrane;integral component of membrane	K17790	TIM22	http://www.genome.jp/dbget-bin/www_bget?ko:K17790	-	-	KOG3225	Mitochondrial import inner membrane translocase, subunit TIM22	sp|Q8IN78|TIM22_DROME	Mitochondrial import inner membrane translocase subunit Tim22 OS=Drosophila melanogaster OX=7227 GN=Tim22 PE=2 SV=1
evm.TU.chr25.53	-	15	1	2309857	XP_026752771.1;XP_004928345.1	probable 4-coumarate--CoA ligase 3 [Galleria mellonella];4-coumarate--CoA ligase 1 isoform X1 [Bombyx mori]	-	-	K01904	4CL	http://www.genome.jp/dbget-bin/www_bget?ko:K01904	Ubiquinone and other terpenoid-quinone biosynthesis	ko00130	-	-	sp|Q10S72|4CLL4_ORYSJ;sp|Q42524|4CL1_ARATH	4-coumarate--CoA ligase-like 4 OS=Oryza sativa subsp. japonica OX=39947 GN=4CLL4 PE=2 SV=1;4-coumarate--CoA ligase 1 OS=Arabidopsis thaliana OX=3702 GN=4CL1 PE=1 SV=1
evm.TU.chr2.257	-	4	1	9150636	XP_037302452.1	uncharacterized protein LOC115451155 [Manduca sexta]	-	-	-	-	-	-	-	-	-	-	-
GWHABGR00000045.49	-	3	1	8907417	XP_027839951.1	uncharacterized protein LOC114121708 [Aphis gossypii]	GO:0005096;GO:0043547;GO:0006313;GO:0008270;GO:0003677;GO:0004803	GTPase activator activity;positive regulation of GTPase activity;transposition, DNA-mediated;zinc ion binding;DNA binding;transposase activity	K23209	THAP9	http://www.genome.jp/dbget-bin/www_bget?ko:K23209	-	-	-	-	-	-
evm.TU.chr4.260	-	5	1	9215288	KAF9810341.1;XP_026726267.1;XP_028164446.1	hypothetical protein SFRURICE_003313, partial [Spodoptera frugiperda];twinkle protein, mitochondrial [Trichoplusia ni];twinkle protein, mitochondrial [Ostrinia furnacalis]	GO:0006260;GO:0005524;GO:0003678	DNA replication;ATP binding;DNA helicase activity	K17680	PEO1	http://www.genome.jp/dbget-bin/www_bget?ko:K17680	-	-	-	-	sp|Q5ZIW1|PEO1_CHICK;sp|Q8CIW5|PEO1_MOUSE	Twinkle protein, mitochondrial OS=Gallus gallus OX=9031 GN=TWNK PE=2 SV=1;Twinkle protein, mitochondrial OS=Mus musculus OX=10090 GN=Twnk PE=2 SV=1
evm.TU.chr28.161	+	14	1	5058867	XP_026754650.1	nucleoporin-like protein amo1 [Galleria mellonella]	GO:0046872	metal ion binding	K14321	NUPL2,NUP42,CG1	http://www.genome.jp/dbget-bin/www_bget?ko:K14321	Nucleocytoplasmic transport	ko03013	KOG0265	U5 snRNP-specific protein-like factor and related proteins	sp|Q8CIC2|NUP42_MOUSE;sp|Q6PE01|SNR40_MOUSE	Nucleoporin NUP42 OS=Mus musculus OX=10090 GN=Nup42 PE=2 SV=1;U5 small nuclear ribonucleoprotein 40 kDa protein OS=Mus musculus OX=10090 GN=Snrnp40 PE=1 SV=1
GWHABGR00000023.452	+	7	1	19499799	PCG77731.1	hypothetical protein B5V51_6420 [Heliothis virescens]	GO:0016021	integral component of membrane	-	-	-	-	-	-	-	-	-
evm.TU.chr14.34	-	4	1	1393057	XP_021192093.1;XP_030022733.1	cyclin-dependent kinase 8 isoform X2 [Helicoverpa armigera];cyclin-dependent kinase 8 [Manduca sexta]	-	-	K02208	CDK8_11	http://www.genome.jp/dbget-bin/www_bget?ko:K02208	-	-	KOG0666	Cyclin C-dependent kinase CDK8	sp|Q17IE8|CDK8_AEDAE	Cyclin-dependent kinase 8 OS=Aedes aegypti OX=7159 GN=Cdk8 PE=3 SV=2
GWHABGR00000044.112	+	6	1	4790081	XP_030026256.1	histone-arginine methyltransferase CARMER [Manduca sexta]	-	-	K05931	CARM1,PRMT4	http://www.genome.jp/dbget-bin/www_bget?ko:K05931	-	-	-	-	sp|Q7Q2B7|CARM1_ANOGA	Histone-arginine methyltransferase CARMER OS=Anopheles gambiae OX=7165 GN=CARM1 PE=1 SV=5
evm.TU.chr27.173	+	2	1	5690056	XP_028036961.1	transcription factor Ken isoform X1 [Bombyx mandarina]	-	-	-	-	-	-	-	-	-	sp|Q292R5|KEN_DROPS	Transcription factor Ken OS=Drosophila pseudoobscura pseudoobscura OX=46245 GN=ken PE=3 SV=2
evm.TU.chr18.77	+	2	1	2845495	KOB68507.1;NP_001127721.1	Neuropeptide receptor A23, partial [Operophtera brumata];neuropeptide receptor A23 [Bombyx mori]	GO:0004983;GO:0004930;GO:0016021	neuropeptide Y receptor activity;G protein-coupled receptor activity;integral component of membrane	K14071	LKR	http://www.genome.jp/dbget-bin/www_bget?ko:K14071	-	-	KOG4219	G protein-coupled receptor	sp|P30975|TLR2_DROME	Tachykinin-like peptides receptor 99D OS=Drosophila melanogaster OX=7227 GN=TkR99D PE=2 SV=2
GWHABGR00000004.189	+	23	1	14639193	-	-	-	-	-	-	-	-	-	-	-	-	-
evm.TU.chr23.415	-	2	1	13048696	GBP92748.1;XP_021188820.1	Ras GTPase-activating-like protein IQGAP2 [Eumeta japonica];metallophosphoesterase 1 [Helicoverpa armigera]	GO:0016021;GO:0016787;GO:0043087;GO:0006506;GO:0007165	integral component of membrane;hydrolase activity;regulation of GTPase activity;GPI anchor biosynthetic process;signal transduction	K16848;K23362	IQGAP1;MPPE1,PGAP5	http://www.genome.jp/dbget-bin/www_bget?ko:K16848;http://www.genome.jp/dbget-bin/www_bget?ko:K23362	Regulation of actin cytoskeleton;Adherens junction;Glycosylphosphatidylinositol (GPI)-anchor biosynthesis	ko04810,ko04520,ko00563	KOG2128;KOG3662	Ras GTPase-activating protein family - IQGAP;Cell division control protein/predicted DNA repair exonuclease	sp|P46940|IQGA1_HUMAN;sp|Q9VLR9|MPPE1_DROME	Ras GTPase-activating-like protein IQGAP1 OS=Homo sapiens OX=9606 GN=IQGAP1 PE=1 SV=1;Metallophosphoesterase 1 homolog OS=Drosophila melanogaster OX=7227 GN=PGAP5 PE=2 SV=4
evm.TU.chr28.5	-	2	1	72145	XP_013179703.1;XP_035444346.1	PREDICTED: calpain-A-like [Papilio xuthus];calpain-A-like [Spodoptera frugiperda]	GO:0004198	calcium-dependent cysteine-type endopeptidase activity	K08580	CAPN11	http://www.genome.jp/dbget-bin/www_bget?ko:K08580	-	-	-	-	-	-
evm.TU.chr31.87	+	19	1	3673644	XP_028025572.1	titin-like isoform X1 [Bombyx mandarina]	-	-	-	-	-	-	-	-	-	sp|Q2KI85|SMTL2_BOVIN	Smoothelin-like protein 2 OS=Bos taurus OX=9913 GN=SMTNL2 PE=2 SV=1
evm.TU.chr3.416	+	12	1	13207853	XP_037295389.1;KAF9802401.1	uncharacterized protein LOC115448162 [Manduca sexta];hypothetical protein SFRURICE_009083 [Spodoptera frugiperda]	GO:0016021	integral component of membrane	-	-	-	-	-	-	-	-	-
evm.TU.chr30.244	+	2	1	8899710	KPJ18899.1;XP_035438731.1	Putative sodium-dependent multivitamin transporter [Papilio machaon];putative sodium-dependent multivitamin transporter isoform X3 [Spodoptera frugiperda]	GO:0016021;GO:0022857	integral component of membrane;transmembrane transporter activity	K14388	SLC5A8_12,SMCT	http://www.genome.jp/dbget-bin/www_bget?ko:K14388	-	-	-	-	sp|P83740|SC5A6_DROME	Putative sodium-dependent multivitamin transporter OS=Drosophila melanogaster OX=7227 GN=CG32669 PE=2 SV=1
evm.TU.chr3.331	+	3	1	10421822	XP_021183552.1;AEH16629.1	protein Asterix [Helicoverpa armigera];hypothetical protein [Helicoverpa armigera]	GO:0016021	integral component of membrane	K24963	WDR83OS	http://www.genome.jp/dbget-bin/www_bget?ko:K24963	-	-	KOG3462	Predicted membrane protein	sp|Q9U516|ASTER_MANSE	Protein Asterix OS=Manduca sexta OX=7130 PE=3 SV=1
evm.TU.chr2.459	+	16	1	16086258	XP_028158038.1	CRAL-TRIO domain-containing protein C3H8.02 [Ostrinia furnacalis]	-	-	-	-	-	-	-	KOG1470	Phosphatidylinositol transfer protein PDR16 and related proteins	sp|Q10138|YAS2_SCHPO	CRAL-TRIO domain-containing protein C3H8.02 OS=Schizosaccharomyces pombe (strain 972 / ATCC 24843) OX=284812 GN=SPAC3H8.02 PE=1 SV=1
evm.TU.chr36.213	-	12	1	6441161	XP_004926552.1;PCG74881.1	retinoid-inducible serine carboxypeptidase isoform X1 [Bombyx mori];hypothetical protein B5V51_12620 [Heliothis virescens]	GO:0004185	serine-type carboxypeptidase activity	K09646	SCPEP1	http://www.genome.jp/dbget-bin/www_bget?ko:K09646	-	-	KOG1283	Serine carboxypeptidases	sp|Q920A5|RISC_MOUSE;sp|Q920A6|RISC_RAT	Retinoid-inducible serine carboxypeptidase OS=Mus musculus OX=10090 GN=Scpep1 PE=1 SV=2;Retinoid-inducible serine carboxypeptidase OS=Rattus norvegicus OX=10116 GN=Scpep1 PE=2 SV=1
evm.TU.chr18.281	-	3	1	8726434	XP_026739767.1	mediator of RNA polymerase II transcription subunit 15 isoform X4 [Trichoplusia ni]	-	-	K15307	GPS2	http://www.genome.jp/dbget-bin/www_bget?ko:K15307	-	-	-	-	-	-
evm.TU.chr28.260	+	11	1	9952153	KAF9788891.1	hypothetical protein SFRURICE_018467 [Spodoptera frugiperda]	GO:0016021	integral component of membrane	K22385	CAMLG	http://www.genome.jp/dbget-bin/www_bget?ko:K22385	-	-	-	-	-	-
GWHABGR00000041.100	+	11	1	9168037	XP_030031476.1	uncharacterized protein LOC115448243 [Manduca sexta]	-	-	-	-	-	-	-	-	-	-	-
evm.TU.chr15.115	+	7	1	3821692	XP_021193862.1	autophagy protein 12-like [Helicoverpa armigera]	GO:0000045;GO:0005737	autophagosome assembly;cytoplasm	K08336	ATG12	http://www.genome.jp/dbget-bin/www_bget?ko:K08336	Autophagy - animal;Autophagy - other;FoxO signaling pathway;NOD-like receptor signaling pathway;RIG-I-like receptor signaling pathway	ko04140,ko04136,ko04068,ko04621,ko04622	KOG3439	Protein conjugation factor involved in autophagy	sp|Q9VTU1|APG12_DROME	Autophagy protein 12-like OS=Drosophila melanogaster OX=7227 GN=Atg12 PE=3 SV=3
evm.TU.chr35.141	+	5	1	3969359	XP_021199384.1;XP_031770667.1;PCG70902.1	trafficking protein particle complex subunit 10 [Helicoverpa armigera];trafficking protein particle complex subunit 10-like [Galleria mellonella];hypothetical protein B5V51_2453 [Heliothis virescens]	GO:0005794	Golgi apparatus	K20307	TRAPPC10,TRS130	http://www.genome.jp/dbget-bin/www_bget?ko:K20307	-	-	-	-	sp|Q3TLI0|TPC10_MOUSE;sp|Q9VFB7|TPC10_DROME	Trafficking protein particle complex subunit 10 OS=Mus musculus OX=10090 GN=Trappc10 PE=1 SV=3;Trafficking protein particle complex subunit 10 OS=Drosophila melanogaster OX=7227 GN=SIDL PE=1 SV=1
evm.TU.chr10.392	-	2	1	12783630	-	-	-	-	-	-	-	-	-	-	-	-	-
evm.TU.chr48.68	-	6	1	2389313	XP_026499049.1	peptide methionine sulfoxide reductase [Vanessa tameamea]	GO:0008113	peptide-methionine (S)-S-oxide reductase activity	K07304	msrA	http://www.genome.jp/dbget-bin/www_bget?ko:K07304	-	-	KOG1635	Peptide methionine sulfoxide reductase	sp|P08761|MSRA_DROME	Peptide methionine sulfoxide reductase OS=Drosophila melanogaster OX=7227 GN=MsrA PE=1 SV=2
evm.TU.chr29.366	-	17	1	10352627	XP_037303289.1;XP_023945217.1	gelsolin [Manduca sexta];gelsolin-like [Bicyclus anynana]	-	-	K05768	GSN	http://www.genome.jp/dbget-bin/www_bget?ko:K05768	Regulation of actin cytoskeleton;Fc gamma R-mediated phagocytosis	ko04810,ko04666	-	-	sp|Q07171|GELS_DROME	Gelsolin OS=Drosophila melanogaster OX=7227 GN=Gel PE=1 SV=2
evm.TU.chr47.122	-	5	1	3733803	XP_028027110.1;BAH59606.2;XP_037293960.1	putative cysteine proteinase CG12163 [Bombyx mandarina];cysteine proteinase inhibitor precursor [Manduca sexta];LOW QUALITY PROTEIN: uncharacterized protein LOC115450500 [Manduca sexta]	GO:0004197;GO:0008234;GO:0004869	cysteine-type endopeptidase activity;cysteine-type peptidase activity;cysteine-type endopeptidase inhibitor activity	K01373	CTSF	http://www.genome.jp/dbget-bin/www_bget?ko:K01373	Apoptosis;Lysosome	ko04210,ko04142	-	-	sp|Q9VN93|CPR1_DROME	Putative cysteine proteinase CG12163 OS=Drosophila melanogaster OX=7227 GN=CG12163 PE=2 SV=2
evm.TU.chr4.60	+	9	1	3159651	XP_028157694.1;KAF9409557.1	periodic tryptophan protein 1 homolog isoform X1 [Ostrinia furnacalis];hypothetical protein HW555_011122 [Spodoptera exigua]	GO:0006364	rRNA processing	K14791	PWP1	http://www.genome.jp/dbget-bin/www_bget?ko:K14791	-	-	KOG0270	WD40 repeat-containing protein	sp|A1Z8D0|PWP1_DROME	Periodic tryptophan protein 1 homolog OS=Drosophila melanogaster OX=7227 GN=nclb PE=1 SV=1
evm.TU.chr37.360	+	87	1	11694834	AGG56524.1;PCG65670.1	cellular retinoic acid binding protein [Antheraea yamamai];hypothetical protein B5V51_8853 [Heliothis virescens]	GO:0008289	lipid binding	K08752	FABP3	http://www.genome.jp/dbget-bin/www_bget?ko:K08752	PPAR signaling pathway	ko03320	-	-	sp|P02689|MYP2_HUMAN;sp|P02691|MYP2_RABIT	Myelin P2 protein OS=Homo sapiens OX=9606 GN=PMP2 PE=1 SV=3;Myelin P2 protein OS=Oryctolagus cuniculus OX=9986 GN=PMP2 PE=1 SV=3
evm.TU.chr5.143	-	2	1	5333579	XP_030029888.2	DNA-directed RNA polymerase I subunit RPA2 [Manduca sexta]	-	-	K03002	RPA2,POLR1B	http://www.genome.jp/dbget-bin/www_bget?ko:K03002	RNA polymerase	ko03020	KOG0216	RNA polymerase I, second largest subunit	sp|P20028|RPA2_DROME	DNA-directed RNA polymerase I subunit RPA2 OS=Drosophila melanogaster OX=7227 GN=RpI135 PE=1 SV=2
evm.TU.chr12.356	-	2	1	11210129	XP_028026159.1	cleavage stimulation factor subunit 2 tau variant isoform X1 [Bombyx mandarina]	-	-	K14407	CSTF2,RNA15	http://www.genome.jp/dbget-bin/www_bget?ko:K14407	mRNA surveillance pathway	ko03015	KOG0108	mRNA cleavage and polyadenylation factor I complex, subunit RNA15	sp|Q8BIQ5|CSTF2_MOUSE	Cleavage stimulation factor subunit 2 OS=Mus musculus OX=10090 GN=Cstf2 PE=1 SV=2
evm.TU.chr3.281	+	5	1	8773399	XP_030024304.1;PCG73680.1	methylosome protein 50 isoform X2 [Manduca sexta];hypothetical protein B5V51_14546 [Heliothis virescens]	-	-	K13221	WDR77,MEP50	http://www.genome.jp/dbget-bin/www_bget?ko:K13221	-	-	-	-	sp|Q99J09|MEP50_MOUSE	Methylosome protein 50 OS=Mus musculus OX=10090 GN=Wdr77 PE=1 SV=1
GWHABGR00000014.161	+	7	1	9944313	RLW04068.1	hypothetical protein DV515_00006092 [Erythrura gouldiae]	-	-	-	-	-	-	-	-	-	sp|Q8N2G6|ZCH24_HUMAN	Zinc finger CCHC domain-containing protein 24 OS=Homo sapiens OX=9606 GN=ZCCHC24 PE=1 SV=1
evm.TU.chr7.106	-	12	1	1415883	XP_030037335.2	transcription initiation factor TFIID subunit 10-like [Manduca sexta]	GO:0006352;GO:0005634	DNA-templated transcription, initiation;nucleus	K03134	TAF10	http://www.genome.jp/dbget-bin/www_bget?ko:K03134	Basal transcription factors	ko03022	KOG3423	Transcription initiation factor TFIID, subunit TAF10 (also component of histone acetyltransferase SAGA)	sp|Q12962|TAF10_HUMAN	Transcription initiation factor TFIID subunit 10 OS=Homo sapiens OX=9606 GN=TAF10 PE=1 SV=1
evm.TU.chr5.294	-	28	1	11976976	XP_037295978.1	E3 ubiquitin-protein transferase MAEA isoform X1 [Manduca sexta]	-	-	K18624	MAEA,EMP	http://www.genome.jp/dbget-bin/www_bget?ko:K18624	-	-	KOG0396	Uncharacterized conserved protein	sp|Q7SXR3|MAEA_DANRE	E3 ubiquitin-protein transferase MAEA OS=Danio rerio OX=7955 GN=maea PE=2 SV=2
evm.TU.chr48.48	-	101	1	1871486	XP_030019910.1	protein disulfide-isomerase [Manduca sexta]	GO:0003756;GO:0005788	protein disulfide isomerase activity;endoplasmic reticulum lumen	K09580	PDIA1,P4HB	http://www.genome.jp/dbget-bin/www_bget?ko:K09580	Protein processing in endoplasmic reticulum	ko04141	KOG0190	Protein disulfide isomerase (prolyl 4-hydroxylase beta subunit)	sp|P54399|PDI_DROME	Protein disulfide-isomerase OS=Drosophila melanogaster OX=7227 GN=Pdi PE=2 SV=1
evm.TU.chr3.1	-	14	1	0	XP_038216011.1	transmembrane emp24 domain-containing protein 5 [Zerene cesonia]	GO:0016021;GO:0007275	integral component of membrane;multicellular organism development	K20351	TMED6	http://www.genome.jp/dbget-bin/www_bget?ko:K20351	-	-	-	-	sp|Q9CXE7|TMED5_MOUSE	Transmembrane emp24 domain-containing protein 5 OS=Mus musculus OX=10090 GN=Tmed5 PE=1 SV=1
evm.TU.chr31.339	-	3	1	11838029	XP_028168504.1;XP_037294425.1	histone RNA hairpin-binding protein [Ostrinia furnacalis];histone RNA hairpin-binding protein-like [Manduca sexta]	GO:0003729	mRNA binding	K18710	SLBP	http://www.genome.jp/dbget-bin/www_bget?ko:K18710	-	-	-	-	sp|Q9VAN6|SLBP_DROME	Histone RNA hairpin-binding protein OS=Drosophila melanogaster OX=7227 GN=Slbp PE=1 SV=1
evm.TU.chr17.466	+	3	1	13702595	XP_035445640.1;KAF9804200.1	vasorin-like isoform X1 [Spodoptera frugiperda];hypothetical protein SFRURICE_020628 [Spodoptera frugiperda]	-	-	-	-	-	-	-	-	-	-	-
GWHABGR00000009.63	-	6	1	5191543	XP_030036193.1	large neutral amino acids transporter small subunit 2 isoform X1 [Manduca sexta]	GO:0022857;GO:0016021	transmembrane transporter activity;integral component of membrane	K13780	SLC7A5,LAT1	http://www.genome.jp/dbget-bin/www_bget?ko:K13780	mTOR signaling pathway	ko04150	-	-	sp|Q9QXW9|LAT2_MOUSE	Large neutral amino acids transporter small subunit 2 OS=Mus musculus OX=10090 GN=Slc7a8 PE=1 SV=1
evm.TU.chr4.643	+	2	1	21178687	XP_028033520.1	mediator of RNA polymerase II transcription subunit 22 [Bombyx mandarina]	GO:0016592;GO:0003712;GO:0006357	mediator complex;transcription coregulator activity;regulation of transcription by RNA polymerase II	K15139	MED22	http://www.genome.jp/dbget-bin/www_bget?ko:K15139	-	-	KOG3304	Surfeit family protein 5	sp|Q178E6|MED22_AEDAE	Mediator of RNA polymerase II transcription subunit 22 OS=Aedes aegypti OX=7159 GN=MED22 PE=3 SV=1
evm.TU.chr27.354	+	7	1	12150011	XP_037302271.1	LOW QUALITY PROTEIN: exostosin-1 [Manduca sexta]	GO:0016757;GO:0016021;GO:0006486;GO:0005789	glycosyltransferase activity;integral component of membrane;protein glycosylation;endoplasmic reticulum membrane	K02366	EXT1	http://www.genome.jp/dbget-bin/www_bget?ko:K02366	Glycosaminoglycan biosynthesis - heparan sulfate / heparin	ko00534	KOG1021	Acetylglucosaminyltransferase EXT1/exostosin 1	sp|Q9V730|EXT1_DROME	Exostosin-1 OS=Drosophila melanogaster OX=7227 GN=ttv PE=1 SV=1
evm.TU.chr43.230	-	3	1	8351733	XP_030030988.2	zinc finger protein 354B [Manduca sexta]	GO:0008270;GO:0005634	zinc ion binding;nucleus	K09228	KRAB	http://www.genome.jp/dbget-bin/www_bget?ko:K09228	-	-	-	-	sp|Q9VH70|TOPI_DROME	Testis-specific zinc finger protein topi OS=Drosophila melanogaster OX=7227 GN=topi PE=1 SV=1
evm.TU.chr29.28	+	61	1	593517	XP_030036624.1	uncharacterized protein LOC115452286 [Manduca sexta]	-	-	-	-	-	-	-	-	-	-	-
evm.TU.chr2.537	-	2	1	18902227	XP_030033560.1	uncharacterized protein LOC115449807 [Manduca sexta]	GO:0016021	integral component of membrane	-	-	-	-	-	-	-	sp|Q9H2L4|TMM60_HUMAN	Transmembrane protein 60 OS=Homo sapiens OX=9606 GN=TMEM60 PE=1 SV=1
GWHABGR00000036.147	+	31	1	4975489	XP_030031604.2	electron transfer flavoprotein subunit beta [Manduca sexta]	GO:0009055;GO:0005759	electron transfer activity;mitochondrial matrix	K03521	fixA,etfB	http://www.genome.jp/dbget-bin/www_bget?ko:K03521	-	-	KOG3180	Electron transfer flavoprotein, beta subunit	sp|Q9DCW4|ETFB_MOUSE	Electron transfer flavoprotein subunit beta OS=Mus musculus OX=10090 GN=Etfb PE=1 SV=3
evm.TU.chr25.81	-	28	1	3667549	XP_030036902.1;XP_030036910.1	uncharacterized protein LOC115452495 isoform X2 [Manduca sexta];uncharacterized protein LOC115452495 isoform X3 [Manduca sexta]	-	-	-	-	-	-	-	-	-	-	-
evm.TU.chr40.173	-	4	1	6254784	XP_013188207.1	PREDICTED: T-complex protein 1 subunit alpha [Amyelois transitella]	GO:0016887;GO:0051082;GO:0006457;GO:0005524	ATP hydrolysis activity;unfolded protein binding;protein folding;ATP binding	K09493	CCT1,TCP1	http://www.genome.jp/dbget-bin/www_bget?ko:K09493	-	-	KOG0360	Chaperonin complex component, TCP-1 alpha subunit (CCT1)	sp|P12613|TCPA_DROME	T-complex protein 1 subunit alpha OS=Drosophila melanogaster OX=7227 GN=CCT1 PE=2 SV=2
evm.TU.chr21.196	-	3	1	6949874	XP_028166373.1	uncharacterized protein LOC114357103 [Ostrinia furnacalis]	-	-	K19675	IFT43	http://www.genome.jp/dbget-bin/www_bget?ko:K19675	-	-	-	-	-	-
evm.TU.chr33.190	+	7	1	6834324	XP_037302620.1	LOW QUALITY PROTEIN: conserved oligomeric Golgi complex subunit 8 [Manduca sexta]	GO:0016020;GO:0017119;GO:0015031	membrane;Golgi transport complex;protein transport	K20295	COG8	http://www.genome.jp/dbget-bin/www_bget?ko:K20295	-	-	-	-	sp|Q9VKH0|COG8_DROME	Conserved oligomeric Golgi complex subunit 8 OS=Drosophila melanogaster OX=7227 GN=Cog8 PE=2 SV=1
evm.TU.chr31.290	-	11	1	10699664	KAF9421158.1;XP_030027274.1;XP_035440415.1	hypothetical protein HW555_002870 [Spodoptera exigua];prostaglandin reductase 1 [Manduca sexta];LOW QUALITY PROTEIN: prostaglandin reductase 1-like [Spodoptera frugiperda]	GO:0036132;GO:0047522;GO:0032440;GO:0097257;GO:0005737	13-prostaglandin reductase activity;15-oxoprostaglandin 13-oxidase activity;2-alkenal reductase [NAD(P)+] activity;leukotriene B4 12-hydroxy dehydrogenase activity;cytoplasm	K13948	PTGR1,LTB4DH	http://www.genome.jp/dbget-bin/www_bget?ko:K13948	-	-	KOG1196	Predicted NAD-dependent oxidoreductase	sp|Q3SZJ4|PTGR1_BOVIN	Prostaglandin reductase 1 OS=Bos taurus OX=9913 GN=PTGR1 PE=2 SV=1
GWHABGR00000020.48	-	12	1	6826735	XP_030021858.1	tyrosine-protein kinase Drl [Manduca sexta]	GO:0004672;GO:0016021;GO:0005524	protein kinase activity;integral component of membrane;ATP binding	K05128	RYK	http://www.genome.jp/dbget-bin/www_bget?ko:K05128	Wnt signaling pathway;Axon guidance	ko04310,ko04360	KOG1024	Receptor-like protein tyrosine kinase RYK/derailed	sp|Q9V422|RYK2_DROME	Tyrosine-protein kinase Dnt OS=Drosophila melanogaster OX=7227 GN=dnt PE=2 SV=2
evm.TU.chr20.11	-	21	1	411652	RVE54051.1;XP_037296578.1;XP_030027855.1	hypothetical protein evm_001174 [Chilo suppressalis];importin subunit alpha-7 isoform X2 [Manduca sexta];importin subunit alpha-7 isoform X1 [Manduca sexta]	GO:0061608;GO:0016021;GO:0006606;GO:0005737	nuclear import signal receptor activity;integral component of membrane;protein import into nucleus;cytoplasm	K15042	KPNA5_6	http://www.genome.jp/dbget-bin/www_bget?ko:K15042	Nucleocytoplasmic transport	ko03013	KOG0166	Karyopherin (importin) alpha	sp|Q0V7M0|IMA7_BOVIN;sp|Q503E9|IMA6_DANRE	Importin subunit alpha-7 OS=Bos taurus OX=9913 GN=KPNA6 PE=2 SV=1;Importin subunit alpha-6 OS=Danio rerio OX=7955 GN=kpna5 PE=2 SV=2
evm.TU.chr7.155	+	2	1	2760251	XP_030034289.2	BRCA1-associated RING domain protein 1 [Manduca sexta]	-	-	K10683	BARD1	http://www.genome.jp/dbget-bin/www_bget?ko:K10683	Homologous recombination	ko03440	-	-	sp|Q99728|BARD1_HUMAN	BRCA1-associated RING domain protein 1 OS=Homo sapiens OX=9606 GN=BARD1 PE=1 SV=2
evm.TU.chr34.255	+	3	1	8817825	XP_028032326.1	NADH dehydrogenase [ubiquinone] 1 alpha subcomplex subunit 11 [Bombyx mandarina]	GO:0016021;GO:0032981;GO:0005743	integral component of membrane;mitochondrial respiratory chain complex I assembly;mitochondrial inner membrane	K03956	NDUFA11	http://www.genome.jp/dbget-bin/www_bget?ko:K03956	Oxidative phosphorylation;Thermogenesis;Retrograde endocannabinoid signaling	ko00190,ko04714,ko04723	-	-	sp|Q0MQB9|NDUAB_GORGO	NADH dehydrogenase [ubiquinone] 1 alpha subcomplex subunit 11 OS=Gorilla gorilla gorilla OX=9595 GN=NDUFA11 PE=2 SV=3
evm.TU.chr9.373	+	38	1	15665352	XP_028025704.1	trypsin delta-like [Bombyx mandarina]	GO:0004252	serine-type endopeptidase activity	K01312	PRSS1_2_3	http://www.genome.jp/dbget-bin/www_bget?ko:K01312	Neuroactive ligand-receptor interaction;Pancreatic secretion;Protein digestion and absorption	ko04080,ko04972,ko04974	-	-	sp|P35047|TRYC_MANSE	Trypsin, alkaline C OS=Manduca sexta OX=7130 PE=2 SV=1
evm.TU.chr21.251	+	51	1	8841601	XP_026733159.1;XP_026733153.1;KAF9410938.1;XP_026733152.1	sodium/hydrogen exchanger 9B2-like isoform X6 [Trichoplusia ni];sodium/hydrogen exchanger 9B2-like isoform X4 [Trichoplusia ni];hypothetical protein HW555_010136 [Spodoptera exigua];sodium/hydrogen exchanger 9B2-like isoform X3 [Trichoplusia ni]	GO:0015299;GO:0016021;GO:0016192	solute:proton antiporter activity;integral component of membrane;vesicle-mediated transport	K23994	SLC9B1_2	http://www.genome.jp/dbget-bin/www_bget?ko:K23994	-	-	KOG3826	Na+/H+ antiporter	sp|Q86UD5|SL9B2_HUMAN	Sodium/hydrogen exchanger 9B2 OS=Homo sapiens OX=9606 GN=SLC9B2 PE=1 SV=2
evm.TU.chr33.43	+	39	1	1008585	KOB73968.1;AFO83993.1	Coiled-coil-helix-coiled-coil-helix domain-containing protein 2, mitochondrial-like protein [Operophtera brumata];mitochondrial coiled-coil-helix-coiled-coil-helix domain-containing protein 2 [Antheraea yamamai]	-	-	K22758	CHCHD2	http://www.genome.jp/dbget-bin/www_bget?ko:K22758	-	-	KOG4090	Uncharacterized conserved protein	sp|Q9Y6H1|CHCH2_HUMAN;sp|Q8WYQ3|CHC10_HUMAN	Coiled-coil-helix-coiled-coil-helix domain-containing protein 2 OS=Homo sapiens OX=9606 GN=CHCHD2 PE=1 SV=1;Coiled-coil-helix-coiled-coil-helix domain-containing protein 10, mitochondrial OS=Homo sapiens OX=9606 GN=CHCHD10 PE=1 SV=1
evm.TU.chr6.241	-	5	1	9491774	XP_013192727.1;XP_032522764.1	PREDICTED: RNA-binding protein 28 [Amyelois transitella];RNA-binding protein 28-like [Danaus plexippus plexippus]	GO:0003723	RNA binding	K14573	NOP4,RBM28	http://www.genome.jp/dbget-bin/www_bget?ko:K14573	Ribosome biogenesis in eukaryotes	ko03008	KOG0123;KOG0127	Polyadenylate-binding protein (RRM superfamily);Nucleolar protein fibrillarin NOP77 (RRM superfamily)	sp|Q8CGC6|RBM28_MOUSE	RNA-binding protein 28 OS=Mus musculus OX=10090 GN=Rbm28 PE=1 SV=4
evm.TU.chr3.212	-	4	1	6486714	KOB75920.1;XP_013141171.1	Glucosyl/glucuronosyl transferase [Operophtera brumata];PREDICTED: UDP-glucuronosyltransferase 2B30-like [Papilio polytes]	GO:0008194	UDP-glycosyltransferase activity	K00699	UGT	http://www.genome.jp/dbget-bin/www_bget?ko:K00699	Ascorbate and aldarate metabolism;Pentose and glucuronate interconversions;Steroid hormone biosynthesis;Porphyrin and chlorophyll metabolism;Retinol metabolism;Drug metabolism - cytochrome P450;Drug metabolism - other enzymes;Metabolism of xenobiotics by cytochrome P450;Bile secretion	ko00053,ko00040,ko00140,ko00860,ko00830,ko00982,ko00983,ko00980,ko04976	-	-	sp|A0A291PQG3|UGT4_DACCO;sp|A0A291PQF1|UGT5_DACCO	UDP-glycosyltransferase UGT4 OS=Dactylopius coccus OX=765876 GN=UGT4 PE=1 SV=1;UDP-glycosyltransferase UGT5 OS=Dactylopius coccus OX=765876 GN=UGT5 PE=1 SV=1
evm.TU.chr21.152	+	4	1	5770378	XP_013187255.1;XP_026314772.1;XP_026733216.1	PREDICTED: DDB1- and CUL4-associated factor 8 [Amyelois transitella];DDB1- and CUL4-associated factor 8 [Hyposmocoma kahamanoa];DDB1- and CUL4-associated factor 8 [Trichoplusia ni]	-	-	K11804	DCAF8	http://www.genome.jp/dbget-bin/www_bget?ko:K11804	-	-	KOG1334	WD40 repeat protein	sp|Q28I90|DCAF8_XENTR	DDB1- and CUL4-associated factor 8 OS=Xenopus tropicalis OX=8364 GN=dcaf8 PE=2 SV=1
GWHABGR00000036.31	-	5	1	3594507	XP_028170395.1;CAD7469284.1;KAF8773699.1	F-box only protein 11 isoform X1 [Ostrinia furnacalis];unnamed protein product [Plutella xylostella];F-box only protein 11 like protein [Argiope bruennichi]	GO:0016567;GO:0008270;GO:0000151	protein ubiquitination;zinc ion binding;ubiquitin ligase complex	K10297	FBXO11	http://www.genome.jp/dbget-bin/www_bget?ko:K10297	-	-	KOG1777	Putative Zn-finger protein	sp|Q7TSL3|FBX11_RAT	F-box only protein 11 OS=Rattus norvegicus OX=10116 GN=Fbxo11 PE=2 SV=1
evm.TU.chr12.105	-	6	1	2974039	XP_030023085.1	WD40 repeat-containing protein SMU1 [Manduca sexta]	-	-	K13111	SMU1	http://www.genome.jp/dbget-bin/www_bget?ko:K13111	-	-	-	-	sp|Q2TBS9|SMU1_BOVIN	WD40 repeat-containing protein SMU1 OS=Bos taurus OX=9913 GN=SMU1 PE=2 SV=1
evm.TU.chr4.466	+	3	1	14693309	KOB71570.1;XP_021198373.1	putative zinc finger protein [Operophtera brumata];zinc finger protein 497-like [Helicoverpa armigera]	GO:0008270;GO:0005634	zinc ion binding;nucleus	-	-	-	-	-	-	-	-	-
evm.TU.chr25.156	-	3	1	7248493	XP_031766979.1;XP_004928298.1;XP_004928297.1	histone acetyltransferase Tip60 isoform X5 [Galleria mellonella];histone acetyltransferase Tip60 isoform X2 [Bombyx mori];histone acetyltransferase Tip60 isoform X1 [Bombyx mori]	-	-	K11304	TIP60,KAT5,ESA1	http://www.genome.jp/dbget-bin/www_bget?ko:K11304	-	-	KOG2747	Histone acetyltransferase (MYST family)	sp|Q960X4|TIP60_DROME	Histone acetyltransferase Tip60 OS=Drosophila melanogaster OX=7227 GN=Tip60 PE=1 SV=1
evm.TU.chr30.241	-	7	1	8818044	XP_030041295.1;XP_026322036.1	LOW QUALITY PROTEIN: cell division cycle and apoptosis regulator protein 1 [Manduca sexta];cell division cycle and apoptosis regulator protein 1-like isoform X4 [Hyposmocoma kahamanoa]	GO:0005737;GO:0006355	cytoplasm;regulation of transcription, DNA-templated	-	-	-	-	-	KOG4246	Predicted DNA-binding protein, contains SAP domain	sp|Q8CH18|CCAR1_MOUSE;sp|Q8IX12|CCAR1_HUMAN	Cell division cycle and apoptosis regulator protein 1 OS=Mus musculus OX=10090 GN=Ccar1 PE=1 SV=1;Cell division cycle and apoptosis regulator protein 1 OS=Homo sapiens OX=9606 GN=CCAR1 PE=1 SV=2
evm.TU.chr38.34	+	2	1	1468972	AGC00413.1	SNF [Antheraea pernyi]	GO:0003723	RNA binding	K11094	SNRPB2	http://www.genome.jp/dbget-bin/www_bget?ko:K11094	Spliceosome	ko03040	KOG4206	Spliceosomal protein snRNP-U1A/U2B	sp|P43332|SNRPA_DROME	U1 small nuclear ribonucleoprotein A OS=Drosophila melanogaster OX=7227 GN=snf PE=1 SV=1
evm.TU.chr45.360	-	6	1	10878649	XP_021199550.1	probable phenylalanine--tRNA ligase, mitochondrial [Helicoverpa armigera]	GO:0006432;GO:0000049;GO:0005524;GO:0004826;GO:0005759	phenylalanyl-tRNA aminoacylation;tRNA binding;ATP binding;phenylalanine-tRNA ligase activity;mitochondrial matrix	K01889	FARSA,pheS	http://www.genome.jp/dbget-bin/www_bget?ko:K01889	Aminoacyl-tRNA biosynthesis	ko00970	KOG2783	Phenylalanyl-tRNA synthetase	sp|O16129|SYFM_DROME	Probable phenylalanine--tRNA ligase, mitochondrial OS=Drosophila melanogaster OX=7227 GN=PheRS-m PE=2 SV=3
evm.TU.chr26.118	+	4	1	4274435	PCG74738.1;XP_028161615.1	hypothetical protein B5V51_12815, partial [Heliothis virescens];39S ribosomal protein L55, mitochondrial [Ostrinia furnacalis]	GO:0005762;GO:0003735	mitochondrial large ribosomal subunit;structural constituent of ribosome	K17436	MRPL55	http://www.genome.jp/dbget-bin/www_bget?ko:K17436	-	-	-	-	sp|Q9VE04|RM55_DROME	39S ribosomal protein L55, mitochondrial OS=Drosophila melanogaster OX=7227 GN=mRpL55 PE=1 SV=1
evm.TU.chr44.23	-	3	1	426617	XP_030020269.1	integrin beta-nu [Manduca sexta]	GO:0007155;GO:0016021;GO:0007229	cell adhesion;integral component of membrane;integrin-mediated signaling pathway	K05719	ITGB1,CD29	http://www.genome.jp/dbget-bin/www_bget?ko:K05719	Regulation of actin cytoskeleton;Focal adhesion;Tight junction;Phagosome;PI3K-Akt signaling pathway;Rap1 signaling pathway;Cell adhesion molecules;ECM-receptor interaction;Axon guidance;Leukocyte transendothelial migration;Platelet activation	ko04810,ko04510,ko04530,ko04145,ko04151,ko04015,ko04514,ko04512,ko04360,ko04670,ko04611	KOG1226	Integrin beta subunit (N-terminal portion of extracellular region)	sp|Q27591|ITBN_DROME	Integrin beta-nu OS=Drosophila melanogaster OX=7227 GN=Itgbn PE=1 SV=2
evm.TU.chr6.207	-	6	1	7754691	XP_028169505.1	RNA polymerase II-associated factor 1 homolog isoform X2 [Ostrinia furnacalis]	GO:0016570;GO:0016593;GO:0006368	histone modification;Cdc73/Paf1 complex;transcription elongation from RNA polymerase II promoter	K15174	PAF1	http://www.genome.jp/dbget-bin/www_bget?ko:K15174	-	-	KOG2478	Putative RNA polymerase II regulator	sp|Q8N7H5|PAF1_HUMAN	RNA polymerase II-associated factor 1 homolog OS=Homo sapiens OX=9606 GN=PAF1 PE=1 SV=2
evm.TU.chr23.86	+	8	1	2624629	XP_026738616.1	LOW QUALITY PROTEIN: protein N-terminal glutamine amidohydrolase-like [Trichoplusia ni]	GO:0070773;GO:0008418	protein-N-terminal glutamine amidohydrolase activity;protein-N-terminal asparagine amidohydrolase activity	K21286	NTAQ1	http://www.genome.jp/dbget-bin/www_bget?ko:K21286	-	-	-	-	sp|Q7Q968|NTAQ1_ANOGA;sp|B3MCF3|NTAQ1_DROAN	Protein N-terminal glutamine amidohydrolase OS=Anopheles gambiae OX=7165 GN=tun PE=3 SV=3;Protein N-terminal glutamine amidohydrolase OS=Drosophila ananassae OX=7217 GN=tun PE=3 SV=1
evm.TU.chr37.175	-	21	1	5597960	AAD09281.1;CAB3222270.1	immune-related Hdd13 [Hyphantria cunea];unnamed protein product [Arctia plantaginis]	GO:0004518;GO:0061507	nuclease activity;2',3'-cyclic GMP-AMP binding	-	-	-	-	-	-	-	sp|H9JU86|POXIN_BOMMO	Poxin OS=Bombyx mori OX=7091 PE=1 SV=1
evm.TU.chr4.657	-	4	1	21381639	XP_030036354.1	mediator of RNA polymerase II transcription subunit 18 [Manduca sexta]	GO:0006357;GO:0003712;GO:0016592	regulation of transcription by RNA polymerase II;transcription coregulator activity;mediator complex	K15135	MED18	http://www.genome.jp/dbget-bin/www_bget?ko:K15135	-	-	-	-	sp|Q17IN5|MED18_AEDAE	Mediator of RNA polymerase II transcription subunit 18 OS=Aedes aegypti OX=7159 GN=MED18 PE=3 SV=1
GWHABGR00000012.12	-	2	1	3957278	XP_026326537.1	coiled-coil domain-containing protein 22 homolog [Hyposmocoma kahamanoa]	-	-	K23343	CCDC22	http://www.genome.jp/dbget-bin/www_bget?ko:K23343	-	-	-	-	sp|Q16VW9|CCD22_AEDAE	Coiled-coil domain-containing protein 22 homolog OS=Aedes aegypti OX=7159 GN=AAEL009388 PE=3 SV=1
evm.TU.chr8.80	+	3	1	3285061	XP_013165315.1	PREDICTED: calcium-independent phospholipase A2-gamma-like [Papilio xuthus]	-	-	K16815	PNPLA8	http://www.genome.jp/dbget-bin/www_bget?ko:K16815	-	-	KOG4231	Intracellular membrane-bound Ca2+-independent phospholipase A2	sp|Q5XTS1|PLPL8_RABIT	Calcium-independent phospholipase A2-gamma OS=Oryctolagus cuniculus OX=9986 GN=PNPLA8 PE=1 SV=1
evm.TU.chr31.336	-	13	1	11818022	XP_022837996.1	THO complex subunit 4 [Spodoptera litura]	GO:0003723	RNA binding	K12881	THOC4,ALY	http://www.genome.jp/dbget-bin/www_bget?ko:K12881	Spliceosome;Nucleocytoplasmic transport;mRNA surveillance pathway	ko03040,ko03013,ko03015	KOG0533	RRM motif-containing protein	sp|Q58EA2|THO4A_XENLA;sp|O08583|THOC4_MOUSE	THO complex subunit 4-A OS=Xenopus laevis OX=8355 GN=alyref-a PE=2 SV=1;THO complex subunit 4 OS=Mus musculus OX=10090 GN=Alyref PE=1 SV=3
evm.TU.chr11.21	-	8	1	1372942	XP_028040425.1;PCG77976.1	uncharacterized protein LOC114250656 [Bombyx mandarina];hypothetical protein B5V51_5684 [Heliothis virescens]	-	-	-	-	-	-	-	-	-	-	-
evm.TU.chr46.155	+	11	1	6706325	XP_026761528.1	short coiled-coil protein homolog [Galleria mellonella]	-	-	K20316	SCOC	http://www.genome.jp/dbget-bin/www_bget?ko:K20316	-	-	-	-	sp|A8NJZ7|SCOC_BRUMA	Short coiled-coil protein homolog OS=Brugia malayi OX=6279 GN=Bm1_04115 PE=3 SV=1
GWHABGR00000008.100	+	19	1	6841639	XP_022824375.1;ABX58211.1;XP_028032123.1;RVE51509.1;AAP33177.1;XP_026493155.1;AAR06265.1	uncharacterized protein LOC111354946 [Spodoptera litura];intestinal mucin IIM-15, partial [Helicoverpa armigera];uncharacterized protein LOC114244485 [Bombyx mandarina];hypothetical protein evm_003910 [Chilo suppressalis];peritrophin 1 [Mamestra configurata];LOW QUALITY PROTEIN: chondroitin proteoglycan-2-like [Vanessa tameamea];peritrophic membrane chitin binding protein 1 [Trichoplusia ni]	GO:0008061;GO:0005576	chitin binding;extracellular region	-	-	-	-	-	-	-	sp|O76217|PE1_ANOGA	Peritrophin-1 OS=Anopheles gambiae OX=7165 GN=Aper1 PE=2 SV=2
evm.TU.chr12.102	-	3	1	2851609	XP_026727106.1	synaptic vesicle glycoprotein 2A-like [Trichoplusia ni]	GO:0016021;GO:0022857	integral component of membrane;transmembrane transporter activity	-	-	-	-	-	-	-	sp|Q69ZS6|SV2C_MOUSE	Synaptic vesicle glycoprotein 2C OS=Mus musculus OX=10090 GN=Sv2c PE=1 SV=2
GWHABGR00000019.27	-	2	1	6167215	XP_031769443.1;XP_035459370.1;XP_028159926.1	proteasome-associated protein ECM29 homolog [Galleria mellonella];proteasome-associated protein ECM29 homolog isoform X2 [Spodoptera frugiperda];proteasome-associated protein ECM29 homolog [Ostrinia furnacalis]	GO:0043248;GO:0060090;GO:0005737	proteasome assembly;molecular adaptor activity;cytoplasm	K11886	ECM29	http://www.genome.jp/dbget-bin/www_bget?ko:K11886	-	-	KOG0915	Uncharacterized conserved protein	sp|Q5VYK3|ECM29_HUMAN	Proteasome adapter and scaffold protein ECM29 OS=Homo sapiens OX=9606 GN=ECPAS PE=1 SV=2
evm.TU.chr4.304	+	5	1	10163425	XP_030027136.2;GBP22900.1	E3 ubiquitin-protein ligase UBR5 isoform X2 [Manduca sexta];E3 ubiquitin-protein ligase hyd [Eumeta japonica]	GO:0004842;GO:0003723	ubiquitin-protein transferase activity;RNA binding	-	-	-	-	-	-	-	sp|P51592|HYD_DROME;sp|Q80TP3|UBR5_MOUSE	E3 ubiquitin-protein ligase hyd OS=Drosophila melanogaster OX=7227 GN=hyd PE=1 SV=3;E3 ubiquitin-protein ligase UBR5 OS=Mus musculus OX=10090 GN=Ubr5 PE=1 SV=2
evm.TU.chr49.81	+	3	1	2271982	XP_038218256.1	SOSS complex subunit B homolog [Zerene cesonia]	GO:0008234	cysteine-type peptidase activity	-	-	-	-	-	-	-	sp|Q9VM17|SOSSB_DROME	SOSS complex subunit B homolog OS=Drosophila melanogaster OX=7227 GN=CG5181 PE=2 SV=1
evm.TU.chr7.803	-	4	1	16682571	AAV91458.1	prophenoloxidase activating factor 1, partial [Lonomia obliqua]	GO:0004252	serine-type endopeptidase activity	-	-	-	-	-	-	-	sp|Q9GRW0|PPAF2_HOLDI	Phenoloxidase-activating factor 2 OS=Holotrichia diomphalia OX=33394 GN=PPAF2 PE=1 SV=1
evm.TU.chr10.230	+	6	1	8129960	XP_022815093.1;XP_037295237.1;XP_028031959.1	titin [Spodoptera litura];titin [Manduca sexta];titin isoform X3 [Bombyx mandarina]	GO:0008017	microtubule binding	-	-	-	-	-	-	-	-	-
evm.TU.chr49.43	+	9	1	1498166	XP_021190914.1	vacuolar protein sorting-associated protein 28 homolog [Helicoverpa armigera]	GO:0000813;GO:0043328	ESCRT I complex;protein transport to vacuole involved in ubiquitin-dependent protein catabolic process via the multivesicular body sorting pathway	K12184	VPS28	http://www.genome.jp/dbget-bin/www_bget?ko:K12184	Endocytosis	ko04144	KOG3284	Vacuolar sorting protein VPS28	sp|Q9V359|VPS28_DROME	Vacuolar protein sorting-associated protein 28 homolog OS=Drosophila melanogaster OX=7227 GN=Vps28 PE=1 SV=1
evm.TU.chr25.146	-	17	1	6896825	XP_030036696.2	xaa-Pro dipeptidase isoform X1 [Manduca sexta]	-	-	K14213	PEPD	http://www.genome.jp/dbget-bin/www_bget?ko:K14213	-	-	-	-	sp|P12955|PEPD_HUMAN	Xaa-Pro dipeptidase OS=Homo sapiens OX=9606 GN=PEPD PE=1 SV=3
evm.TU.chr1.396	+	3	1	13393333	XP_030026760.1	LITAF domain-containing protein [Manduca sexta]	GO:0046872;GO:0016021;GO:0005765	metal ion binding;integral component of membrane;lysosomal membrane	K19363	LITAF	http://www.genome.jp/dbget-bin/www_bget?ko:K19363	Lysosome	ko04142	-	-	sp|Q8QGW7|LITAF_CHICK	Lipopolysaccharide-induced tumor necrosis factor-alpha factor homolog OS=Gallus gallus OX=9031 GN=LITAF PE=2 SV=1
evm.TU.chr17.176	-	3	1	4440045	XP_021191305.1	uncharacterized protein LOC110376966 [Helicoverpa armigera]	-	-	K24799	TBC1D25	http://www.genome.jp/dbget-bin/www_bget?ko:K24799	-	-	KOG2197	Ypt/Rab-specific GTPase-activating protein GYP7 and related proteins	sp|A1A5B6|TBC25_MOUSE	TBC1 domain family member 25 OS=Mus musculus OX=10090 GN=Tbc1d25 PE=1 SV=1
evm.TU.chr2.461	+	3	1	16134690	XP_022828879.1	mediator of RNA polymerase II transcription subunit 7 [Spodoptera litura]	GO:0006357;GO:0016592;GO:0003712	regulation of transcription by RNA polymerase II;mediator complex;transcription coregulator activity	K15148	MED7	http://www.genome.jp/dbget-bin/www_bget?ko:K15148	-	-	KOG0570	Transcriptional coactivator	sp|Q7PR68|MED7_ANOGA	Mediator of RNA polymerase II transcription subunit 7 OS=Anopheles gambiae OX=7165 GN=MED7 PE=3 SV=2
evm.TU.chr15.18	-	14	1	608499	XP_030026603.1	ER membrane protein complex subunit 3 [Manduca sexta]	GO:0016021	integral component of membrane	K23564	EMC3,TMEM111	http://www.genome.jp/dbget-bin/www_bget?ko:K23564	-	-	KOG3188	Uncharacterized conserved protein	sp|Q7SXW4|EMC3_DANRE	ER membrane protein complex subunit 3 OS=Danio rerio OX=7955 GN=emc3 PE=2 SV=1
evm.TU.chr17.462	-	4	1	13587314	XP_012550067.2	probable G-protein coupled receptor 158 isoform X3 [Bombyx mori]	-	-	-	-	-	-	-	-	-	sp|Q6PRD1|GP179_HUMAN	Probable G-protein coupled receptor 179 OS=Homo sapiens OX=9606 GN=GPR179 PE=2 SV=2
evm.TU.chr17.403	-	3	1	11953917	BBD13389.1	maltase [Samia ricini]	GO:0005975;GO:0003824	carbohydrate metabolic process;catalytic activity	K01187	malZ	http://www.genome.jp/dbget-bin/www_bget?ko:K01187	Galactose metabolism;Starch and sucrose metabolism	ko00052,ko00500	-	-	sp|P07190|MAL1_DROME;sp|O16099|MAL2_DROVI	Maltase A1 OS=Drosophila melanogaster OX=7227 GN=Mal-A1 PE=2 SV=2;Maltase 2 OS=Drosophila virilis OX=7244 GN=Mal-B2 PE=3 SV=2
evm.TU.chr28.238	+	14	1	9212631	XP_028042677.1	uncharacterized protein LOC114252392 [Bombyx mandarina]	-	-	-	-	-	-	-	-	-	-	-
evm.TU.chr28.80	-	4	1	2551987	XP_026735703.1	aladin-like [Trichoplusia ni]	-	-	K14320	AAAS	http://www.genome.jp/dbget-bin/www_bget?ko:K14320	Nucleocytoplasmic transport	ko03013	-	-	sp|P58742|AAAS_MOUSE	Aladin OS=Mus musculus OX=10090 GN=Aaas PE=1 SV=1
evm.TU.chr24.369	+	2	1	11503664	XP_028163131.1;ADO33029.1	nudC domain-containing protein 3 [Ostrinia furnacalis];nuclear distribution protein NUDC [Biston betularia]	-	-	-	-	-	-	-	KOG2265	Nuclear distribution protein NUDC	sp|Q8R1N4|NUDC3_MOUSE	NudC domain-containing protein 3 OS=Mus musculus OX=10090 GN=Nudcd3 PE=1 SV=3
evm.TU.chr35.224	-	18	1	6976284	KAF9791393.1	hypothetical protein SFRURICE_014105 [Spodoptera frugiperda]	GO:0005634;GO:0046872	nucleus;metal ion binding	K11488	PCGF3	http://www.genome.jp/dbget-bin/www_bget?ko:K11488	Signaling pathways regulating pluripotency of stem cells	ko04550	-	-	sp|Q8BTQ0|PCGF3_MOUSE	Polycomb group RING finger protein 3 OS=Mus musculus OX=10090 GN=PcgF3 PE=1 SV=1
GWHABGR00000030.152	+	3	1	4929163	XP_030027525.1	zinc finger protein 431 [Manduca sexta]	GO:0008270;GO:0005634	zinc ion binding;nucleus	K09228	KRAB	http://www.genome.jp/dbget-bin/www_bget?ko:K09228	-	-	-	-	-	-
GWHABGR00000023.287	+	2	1	2685112	XP_037964945.1;XP_013186742.1	uncharacterized protein LOC105388372 [Plutella xylostella];PREDICTED: uncharacterized protein LOC106131999 isoform X1 [Amyelois transitella]	-	-	-	-	-	-	-	-	-	-	-
evm.TU.chr22.436	+	4	1	13768297	XP_030028404.1	PITH domain-containing protein GA19395 [Manduca sexta]	-	-	-	-	-	-	-	KOG1730	Thioredoxin-like protein	sp|Q9VK68|PITH1_DROME	PITH domain-containing protein CG6153 OS=Drosophila melanogaster OX=7227 GN=CG6153 PE=2 SV=1
GWHABGR00000023.192	-	2	1	17128515	KAF9407608.1	hypothetical protein HW555_012430 [Spodoptera exigua]	GO:0003747	translation release factor activity	K23498	COXPD7	http://www.genome.jp/dbget-bin/www_bget?ko:K23498	-	-	-	-	sp|A5WUX7|MTRFR_DANRE	Mitochondrial translation release factor in rescue OS=Danio rerio OX=7955 GN=mtrfr PE=3 SV=1
evm.TU.chr22.412	-	9	1	13092904	KAF9822997.1	hypothetical protein SFRURICE_018171 [Spodoptera frugiperda]	-	-	K24750	WDR55,JIP5	http://www.genome.jp/dbget-bin/www_bget?ko:K24750	-	-	KOG2444	WD40 repeat protein	sp|Q0IF90|WDR55_AEDAE	WD repeat-containing protein 55 homolog OS=Aedes aegypti OX=7159 GN=AAEL006422 PE=3 SV=1
evm.TU.chr32.165	-	3	1	5387419	PCG73287.1;XP_030028923.2	hypothetical protein B5V51_14960 [Heliothis virescens];ankyrin-3 [Manduca sexta]	-	-	-	-	-	-	-	-	-	sp|Q4R690|ZDH13_MACFA;sp|Q21920|ANKHM_CAEEL	Palmitoyltransferase ZDHHC13 OS=Macaca fascicularis OX=9541 GN=ZDHHC13 PE=2 SV=1;Ankyrin repeat and KH domain-containing protein mask-1 OS=Caenorhabditis elegans OX=6239 GN=mask-1 PE=3 SV=3
evm.TU.chr44.234	-	71	1	7307429	ADJ17342.1	sterol carrier protein 2/3-oxoacyl-CoA thiolase [Manduca sexta]	GO:0050632;GO:0050633;GO:0005777;GO:0006869;GO:0033814;GO:0008289;GO:0005739;GO:0003988	propionyl-CoA C2-trimethyltridecanoyltransferase activity;acetyl-CoA C-myristoyltransferase activity;peroxisome;lipid transport;propanoyl-CoA C-acyltransferase activity;lipid binding;mitochondrion;acetyl-CoA C-acyltransferase activity	K08764	SCP2,SCPX	http://www.genome.jp/dbget-bin/www_bget?ko:K08764	Peroxisome;Biosynthesis of unsaturated fatty acids;Primary bile acid biosynthesis;PPAR signaling pathway	ko04146,ko01040,ko00120,ko03320	KOG1406	Peroxisomal 3-ketoacyl-CoA-thiolase P-44/SCP2	sp|P07857|SCP2_BOVIN;sp|O62742|SCP2_RABIT	Sterol carrier protein 2 OS=Bos taurus OX=9913 GN=SCP2 PE=1 SV=2;Sterol carrier protein 2 OS=Oryctolagus cuniculus OX=9986 GN=SCP2 PE=1 SV=1
evm.TU.chr3.449	-	3	1	13910965	PCG73125.1;XP_030038979.1;XP_021181347.1	hypothetical protein B5V51_125 [Heliothis virescens];polymerase delta-interacting protein 3 isoform X1 [Manduca sexta];polymerase delta-interacting protein 3-like [Helicoverpa armigera]	GO:0003723	RNA binding	K22414	POLDIP3	http://www.genome.jp/dbget-bin/www_bget?ko:K22414	-	-	KOG0533	RRM motif-containing protein	sp|Q9BY77|PDIP3_HUMAN;sp|Q8BG81|PDIP3_MOUSE	Polymerase delta-interacting protein 3 OS=Homo sapiens OX=9606 GN=POLDIP3 PE=1 SV=2;Polymerase delta-interacting protein 3 OS=Mus musculus OX=10090 GN=Poldip3 PE=1 SV=1
evm.TU.chr7.735	+	3	1	15119592	XP_037299163.1	zinc finger protein 684-like isoform X1 [Manduca sexta]	-	-	-	-	-	-	-	-	-	sp|Q9Y462|ZN711_HUMAN	Zinc finger protein 711 OS=Homo sapiens OX=9606 GN=ZNF711 PE=1 SV=2
evm.TU.chr4.595	-	37	1	19356421	XP_038208772.1;AFD93376.1	thioredoxin-like protein 1 [Zerene cesonia];thioredoxin, partial [Cydia pomonella]	GO:0005737	cytoplasm	-	-	-	-	-	KOG0908	Thioredoxin-like protein	sp|Q8CDN6|TXNL1_MOUSE;sp|Q920J4|TXNL1_RAT	Thioredoxin-like protein 1 OS=Mus musculus OX=10090 GN=Txnl1 PE=1 SV=3;Thioredoxin-like protein 1 OS=Rattus norvegicus OX=10116 GN=Txnl1 PE=1 SV=3
GWHABGR00000012.189	+	4	1	4829486	PCG67000.1	hypothetical protein B5V51_6973 [Heliothis virescens]	-	-	K10152	CCND3	http://www.genome.jp/dbget-bin/www_bget?ko:K10152	Cell cycle;Cellular senescence;p53 signaling pathway;Focal adhesion;Hippo signaling pathway;JAK-STAT signaling pathway;PI3K-Akt signaling pathway;Wnt signaling pathway	ko04110,ko04218,ko04115,ko04510,ko04390,ko04630,ko04151,ko04310	-	-	sp|P30282|CCND3_MOUSE	G1/S-specific cyclin-D3 OS=Mus musculus OX=10090 GN=Ccnd3 PE=1 SV=1
evm.TU.chr2.137	+	7	1	4568463	XP_038213747.1	40S ribosomal protein S10 [Zerene cesonia]	GO:0005840	ribosome	K02947	RP-S10e,RPS10	http://www.genome.jp/dbget-bin/www_bget?ko:K02947	Ribosome	ko03010	-	-	sp|Q962R9|RS10_SPOFR	40S ribosomal protein S10 OS=Spodoptera frugiperda OX=7108 GN=RpS10 PE=2 SV=1
evm.TU.chr10.43	+	2	1	2006929	AAM14415.1	putative odorant-degrading enzyme [Antheraea polyphemus]	GO:0052689	carboxylic ester hydrolase activity	K12298	CEL	http://www.genome.jp/dbget-bin/www_bget?ko:K12298	Glycerolipid metabolism;Steroid biosynthesis;Fat digestion and absorption;Pancreatic secretion	ko00561,ko00100,ko04975,ko04972	-	-	sp|P35502|ESTF_MYZPE	Esterase FE4 OS=Myzus persicae OX=13164 PE=1 SV=1
evm.TU.chr17.148	+	2	1	4043053	XP_021186016.1;XP_026757419.1	ATPase WRNIP1-like [Helicoverpa armigera];ATPase WRNIP1-like isoform X2 [Galleria mellonella]	GO:0004386;GO:0006260;GO:0005524;GO:0046872;GO:0006281;GO:0016887;GO:0003677	helicase activity;DNA replication;ATP binding;metal ion binding;DNA repair;ATP hydrolysis activity;DNA binding	K07478	ycaJ	http://www.genome.jp/dbget-bin/www_bget?ko:K07478	-	-	KOG2028	ATPase related to the helicase subunit of the Holliday junction resolvase	sp|Q8CG07|WRIP1_RAT;sp|Q91XU0|WRIP1_MOUSE	ATPase WRNIP1 OS=Rattus norvegicus OX=10116 GN=Wrnip1 PE=1 SV=1;ATPase WRNIP1 OS=Mus musculus OX=10090 GN=Wrnip1 PE=1 SV=2
evm.TU.chr41.251	+	33	1	7133750	RVE53887.1;XP_037876331.1	hypothetical protein evm_001549 [Chilo suppressalis];zinc carboxypeptidase-like [Bombyx mori]	GO:0004181;GO:0008270	metallocarboxypeptidase activity;zinc ion binding	K01298	CPA2	http://www.genome.jp/dbget-bin/www_bget?ko:K01298	Pancreatic secretion;Protein digestion and absorption	ko04972,ko04974	-	-	sp|O02350|CBPA1_ANOGA;sp|P42788|CBPZ_SIMVI	Zinc carboxypeptidase A 1 OS=Anopheles gambiae OX=7165 GN=AGAP009593 PE=2 SV=3;Zinc carboxypeptidase (Fragment) OS=Simulium vittatum OX=7192 PE=2 SV=1
evm.TU.chr10.345	-	2	1	11347291	NP_001162053.1	cyclin dependent kinase 5 [Bombyx mori]	GO:0005524;GO:0004674	ATP binding;protein serine/threonine kinase activity	K02090	CDK5	http://www.genome.jp/dbget-bin/www_bget?ko:K02090	Axon guidance	ko04360	KOG0662	Cyclin-dependent kinase CDK5	sp|P51166|CDK5_XENLA	Cyclin-dependent-like kinase 5 OS=Xenopus laevis OX=8355 GN=cdk5 PE=2 SV=1
evm.TU.chr16.138	-	5	1	5230975	XP_014356361.1	PREDICTED: uncharacterized protein LOC106709162 [Papilio machaon]	GO:0005576;GO:0008061	extracellular region;chitin binding	-	-	-	-	-	-	-	-	-
evm.TU.chr3.437	-	5	1	13568796	XP_013195850.1	PREDICTED: sex peptide receptor-like [Amyelois transitella]	GO:0005886;GO:0008528;GO:0016021;GO:0007218	plasma membrane;G protein-coupled peptide receptor activity;integral component of membrane;neuropeptide signaling pathway	K08428	GPR139	http://www.genome.jp/dbget-bin/www_bget?ko:K08428	-	-	-	-	sp|Q20929|DMSR1_CAEEL	G-protein coupled receptor dmsr-1 OS=Caenorhabditis elegans OX=6239 GN=dmsr-1 PE=1 SV=1
evm.TU.chr48.47	+	7	1	1867462	XP_030019965.1;PZC75732.1	target of Myb protein 1 isoform X2 [Manduca sexta];hypothetical protein B5X24_HaOG205706 [Helicoverpa armigera]	GO:0006886	intracellular protein transport	-	-	-	-	-	KOG1087	Cytosolic sorting protein GGA2/TOM1	sp|Q6ZVM7|TM1L2_HUMAN	TOM1-like protein 2 OS=Homo sapiens OX=9606 GN=TOM1L2 PE=1 SV=1
evm.TU.chr7.785	-	26	1	16218173	XP_013144037.1;KPJ20530.1	PREDICTED: putative pre-mRNA-splicing factor ATP-dependent RNA helicase PRP1 [Papilio polytes];Putative pre-mRNA-splicing factor ATP-dependent RNA helicase DHX15 [Papilio machaon]	GO:0004386;GO:0005524;GO:0003676	helicase activity;ATP binding;nucleic acid binding	K12820	DHX15,PRP43	http://www.genome.jp/dbget-bin/www_bget?ko:K12820	Spliceosome	ko03040	KOG0925	mRNA splicing factor ATP-dependent RNA helicase	sp|O43143|DHX15_HUMAN	Pre-mRNA-splicing factor ATP-dependent RNA helicase DHX15 OS=Homo sapiens OX=9606 GN=DHX15 PE=1 SV=2
evm.TU.chr30.42	+	14	1	1830056	XP_037296485.1;CAB3236834.1;XP_037296486.1	uncharacterized protein LOC119189876 isoform X1 [Manduca sexta];unnamed protein product [Arctia plantaginis];uncharacterized protein LOC119189876 isoform X2 [Manduca sexta]	-	-	-	-	-	-	-	-	-	-	-
evm.TU.chr41.160	-	3	1	4034235	AFH68244.1	biliverdin binding protein-1 [Antheraea pernyi]	GO:0031409	pigment binding	K03098	APOD	http://www.genome.jp/dbget-bin/www_bget?ko:K03098	-	-	-	-	sp|Q5ECE3|LOPAP_LONON	Lopap OS=Lonomia obliqua OX=304329 PE=1 SV=2
GWHABGR00000029.1	-	4	1	202435	GBP47216.1	hypothetical protein EVAR_20218_1 [Eumeta japonica]	-	-	K18405	TDRD1_4_6_7	http://www.genome.jp/dbget-bin/www_bget?ko:K18405	-	-	-	-	-	-
evm.TU.chr15.391	-	4	1	12825411	XP_021191919.1;XP_037293710.1	uncharacterized protein LOC110377374 [Helicoverpa armigera];uncharacterized protein LOC115453536 isoform X2 [Manduca sexta]	GO:0016021	integral component of membrane	-	-	-	-	-	-	-	-	-
evm.TU.chr32.340	+	2	1	12565667	XP_030040998.2;XP_030041030.2	fatty acyl-CoA reductase wat [Manduca sexta];uncharacterized protein LOC115456208 [Manduca sexta]	GO:0006629;GO:0016021;GO:0102965;GO:0080019	lipid metabolic process;integral component of membrane;alcohol-forming fatty acyl-CoA reductase activity;fatty-acyl-CoA reductase (alcohol-forming) activity	K13356	FAR	http://www.genome.jp/dbget-bin/www_bget?ko:K13356	Peroxisome;Longevity regulating pathway - worm	ko04146,ko04212	-	-	sp|Q8MS59|WAT_DROME	Fatty acyl-CoA reductase wat OS=Drosophila melanogaster OX=7227 GN=wat PE=1 SV=1
evm.TU.chr5.82	+	43	1	3023460	XP_030025817.1	xenotropic and polytropic retrovirus receptor 1 [Manduca sexta]	GO:0016021	integral component of membrane	K24195	XPR1,PHO1	http://www.genome.jp/dbget-bin/www_bget?ko:K24195	-	-	KOG1162	Predicted small molecule transporter	sp|Q9Z0U0|XPR1_MOUSE;sp|Q9UBH6|XPR1_HUMAN	Xenotropic and polytropic retrovirus receptor 1 OS=Mus musculus OX=10090 GN=Xpr1 PE=1 SV=1;Xenotropic and polytropic retrovirus receptor 1 OS=Homo sapiens OX=9606 GN=XPR1 PE=1 SV=1
evm.TU.chr4.303	-	8	1	10100773	XP_021200343.1	E3 ubiquitin-protein ligase RNF168-like [Helicoverpa armigera]	-	-	K20779	RNF168	http://www.genome.jp/dbget-bin/www_bget?ko:K20779	-	-	-	-	sp|Q6INS5|RN168_XENLA	E3 ubiquitin-protein ligase rnf168 OS=Xenopus laevis OX=8355 GN=rnf168 PE=2 SV=1
evm.TU.chr39.278	-	16	1	9161246	XP_022826735.1	protein FAM177A1 [Spodoptera litura]	-	-	-	-	-	-	-	-	-	sp|Q8N128|F177A_HUMAN	Protein FAM177A1 OS=Homo sapiens OX=9606 GN=FAM177A1 PE=1 SV=1
evm.TU.chr1.528	-	15	1	18006986	BAF64534.1	tyrosine hydroxylase [Samia ricini]	GO:0042423;GO:0004511;GO:0005506;GO:0009072	catecholamine biosynthetic process;tyrosine 3-monooxygenase activity;iron ion binding;aromatic amino acid family metabolic process	K00501	TH	http://www.genome.jp/dbget-bin/www_bget?ko:K00501	Tyrosine metabolism;Folate biosynthesis;Prolactin signaling pathway;Dopaminergic synapse	ko00350,ko00790,ko04917,ko04728	-	-	sp|P18459|TY3H_DROME	Tyrosine 3-monooxygenase OS=Drosophila melanogaster OX=7227 GN=ple PE=2 SV=2
evm.TU.group26_3_4.2	-	2	1	10549	PZC83869.1;KAF9422859.1	hypothetical protein B5X24_HaOG206618 [Helicoverpa armigera];hypothetical protein HW555_001643 [Spodoptera exigua]	GO:0008270;GO:0006886;GO:0006888;GO:0030127;GO:0005789	zinc ion binding;intracellular protein transport;endoplasmic reticulum to Golgi vesicle-mediated transport;COPII vesicle coat;endoplasmic reticulum membrane	K14007	SEC24	http://www.genome.jp/dbget-bin/www_bget?ko:K14007	Protein processing in endoplasmic reticulum	ko04141	KOG1985	Vesicle coat complex COPII, subunit SEC24/subunit SFB2	sp|A6QNT8|SC24A_BOVIN;sp|Q3U2P1|SC24A_MOUSE	Protein transport protein Sec24A OS=Bos taurus OX=9913 GN=SEC24A PE=2 SV=1;Protein transport protein Sec24A OS=Mus musculus OX=10090 GN=Sec24a PE=1 SV=1
evm.TU.chr40.24	+	2	1	517065	XP_026759685.1	GDP-L-fucose synthase [Galleria mellonella]	GO:0042351;GO:0050577	'de novo' GDP-L-fucose biosynthetic process;GDP-L-fucose synthase activity	K02377	TSTA3,fcl	http://www.genome.jp/dbget-bin/www_bget?ko:K02377	Amino sugar and nucleotide sugar metabolism;Fructose and mannose metabolism	ko00520,ko00051	KOG1431	GDP-L-fucose synthetase	sp|Q8K3X2|FCL_CRIGR	GDP-L-fucose synthase OS=Cricetulus griseus OX=10029 GN=GFUS PE=2 SV=1
evm.TU.chr42.316	+	10	1	9989730	XP_013145384.1;KOB71998.1	PREDICTED: serine/threonine-protein phosphatase 4 catalytic subunit [Papilio polytes];Serine/threonine-protein phosphatase [Operophtera brumata]	GO:0106306;GO:0016787;GO:0106307	protein serine phosphatase activity;hydrolase activity;protein threonine phosphatase activity	K15423	PPP4C	http://www.genome.jp/dbget-bin/www_bget?ko:K15423	Glucagon signaling pathway	ko04922	KOG0372	Serine/threonine specific protein phosphatase involved in glycogen accumulation, PP2A-related	sp|A8XE00|PP4C1_CAEBR;sp|A9JRC7|PP4CB_DANRE	Serine/threonine-protein phosphatase 4 catalytic subunit 1 OS=Caenorhabditis briggsae OX=6238 GN=pph-4.1 PE=3 SV=1;Serine/threonine-protein phosphatase 4 catalytic subunit B OS=Danio rerio OX=7955 GN=ppp4cb PE=2 SV=1
evm.TU.chr12.62	+	2	1	1534147	XP_013137674.1;XP_034828542.1	PREDICTED: protein TBRG4 isoform X2 [Papilio polytes];FAST kinase domain-containing protein 4 [Maniola hyperantus]	GO:0044528	regulation of mitochondrial mRNA stability	-	-	-	-	-	-	-	-	-
evm.TU.chr18.150	+	3	1	5075579	XP_030035836.1	uncharacterized protein LOC115451616 [Manduca sexta]	-	-	-	-	-	-	-	-	-	-	-
evm.TU.chr19.181	-	2	1	8545306	XP_030021085.2	probable methylthioribulose-1-phosphate dehydratase isoform X2 [Manduca sexta]	GO:0008270;GO:0019284;GO:0005737;GO:0046570;GO:0019509	zinc ion binding;L-methionine salvage from S-adenosylmethionine;cytoplasm;methylthioribulose 1-phosphate dehydratase activity;L-methionine salvage from methylthioadenosine	K08964	mtnB	http://www.genome.jp/dbget-bin/www_bget?ko:K08964	Cysteine and methionine metabolism	ko00270	KOG2631	Class II aldolase/adducin N-terminal domain protein	sp|Q16NX0|MTNB_AEDAE	Probable methylthioribulose-1-phosphate dehydratase OS=Aedes aegypti OX=7159 GN=AAEL011830 PE=3 SV=1
evm.TU.chr2.536	+	3	1	18902274	XP_026747127.1	anaphase-promoting complex subunit 4 [Trichoplusia ni]	GO:0031145;GO:0030071;GO:0051301;GO:0007049;GO:0005680	anaphase-promoting complex-dependent catabolic process;regulation of mitotic metaphase/anaphase transition;cell division;cell cycle;anaphase-promoting complex	K03351	APC4,ANAPC4	http://www.genome.jp/dbget-bin/www_bget?ko:K03351	Cell cycle;Oocyte meiosis;Ubiquitin mediated proteolysis;Progesterone-mediated oocyte maturation	ko04110,ko04114,ko04120,ko04914	KOG4640	Anaphase-promoting complex (APC), subunit 4	sp|Q9UJX5|APC4_HUMAN	Anaphase-promoting complex subunit 4 OS=Homo sapiens OX=9606 GN=ANAPC4 PE=1 SV=2
evm.TU.chr41.210	+	4	1	5078498	XP_026760620.1;XP_030031601.2	uncharacterized protein LOC113519663 [Galleria mellonella];uncharacterized protein LOC115448336, partial [Manduca sexta]	GO:0016021	integral component of membrane	-	-	-	-	-	-	-	-	-
evm.TU.chr4.83	-	153	1	3879299	XP_030030946.1;CAB3221098.1	60S acidic ribosomal protein P0 [Manduca sexta];unnamed protein product [Arctia plantaginis]	GO:0042254;GO:0005840	ribosome biogenesis;ribosome	K02941	RP-LP0,RPLP0	http://www.genome.jp/dbget-bin/www_bget?ko:K02941	Ribosome	ko03010	KOG0815	60S acidic ribosomal protein P0	sp|P19889|RLA0_DROME	60S acidic ribosomal protein P0 OS=Drosophila melanogaster OX=7227 GN=RpLP0 PE=1 SV=1
GWHABGR00000045.9	-	4	1	1698072	RVE45994.1;XP_037296183.1	hypothetical protein evm_009336 [Chilo suppressalis];actin cytoskeleton-regulatory complex protein pan-1 [Manduca sexta]	GO:0030027;GO:0007275;GO:0030426;GO:0005737;GO:0005856;GO:0043204	lamellipodium;multicellular organism development;growth cone;cytoplasm;cytoskeleton;perikaryon	-	-	-	-	-	-	-	sp|A0MZ66|SHOT1_HUMAN	Shootin-1 OS=Homo sapiens OX=9606 GN=SHTN1 PE=1 SV=4
evm.TU.chr12.265	+	8	1	7061451	CAB3235426.1;CAB3235427.1;GBP15950.1	unnamed protein product [Arctia plantaginis];unnamed protein product [Arctia plantaginis];hypothetical protein EVAR_12534_1 [Eumeta japonica]	GO:0004252	serine-type endopeptidase activity	K01312;K09463	PRSS1_2_3;KLK13	http://www.genome.jp/dbget-bin/www_bget?ko:K01312;http://www.genome.jp/dbget-bin/www_bget?ko:K09463	Neuroactive ligand-receptor interaction;Pancreatic secretion;Protein digestion and absorption	ko04080,ko04972,ko04974	-	-	sp|C1JE15|SCLXB_HELVI	Scolexin B OS=Heliothis virescens OX=7102 PE=1 SV=1
GWHABGR00000018.13	-	31	1	3239525	XP_030037499.1;XP_021201541.1	E3 ubiquitin-protein transferase RMND5B [Manduca sexta];protein RMD5 homolog B [Helicoverpa armigera]	GO:0046872;GO:0005737;GO:0061630	metal ion binding;cytoplasm;ubiquitin protein ligase activity	K23333	RMND5	http://www.genome.jp/dbget-bin/www_bget?ko:K23333	-	-	KOG2817	Predicted E3 ubiquitin ligase	sp|Q640V2|RMD5A_XENTR;sp|Q6GLP4|RMD5A_XENLA	E3 ubiquitin-protein ligase RMND5A OS=Xenopus tropicalis OX=8364 GN=rmnd5a PE=2 SV=1;E3 ubiquitin-protein ligase RMND5A OS=Xenopus laevis OX=8355 GN=rmnd5a PE=1 SV=1
evm.TU.chr32.37	+	9	1	948894	XP_037300533.1	sorting and assembly machinery component 50 homolog [Manduca sexta]	GO:0005741	mitochondrial outer membrane	K07277	SAM50,TOB55,bamA	http://www.genome.jp/dbget-bin/www_bget?ko:K07277	-	-	KOG2602	Predicted cell surface protein homologous to bacterial outer membrane proteins	sp|Q803G5|SAM5A_DANRE;sp|Q9Y512|SAM50_HUMAN	Sorting and assembly machinery component 50 homolog A OS=Danio rerio OX=7955 GN=samm50a PE=2 SV=1;Sorting and assembly machinery component 50 homolog OS=Homo sapiens OX=9606 GN=SAMM50 PE=1 SV=3
evm.TU.chr13.220	+	9	1	4436352	XP_015510679.1;ASO76336.1	PREDICTED: 60S ribosomal protein L23 [Neodiprion lecontei];60S ribosomal protein, partial [Spodoptera littoralis]	GO:0006412;GO:0005840;GO:0003735	translation;ribosome;structural constituent of ribosome	K02894	RP-L23e,RPL23	http://www.genome.jp/dbget-bin/www_bget?ko:K02894	Ribosome	ko03010	KOG0901	60S ribosomal protein L14/L17/L23	sp|Q9GNE2|RL23_AEDAE	60S ribosomal protein L23 OS=Aedes aegypti OX=7159 GN=RpL23-A PE=2 SV=1
evm.TU.chr42.95	+	3	1	2543600	XP_037292853.1;KAF9823562.1	alpha-tocopherol transfer protein-like [Manduca sexta];hypothetical protein SFRURICE_007318 [Spodoptera frugiperda]	GO:0003964	RNA-directed DNA polymerase activity	-	-	-	-	-	-	-	-	-
evm.TU.chr27.269	+	71	1	9297312	XP_014362891.1;XP_030022463.2	PREDICTED: pancreatic triacylglycerol lipase-like [Papilio machaon];pancreatic triacylglycerol lipase [Manduca sexta]	GO:0005576;GO:0004806	extracellular region;triglyceride lipase activity	K14073	PNLIP,PL	http://www.genome.jp/dbget-bin/www_bget?ko:K14073	Glycerolipid metabolism;Fat digestion and absorption;Pancreatic secretion;Vitamin digestion and absorption	ko00561,ko04975,ko04972,ko04977	-	-	sp|P50903|LIPP_CAVPO	Pancreatic triacylglycerol lipase OS=Cavia porcellus OX=10141 GN=PNLIP PE=2 SV=1
evm.TU.chr16.41	-	4	1	2170951	XP_030028329.1	zinc transporter ZIP3 [Manduca sexta]	GO:0016021;GO:0046873	integral component of membrane;metal ion transmembrane transporter activity	K14709	SLC39A1_2_3,ZIP1_2_3	http://www.genome.jp/dbget-bin/www_bget?ko:K14709	-	-	-	-	sp|Q5E960|S39A3_BOVIN	Zinc transporter ZIP3 OS=Bos taurus OX=9913 GN=SLC39A3 PE=2 SV=1
GWHABGR00000046.176	+	9	1	10635187	KPJ18827.1	hypothetical protein RR48_05765 [Papilio machaon]	-	-	-	-	-	-	-	-	-	-	-
evm.TU.chr27.58	-	3	1	1516731	XP_028031536.1	pre-rRNA-processing protein esf2-like [Bombyx mandarina]	GO:0003723;GO:0005730	RNA binding;nucleolus	K14785	ESF2,ABT1	http://www.genome.jp/dbget-bin/www_bget?ko:K14785	-	-	KOG3152	TBP-binding protein, activator of basal transcription (contains rrm motif)	sp|O74362|ESF2_SCHPO	Pre-rRNA-processing protein esf2 OS=Schizosaccharomyces pombe (strain 972 / ATCC 24843) OX=284812 GN=esf2 PE=1 SV=1
evm.TU.chr2.345	-	2	1	12656375	XP_026747363.1;XP_030026287.1;KAF9409332.1	transmembrane protein 184C [Trichoplusia ni];transmembrane protein 184C [Manduca sexta];hypothetical protein HW555_011276 [Spodoptera exigua]	GO:0016021	integral component of membrane	-	-	-	-	-	KOG2641	Predicted seven transmembrane receptor - rhodopsin family	sp|Q28CV2|T184C_XENTR;sp|Q6GQE1|T184C_XENLA	Transmembrane protein 184C OS=Xenopus tropicalis OX=8364 GN=tmem184c PE=2 SV=1;Transmembrane protein 184C OS=Xenopus laevis OX=8355 GN=tmem184c PE=2 SV=1
evm.TU.chr28.97	-	9	1	3239787	XP_013190181.1;XP_026741493.1	PREDICTED: phosphoglucomutase [Amyelois transitella];phosphoglucomutase [Trichoplusia ni]	GO:0016868;GO:0006006;GO:0000287	intramolecular transferase activity, phosphotransferases;glucose metabolic process;magnesium ion binding	K01835	pgm	http://www.genome.jp/dbget-bin/www_bget?ko:K01835	Amino sugar and nucleotide sugar metabolism;Galactose metabolism;Glycolysis / Gluconeogenesis;Pentose phosphate pathway;Starch and sucrose metabolism;Purine metabolism	ko00520,ko00052,ko00010,ko00030,ko00500,ko00230	KOG0625	Phosphoglucomutase	sp|Q9VUY9|PGM_DROME	Phosphoglucomutase OS=Drosophila melanogaster OX=7227 GN=Pgm1 PE=1 SV=1
evm.TU.chr17.180	-	5	1	4491332	XP_037297846.1	LOW QUALITY PROTEIN: transport and Golgi organization protein 6 homolog [Manduca sexta]	-	-	-	-	-	-	-	KOG4653	Uncharacterized conserved protein	sp|Q8C3S2|TNG6_MOUSE;sp|Q9C0B7|TNG6_HUMAN	Transport and Golgi organization protein 6 homolog OS=Mus musculus OX=10090 GN=Tango6 PE=1 SV=1;Transport and Golgi organization protein 6 homolog OS=Homo sapiens OX=9606 GN=TANGO6 PE=1 SV=2
evm.TU.chr1.845	+	17	1	29540037	CAB3226286.1;XP_034839428.1	unnamed protein product [Arctia plantaginis];selenoprotein K-like [Maniola hyperantus]	GO:0016021	integral component of membrane	-	-	-	-	-	-	-	-	-
evm.TU.chr42.222	-	5	1	7129587	BAF74637.1;XP_037875802.1	peptidoglycan recognition protein-D [Samia ricini];uncharacterized protein LOC110385021 [Bombyx mori]	GO:0046872;GO:0016021;GO:0045087;GO:0008745;GO:0009253;GO:0042834;GO:0003964;GO:0006351;GO:0008270;GO:0005634	metal ion binding;integral component of membrane;innate immune response;N-acetylmuramoyl-L-alanine amidase activity;peptidoglycan catabolic process;peptidoglycan binding;RNA-directed DNA polymerase activity;transcription, DNA-templated;zinc ion binding;nucleus	K01446	PGRP	http://www.genome.jp/dbget-bin/www_bget?ko:K01446	Toll and Imd signaling pathway	ko04624	-	-	sp|Q8INK6|PGPLB_DROME;sp|Q95SX7|RTBS_DROME	Peptidoglycan-recognition protein LB OS=Drosophila melanogaster OX=7227 GN=PGRP-LB PE=1 SV=1;Probable RNA-directed DNA polymerase from transposon BS OS=Drosophila melanogaster OX=7227 GN=RTase PE=2 SV=1
evm.TU.chr1.399	-	30	1	13420084	XP_030026758.1;XP_026496446.1	ras-related protein Rab-21 [Manduca sexta];ras-related protein Rab-21 [Vanessa tameamea]	-	-	K07890	RAB21	http://www.genome.jp/dbget-bin/www_bget?ko:K07890	-	-	KOG0088	GTPase Rab21, small G protein superfamily	sp|Q9UL25|RAB21_HUMAN;sp|Q17R06|RAB21_BOVIN	Ras-related protein Rab-21 OS=Homo sapiens OX=9606 GN=RAB21 PE=1 SV=3;Ras-related protein Rab-21 OS=Bos taurus OX=9913 GN=RAB21 PE=2 SV=1
evm.TU.chr44.185	-	4	1	5278890	XP_026756233.1	protein phosphatase inhibitor 2-like [Galleria mellonella]	GO:0004864;GO:0009966	protein phosphatase inhibitor activity;regulation of signal transduction	K16833	PPP1R2,IPP2	http://www.genome.jp/dbget-bin/www_bget?ko:K16833	-	-	KOG4041	Protein phosphatase 1, regulatory (inhibitor) subunit PPP1R2	sp|P41236|IPP2_HUMAN	Protein phosphatase inhibitor 2 OS=Homo sapiens OX=9606 GN=PPP1R2 PE=1 SV=2
evm.TU.chr1.266	+	2	1	9495772	XP_021184883.1	transmembrane protein 198 isoform X1 [Helicoverpa armigera]	GO:0090263;GO:0016021	positive regulation of canonical Wnt signaling pathway;integral component of membrane	-	-	-	-	-	-	-	sp|Q6DFQ7|TM198_XENTR;sp|Q498W5|T198B_DANRE	Transmembrane protein 198 OS=Xenopus tropicalis OX=8364 GN=tmem198 PE=1 SV=1;Transmembrane protein 198-B OS=Danio rerio OX=7955 GN=tmem198b PE=2 SV=1
evm.TU.chr38.251	+	2	1	9530115	XP_013190789.1;XP_030035055.1;XP_026316807.1	PREDICTED: dual 3&apos;,5&apos;-cyclic-AMP and -GMP phosphodiesterase 11-like isoform X2 [Amyelois transitella];uncharacterized protein LOC115451005 [Manduca sexta];uncharacterized protein LOC113227924 [Hyposmocoma kahamanoa]	-	-	-	-	-	-	-	-	-	-	-
evm.TU.chr24.170	-	4	1	5746055	XP_030032161.1	beta-1,4-N-acetylgalactosaminyltransferase bre-4 isoform X2 [Manduca sexta]	-	-	-	-	-	-	-	KOG3916	UDP-Gal:glucosylceramide beta-1,4-galactosyltransferase	sp|A8Y1P7|BRE4_CAEBR	Beta-1,4-N-acetylgalactosaminyltransferase bre-4 OS=Caenorhabditis briggsae OX=6238 GN=bre-4 PE=3 SV=1
GWHABGR00000034.73	-	2	1	9417303	XP_023953766.1	uncharacterized protein LOC112057536, partial [Bicyclus anynana]	-	-	-	-	-	-	-	-	-	-	-
evm.TU.chr17.4	+	3	1	26427	XP_030033060.1	conserved oligomeric Golgi complex subunit 6 [Manduca sexta]	GO:0006891;GO:0017119;GO:0015031;GO:0000139	intra-Golgi vesicle-mediated transport;Golgi transport complex;protein transport;Golgi membrane	K20293	COG6,COD2	http://www.genome.jp/dbget-bin/www_bget?ko:K20293	-	-	-	-	sp|Q9V564|COG6_DROME	Conserved oligomeric Golgi complex subunit 6 OS=Drosophila melanogaster OX=7227 GN=Cog6 PE=2 SV=1
evm.TU.chr15.327	+	5	1	10080136	KAF9411459.1;XP_022830833.1	hypothetical protein HW555_009754 [Spodoptera exigua];adenylosuccinate lyase [Spodoptera litura]	GO:0004018;GO:0006189;GO:0070626;GO:0044208	N6-(1,2-dicarboxyethyl)AMP AMP-lyase (fumarate-forming) activity;'de novo' IMP biosynthetic process;(S)-2-(5-amino-1-(5-phospho-D-ribosyl)imidazole-4-carboxamido)succinate AMP-lyase (fumarate-forming) activity;'de novo' AMP biosynthetic process	K01756	purB,ADSL	http://www.genome.jp/dbget-bin/www_bget?ko:K01756	Alanine, aspartate and glutamate metabolism;Purine metabolism	ko00250,ko00230	KOG2700	Adenylosuccinate lyase	sp|P21265|PUR8_CHICK;sp|P30566|PUR8_HUMAN	Adenylosuccinate lyase OS=Gallus gallus OX=9031 GN=ADSL PE=2 SV=2;Adenylosuccinate lyase OS=Homo sapiens OX=9606 GN=ADSL PE=1 SV=2
evm.TU.chr38.157	-	5	1	6079655	XP_030035903.2	LOW QUALITY PROTEIN: prolactin-releasing peptide receptor [Manduca sexta]	GO:0004983;GO:0016021	neuropeptide Y receptor activity;integral component of membrane	K04209	NPFR	http://www.genome.jp/dbget-bin/www_bget?ko:K04209	-	-	KOG3656	FOG: 7 transmembrane receptor	sp|P49683|PRLHR_HUMAN	Prolactin-releasing peptide receptor OS=Homo sapiens OX=9606 GN=PRLHR PE=1 SV=3
evm.TU.chr44.139	-	4	1	4009241	XP_013785405.1;XP_030025987.1	probable actin-related protein 2/3 complex subunit 2 [Limulus polyphemus];actin-related protein 2/3 complex subunit 2 [Manduca sexta]	GO:0005737;GO:0030041;GO:0034314;GO:0005885;GO:0003779	cytoplasm;actin filament polymerization;Arp2/3 complex-mediated actin nucleation;Arp2/3 protein complex;actin binding	K05758	ARPC2	http://www.genome.jp/dbget-bin/www_bget?ko:K05758	Regulation of actin cytoskeleton;Tight junction;Endocytosis;Fc gamma R-mediated phagocytosis	ko04810,ko04530,ko04144,ko04666	KOG2826	Actin-related protein Arp2/3 complex, subunit ARPC2	sp|Q9VIM5|ARPC2_DROME	Actin-related protein 2/3 complex subunit 2 OS=Drosophila melanogaster OX=7227 GN=Arpc2 PE=2 SV=2
evm.TU.chr4.517	-	8	1	16541428	AAV91429.1	serpin 2 [Lonomia obliqua]	GO:0005615;GO:0004867	extracellular space;serine-type endopeptidase inhibitor activity	-	-	-	-	-	-	-	sp|P80034|ACH2_BOMMO	Antichymotrypsin-2 OS=Bombyx mori OX=7091 PE=1 SV=1
evm.TU.chr2.152	+	16	1	4854695	XP_030028185.1	39S ribosomal protein L28, mitochondrial [Manduca sexta]	GO:0003735	structural constituent of ribosome	K02902	RP-L28,MRPL28,rpmB	http://www.genome.jp/dbget-bin/www_bget?ko:K02902	Ribosome	ko03010	KOG3279	Uncharacterized conserved protein (melanoma antigen P15)	sp|Q9VMX0|RM28_DROME	39S ribosomal protein L28, mitochondrial OS=Drosophila melanogaster OX=7227 GN=mRpL28 PE=2 SV=1
evm.TU.chr16.2	-	3	1	73910	XP_035447398.1	LOW QUALITY PROTEIN: poly(U)-binding-splicing factor half pint-like [Spodoptera frugiperda]	GO:0005634;GO:0000381;GO:0008380;GO:0006397;GO:0003723	nucleus;regulation of alternative mRNA splicing, via spliceosome;RNA splicing;mRNA processing;RNA binding	K12838	PUF60	http://www.genome.jp/dbget-bin/www_bget?ko:K12838	Spliceosome	ko03040	KOG0124	Polypyrimidine tract-binding protein PUF60 (RRM superfamily)	sp|Q8T6B9|PUF68_DROME	Poly(U)-binding-splicing factor half pint OS=Drosophila melanogaster OX=7227 GN=hfp PE=1 SV=2
evm.TU.chr4.384	+	22	1	12728671	XP_021180997.1	uncharacterized protein CG16817-like [Helicoverpa armigera]	-	-	K15730	PTGES3	http://www.genome.jp/dbget-bin/www_bget?ko:K15730	Arachidonic acid metabolism	ko00590	KOG3158	HSP90 co-chaperone p23	sp|Q9VH95|YC17_DROME	Uncharacterized protein CG16817 OS=Drosophila melanogaster OX=7227 GN=CG16817 PE=1 SV=1
evm.TU.chr26.28	-	2	1	1193628	XP_030023440.2	uncharacterized protein LOC115442530 [Manduca sexta]	GO:0005634	nucleus	-	-	-	-	-	-	-	-	-
evm.TU.chr17.126	+	5	1	3674155	XP_030031513.1	LIM domain-containing protein jub [Manduca sexta]	-	-	K16682	AJUBA,LIMD1,WTIP	http://www.genome.jp/dbget-bin/www_bget?ko:K16682	Hippo signaling pathway;Hippo signaling pathway - fly;Hippo signaling pathway - multiple species	ko04390,ko04391,ko04392	-	-	sp|Q9VY77|AJUBA_DROME	LIM domain-containing protein jub OS=Drosophila melanogaster OX=7227 GN=jub PE=1 SV=3
evm.TU.chr24.216	+	3	1	7075156	AAV91450.1	lectin 3 [Lonomia obliqua]	GO:0030246	carbohydrate binding	-	-	-	-	-	-	-	sp|P26305|LPSBP_PERAM	Hemolymph lipopolysaccharide-binding protein OS=Periplaneta americana OX=6978 PE=1 SV=1
evm.TU.chr9.38	+	8	1	1261925	XP_026730655.1	facilitated trehalose transporter Tret1-like [Trichoplusia ni]	GO:0016021;GO:0022857	integral component of membrane;transmembrane transporter activity	K14258	TRET1	http://www.genome.jp/dbget-bin/www_bget?ko:K14258	-	-	-	-	sp|A9ZSY3|TRET1_BOMMO	Facilitated trehalose transporter Tret1 OS=Bombyx mori OX=7091 GN=Tret1 PE=1 SV=1
evm.TU.chr6.258	+	10	1	10420527	XP_026486375.1	40S ribosomal protein S16 [Vanessa tameamea]	GO:0003735;GO:0005840;GO:0006412	structural constituent of ribosome;ribosome;translation	K02960	RP-S16e,RPS16	http://www.genome.jp/dbget-bin/www_bget?ko:K02960	Ribosome	ko03010	-	-	sp|Q95V31|RS16_SPOFR	40S ribosomal protein S16 OS=Spodoptera frugiperda OX=7108 GN=RpS16 PE=2 SV=1
evm.TU.chr26.194	+	7	1	6724559	XP_026729433.1	GTP-binding protein Rheb homolog [Trichoplusia ni]	GO:0016020;GO:0005525;GO:0003924;GO:0007165	membrane;GTP binding;GTPase activity;signal transduction	K07208	RHEB	http://www.genome.jp/dbget-bin/www_bget?ko:K07208	Cellular senescence;Autophagy - animal;AMPK signaling pathway;PI3K-Akt signaling pathway;Phospholipase D signaling pathway;mTOR signaling pathway;Longevity regulating pathway;Insulin signaling pathway;Thyroid hormone signaling pathway;Thermogenesis	ko04218,ko04140,ko04152,ko04151,ko04072,ko04150,ko04211,ko04910,ko04919,ko04714	KOG0395	Ras-related GTPase	sp|Q9VND8|RHEB_DROME	GTP-binding protein Rheb homolog OS=Drosophila melanogaster OX=7227 GN=Rheb PE=1 SV=1
evm.TU.chr31.360	-	10	1	12341734	XP_030030680.1;XP_030030681.1	integrin alpha-PS1 isoform X1 [Manduca sexta];integrin alpha-PS1 isoform X2 [Manduca sexta]	GO:0008305;GO:0007229;GO:0007155	integrin complex;integrin-mediated signaling pathway;cell adhesion	K06583	ITGA7	http://www.genome.jp/dbget-bin/www_bget?ko:K06583	Regulation of actin cytoskeleton;Focal adhesion;PI3K-Akt signaling pathway;ECM-receptor interaction	ko04810,ko04510,ko04151,ko04512	KOG3637	Vitronectin receptor, alpha subunit	sp|Q24247|ITA1_DROME	Integrin alpha-PS1 OS=Drosophila melanogaster OX=7227 GN=mew PE=1 SV=2
evm.TU.chr43.46	-	6	1	1638934	XP_014358997.1	PREDICTED: uncharacterized protein LOC106711233 [Papilio machaon]	GO:0004497;GO:0016705;GO:0020037;GO:0005506;GO:0016021	monooxygenase activity;oxidoreductase activity, acting on paired donors, with incorporation or reduction of molecular oxygen;heme binding;iron ion binding;integral component of membrane	K14999	CYP6	http://www.genome.jp/dbget-bin/www_bget?ko:K14999	-	-	-	-	sp|Q95031|CP6B6_HELAM	Cytochrome P450 6B6 OS=Helicoverpa armigera OX=29058 GN=CYP6B6 PE=2 SV=1
evm.TU.chr19.32	+	14	1	1084085	KAF9423535.1	hypothetical protein HW555_001090 [Spodoptera exigua]	GO:0016887;GO:0005524;GO:0051082;GO:0006457;GO:0005737	ATP hydrolysis activity;ATP binding;unfolded protein binding;protein folding;cytoplasm	K09500	CCT8	http://www.genome.jp/dbget-bin/www_bget?ko:K09500	-	-	KOG0362	Chaperonin complex component, TCP-1 theta subunit (CCT8)	sp|Q4R5J0|TCPQ_MACFA	T-complex protein 1 subunit theta OS=Macaca fascicularis OX=9541 GN=CCT8 PE=2 SV=1
evm.TU.chr48.88	-	7	1	2919816	XP_030020035.1	BTB/POZ domain-containing protein 6 [Manduca sexta]	-	-	-	-	-	-	-	KOG2075	Topoisomerase TOP1-interacting protein BTBD1	sp|Q96KE9|BTBD6_HUMAN	BTB/POZ domain-containing protein 6 OS=Homo sapiens OX=9606 GN=BTBD6 PE=1 SV=3
evm.TU.chr26.46	+	33	1	1596249	XP_030023439.1	eukaryotic translation initiation factor 3 subunit G [Manduca sexta]	GO:0016282;GO:0001732;GO:0033290;GO:0005852;GO:0003743	eukaryotic 43S preinitiation complex;formation of cytoplasmic translation initiation complex;eukaryotic 48S preinitiation complex;eukaryotic translation initiation factor 3 complex;translation initiation factor activity	K03248	EIF3G	http://www.genome.jp/dbget-bin/www_bget?ko:K03248	-	-	KOG0122	Translation initiation factor 3, subunit g (eIF-3g)	sp|Q1HE00|EIF3G_BOMMO	Eukaryotic translation initiation factor 3 subunit G OS=Bombyx mori OX=7091 GN=eIF3-S4 PE=2 SV=1
evm.TU.chr29.395	+	19	1	11320691	XP_037300627.1	solute carrier family 25 member 44 [Manduca sexta]	GO:0009083;GO:0005739;GO:0016021;GO:0015658	branched-chain amino acid catabolic process;mitochondrion;integral component of membrane;branched-chain amino acid transmembrane transporter activity	K15121	SLC25A44	http://www.genome.jp/dbget-bin/www_bget?ko:K15121	-	-	-	-	sp|Q96H78|S2544_HUMAN	Solute carrier family 25 member 44 OS=Homo sapiens OX=9606 GN=SLC25A44 PE=2 SV=1
evm.TU.chr8.26	+	3	1	1503445	PCG70021.1	hypothetical protein B5V51_3454 [Heliothis virescens]	-	-	-	-	-	-	-	-	-	-	-
evm.TU.chr36.125	+	10	1	3559577	XP_030038502.1	syntaxin-5 [Manduca sexta]	GO:0016192;GO:0016021	vesicle-mediated transport;integral component of membrane	K08490	STX5	http://www.genome.jp/dbget-bin/www_bget?ko:K08490	SNARE interactions in vesicular transport	ko04130	KOG0812	SNARE protein SED5/Syntaxin 5	sp|Q24509|STX5_DROME	Syntaxin-5 OS=Drosophila melanogaster OX=7227 GN=Syx5 PE=2 SV=2
evm.TU.chr2.450	+	9	1	15708081	XP_030023560.2	beta-1,4-mannosyltransferase egh [Manduca sexta]	GO:0019187;GO:0016021	beta-1,4-mannosyltransferase activity;integral component of membrane	K02359	EGH	http://www.genome.jp/dbget-bin/www_bget?ko:K02359	Dorso-ventral axis formation	ko04320	-	-	sp|O01346|EGH_DROME	Beta-1,4-mannosyltransferase egh OS=Drosophila melanogaster OX=7227 GN=egh PE=2 SV=1
evm.TU.chr22.253	-	3	1	8127973	XP_030028368.1;XP_028027766.1;XP_030028369.1	adenylate kinase isoenzyme 1 isoform X1 [Manduca sexta];adenylate kinase isoenzyme 1 isoform X1 [Bombyx mandarina];adenylate kinase isoenzyme 1 isoform X2 [Manduca sexta]	GO:0005524;GO:0019205;GO:0006139	ATP binding;nucleobase-containing compound kinase activity;nucleobase-containing compound metabolic process	K00939	adk,AK	http://www.genome.jp/dbget-bin/www_bget?ko:K00939	Thiamine metabolism;Purine metabolism	ko00730,ko00230	KOG3079	Uridylate kinase/adenylate kinase	sp|P05081|KAD1_CHICK	Adenylate kinase isoenzyme 1 OS=Gallus gallus OX=9031 GN=AK1 PE=1 SV=1
evm.TU.chr15.210	-	4	1	6541328	XP_030024897.1	rRNA methyltransferase 2, mitochondrial [Manduca sexta]	GO:0008168;GO:0001510	methyltransferase activity;RNA methylation	K02427	rlmE,rrmJ,ftsJ	http://www.genome.jp/dbget-bin/www_bget?ko:K02427	-	-	-	-	sp|Q9VDT6|MRM2_DROME	rRNA methyltransferase 2, mitochondrial OS=Drosophila melanogaster OX=7227 GN=CG11447 PE=2 SV=1
evm.TU.chr18.222	-	17	1	6826241	VVC88517.1;XP_026328568.1	unnamed protein product [Leptidea sinapis];charged multivesicular body protein 1b [Hyposmocoma kahamanoa]	GO:0010008;GO:0007034	endosome membrane;vacuolar transport	K12197	CHMP1,VPS46,DID2	http://www.genome.jp/dbget-bin/www_bget?ko:K12197	Necroptosis;Endocytosis	ko04217,ko04144	KOG3232	Vacuolar assembly/sorting protein DID2	sp|O60074|DID2_SCHPO;sp|Q5E994|CHM1B_BOVIN;sp|O96552|CHMP1_DICDI	Vacuolar protein-sorting-associated protein 46 OS=Schizosaccharomyces pombe (strain 972 / ATCC 24843) OX=284812 GN=did2 PE=3 SV=2;Charged multivesicular body protein 1b OS=Bos taurus OX=9913 GN=CHMP1B PE=2 SV=1;Charged multivesicular body protein 1 OS=Dictyostelium discoideum OX=44689 GN=chmp1 PE=3 SV=1
evm.TU.chr3.135	-	14	1	3600217	XP_030035644.1;XP_004921625.1	ubiquitin-conjugating enzyme E2-24 kDa isoform X1 [Manduca sexta];ubiquitin-conjugating enzyme E2-24 kDa isoform X1 [Bombyx mori]	GO:0005524;GO:0016740	ATP binding;transferase activity	K20217	UBE2E	http://www.genome.jp/dbget-bin/www_bget?ko:K20217	Ubiquitin mediated proteolysis	ko04120	-	-	sp|P52485|UBCD2_DROME	Ubiquitin-conjugating enzyme E2-24 kDa OS=Drosophila melanogaster OX=7227 GN=Ubc2 PE=2 SV=1
evm.TU.chr3.193	-	3	1	5840685	XP_030027359.1	15-hydroxyprostaglandin dehydrogenase [NAD(+)] [Manduca sexta]	GO:0016491	oxidoreductase activity	K00069	HPGD	http://www.genome.jp/dbget-bin/www_bget?ko:K00069	-	-	-	-	sp|Q3T0C2|PGDH_BOVIN	15-hydroxyprostaglandin dehydrogenase [NAD(+)] OS=Bos taurus OX=9913 GN=HPGD PE=2 SV=1
evm.TU.chr14.35	+	4	1	1424734	XP_030022729.2	uncharacterized protein LOC115441940 [Manduca sexta]	GO:0043130;GO:0016021	ubiquitin binding;integral component of membrane	K15720	N4BP2	http://www.genome.jp/dbget-bin/www_bget?ko:K15720	-	-	-	-	sp|Q3V2Q8|N42L1_MOUSE	NEDD4-binding protein 2-like 1 OS=Mus musculus OX=10090 GN=N4bp2l1 PE=2 SV=1
GWHABGR00000018.122	+	55	1	8253108	XP_021201500.1;PCG70882.1	UDP-glucuronosyltransferase 2B15-like [Helicoverpa armigera];hypothetical protein B5V51_2489 [Heliothis virescens]	GO:0015020;GO:0016021	glucuronosyltransferase activity;integral component of membrane	K00699	UGT	http://www.genome.jp/dbget-bin/www_bget?ko:K00699	Ascorbate and aldarate metabolism;Pentose and glucuronate interconversions;Steroid hormone biosynthesis;Porphyrin and chlorophyll metabolism;Retinol metabolism;Drug metabolism - cytochrome P450;Drug metabolism - other enzymes;Metabolism of xenobiotics by cytochrome P450;Bile secretion	ko00053,ko00040,ko00140,ko00860,ko00830,ko00982,ko00983,ko00980,ko04976	-	-	sp|A0A291PQF1|UGT5_DACCO	UDP-glycosyltransferase UGT5 OS=Dactylopius coccus OX=765876 GN=UGT5 PE=1 SV=1
GWHABGR00000010.8	-	11	1	539545	XP_023935017.1	lambda-crystallin homolog [Bicyclus anynana]	GO:0016616;GO:0070403;GO:0006631	oxidoreductase activity, acting on the CH-OH group of donors, NAD or NADP as acceptor;NAD+ binding;fatty acid metabolic process	K13247	CRYL1	http://www.genome.jp/dbget-bin/www_bget?ko:K13247	Pentose and glucuronate interconversions	ko00040	-	-	sp|Q99KP3|CRYL1_MOUSE	Lambda-crystallin homolog OS=Mus musculus OX=10090 GN=Cryl1 PE=1 SV=3
evm.TU.chr22.246	+	3	1	7976840	XP_030028353.1	eEF1A lysine and N-terminal methyltransferase homolog [Manduca sexta]	GO:0008168	methyltransferase activity	K25166	EEF1AKNMT,METTL13	http://www.genome.jp/dbget-bin/www_bget?ko:K25166	-	-	KOG2352	Predicted spermine/spermidine synthase	sp|Q9VIK9|EFNMT_DROME	eEF1A lysine and N-terminal methyltransferase homolog OS=Drosophila melanogaster OX=7227 GN=CG2614 PE=2 SV=1
evm.TU.chr3.140	+	11	1	3758617	XP_032513809.1	COP9 signalosome complex subunit 5 isoform X1 [Danaus plexippus plexippus]	GO:0004222;GO:0046872;GO:0070122;GO:0008180	metalloendopeptidase activity;metal ion binding;isopeptidase activity;COP9 signalosome	K09613	COPS5,CSN5	http://www.genome.jp/dbget-bin/www_bget?ko:K09613	-	-	KOG1554	COP9 signalosome, subunit CSN5	sp|Q92905|CSN5_HUMAN	COP9 signalosome complex subunit 5 OS=Homo sapiens OX=9606 GN=COPS5 PE=1 SV=4
GWHABGR00000031.195	+	2	1	10002139	XP_026740458.1	uncharacterized protein LOC113502904 [Trichoplusia ni]	-	-	-	-	-	-	-	-	-	sp|P34473|YMH6_CAEEL	Uncharacterized protein F58A4.6 OS=Caenorhabditis elegans OX=6239 GN=F58A4.6 PE=4 SV=3
evm.TU.chr26.123	+	2	1	4335345	XP_030037521.1	cytochrome P450 6B7 [Manduca sexta]	GO:0004497;GO:0005506;GO:0016705;GO:0020037	monooxygenase activity;iron ion binding;oxidoreductase activity, acting on paired donors, with incorporation or reduction of molecular oxygen;heme binding	K14999	CYP6	http://www.genome.jp/dbget-bin/www_bget?ko:K14999	-	-	-	-	sp|Q27664|CP6B2_HELAM	Cytochrome P450 6B2 OS=Helicoverpa armigera OX=29058 GN=CYP6B2 PE=2 SV=1
evm.TU.chr4.688	-	8	1	22389809	XP_022822223.1;XP_022822213.1	folylpolyglutamate synthase, mitochondrial-like isoform X2 [Spodoptera litura];folylpolyglutamate synthase, mitochondrial-like isoform X1 [Spodoptera litura]	-	-	K01930	FPGS	http://www.genome.jp/dbget-bin/www_bget?ko:K01930	Folate biosynthesis	ko00790	KOG2525	Folylpolyglutamate synthase	sp|P48760|FOLC_MOUSE;sp|Q05932|FOLC_HUMAN	Folylpolyglutamate synthase, mitochondrial OS=Mus musculus OX=10090 GN=Fpgs PE=1 SV=3;Folylpolyglutamate synthase, mitochondrial OS=Homo sapiens OX=9606 GN=FPGS PE=1 SV=3
evm.TU.chr1.573	-	4	1	19282201	XP_037299738.1;XP_021202818.1;XP_004924939.1	LOW QUALITY PROTEIN: H(+)/Cl(-) exchange transporter 5 [Manduca sexta];H(+)/Cl(-) exchange transporter 5 isoform X1 [Bombyx mori];H(+)/Cl(-) exchange transporter 5 isoform X2 [Bombyx mori]	GO:0016021;GO:0005247;GO:0006821	integral component of membrane;voltage-gated chloride channel activity;chloride transport	K05012	CLCN3_4_5	http://www.genome.jp/dbget-bin/www_bget?ko:K05012	Neutrophil extracellular trap formation	ko04613	KOG0475	Cl- channel CLC-3 and related proteins (CLC superfamily)	sp|P51790|CLCN3_HUMAN	H(+)/Cl(-) exchange transporter 3 OS=Homo sapiens OX=9606 GN=CLCN3 PE=1 SV=2
evm.TU.chr35.64	-	9	1	1658570	NP_001040161.1	unc-50-like protein [Bombyx mori]	GO:0016021	integral component of membrane	-	-	-	-	-	KOG3012	Uncharacterized conserved protein	sp|Q9VHN5|UNC50_DROME	Protein unc-50 homolog OS=Drosophila melanogaster OX=7227 GN=CG9773 PE=2 SV=1
evm.TU.chr2.116	-	6	1	4063278	XP_037302312.1;KAF9801846.1	uncharacterized protein LOC115453000 isoform X1 [Manduca sexta];hypothetical protein SFRURICE_009699 [Spodoptera frugiperda]	GO:0005840	ribosome	K17406	MRPS27	http://www.genome.jp/dbget-bin/www_bget?ko:K17406	-	-	KOG4570	Uncharacterized conserved protein	sp|Q32PI8|RT27_BOVIN	28S ribosomal protein S27, mitochondrial OS=Bos taurus OX=9913 GN=MRPS27 PE=1 SV=1
evm.TU.chr4.228	-	5	1	8226392	XP_030029715.1	HIG1 domain family member 1C [Manduca sexta]	GO:0016021	integral component of membrane	-	-	-	-	-	-	-	sp|A8MV81|HIG1C_HUMAN	HIG1 domain family member 1C OS=Homo sapiens OX=9606 GN=HIGD1C PE=1 SV=2
evm.TU.chr7.791	+	2	1	16336666	XP_038221074.1	serine protease snake-like [Zerene cesonia]	GO:0004252	serine-type endopeptidase activity	K01324	KLKB1	http://www.genome.jp/dbget-bin/www_bget?ko:K01324	Complement and coagulation cascades	ko04610	-	-	sp|A8JUP7|HAYAN_DROME	Serine protease Hayan OS=Drosophila melanogaster OX=7227 GN=Hayan PE=2 SV=1
evm.TU.chr25.88	+	6	1	4021398	PCG70167.1	hypothetical protein B5V51_3286 [Heliothis virescens]	GO:0016021;GO:0015232	integral component of membrane;heme transmembrane transporter activity	K15380	SLC48A1,HRG1	http://www.genome.jp/dbget-bin/www_bget?ko:K15380	-	-	-	-	sp|Q4FZW7|HRG1B_XENLA	Heme transporter hrg1-B OS=Xenopus laevis OX=8355 GN=slc48a1-b PE=2 SV=1
evm.TU.chr16.178	-	19	1	7010062	XP_035447280.1;XP_030023723.2	protein SMG5-like [Spodoptera frugiperda];protein SMG5 [Manduca sexta]	GO:0000184;GO:0005737	nuclear-transcribed mRNA catabolic process, nonsense-mediated decay;cytoplasm	K11125	SMG5,EST1B	http://www.genome.jp/dbget-bin/www_bget?ko:K11125	mRNA surveillance pathway	ko03015	-	-	sp|Q6ZPY2|SMG5_MOUSE	Protein SMG5 OS=Mus musculus OX=10090 GN=Smg5 PE=1 SV=2
GWHABGR00000030.141	+	13	1	3688150	XP_030037826.1;XP_026751906.1	vacuolar protein sorting-associated protein 54 [Manduca sexta];UDP-N-acetylglucosamine--dolichyl-phosphate N-acetylglucosaminephosphotransferase isoform X2 [Galleria mellonella]	GO:0015031;GO:0042147;GO:0000938;GO:0005829	protein transport;retrograde transport, endosome to Golgi;GARP complex;cytosol	K01001;K17600	ALG7;VPS54	http://www.genome.jp/dbget-bin/www_bget?ko:K01001;http://www.genome.jp/dbget-bin/www_bget?ko:K17600	N-Glycan biosynthesis	ko00510	KOG2788	Glycosyltransferase	sp|P42867|GPT_MOUSE;sp|P24140|GPT_CRIGR	UDP-N-acetylglucosamine--dolichyl-phosphate N-acetylglucosaminephosphotransferase OS=Mus musculus OX=10090 GN=Dpagt1 PE=1 SV=2;UDP-N-acetylglucosamine--dolichyl-phosphate N-acetylglucosaminephosphotransferase OS=Cricetulus griseus OX=10029 GN=DPAGT1 PE=1 SV=1
evm.TU.chr48.343	-	6	1	10294368	CAB3222055.1	unnamed protein product [Arctia plantaginis]	GO:0016787	hydrolase activity	K07766	E3.6.1.52	http://www.genome.jp/dbget-bin/www_bget?ko:K07766	-	-	-	-	sp|Q9NZJ9|NUDT4_HUMAN	Diphosphoinositol polyphosphate phosphohydrolase 2 OS=Homo sapiens OX=9606 GN=NUDT4 PE=1 SV=2
evm.TU.chr49.249	+	4	1	8963524	XP_030024120.1	nuclear transcription factor Y subunit gamma-like [Manduca sexta]	GO:0003700;GO:0046982;GO:0003677;GO:0016602	DNA-binding transcription factor activity;protein heterodimerization activity;DNA binding;CCAAT-binding factor complex	K08066	NFYC,HAP5	http://www.genome.jp/dbget-bin/www_bget?ko:K08066	Antigen processing and presentation	ko04612	-	-	sp|Q5RA23|NFYC_PONAB	Nuclear transcription factor Y subunit gamma OS=Pongo abelii OX=9601 GN=NFYC PE=2 SV=1
evm.TU.chr14.14	-	4	1	367606	XP_022828353.1;XP_030021213.1	testis-expressed protein 10 [Spodoptera litura];testis-expressed protein 10 homolog [Manduca sexta]	-	-	K14827	IPI1,TEX10	http://www.genome.jp/dbget-bin/www_bget?ko:K14827	-	-	KOG2149	Uncharacterized conserved protein	sp|Q9NXF1|TEX10_HUMAN	Testis-expressed protein 10 OS=Homo sapiens OX=9606 GN=TEX10 PE=1 SV=2
evm.TU.chr43.20	-	3	1	884782	XP_026741145.1;PCG74284.1	ADAM 17-like protease [Trichoplusia ni];hypothetical protein B5V51_13607 [Heliothis virescens]	GO:0004222;GO:0016021	metalloendopeptidase activity;integral component of membrane	K06059	ADAM17,TACE,CD156b	http://www.genome.jp/dbget-bin/www_bget?ko:K06059	Notch signaling pathway	ko04330	-	-	sp|Q9VAC5|ADA17_DROME	ADAM 17-like protease OS=Drosophila melanogaster OX=7227 GN=Tace PE=2 SV=2
evm.TU.chr30.302	-	2	1	12080172	XP_030041304.1;PZC85561.1;CAB3236934.1	zinc finger MIZ domain-containing protein 1 isoform X2 [Manduca sexta];hypothetical protein B5X24_HaOG216669 [Helicoverpa armigera];unnamed protein product [Arctia plantaginis]	GO:0008270	zinc ion binding	K22403	ZMIZ	http://www.genome.jp/dbget-bin/www_bget?ko:K22403	-	-	-	-	sp|Q6P1E1|ZMIZ1_MOUSE	Zinc finger MIZ domain-containing protein 1 OS=Mus musculus OX=10090 GN=Zmiz1 PE=1 SV=1
evm.TU.chr26.47	-	4	1	1597034	XP_030023443.1	uncharacterized protein LOC115442532 [Manduca sexta]	-	-	-	-	-	-	-	-	-	-	-
evm.TU.chr37.242	-	6	1	7650076	XP_030040241.1	uncharacterized protein LOC115455710 [Manduca sexta]	GO:0003677;GO:0005634	DNA binding;nucleus	-	-	-	-	-	-	-	-	-
evm.TU.chr27.346	-	13	1	11894901	XP_030026843.2;XP_030026842.2;XP_030026846.2	sodium/hydrogen exchanger 7 isoform X4 [Manduca sexta];sodium/hydrogen exchanger 7 isoform X3 [Manduca sexta];sodium/hydrogen exchanger 6 isoform X6 [Manduca sexta]	GO:0016021;GO:0010008;GO:0015385;GO:0006885	integral component of membrane;endosome membrane;sodium:proton antiporter activity;regulation of pH	K12041	SLC9A6_7,NHE6_7	http://www.genome.jp/dbget-bin/www_bget?ko:K12041	Cardiac muscle contraction	ko04260	KOG1965	Sodium/hydrogen exchanger protein	sp|Q8BZ00|SL9A9_MOUSE;sp|Q96T83|SL9A7_HUMAN	Sodium/hydrogen exchanger 9 OS=Mus musculus OX=10090 GN=Slc9a9 PE=2 SV=1;Sodium/hydrogen exchanger 7 OS=Homo sapiens OX=9606 GN=SLC9A7 PE=1 SV=1
evm.TU.chr4.361	-	11	1	11619768	KOB73901.1	Glycerophosphodiester phosphodiesterase [Operophtera brumata]	GO:0008081;GO:0006629	phosphoric diester hydrolase activity;lipid metabolic process	K08678	UXS1,uxs	http://www.genome.jp/dbget-bin/www_bget?ko:K08678	Amino sugar and nucleotide sugar metabolism	ko00520	-	-	sp|Q6DF08|UXS1_XENTR	UDP-glucuronic acid decarboxylase 1 OS=Xenopus tropicalis OX=8364 GN=uxs1 PE=2 SV=1
GWHABGR00000022.156	+	3	1	10116054	XP_026747971.1	transmembrane protein 267 [Trichoplusia ni]	GO:0016021	integral component of membrane	-	-	-	-	-	-	-	sp|Q6DC75|TM267_DANRE	Transmembrane protein 267 OS=Danio rerio OX=7955 GN=tmem267 PE=2 SV=1
evm.TU.chr2.8	-	3	1	411859	XP_030031988.2	proton-coupled amino acid transporter-like protein pathetic [Manduca sexta]	GO:0016021	integral component of membrane	K14209	SLC36A,PAT	http://www.genome.jp/dbget-bin/www_bget?ko:K14209	Protein digestion and absorption	ko04974	-	-	sp|Q9VT04|PATH_DROME	Proton-coupled amino acid transporter-like protein pathetic OS=Drosophila melanogaster OX=7227 GN=path PE=1 SV=1
evm.TU.chr3.707	-	5	1	21843293	CAB3221268.1;AAB47739.1	unnamed protein product [Arctia plantaginis];transposase [Bombyx mori]	GO:0005634	nucleus	K14169	CTU2,NCS2	http://www.genome.jp/dbget-bin/www_bget?ko:K14169	Sulfur relay system	ko04122	-	-	-	-
evm.TU.chr4.74	+	8	1	3670853	XP_013148557.1;KAF9824457.1	PREDICTED: dolichyl-diphosphooligosaccharide--protein glycosyltransferase subunit STT3A [Papilio polytes];hypothetical protein SFRURICE_002518 [Spodoptera frugiperda]	GO:0004579;GO:0016021;GO:0046872;GO:0006486	dolichyl-diphosphooligosaccharide-protein glycotransferase activity;integral component of membrane;metal ion binding;protein glycosylation	K07151	STT3	http://www.genome.jp/dbget-bin/www_bget?ko:K07151	Protein processing in endoplasmic reticulum;N-Glycan biosynthesis;Various types of N-glycan biosynthesis	ko04141,ko00510,ko00513	KOG2292	Oligosaccharyltransferase, STT3 subunit	sp|F1PJP5|STT3A_CANLF;sp|Q2KJI2|STT3A_BOVIN	Dolichyl-diphosphooligosaccharide--protein glycosyltransferase subunit STT3A OS=Canis lupus familiaris OX=9615 GN=STT3A PE=1 SV=3;Dolichyl-diphosphooligosaccharide--protein glycosyltransferase subunit STT3A OS=Bos taurus OX=9913 GN=STT3A PE=2 SV=1
evm.TU.chr20.93	+	6	1	2828160	XP_028171609.1;KAF9414113.1	dnaJ homolog subfamily A member 1 [Ostrinia furnacalis];hypothetical protein HW555_007872 [Spodoptera exigua]	GO:0009408;GO:0005524;GO:0051082;GO:0006457;GO:0030544;GO:0046872	response to heat;ATP binding;unfolded protein binding;protein folding;Hsp70 protein binding;metal ion binding	K09502	DNAJA1	http://www.genome.jp/dbget-bin/www_bget?ko:K09502	Protein processing in endoplasmic reticulum	ko04141	KOG0712	Molecular chaperone (DnaJ superfamily)	sp|P31689|DNJA1_HUMAN	DnaJ homolog subfamily A member 1 OS=Homo sapiens OX=9606 GN=DNAJA1 PE=1 SV=2
evm.TU.chr37.225	-	5	1	7177763	XP_030040200.2	leucine-rich repeat-containing protein 47 [Manduca sexta]	GO:0004826;GO:0003723	phenylalanine-tRNA ligase activity;RNA binding	-	-	-	-	-	KOG2472	Phenylalanyl-tRNA synthetase beta subunit	sp|Q505F5|LRC47_MOUSE	Leucine-rich repeat-containing protein 47 OS=Mus musculus OX=10090 GN=Lrrc47 PE=1 SV=1
evm.TU.chr26.30	+	4	1	1267268	XP_030023408.2	zinc finger protein 391 isoform X1 [Manduca sexta]	-	-	-	-	-	-	-	-	-	-	-
evm.TU.chr4.42	-	9	1	1155879	XP_030032398.2	cytochrome P450 6B5 [Manduca sexta]	GO:0004497;GO:0005506;GO:0020037;GO:0016705;GO:0016021	monooxygenase activity;iron ion binding;heme binding;oxidoreductase activity, acting on paired donors, with incorporation or reduction of molecular oxygen;integral component of membrane	K14999	CYP6	http://www.genome.jp/dbget-bin/www_bget?ko:K14999	-	-	-	-	sp|P13527|CP6A1_MUSDO;sp|Q95036|CP6B5_PAPGL	Cytochrome P450 6A1 OS=Musca domestica OX=7370 GN=CYP6A1 PE=2 SV=1;Cytochrome P450 6B5 (Fragment) OS=Papilio glaucus OX=45779 GN=CYP6B5 PE=2 SV=1
evm.TU.chr48.285	+	3	1	8528539	AFC35297.1	beta-1,3-glucan recognition protein [Antheraea pernyi]	GO:0005576;GO:0005975;GO:0002752;GO:0045087;GO:0038187;GO:0045088;GO:0031663;GO:0030246;GO:0001873;GO:0004553;GO:0001872;GO:0001530;GO:0001875;GO:0070891	extracellular region;carbohydrate metabolic process;cell surface pattern recognition receptor signaling pathway;innate immune response;pattern recognition receptor activity;regulation of innate immune response;lipopolysaccharide-mediated signaling pathway;carbohydrate binding;polysaccharide immune receptor activity;hydrolase activity, hydrolyzing O-glycosyl compounds;(1->3)-beta-D-glucan binding;…	K20692	GNBP3	http://www.genome.jp/dbget-bin/www_bget?ko:K20692	Toll and Imd signaling pathway	ko04624	-	-	sp|Q8MU95|BGBP_PLOIN	Beta-1,3-glucan-binding protein OS=Plodia interpunctella OX=58824 PE=1 SV=1
evm.TU.chr14.384	-	8	1	14776845	XP_028034036.1	uncharacterized protein LOC114245919 [Bombyx mandarina]	GO:0016226;GO:0051536;GO:0005506	iron-sulfur cluster assembly;iron-sulfur cluster binding;iron ion binding	K22068	ISCU	http://www.genome.jp/dbget-bin/www_bget?ko:K22068	-	-	KOG3361	Iron binding protein involved in Fe-S cluster formation	sp|Q9D7P6|ISCU_MOUSE	Iron-sulfur cluster assembly enzyme ISCU, mitochondrial OS=Mus musculus OX=10090 GN=Iscu PE=1 SV=1
evm.TU.chr36.292	-	7	1	9329769	XP_030020852.1;KPJ15731.1	mediator of RNA polymerase II transcription subunit 17 [Manduca sexta];Mediator of RNA polymerase II transcription subunit 17 [Papilio machaon]	GO:0003712;GO:0016592;GO:0006357	transcription coregulator activity;mediator complex;regulation of transcription by RNA polymerase II	K15133	MED17	http://www.genome.jp/dbget-bin/www_bget?ko:K15133	Thyroid hormone signaling pathway	ko04919	-	-	sp|Q7PVZ2|MED17_ANOGA	Mediator of RNA polymerase II transcription subunit 17 OS=Anopheles gambiae OX=7165 GN=MED17 PE=3 SV=2
evm.TU.chr3.22	+	21	1	271858	XP_030023486.2;XP_028038179.1	LOW QUALITY PROTEIN: dolichyl-diphosphooligosaccharide--protein glycosyltransferase 48 kDa subunit [Manduca sexta];dolichyl-diphosphooligosaccharide--protein glycosyltransferase 48 kDa subunit [Bombyx mandarina]	GO:0018279;GO:0016740;GO:0016021;GO:0005789	protein N-linked glycosylation via asparagine;transferase activity;integral component of membrane;endoplasmic reticulum membrane	K12670	WBP1	http://www.genome.jp/dbget-bin/www_bget?ko:K12670	Protein processing in endoplasmic reticulum;N-Glycan biosynthesis;Various types of N-glycan biosynthesis	ko04141,ko00510,ko00513	KOG2754	Oligosaccharyltransferase, beta subunit	sp|Q24319|OST48_DROME	Dolichyl-diphosphooligosaccharide--protein glycosyltransferase 48 kDa subunit OS=Drosophila melanogaster OX=7227 GN=Ost48 PE=2 SV=2
evm.TU.chr30.282	+	21	1	10864046	XP_030041325.1;KOB73836.1;XP_021200635.1;XP_004931100.1	ras-related and estrogen-regulated growth inhibitor-like protein [Manduca sexta];Uncharacterized protein OBRU01_10373 [Operophtera brumata];ras-related and estrogen-regulated growth inhibitor-like protein [Helicoverpa armigera];ras-related and estrogen-regulated growth inhibitor-like protein [Bombyx mori]	GO:0016020;GO:0005525;GO:0003924;GO:0007165	membrane;GTP binding;GTPase activity;signal transduction	K17198	RERGL	http://www.genome.jp/dbget-bin/www_bget?ko:K17198	-	-	-	-	sp|Q8R367|RERG_MOUSE;sp|Q6DGN0|RERGL_DANRE	Ras-related and estrogen-regulated growth inhibitor OS=Mus musculus OX=10090 GN=Rerg PE=2 SV=1;Ras-related and estrogen-regulated growth inhibitor-like protein OS=Danio rerio OX=7955 GN=rergl PE=2 SV=1
GWHABGR00000018.71	-	24	1	13235664	XP_037293283.1	uncharacterized protein LOC119188983 [Manduca sexta]	GO:0016021	integral component of membrane	-	-	-	-	-	-	-	-	-
evm.TU.chr31.364	-	2	1	12589643	XP_037294572.1;XP_026735223.1	HEAT repeat-containing protein 6 isoform X2 [Manduca sexta];HEAT repeat-containing protein 6 isoform X1 [Trichoplusia ni]	-	-	K24815	HEATR6	http://www.genome.jp/dbget-bin/www_bget?ko:K24815	-	-	-	-	sp|Q7ZY56|HEAT6_XENLA;sp|Q6P1G0|HEAT6_MOUSE	HEAT repeat-containing protein 6 OS=Xenopus laevis OX=8355 GN=heatr6 PE=2 SV=1;HEAT repeat-containing protein 6 OS=Mus musculus OX=10090 GN=Heatr6 PE=1 SV=1
GWHABGR00000022.133	+	2	1	7081991	XP_030030757.2	uncharacterized protein LOC115447702 [Manduca sexta]	-	-	K22561	COMMD5,HCARG	http://www.genome.jp/dbget-bin/www_bget?ko:K22561	-	-	-	-	sp|Q8R395|COMD5_MOUSE	COMM domain-containing protein 5 OS=Mus musculus OX=10090 GN=Commd5 PE=1 SV=1
evm.TU.chr25.222	+	5	1	9681482	XP_004926839.1;PCG62814.1	neuroglobin [Bombyx mori];hypothetical protein B5V51_13578, partial [Heliothis virescens]	GO:0019825;GO:0005344;GO:0020037;GO:0046872	oxygen binding;oxygen carrier activity;heme binding;metal ion binding	K21893	NGB	http://www.genome.jp/dbget-bin/www_bget?ko:K21893	-	-	-	-	sp|P86881|NGB_DISMA	Neuroglobin OS=Dissostichus mawsoni OX=36200 PE=2 SV=1
evm.TU.chr27.220	+	3	1	7204179	XP_013188655.1	PREDICTED: mediator of RNA polymerase II transcription subunit 30 [Amyelois transitella]	-	-	K15143	MED30	http://www.genome.jp/dbget-bin/www_bget?ko:K15143	Thyroid hormone signaling pathway	ko04919	-	-	sp|Q172Y1|MED30_AEDAE	Mediator of RNA polymerase II transcription subunit 30 OS=Aedes aegypti OX=7159 GN=MED30 PE=3 SV=1
evm.TU.chr27.121	+	14	1	3388766	XP_037298571.1	probable peroxisomal acyl-coenzyme A oxidase 1 [Manduca sexta]	GO:0006635;GO:0003997;GO:0005777;GO:0071949	fatty acid beta-oxidation;acyl-CoA oxidase activity;peroxisome;FAD binding	K00232	E1.3.3.6,ACOX1,ACOX3	http://www.genome.jp/dbget-bin/www_bget?ko:K00232	Peroxisome;cAMP signaling pathway;Propanoate metabolism;Biosynthesis of unsaturated fatty acids;Fatty acid degradation;alpha-Linolenic acid metabolism;beta-Alanine metabolism;PPAR signaling pathway	ko04146,ko04024,ko00640,ko01040,ko00071,ko00592,ko00410,ko03320	-	-	sp|Q7KML2|ACOX1_DROME	Probable peroxisomal acyl-coenzyme A oxidase 1 OS=Drosophila melanogaster OX=7227 GN=CG5009 PE=1 SV=1
evm.TU.chr38.278	-	4	1	10317558	XP_012551612.2	uncharacterized protein LOC101741741 [Bombyx mori]	-	-	-	-	-	-	-	-	-	-	-
evm.TU.chr6.293	-	4	1	12150891	XP_030022020.2;XP_030022021.2	protein tumorous imaginal discs, mitochondrial isoform X1 [Manduca sexta];protein tumorous imaginal discs, mitochondrial isoform X2 [Manduca sexta]	GO:0006457;GO:0051082;GO:0005524;GO:0031072;GO:0046872;GO:0009408	protein folding;unfolded protein binding;ATP binding;heat shock protein binding;metal ion binding;response to heat	K09504	DNAJA3	http://www.genome.jp/dbget-bin/www_bget?ko:K09504	-	-	KOG0715	Molecular chaperone (DnaJ superfamily)	sp|Q24331|TID_DROVI	Protein tumorous imaginal discs, mitochondrial OS=Drosophila virilis OX=7244 GN=l(2)tid PE=2 SV=1
evm.TU.chr1.122	-	2	1	4259251	XP_021188074.1	uncharacterized protein LOC110374611 [Helicoverpa armigera]	-	-	-	-	-	-	-	-	-	-	-
evm.TU.chr3.649	+	4	1	19728660	RVE47964.1	hypothetical protein evm_007372 [Chilo suppressalis]	GO:0046872;GO:0004222	metal ion binding;metalloendopeptidase activity	K18156	ATP23,XRCC6BP1	http://www.genome.jp/dbget-bin/www_bget?ko:K18156	-	-	KOG3314	Ku70-binding protein	sp|A4IGF3|ATP23_DANRE	Mitochondrial inner membrane protease ATP23 homolog OS=Danio rerio OX=7955 GN=atp23 PE=2 SV=1
[truncated: 2,162 more rows]
