# Supplementary material for: Integrating Full-Length and Second-Generation Transcriptomes to Elucidate the ApNPV-Induced Transcriptional Reprogramming in Antheraea pernyi Midgut
Source: Insects. 2025 Jul 31;16(8):792. doi: 10.3390/insects16080792 (PMC12386421; doi:10.3390/insects16080792)
Supplement: Supplementary file 1 [file insects-16-00792-s001.zip › Table S5.xlsx]

## Sheet: Sheet1
Table S5: Differential Expression of isoforms in canonical immune pathways
name	Annotation	Ap_CK1	Ap_CK2	Ap_NPV1	Ap_NPV2	logFC	P value	FDR	Up/Down	NR ID	NR annotation	GO ID	GO term	KO ID	KO gene	KO Hyperlink	KEGG Pathway	Pathway ID	KOG ID	KOG annotation	Swiss-Prot ID	Swiss-Prot annotation
FADD	Fas associated via death domain	6.77	5.74	15.39	15.63	0.447628	0.149396	0.396093	No	XP_021194122.1	uncharacterized protein LOC110378975 [Helicoverpa armigera]	GO:0042981;GO:0007165	regulation of apoptotic process;signal transduction	K02373	FADD	http://www.genome.jp/dbget-bin/www_bget?ko:K02373	Apoptosis;Apoptosis - multiple species;Necroptosis;TNF signaling pathway;IL-17 signaling pathway;NOD-like receptor signaling pathway;RIG-I-like receptor signaling pathway;Toll and Imd signaling pathway;Toll-like receptor signaling pathway	ko04210,ko04215,ko04217,ko04668,ko04657,ko04621,ko04622,ko04624,ko04620	-	-	sp|Q9V3B4|FADD_DROME	Fas-associated death domain protein OS=Drosophila melanogaster OX=7227 GN=Fadd PE=1 SV=1
ApPGRP.1	a isoform of Peptidoglycan recognition protein	3.65	3.47	4.78	3.47	-0.620124	0.125459	0.349572	No	XP_012549076.1	peptidoglycan recognition protein isoform X3 [Bombyx mori]	GO:0008745;GO:0008270;GO:0045087;GO:0009253;GO:0016021	N-acetylmuramoyl-L-alanine amidase activity;zinc ion binding;innate immune response;peptidoglycan catabolic process;integral component of membrane	-	-	-	-	-	-	-	sp|Q70PU1|PGSC2_DROSI	Peptidoglycan-recognition protein SC2 OS=Drosophila simulans OX=7240 GN=PGRP-SC2 PE=3 SV=1
ApPGRP.2	a isoform of Peptidoglycan recognition protein	15.92	15.24	14.9	19.65	-0.737266	1.51e-05	0.000143376	No	XP_004929948.1	peptidoglycan-recognition protein 2 isoform X2 [Bombyx mori]	GO:0008745;GO:0008270;GO:0045087;GO:0009253;GO:0016021	N-acetylmuramoyl-L-alanine amidase activity;zinc ion binding;innate immune response;peptidoglycan catabolic process;integral component of membrane	-	-	-	-	-	-	-	sp|O76537|PGRP_TRINI	Peptidoglycan recognition protein OS=Trichoplusia ni OX=7111 GN=PGRP PE=1 SV=1
ApRelish.1	a isoform of Relish in A. pernyi	1081	985	3915	4601	1.25664	1.12316e-11	2.68949e-10	Up	XP_021186788.1	nuclear factor NF-kappa-B p110 subunit [Helicoverpa armigera]	GO:0003677;GO:0003700;GO:0005737;GO:0005634	DNA binding;DNA-binding transcription factor activity;cytoplasm;nucleus	K02580	NFKB1	http://www.genome.jp/dbget-bin/www_bget?ko:K02580	Apoptosis;Cellular senescence;HIF-1 signaling pathway;MAPK signaling pathway;NF-kappa B signaling pathway;PI3K-Akt signaling pathway;Ras signaling pathway;Sphingolipid signaling pathway;TNF signaling pathway;cAMP signaling pathway;Longevity regulating pathway;Osteoclast differentiation;Adipocytokine signaling pathway;Prolactin signaling pathway;Relaxin signaling pathway;B cell receptor signaling …	ko04210,ko04218,ko04066,ko04010,ko04064,ko04151,ko04014,ko04071,ko04668,ko04024,ko04211,ko04380,ko04920,ko04917,ko04926,ko04662,ko04625,ko04062,ko04623,ko04657,ko04621,ko04613,ko04622,ko04660,ko04658,ko04659,ko04624,ko04620,ko04722	-	-	sp|Q94527|NFKB1_DROME	Nuclear factor NF-kappa-B p110 subunit OS=Drosophila melanogaster OX=7227 GN=Rel PE=1 SV=1
ApRelish.2	a isoform of Relish in A. pernyi	709	481	2857	2606	1.43883	4.30928e-10	8.43853e-09	Up	XP_021186788.1	nuclear factor NF-kappa-B p110 subunit [Helicoverpa armigera]	GO:0003677;GO:0003700;GO:0005737;GO:0005634	DNA binding;DNA-binding transcription factor activity;cytoplasm;nucleus	K02580	NFKB1	http://www.genome.jp/dbget-bin/www_bget?ko:K02580	Apoptosis;Cellular senescence;HIF-1 signaling pathway;MAPK signaling pathway;NF-kappa B signaling pathway;PI3K-Akt signaling pathway;Ras signaling pathway;Sphingolipid signaling pathway;TNF signaling pathway;cAMP signaling pathway;Longevity regulating pathway;Osteoclast differentiation;Adipocytokine signaling pathway;Prolactin signaling pathway;Relaxin signaling pathway;B cell receptor signaling …	ko04210,ko04218,ko04066,ko04010,ko04064,ko04151,ko04014,ko04071,ko04668,ko04024,ko04211,ko04380,ko04920,ko04917,ko04926,ko04662,ko04625,ko04062,ko04623,ko04657,ko04621,ko04613,ko04622,ko04660,ko04658,ko04659,ko04624,ko04620,ko04722	-	-	sp|Q94527|NFKB1_DROME	Nuclear factor NF-kappa-B p110 subunit OS=Drosophila melanogaster OX=7227 GN=Rel PE=1 SV=1
ApSOCS2.2	a isoform of SOCS2 in A. pernyi	130	80	809	1311	2.56696	1.23233e-11	2.92441e-10	Up	XP_021192896.1	suppressor of cytokine signaling 2-like isoform X1 [Helicoverpa armigera]	GO:0035556;GO:0009968;GO:0040008	intracellular signal transduction;negative regulation of signal transduction;regulation of growth	K04695	SOCS2,CIS2	http://www.genome.jp/dbget-bin/www_bget?ko:K04695	JAK-STAT signaling pathway;Growth hormone synthesis, secretion and action;Insulin signaling pathway;Prolactin signaling pathway	ko04630,ko04935,ko04910,ko04917	-	-	sp|O35717|SOCS2_MOUSE	Suppressor of cytokine signaling 2 OS=Mus musculus OX=10090 GN=Socs2 PE=1 SV=1
ApSOCS2.3	a isoform of SOCS2 in A. pernyi	213	156	1185	1311	1.98695	1.98781e-18	9.71345e-17	Up	XP_021192896.1	suppressor of cytokine signaling 2-like isoform X1 [Helicoverpa armigera]	GO:0035556;GO:0009968;GO:0040008	intracellular signal transduction;negative regulation of signal transduction;regulation of growth	K04695	SOCS2,CIS2	http://www.genome.jp/dbget-bin/www_bget?ko:K04695	JAK-STAT signaling pathway;Growth hormone synthesis, secretion and action;Insulin signaling pathway;Prolactin signaling pathway	ko04630,ko04935,ko04910,ko04917	-	-	sp|O35717|SOCS2_MOUSE	Suppressor of cytokine signaling 2 OS=Mus musculus OX=10090 GN=Socs2 PE=1 SV=1
Toll1.1	a isoform of the Toll receptor 1	112	67	463	1444	2.63393	1.69139e-05	0.000159005	Up	XP_037296991.1	protein toll [Manduca sexta]	GO:0004888;GO:0006955;GO:0002224;GO:0016021	transmembrane signaling receptor activity;immune response;toll-like receptor signaling pathway;integral component of membrane	K18809	TL	http://www.genome.jp/dbget-bin/www_bget?ko:K18809	Toll and Imd signaling pathway	ko04624	-	-	sp|P08953|TOLL_DROME	Protein toll OS=Drosophila melanogaster OX=7227 GN=Tl PE=1 SV=1
Toll2.1	a isoform of the Toll receptor 2	87	54	249	237	1.02807	0.0107594	0.0496658	Up	RVE42220.1	hypothetical protein evm_013120 [Chilo suppressalis]	GO:0004888;GO:0006955;GO:0002224;GO:0016021	transmembrane signaling receptor activity;immune response;toll-like receptor signaling pathway;integral component of membrane	K18809	TL	http://www.genome.jp/dbget-bin/www_bget?ko:K18809	Toll and Imd signaling pathway	ko04624	-	-	sp|P08953|TOLL_DROME	Protein toll OS=Drosophila melanogaster OX=7227 GN=Tl PE=1 SV=1
PSH	serine protease persephone	27	21	121	209	1.99633	0.000579725	0.00392763	Up	ANJ42865.1	hemolymph proteinase 6 [Antheraea pernyi]	GO:0004252	serine-type endopeptidase activity	K20671	PSH	http://www.genome.jp/dbget-bin/www_bget?ko:K20671	Toll and Imd signaling pathway	ko04624	-	-	sp|Q9VWU1|PSH_DROME	Serine protease persephone OS=Drosophila melanogaster OX=7227 GN=psh PE=1 SV=1
Pink	Pirk is a negative regulator of the Imd pathway	105	106	916	922	2.33542	8.08201e-17	3.43498e-15	Up	XP_030031757.1	uncharacterized protein LOC115448460 [Manduca sexta]	-	-	K20701	PIRK	http://www.genome.jp/dbget-bin/www_bget?ko:K20701	Toll and Imd signaling pathway	ko04624	-	-	-	-
Uev1A.1	ubiquitin-conjugating enzyme E2 variant	1175	946	707	642	-1.42469	2.54807e-11	5.77708e-10	Down	XP_021195045.1	ubiquitin-conjugating enzyme E2 variant 2 [Helicoverpa armigera]	-	-	K10704	UBE2V	http://www.genome.jp/dbget-bin/www_bget?ko:K10704	Toll and Imd signaling pathway	ko04624	-	-	sp|Q7M767|UB2V2_RAT	Ubiquitin-conjugating enzyme E2 variant 2 OS=Rattus norvegicus OX=10116 GN=Ube2v2 PE=1 SV=3
Uev1A.2	ubiquitin-conjugating enzyme E2 variant	267	182	186	132	-1.25237	0.00208615	0.012177	Down	XP_021195045.1	ubiquitin-conjugating enzyme E2 variant 2 [Helicoverpa armigera]	-	-	K10704	UBE2V	http://www.genome.jp/dbget-bin/www_bget?ko:K10704	Toll and Imd signaling pathway	ko04624	KOG0896	Ubiquitin-conjugating enzyme E2	sp|Q7M767|UB2V2_RAT	Ubiquitin-conjugating enzyme E2 variant 2 OS=Rattus norvegicus OX=10116 GN=Ube2v2 PE=1 SV=3
Dreed	caspase 8	162	105	1849	1589	2.92944	1.47317e-24	1.12883e-22	Up	AEK20839.1	caspase-6, partial [Heliothis virescens]	GO:0004197	cysteine-type endopeptidase activity	K04398	CASP8	http://www.genome.jp/dbget-bin/www_bget?ko:K04398	Apoptosis;Apoptosis - fly;Apoptosis - multiple species;Necroptosis;p53 signaling pathway;TNF signaling pathway;C-type lectin receptor signaling pathway;IL-17 signaling pathway;NOD-like receptor signaling pathway;RIG-I-like receptor signaling pathway;Toll and Imd signaling pathway;Toll-like receptor signaling pathway	ko04210,ko04214,ko04215,ko04217,ko04115,ko04668,ko04625,ko04657,ko04621,ko04622,ko04624,ko04620	-	-	sp|Q29IM7|CASP8_DROPS	Caspase-8 OS=Drosophila pseudoobscura pseudoobscura OX=46245 GN=Dredd PE=3 SV=1
Tab2.1	a isoform of TAK1-binding protein 2	37	23	281	308	2.53152	2.93063e-09	5.18916e-08	Up	XP_012544333.3	uncharacterized protein LOC101743924 isoform X3 [Bombyx mori]	-	-	K04404	MAP3K7IP2,TAB2	http://www.genome.jp/dbget-bin/www_bget?ko:K04404	Apoptosis - fly;MAPK signaling pathway;MAPK signaling pathway - fly;NF-kappa B signaling pathway;TNF signaling pathway;Osteoclast differentiation;IL-17 signaling pathway;NOD-like receptor signaling pathway;Toll and Imd signaling pathway;Toll-like receptor signaling pathway	ko04214,ko04010,ko04013,ko04064,ko04668,ko04380,ko04657,ko04621,ko04624,ko04620	-	-	-	-
Tab2.2	a isoform of TAK1-binding protein 2	688	579	2390	2128	1.06001	8.06636e-07	9.67524e-06	Up	XP_037875249.1	uncharacterized protein LOC101743924 isoform X1 [Bombyx mori]	-	-	K04404	MAP3K7IP2,TAB2	http://www.genome.jp/dbget-bin/www_bget?ko:K04404	Apoptosis - fly;MAPK signaling pathway;MAPK signaling pathway - fly;NF-kappa B signaling pathway;TNF signaling pathway;Osteoclast differentiation;IL-17 signaling pathway;NOD-like receptor signaling pathway;Toll and Imd signaling pathway;Toll-like receptor signaling pathway	ko04214,ko04010,ko04013,ko04064,ko04668,ko04380,ko04657,ko04621,ko04624,ko04620	-	-	sp|Q99K90|TAB2_MOUSE	TGF-beta-activated kinase 1 and MAP3K7-binding protein 2 OS=Mus musculus OX=10090 GN=Tab2 PE=1 SV=1
STAM.1	a isoform of signal transducing adaptor molecule	0	0	23	59	6.99618	0.000699357	0.00462552	Up	XP_026726718.1	signal transducing adapter molecule 1 [Trichoplusia ni]	GO:0006886;GO:0005768	intracellular protein transport;endosome	K04705	STAM	http://www.genome.jp/dbget-bin/www_bget?ko:K04705	Endocytosis;JAK-STAT signaling pathway	ko04144,ko04630	-	-	sp|O93436|STAM2_CHICK	Signal transducing adapter molecule 2 OS=Gallus gallus OX=9031 GN=STAM2 PE=1 SV=1
STAM.2	a isoform of signal transducing adaptor molecule	23	8	130	161	2.49407	0.000316193	0.00226958	Up	CAB3230295.1	unnamed protein product [Arctia plantaginis]	-	-	K04705	STAM	http://www.genome.jp/dbget-bin/www_bget?ko:K04705	Endocytosis;JAK-STAT signaling pathway	ko04144,ko04630	-	-	-	-
SOS.1	a isoform of suppressor of cytokine signaling	21	24	109	137	1.65148	0.00402388	0.0215465	Up	XP_037300414.1	protein son of sevenless isoform X5 [Manduca sexta]	GO:0003677;GO:0005085;GO:0046982;GO:0007264;GO:0000786	DNA binding;guanyl-nucleotide exchange factor activity;protein heterodimerization activity;small GTPase mediated signal transduction;nucleosome	K03099	SOS	http://www.genome.jp/dbget-bin/www_bget?ko:K03099	Regulation of actin cytoskeleton;Focal adhesion;Gap junction;ErbB signaling pathway;FoxO signaling pathway;JAK-STAT signaling pathway;MAPK signaling pathway;MAPK signaling pathway - fly;PI3K-Akt signaling pathway;Phospholipase D signaling pathway;Ras signaling pathway;mTOR signaling pathway;Dorso-ventral axis formation;Estrogen signaling pathway;GnRH signaling pathway;Growth hormone synthesis, se…	ko04810,ko04510,ko04540,ko04012,ko04068,ko04630,ko04010,ko04013,ko04151,ko04072,ko04014,ko04150,ko04320,ko04915,ko04912,ko04935,ko04910,ko04917,ko04926,ko04714,ko04662,ko04062,ko04664,ko04650,ko04660,ko04722	-	-	sp|P26675|SOS_DROME	Protein son of sevenless OS=Drosophila melanogaster OX=7227 GN=Sos PE=1 SV=2
SOS.2	a isoform of suppressor of cytokine signaling	29	35	136	168	1.44498	0.00623901	0.0313742	Up	XP_037300409.1	protein son of sevenless isoform X1 [Manduca sexta]	-	-	K03099	SOS	http://www.genome.jp/dbget-bin/www_bget?ko:K03099	Regulation of actin cytoskeleton;Focal adhesion;Gap junction;ErbB signaling pathway;FoxO signaling pathway;JAK-STAT signaling pathway;MAPK signaling pathway;MAPK signaling pathway - fly;PI3K-Akt signaling pathway;Phospholipase D signaling pathway;Ras signaling pathway;mTOR signaling pathway;Dorso-ventral axis formation;Estrogen signaling pathway;GnRH signaling pathway;Growth hormone synthesis, se…	ko04810,ko04510,ko04540,ko04012,ko04068,ko04630,ko04010,ko04013,ko04151,ko04072,ko04014,ko04150,ko04320,ko04915,ko04912,ko04935,ko04910,ko04917,ko04926,ko04714,ko04662,ko04062,ko04664,ko04650,ko04660,ko04722	-	-	sp|P26675|SOS_DROME	Protein son of sevenless OS=Drosophila melanogaster OX=7227 GN=Sos PE=1 SV=2
CycD	G1/S-specific cyclin-D1	116	124	49	93	-1.56529	0.00428892	0.0228041	Down	PCG67000.1	hypothetical protein B5V51_6973 [Heliothis virescens]	-	-	K10152	CCND3	http://www.genome.jp/dbget-bin/www_bget?ko:K10152	Cell cycle;Cellular senescence;p53 signaling pathway;Focal adhesion;Hippo signaling pathway;JAK-STAT signaling pathway;PI3K-Akt signaling pathway;Wnt signaling pathway	ko04110,ko04218,ko04115,ko04510,ko04390,ko04630,ko04151,ko04310	-	-	sp|P30282|CCND3_MOUSE	G1/S-specific cyclin-D3 OS=Mus musculus OX=10090 GN=Ccnd3 PE=1 SV=1
CBP/P300	E1A/CREB-binding protein	11	23	234	404	3.39052	4.07878e-07	5.2065e-06	Up	XP_037297188.1	histone lysine acetyltransferase CREBBP [Manduca sexta]	GO:0004402;GO:0003713;GO:0008270;GO:0048511;GO:0005737;GO:0000123	histone acetyltransferase activity;transcription coactivator activity;zinc ion binding;rhythmic process;cytoplasm;histone acetyltransferase complex	K04498	EP300,CREBBP,KAT3	http://www.genome.jp/dbget-bin/www_bget?ko:K04498	Cell cycle;Adherens junction;FoxO signaling pathway;HIF-1 signaling pathway;JAK-STAT signaling pathway;Notch signaling pathway;TGF-beta signaling pathway;Wnt signaling pathway;cAMP signaling pathway;Glucagon signaling pathway;Growth hormone synthesis, secretion and action;Melanogenesis;Thyroid hormone signaling pathway;Long-term potentiation	ko04110,ko04520,ko04068,ko04066,ko04630,ko04330,ko04350,ko04310,ko04024,ko04922,ko04935,ko04916,ko04919,ko04720	KOG1778	CREB binding protein/P300 and related TAZ Zn-finger proteins	sp|Q6JHU9|CBP_RAT	Histone lysine acetyltransferase CREBBP OS=Rattus norvegicus OX=10116 GN=Crebbp PE=1 SV=1
SHP2	tyrosine-protein phosphatase non-receptor type 11	56	65	36	35	-1.56736	0.00840017	0.0403538	Down	XP_026742028.1	tyrosine-protein phosphatase corkscrew-like isoform X2 [Trichoplusia ni]	-	-	K07293	PTPN11	http://www.genome.jp/dbget-bin/www_bget?ko:K07293	JAK-STAT signaling pathway;MAPK signaling pathway - fly;Phospholipase D signaling pathway;Ras signaling pathway;Axon guidance;Adipocytokine signaling pathway;C-type lectin receptor signaling pathway;Leukocyte transendothelial migration;Natural killer cell mediated cytotoxicity;Neurotrophin signaling pathway	ko04630,ko04013,ko04072,ko04014,ko04360,ko04920,ko04625,ko04670,ko04650,ko04722	-	-	sp|Q06124|PTN11_HUMAN	Tyrosine-protein phosphatase non-receptor type 11 OS=Homo sapiens OX=9606 GN=PTPN11 PE=1 SV=3
PI3K	phosphatidylinositol-4,5-bisphosphate 3-kinase catalytic subunit	183	164	579	616	1.00174	0.000107678	0.000861405	Up	XP_026742574.1	phosphatidylinositol 4,5-bisphosphate 3-kinase catalytic subunit delta isoform [Trichoplusia ni]	GO:0016303;GO:0005524;GO:0048015	1-phosphatidylinositol-3-kinase activity;ATP binding;phosphatidylinositol-mediated signaling	K00922	PIK3CA_B_D	http://www.genome.jp/dbget-bin/www_bget?ko:K00922	Apoptosis;Cellular senescence;Regulation of actin cytoskeleton;Focal adhesion;Signaling pathways regulating pluripotency of stem cells;Autophagy - animal;AMPK signaling pathway;ErbB signaling pathway;FoxO signaling pathway;HIF-1 signaling pathway;JAK-STAT signaling pathway;PI3K-Akt signaling pathway;Phosphatidylinositol signaling system;Phospholipase D signaling pathway;Rap1 signaling pathway;Ras…	ko04210,ko04218,ko04810,ko04510,ko04550,ko04140,ko04152,ko04012,ko04068,ko04066,ko04630,ko04151,ko04070,ko04072,ko04015,ko04014,ko04071,ko04668,ko04370,ko04024,ko04150,ko00562,ko04211,ko04213,ko04212,ko04360,ko04361,ko04380,ko04973,ko04915,ko04929,ko04935,ko04910,ko04914,ko04917,ko04923,ko04926,ko04919,ko04960,ko04662,ko04625,ko04062,ko04664,ko04666,ko04670,ko04650,ko04613,ko04611,ko04660,ko04620…	-	-	sp|P42338|PK3CB_HUMAN	Phosphatidylinositol 4,5-bisphosphate 3-kinase catalytic subunit beta isoform OS=Homo sapiens OX=9606 GN=PIK3CB PE=1 SV=1
