# Supplementary material for: Integrating Full-Length and Second-Generation Transcriptomes to Elucidate the ApNPV-Induced Transcriptional Reprogramming in Antheraea pernyi Midgut
Source: Insects. 2025 Jul 31;16(8):792. doi: 10.3390/insects16080792 (PMC12386421; doi:10.3390/insects16080792)
Supplement: Supplementary file 1 [file insects-16-00792-s001.zip › Table S6.xlsx]

## Sheet: UP
Table S6. GO enrichment analysis of differentially expressed genes
GO enrichment analysis of upregulated genes
Categories of DEGs	GO class	GO ID	GO term	Gene number	P value	Q value	Gene ID
Up	Molecular Function	GO:0140097	catalytic activity, acting on DNA	129	1.91466e-19	3.62827e-16	GWHABGR00000033.133,GWHABGR00000014.163,GWHABGR00000016.189,evm.TU.chr7.388,evm.TU.chr1.372,GWHABGR00000019.133,evm.TU.chr3.521,evm.TU.chr13.458,evm.TU.chr30.275,evm.TU.chr3.207,evm.TU.chr45.2,evm.TU.chr27.199,evm.TU.chr20.59,GWHABGR00000025.144,GWHABGR00000004.184,evm.TU.chr10.105,evm.TU.chr41.108,evm.TU.chr45.3,evm.TU.chr12.241,GWHABGR00000014.138,evm.TU.chr24.66,evm.TU.chr22.45,evm.TU.chr27.8,…
Up	Molecular Function	GO:0016779	nucleotidyltransferase activity	115	3.70205e-18	2.66254e-15	evm.TU.chr36.368,evm.TU.chr49.88,GWHABGR00000046.64,evm.TU.chr40.74,GWHABGR00000031.154,evm.TU.chr13.454,evm.TU.chr27.8,evm.TU.chr35.277,evm.TU.chr41.126,evm.TU.chr11.192,evm.TU.chr20.177,evm.TU.chr4.712,evm.TU.chr6.180,evm.TU.chr42.211,evm.TU.chr28.37,evm.TU.chr10.105,evm.TU.chr12.241,evm.TU.chr45.3,evm.TU.chr41.108,evm.TU.chr24.66,evm.TU.chr22.45,GWHABGR00000014.138,GWHABGR00000032.126,evm.TU.c…
Up	Molecular Function	GO:0034061	DNA polymerase activity	109	5.62013e-18	2.66254e-15	GWHABGR00000021.197,GWHABGR00000049.105,evm.TU.chr41.68,evm.TU.chr47.284,evm.TU.chr33.60,evm.TU.chr10.115,evm.TU.chr34.53,evm.TU.chr14.205,evm.TU.chr16.307,evm.TU.chr7.237,evm.TU.chr18.326,GWHABGR00000019.121,evm.TU.chr43.59,evm.TU.chr7.588,evm.TU.chr7.424,evm.TU.chr7.397,evm.TU.chr31.64,evm.TU.chr7.864,evm.TU.chr26.261,evm.TU.chr48.299,evm.TU.chr17.105,evm.TU.chr21.35,evm.TU.chr11.193,evm.TU.chr…
Up	Molecular Function	GO:0140640	catalytic activity, acting on a nucleic acid	159	4.81652e-18	2.66254e-15	GWHABGR00000016.189,GWHABGR00000033.133,GWHABGR00000014.163,GWHABGR00000019.133,evm.TU.chr7.388,evm.TU.chr1.372,evm.TU.chr8.407,evm.TU.chr13.458,evm.TU.chr3.521,evm.TU.chr30.275,evm.TU.chr3.207,evm.TU.chr45.2,GWHABGR00000025.144,evm.TU.chr27.199,evm.TU.chr20.59,GWHABGR00000004.184,evm.TU.chr45.3,evm.TU.chr12.241,evm.TU.chr41.108,evm.TU.chr10.105,evm.TU.chr33.167,evm.TU.chr8.408,GWHABGR00000014.13…
Up	Molecular Function	GO:0003964	RNA-directed DNA polymerase activity	107	1.7069e-17	6.46917e-15	evm.TU.chr33.60,evm.TU.chr41.68,evm.TU.chr47.284,GWHABGR00000021.197,GWHABGR00000049.105,evm.TU.chr16.307,evm.TU.chr7.237,evm.TU.chr34.53,evm.TU.chr14.205,evm.TU.chr10.115,evm.TU.chr7.864,evm.TU.chr31.64,evm.TU.chr7.424,evm.TU.chr7.397,evm.TU.chr7.588,evm.TU.chr18.326,GWHABGR00000019.121,evm.TU.chr43.59,evm.TU.chr25.267,evm.TU.chr17.105,evm.TU.chr11.193,evm.TU.chr21.35,evm.TU.chr26.261,evm.TU.chr…
Up	Molecular Function	GO:0016772	transferase activity, transferring phosphorus-containing groups	153	1.82053e-16	5.74983e-14	evm.TU.chr38.228,evm.TU.chr36.23,evm.TU.chr41.311,evm.TU.chr2.624,evm.TU.chr42.350,evm.TU.chr26.70,evm.TU.chr11.255,GWHABGR00000012.151,evm.TU.chr42.208,GWHABGR00000020.147,evm.TU.chr11.189,GWHABGR00000027.8,evm.TU.chr20.9,evm.TU.chr4.84,evm.TU.chr9.76,evm.TU.chr22.191,evm.TU.chr44.26,evm.TU.chr10.178,evm.TU.chr29.438,evm.TU.chr28.269,evm.TU.chr49.82,evm.TU.chr9.228,evm.TU.chr2.620,evm.TU.chr32.1…
Up	Molecular Function	GO:0016740	transferase activity	219	1.1407e-13	3.08803e-11	evm.TU.chr14.72,evm.TU.chr28.357,evm.TU.chr49.88,evm.TU.chr37.54,evm.TU.chr12.137,evm.TU.chr31.280,evm.TU.chr7.732,evm.TU.chr28.143,evm.TU.chr17.61,evm.TU.chr2.63,evm.TU.chr27.8,evm.TU.chr35.277,evm.TU.chr41.126,evm.TU.chr34.211,evm.TU.chr2.633,evm.TU.chr26.336,evm.TU.chr24.412,evm.TU.chr11.192,evm.TU.chr20.177,evm.TU.chr6.180,evm.TU.chr28.356,evm.TU.chr10.105,evm.TU.chr1.192,evm.TU.chr12.241,evm…
Up	Cellular Component	GO:0005730	nucleolus	22	9.90178e-09	2.34548e-06	evm.TU.chr44.97,evm.TU.chr46.79,evm.TU.chr37.280,evm.TU.chr3.635,evm.TU.chr33.165,evm.TU.chr5.22,evm.TU.chr39.4,evm.TU.chr35.56,evm.TU.chr2.63,evm.TU.chr14.268,evm.TU.chr2.103,evm.TU.chr4.712,evm.TU.chr36.211,evm.TU.chr21.371,evm.TU.chr1.372,evm.TU.chr13.503,evm.TU.chr31.89,evm.TU.chr9.297,evm.TU.chr47.150,evm.TU.chr7.339,evm.TU.chr49.281,evm.TU.chr19.95
Up	Molecular Function	GO:0016746	acyltransferase activity	48	1.9372e-08	4.07888e-06	evm.TU.chr4.490,evm.TU.chr17.323,evm.TU.chr43.75,evm.TU.chr2.265,evm.TU.chr14.205,evm.TU.chr9.59,evm.TU.chr10.115,evm.TU.chr5.71,evm.TU.chr18.330,GWHABGR00000007.166,evm.TU.chr18.326,evm.TU.chr43.59,evm.TU.chr41.302,evm.TU.chr38.75,evm.TU.chr25.244,evm.TU.chr26.261,evm.TU.chr48.299,evm.TU.chr10.112,evm.TU.chr7.736,evm.TU.chr7.819,evm.TU.chr21.35,evm.TU.chr44.26,evm.TU.chr28.356,evm.TU.chr41.108,e…
Up	Cellular Component	GO:0005634	nucleus	191	3.69789e-07	7.0075e-05	evm.TU.group18_1_2.1,evm.TU.chr3.164,evm.TU.chr47.56,evm.TU.chr13.531,GWHABGR00000025.144,evm.TU.chr44.97,evm.TU.chr46.286,evm.TU.chr35.56,evm.TU.chr4.626,GWHABGR00000047.76,evm.TU.chr49.281,evm.TU.chr8.28,evm.TU.chr19.95,GWHABGR00000030.170,evm.TU.chr38.170,evm.TU.chr7.388,evm.TU.chr27.36,evm.TU.chr1.372,evm.TU.chr18.233,evm.TU.chr9.81,evm.TU.chr34.380,evm.TU.chr10.361,evm.TU.chr32.46,evm.TU.chr…
Up	Biological Process	GO:0042254	ribosome biogenesis	22	1.51877e-06	0.000261642	evm.TU.chr4.685,evm.TU.chr36.211,GWHABGR00000025.144,evm.TU.chr14.268,evm.TU.chr2.103,evm.TU.chr5.22,evm.TU.chr39.4,evm.TU.chr24.316,evm.TU.chr2.63,evm.TU.chr4.683,evm.TU.chr44.97,evm.TU.chr46.79,evm.TU.chr33.165,evm.TU.chr3.635,evm.TU.chr19.95,evm.TU.chr5.153,evm.TU.chr7.339,evm.TU.chr7.355,evm.TU.chr13.503,evm.TU.chr47.150,evm.TU.chr9.297,evm.TU.chr31.89
Up	Cellular Component	GO:0031981	nuclear lumen	38	3.00488e-06	0.000474521	evm.TU.chr7.339,evm.TU.chr17.177,evm.TU.chr21.371,evm.TU.chr13.196,evm.TU.group3_9_10.1,evm.TU.chr17.30,evm.TU.chr2.103,evm.TU.chr47.74,evm.TU.chr13.194,evm.TU.chr36.211,evm.TU.chr4.712,evm.TU.chr46.79,evm.TU.chr2.63,evm.TU.chr15.306,evm.TU.chr5.22,evm.TU.chr36.138,evm.TU.chr49.281,evm.TU.chr3.515,evm.TU.chr31.10,evm.TU.chr19.95,evm.TU.chr1.372,GWHABGR00000023.322,evm.TU.chr31.89,evm.TU.chr9.297,…
Up	Cellular Component	GO:0030684	preribosome	7	1.91867e-05	0.00279683	evm.TU.chr2.103,evm.TU.chr44.97,evm.TU.chr3.635,evm.TU.chr36.211,evm.TU.chr39.4,evm.TU.chr5.22,evm.TU.chr9.297
Up	Biological Process	GO:0016072	rRNA metabolic process	14	2.30424e-05	0.00311895	evm.TU.chr33.165,evm.TU.chr3.635,evm.TU.chr4.683,evm.TU.chr44.97,evm.TU.chr2.63,evm.TU.chr14.69,evm.TU.chr47.150,evm.TU.chr9.297,evm.TU.chr39.4,evm.TU.chr2.103,evm.TU.chr5.153,evm.TU.chr14.73,evm.TU.chr36.211,evm.TU.chr19.95
Up	Molecular Function	GO:0008270	zinc ion binding	83	2.49048e-05	0.00314631	evm.TU.chr4.712,GWHABGR00000047.77,evm.TU.chr26.336,evm.TU.chr4.166,evm.TU.chr7.455,evm.TU.chr10.370,evm.TU.chr11.153,evm.TU.chr37.54,evm.TU.chr4.433,evm.TU.chr37.210,evm.TU.group5_2_3.1,evm.TU.chr33.167,evm.TU.chr4.594,evm.TU.chr7.251,evm.TU.chr34.338,evm.TU.chr29.337,evm.TU.chr33.348,evm.TU.chr3.360,evm.TU.chr13.531,evm.TU.chr33.349,GWHABGR00000043.229,GWHABGR00000047.215,evm.TU.chr37.280,evm.T…
Up	Cellular Component	GO:0031974	membrane-enclosed lumen	41	3.94796e-05	0.00415632	evm.TU.chr17.177,evm.TU.chr7.339,evm.TU.chr13.196,evm.TU.chr21.371,evm.TU.chr4.712,evm.TU.chr36.211,evm.TU.chr13.194,evm.TU.chr47.74,evm.TU.chr6.320,evm.TU.chr2.103,evm.TU.chr48.83,evm.TU.chr17.30,evm.TU.group3_9_10.1,evm.TU.chr5.22,evm.TU.chr15.306,evm.TU.chr2.63,evm.TU.chr46.79,evm.TU.chr31.10,evm.TU.chr6.312,evm.TU.chr19.95,evm.TU.chr3.515,evm.TU.chr36.138,evm.TU.chr49.281,evm.TU.chr2.265,evm.…
Up	Cellular Component	GO:0043233	organelle lumen	41	3.94796e-05	0.00415632	evm.TU.chr14.268,evm.TU.group18_1_2.1,evm.TU.chr44.97,evm.TU.chr3.635,evm.TU.chr33.165,evm.TU.chr37.280,evm.TU.chr1.442,evm.TU.chr39.4,evm.TU.chr49.237,evm.TU.chr24.317,evm.TU.chr35.56,evm.TU.chr3.515,evm.TU.chr36.138,evm.TU.chr49.281,evm.TU.chr19.95,evm.TU.chr6.312,evm.TU.chr31.10,evm.TU.chr1.372,GWHABGR00000023.322,evm.TU.chr13.503,evm.TU.chr2.265,evm.TU.chr47.150,evm.TU.chr9.297,evm.TU.chr31.8…
Up	Cellular Component	GO:0070013	intracellular organelle lumen	41	3.94796e-05	0.00415632	evm.TU.chr7.339,evm.TU.chr17.177,evm.TU.chr13.196,evm.TU.chr21.371,evm.TU.chr47.74,evm.TU.chr4.712,evm.TU.chr13.194,evm.TU.chr36.211,evm.TU.chr48.83,evm.TU.group3_9_10.1,evm.TU.chr17.30,evm.TU.chr6.320,evm.TU.chr2.103,evm.TU.chr15.306,evm.TU.chr2.63,evm.TU.chr5.22,evm.TU.chr46.79,evm.TU.chr19.95,evm.TU.chr6.312,evm.TU.chr31.10,evm.TU.chr36.138,evm.TU.chr49.281,evm.TU.chr3.515,evm.TU.chr31.89,evm.…
Up	Molecular Function	GO:0046914	transition metal ion binding	99	4.56014e-05	0.00454814	evm.TU.chr7.355,GWHABGR00000047.76,evm.TU.chr4.626,GWHABGR00000001.246,evm.TU.group41_7_8.1,evm.TU.chr15.142,evm.TU.chr38.300,evm.TU.chr15.394,evm.TU.chr38.62,evm.TU.chr23.59,GWHABGR00000019.133,evm.TU.chr11.154,evm.TU.chr1.372,evm.TU.chr7.388,evm.TU.chr43.212,evm.TU.chr32.46,evm.TU.chr2.265,evm.TU.chr32.310,GWHABGR00000047.215,evm.TU.chr33.349,evm.TU.chr13.531,GWHABGR00000043.229,evm.TU.chr15.13…
Up	Biological Process	GO:0010556	regulation of macromolecule biosynthetic process	39	5.76015e-05	0.00519785	evm.TU.chr10.361,evm.TU.chr8.106,evm.TU.chr28.317,evm.TU.chr38.300,GWHABGR00000030.170,evm.TU.chr9.357,evm.TU.group4_9_10.2,evm.TU.chr38.170,evm.TU.chr44.180,evm.TU.chr33.284,evm.TU.chr12.449,evm.TU.chr45.55,evm.TU.chr20.5,evm.TU.chr15.216,evm.TU.chr3.164,evm.TU.chr13.512,GWHABGR00000008.90,evm.TU.chr20.193,evm.TU.chr13.192,evm.TU.chr10.2,evm.TU.chr10.429,evm.TU.chr17.298,evm.TU.chr13.196,evm.TU.…
Up	Biological Process	GO:2000112	regulation of cellular macromolecule biosynthetic process	39	5.76015e-05	0.00519785	evm.TU.chr13.194,evm.TU.chr47.222,evm.TU.chr17.30,evm.TU.chr24.412,GWHABGR00000045.50,GWHABGR00000047.77,evm.TU.chr15.306,evm.TU.chr4.643,evm.TU.chr3.248,evm.TU.chr25.155,evm.TU.chr4.233,evm.TU.chr17.212,evm.TU.chr4.286,evm.TU.chr13.196,evm.TU.chr17.298,evm.TU.chr10.2,evm.TU.chr20.193,evm.TU.chr13.192,evm.TU.chr10.429,evm.TU.chr16.177,evm.TU.chr18.321,evm.TU.chr46.106,evm.TU.chr20.5,evm.TU.chr45.…
Up	Biological Process	GO:0031326	regulation of cellular biosynthetic process	39	6.27448e-05	0.0054046	evm.TU.chr17.212,evm.TU.chr4.286,evm.TU.chr4.233,evm.TU.chr25.155,evm.TU.chr16.177,evm.TU.chr18.321,evm.TU.chr46.106,evm.TU.chr13.196,evm.TU.chr10.2,evm.TU.chr20.193,evm.TU.chr13.192,evm.TU.chr10.429,evm.TU.chr17.298,evm.TU.chr47.222,evm.TU.chr24.412,evm.TU.chr17.30,GWHABGR00000047.77,GWHABGR00000045.50,evm.TU.chr13.194,evm.TU.chr4.643,evm.TU.chr3.248,evm.TU.chr15.306,evm.TU.chr44.180,evm.TU.grou…
Up	Biological Process	GO:0009889	regulation of biosynthetic process	39	6.83021e-05	0.0056275	evm.TU.chr33.284,evm.TU.chr13.512,GWHABGR00000008.90,evm.TU.chr3.164,evm.TU.chr15.216,evm.TU.chr20.5,evm.TU.chr45.55,evm.TU.chr12.449,evm.TU.chr28.317,evm.TU.chr8.106,evm.TU.chr10.361,evm.TU.chr44.180,evm.TU.chr38.170,evm.TU.chr9.357,evm.TU.group4_9_10.2,GWHABGR00000030.170,evm.TU.chr38.300,evm.TU.chr4.643,evm.TU.chr3.248,evm.TU.chr15.306,evm.TU.chr24.412,evm.TU.chr47.222,evm.TU.chr17.30,GWHABGR0…
Up	Biological Process	GO:0022613	ribonucleoprotein complex biogenesis	23	7.51157e-05	0.00569377	evm.TU.chr19.95,evm.TU.chr4.594,evm.TU.chr5.153,evm.TU.chr7.339,evm.TU.chr7.355,evm.TU.chr13.503,evm.TU.chr31.89,evm.TU.chr9.297,evm.TU.chr47.150,evm.TU.chr4.685,evm.TU.chr36.211,GWHABGR00000025.144,evm.TU.chr14.268,evm.TU.chr2.103,evm.TU.chr5.22,evm.TU.chr39.4,evm.TU.chr24.316,evm.TU.chr2.63,evm.TU.chr44.97,evm.TU.chr4.683,evm.TU.chr46.79,evm.TU.chr33.165,evm.TU.chr3.635
Up	Molecular Function	GO:0005096	GTPase activator activity	20	7.34034e-05	0.00569377	GWHABGR00000019.133,GWHABGR00000031.23,evm.TU.chr30.56,evm.TU.chr27.99,evm.TU.chr43.57,evm.TU.chr32.298,evm.TU.chr30.211,GWHABGR00000047.28,evm.TU.chr22.280,GWHABGR00000001.246,GWHABGR00000045.49,evm.TU.chr46.178,evm.TU.chr15.380,GWHABGR00000001.382,evm.TU.chr7.370,evm.TU.chr32.296,evm.TU.chr22.324,GWHABGR00000039.163,GWHABGR00000002.161,GWHABGR00000043.229
Up	Biological Process	GO:0006355	regulation of transcription, DNA-templated	34	0.000103653	0.00701506	evm.TU.chr44.180,evm.TU.chr38.170,evm.TU.group4_9_10.2,evm.TU.chr9.357,GWHABGR00000030.170,evm.TU.chr38.300,evm.TU.chr8.106,evm.TU.chr10.361,GWHABGR00000008.90,evm.TU.chr13.512,evm.TU.chr3.164,evm.TU.chr15.216,evm.TU.chr20.5,evm.TU.chr45.55,evm.TU.chr12.449,evm.TU.chr17.212,evm.TU.chr4.286,evm.TU.chr25.155,evm.TU.chr18.321,evm.TU.chr16.177,evm.TU.chr13.196,evm.TU.chr17.298,evm.TU.chr10.429,evm.TU…
Up	Biological Process	GO:1903506	regulation of nucleic acid-templated transcription	34	0.000103653	0.00701506	evm.TU.chr12.449,evm.TU.chr45.55,evm.TU.chr20.5,evm.TU.chr15.216,evm.TU.chr3.164,evm.TU.chr13.512,GWHABGR00000008.90,evm.TU.chr10.361,evm.TU.chr8.106,GWHABGR00000030.170,evm.TU.chr38.300,evm.TU.group4_9_10.2,evm.TU.chr9.357,evm.TU.chr38.170,evm.TU.chr44.180,evm.TU.chr15.306,evm.TU.chr3.248,evm.TU.chr4.643,evm.TU.chr13.194,GWHABGR00000047.77,GWHABGR00000045.50,evm.TU.chr47.222,evm.TU.chr17.30,evm.…
Up	Biological Process	GO:2001141	regulation of RNA biosynthetic process	34	0.000103653	0.00701506	evm.TU.chr20.5,evm.TU.chr45.55,evm.TU.chr12.449,GWHABGR00000008.90,evm.TU.chr13.512,evm.TU.chr3.164,evm.TU.chr15.216,evm.TU.chr8.106,evm.TU.chr10.361,evm.TU.chr38.170,evm.TU.chr9.357,evm.TU.group4_9_10.2,GWHABGR00000030.170,evm.TU.chr38.300,evm.TU.chr44.180,evm.TU.chr15.306,evm.TU.chr4.643,evm.TU.chr3.248,evm.TU.chr13.194,evm.TU.chr17.30,evm.TU.chr47.222,GWHABGR00000045.50,GWHABGR00000047.77,evm.…
Up	Molecular Function	GO:0030695	GTPase regulator activity	20	0.000129908	0.00820585	evm.TU.chr30.56,evm.TU.chr27.99,GWHABGR00000019.133,GWHABGR00000031.23,evm.TU.chr43.57,GWHABGR00000047.28,GWHABGR00000001.246,evm.TU.chr22.280,evm.TU.chr30.211,evm.TU.chr32.298,GWHABGR00000045.49,evm.TU.chr15.380,evm.TU.chr46.178,evm.TU.chr32.296,evm.TU.chr22.324,evm.TU.chr7.370,GWHABGR00000001.382,GWHABGR00000039.163,GWHABGR00000002.161,GWHABGR00000043.229
Up	Molecular Function	GO:0060589	nucleoside-triphosphatase regulator activity	20	0.000129908	0.00820585	evm.TU.chr43.57,evm.TU.chr27.99,evm.TU.chr30.56,GWHABGR00000031.23,GWHABGR00000019.133,evm.TU.chr46.178,evm.TU.chr15.380,GWHABGR00000045.49,GWHABGR00000001.246,evm.TU.chr22.280,GWHABGR00000047.28,evm.TU.chr32.298,evm.TU.chr30.211,GWHABGR00000039.163,evm.TU.chr22.324,evm.TU.chr32.296,evm.TU.chr7.370,GWHABGR00000001.382,GWHABGR00000043.229,GWHABGR00000002.161
Up	Biological Process	GO:0006364	rRNA processing	12	0.000150596	0.00920577	evm.TU.chr33.165,evm.TU.chr3.635,evm.TU.chr4.683,evm.TU.chr44.97,evm.TU.chr47.150,evm.TU.chr9.297,evm.TU.chr2.63,evm.TU.chr39.4,evm.TU.chr5.153,evm.TU.chr2.103,evm.TU.chr36.211,evm.TU.chr19.95
Up	Biological Process	GO:0043085	positive regulation of catalytic activity	14	0.000159903	0.00946923	GWHABGR00000043.229,GWHABGR00000045.49,evm.TU.chr46.178,evm.TU.chr30.211,GWHABGR00000047.28,GWHABGR00000001.246,GWHABGR00000002.161,GWHABGR00000039.163,evm.TU.chr43.57,evm.TU.chr33.284,GWHABGR00000001.382,GWHABGR00000019.133,GWHABGR00000031.23,evm.TU.chr1.372
Up	Biological Process	GO:0043087	regulation of GTPase activity	13	0.000194925	0.0111934	GWHABGR00000043.229,evm.TU.chr46.178,GWHABGR00000045.49,evm.TU.chr30.211,evm.TU.chr22.280,GWHABGR00000002.161,GWHABGR00000001.246,GWHABGR00000047.28,evm.TU.chr43.57,GWHABGR00000039.163,GWHABGR00000031.23,GWHABGR00000019.133,GWHABGR00000001.382
Up	Biological Process	GO:0042273	ribosomal large subunit biogenesis	6	0.00023365	0.0128376	evm.TU.chr46.79,evm.TU.chr3.635,evm.TU.chr7.339,evm.TU.chr39.4,evm.TU.chr19.95,evm.TU.chr31.89
Up	Molecular Function	GO:0004803	transposase activity	10	0.000237107	0.0128376	evm.TU.chr7.388,GWHABGR00000001.382,GWHABGR00000019.133,GWHABGR00000031.23,GWHABGR00000039.163,GWHABGR00000047.28,GWHABGR00000001.246,GWHABGR00000002.161,GWHABGR00000045.49,GWHABGR00000043.229
Up	Biological Process	GO:0006351	transcription, DNA-templated	44	0.000256118	0.0131174	evm.TU.chr25.155,evm.TU.chr17.212,evm.TU.chr17.177,evm.TU.chr4.286,evm.TU.chr13.196,evm.TU.chr10.2,evm.TU.chr20.193,evm.TU.chr13.192,evm.TU.chr10.429,evm.TU.chr17.298,evm.TU.chr16.177,evm.TU.chr18.321,evm.TU.chr47.74,evm.TU.chr4.712,evm.TU.chr13.194,evm.TU.chr17.30,evm.TU.chr47.222,GWHABGR00000047.77,evm.TU.chr26.35,GWHABGR00000045.50,evm.TU.chr15.306,evm.TU.chr4.643,evm.TU.chr3.248,GWHABGR000000…
Up	Biological Process	GO:0097659	nucleic acid-templated transcription	44	0.000256118	0.0131174	evm.TU.chr4.643,evm.TU.chr3.248,GWHABGR00000024.155,evm.TU.chr15.306,evm.TU.chr47.222,evm.TU.chr17.30,GWHABGR00000047.77,GWHABGR00000045.50,evm.TU.chr26.35,evm.TU.chr47.74,evm.TU.chr4.712,evm.TU.chr13.194,evm.TU.chr16.177,evm.TU.chr18.321,evm.TU.chr13.196,evm.TU.chr20.193,evm.TU.chr10.2,evm.TU.chr13.192,evm.TU.chr10.429,evm.TU.chr17.298,evm.TU.chr17.212,evm.TU.chr17.177,evm.TU.chr4.286,evm.TU.chr…
Up	Biological Process	GO:0001562	response to protozoan	5	0.000273781	0.013303	evm.TU.chr22.110,evm.TU.chr22.109,evm.TU.chr22.114,evm.TU.chr22.108,evm.TU.chr22.112
Up	Biological Process	GO:0042832	defense response to protozoan	5	0.000273781	0.013303	evm.TU.chr22.110,evm.TU.chr22.114,evm.TU.chr22.112,evm.TU.chr22.108,evm.TU.chr22.109
Up	Biological Process	GO:0032774	RNA biosynthetic process	44	0.000293226	0.0135528	evm.TU.chr25.155,evm.TU.chr17.177,evm.TU.chr4.286,evm.TU.chr17.212,evm.TU.chr13.192,evm.TU.chr20.193,evm.TU.chr10.429,evm.TU.chr10.2,evm.TU.chr17.298,evm.TU.chr13.196,evm.TU.chr18.321,evm.TU.chr16.177,evm.TU.chr4.712,evm.TU.chr13.194,evm.TU.chr47.74,GWHABGR00000047.77,evm.TU.chr26.35,GWHABGR00000045.50,evm.TU.chr17.30,evm.TU.chr47.222,evm.TU.chr15.306,evm.TU.chr3.248,GWHABGR00000024.155,evm.TU.ch…
Up	Biological Process	GO:0043547	positive regulation of GTPase activity	12	0.000287369	0.0135528	GWHABGR00000043.229,GWHABGR00000045.49,evm.TU.chr46.178,evm.TU.chr30.211,GWHABGR00000047.28,GWHABGR00000001.246,GWHABGR00000002.161,GWHABGR00000039.163,evm.TU.chr43.57,GWHABGR00000019.133,GWHABGR00000001.382,GWHABGR00000031.23
Up	Biological Process	GO:0006366	transcription by RNA polymerase II	23	0.00031466	0.0141972	evm.TU.chr36.138,evm.TU.chr17.177,evm.TU.chr4.286,evm.TU.chr9.357,evm.TU.chr25.155,GWHABGR00000030.170,evm.TU.chr18.321,evm.TU.chr13.196,evm.TU.chr8.106,evm.TU.chr13.192,evm.TU.chr20.193,evm.TU.chr10.2,evm.TU.chr10.361,evm.TU.chr17.298,evm.TU.chr47.222,evm.TU.chr26.35,evm.TU.chr3.164,evm.TU.chr45.55,evm.TU.chr47.74,evm.TU.chr20.5,evm.TU.chr12.449,evm.TU.chr13.194,evm.TU.chr4.643
Up	Biological Process	GO:0006313	transposition, DNA-mediated	12	0.000351737	0.0144901	GWHABGR00000002.161,GWHABGR00000001.246,GWHABGR00000047.28,GWHABGR00000045.49,GWHABGR00000043.229,evm.TU.chr7.388,GWHABGR00000031.23,GWHABGR00000019.133,GWHABGR00000001.382,GWHABGR00000029.40,evm.TU.chr6.144,GWHABGR00000039.163
Up	Biological Process	GO:0032196	transposition	12	0.000351737	0.0144901	GWHABGR00000001.382,GWHABGR00000019.133,GWHABGR00000031.23,evm.TU.chr7.388,GWHABGR00000039.163,evm.TU.chr6.144,GWHABGR00000029.40,GWHABGR00000047.28,GWHABGR00000002.161,GWHABGR00000001.246,GWHABGR00000043.229,GWHABGR00000045.49
Up	Biological Process	GO:0051345	positive regulation of hydrolase activity	12	0.000351737	0.0144901	GWHABGR00000039.163,evm.TU.chr43.57,GWHABGR00000001.382,GWHABGR00000019.133,GWHABGR00000031.23,GWHABGR00000045.49,evm.TU.chr46.178,GWHABGR00000043.229,GWHABGR00000047.28,GWHABGR00000001.246,GWHABGR00000002.161,evm.TU.chr30.211
Up	Molecular Function	GO:0003712	transcription coregulator activity	11	0.000340242	0.0144901	evm.TU.chr5.136,evm.TU.chr20.5,evm.TU.chr17.159,evm.TU.chr12.449,GWHABGR00000030.170,evm.TU.chr4.286,evm.TU.chr11.245,evm.TU.chr8.106,evm.TU.chr2.265,evm.TU.chr22.430,evm.TU.chr4.643
Up	Biological Process	GO:0019219	regulation of nucleobase-containing compound metabolic process	38	0.000367954	0.0148356	evm.TU.chr38.300,GWHABGR00000030.170,evm.TU.chr38.170,evm.TU.chr9.357,evm.TU.group4_9_10.2,evm.TU.chr44.180,evm.TU.chr10.361,evm.TU.chr8.106,evm.TU.chr1.372,evm.TU.chr12.449,GWHABGR00000025.144,evm.TU.chr20.5,evm.TU.chr45.55,evm.TU.chr3.164,evm.TU.chr15.216,GWHABGR00000008.90,evm.TU.chr13.512,evm.TU.chr33.284,evm.TU.chr36.335,evm.TU.chr25.155,evm.TU.chr4.286,evm.TU.chr17.212,evm.TU.chr17.298,evm.…
Up	Biological Process	GO:0010468	regulation of gene expression	45	0.000385059	0.0152018	evm.TU.chr48.331,evm.TU.chr15.306,evm.TU.chr3.248,evm.TU.chr28.159,evm.TU.chr4.643,evm.TU.chr22.201,evm.TU.chr13.194,GWHABGR00000047.77,GWHABGR00000045.50,evm.TU.chr47.222,evm.TU.chr17.30,evm.TU.chr24.412,evm.TU.chr13.192,evm.TU.chr20.193,evm.TU.chr10.2,evm.TU.chr10.429,evm.TU.chr17.298,evm.TU.chr13.196,evm.TU.chr46.106,evm.TU.chr16.177,evm.TU.chr18.321,evm.TU.chr25.155,evm.TU.chr4.233,evm.TU.chr…
Up	Biological Process	GO:0034654	nucleobase-containing compound biosynthetic process	53	0.000448342	0.0173389	evm.TU.chr41.383,evm.TU.chr16.177,evm.TU.chr18.321,evm.TU.chr41.382,evm.TU.chr20.193,evm.TU.chr13.192,evm.TU.chr10.429,evm.TU.chr10.2,evm.TU.chr7.342,evm.TU.chr17.298,evm.TU.chr13.196,evm.TU.chr17.177,evm.TU.chr4.286,evm.TU.chr17.212,evm.TU.chr4.300,evm.TU.chr25.155,evm.TU.chr3.248,GWHABGR00000024.155,evm.TU.chr4.643,evm.TU.chr15.306,GWHABGR00000047.77,GWHABGR00000045.50,evm.TU.chr26.35,evm.TU.ch…
Up	Molecular Function	GO:0004869	cysteine-type endopeptidase inhibitor activity	3	0.000470917	0.0178478	evm.TU.chr47.122,evm.TU.chr47.121,GWHABGR00000042.22
Up	Molecular Function	GO:0003824	catalytic activity	408	0.000487271	0.0181055	evm.TU.chr7.820,evm.TU.chr23.183,evm.TU.chr11.189,GWHABGR00000027.8,evm.TU.chr4.84,evm.TU.chr12.375,evm.TU.chr26.186,evm.TU.chr38.228,evm.TU.chr3.136,evm.TU.chr41.311,GWHABGR00000039.163,evm.TU.chr42.350,evm.TU.chr42.208,evm.TU.chr49.82,evm.TU.chr9.228,evm.TU.chr48.179,evm.TU.chr2.620,evm.TU.chr32.118,evm.TU.chr31.342,evm.TU.chr4.233,GWHABGR00000044.126,evm.TU.chr1.747,evm.TU.chr10.178,evm.TU.chr…
Up	Biological Process	GO:0051252	regulation of RNA metabolic process	37	0.000514155	0.018737	evm.TU.chr9.357,evm.TU.group4_9_10.2,evm.TU.chr38.170,GWHABGR00000030.170,evm.TU.chr38.300,evm.TU.chr44.180,evm.TU.chr8.106,evm.TU.chr10.361,evm.TU.chr45.55,evm.TU.chr20.5,GWHABGR00000025.144,evm.TU.chr12.449,evm.TU.chr13.512,GWHABGR00000008.90,evm.TU.chr15.216,evm.TU.chr3.164,evm.TU.chr33.284,evm.TU.chr36.335,evm.TU.chr25.155,evm.TU.chr17.212,evm.TU.chr4.286,evm.TU.chr13.196,evm.TU.chr13.192,evm…
Up	Biological Process	GO:0051171	regulation of nitrogen compound metabolic process	43	0.000596051	0.0213116	evm.TU.chr13.192,evm.TU.chr20.193,evm.TU.chr10.429,evm.TU.chr10.2,evm.TU.chr17.298,evm.TU.chr13.196,evm.TU.chr46.106,evm.TU.chr16.177,evm.TU.chr18.321,evm.TU.chr25.155,evm.TU.chr4.233,evm.TU.chr4.286,evm.TU.chr17.212,evm.TU.chr15.306,evm.TU.chr3.248,evm.TU.chr4.643,evm.TU.chr13.194,GWHABGR00000047.77,GWHABGR00000045.50,evm.TU.chr47.222,evm.TU.chr24.412,evm.TU.chr17.30,evm.TU.chr10.361,evm.TU.chr8…
Up	Biological Process	GO:0080090	regulation of primary metabolic process	43	0.000634878	0.0222795	evm.TU.chr13.196,evm.TU.chr20.193,evm.TU.chr10.429,evm.TU.chr13.192,evm.TU.chr10.2,evm.TU.chr17.298,evm.TU.chr16.177,evm.TU.chr18.321,evm.TU.chr46.106,evm.TU.chr25.155,evm.TU.chr4.233,evm.TU.chr17.212,evm.TU.chr4.286,evm.TU.chr15.306,evm.TU.chr4.643,evm.TU.chr3.248,evm.TU.chr13.194,evm.TU.chr24.412,evm.TU.chr47.222,evm.TU.chr17.30,GWHABGR00000047.77,GWHABGR00000045.50,evm.TU.chr8.106,evm.TU.chr10…
Up	Biological Process	GO:0016070	RNA metabolic process	86	0.000648112	0.0223304	evm.TU.chr14.313,GWHABGR00000013.49,evm.TU.chr30.69,evm.TU.chr16.177,evm.TU.chr13.196,evm.TU.chr17.298,evm.TU.chr10.2,evm.TU.chr13.192,evm.TU.chr20.193,evm.TU.chr47.222,evm.TU.chr17.30,GWHABGR00000045.50,evm.TU.chr26.35,evm.TU.chr14.73,evm.TU.chr47.74,evm.TU.chr4.84,evm.TU.chr36.211,evm.TU.chr22.201,evm.TU.chr4.643,GWHABGR00000024.155,evm.TU.chr3.248,evm.TU.chr14.69,evm.TU.chr15.306,evm.TU.chr44.…
Up	Biological Process	GO:0065007	biological regulation	117	0.000690963	0.0233817	evm.TU.chr15.376,evm.TU.chr24.162,evm.TU.chr46.106,evm.TU.chr24.167,evm.TU.chr3.103,evm.TU.chr16.177,evm.TU.chr20.193,evm.TU.chr10.2,evm.TU.chr13.192,evm.TU.chr17.298,evm.TU.chr13.196,GWHABGR00000015.234,GWHABGR00000024.13,evm.TU.chr13.337,evm.TU.chr32.298,GWHABGR00000045.49,evm.TU.chr15.380,evm.TU.chr46.178,evm.TU.chr4.233,evm.TU.chr3.248,evm.TU.chr35.46,evm.TU.chr4.643,evm.TU.chr30.282,GWHABGR0…
Up	Biological Process	GO:0019438	aromatic compound biosynthetic process	55	0.000788533	0.0262153	evm.TU.chr17.212,evm.TU.chr17.177,evm.TU.chr4.286,evm.TU.chr4.300,evm.TU.chr25.155,evm.TU.chr16.177,evm.TU.chr18.321,evm.TU.chr41.382,evm.TU.chr41.383,evm.TU.chr13.196,evm.TU.chr20.193,evm.TU.chr10.429,evm.TU.chr13.192,evm.TU.chr10.2,evm.TU.chr7.342,evm.TU.chr17.298,evm.TU.chr17.30,evm.TU.chr7.820,evm.TU.chr47.222,GWHABGR00000047.77,evm.TU.chr26.35,GWHABGR00000045.50,evm.TU.chr47.74,evm.TU.chr4.7…
Up	Molecular Function	GO:0140110	transcription regulator activity	40	0.000808129	0.0264035	GWHABGR00000030.170,GWHABGR00000041.14,evm.TU.chr42.385,evm.TU.chr4.626,evm.TU.chr8.106,evm.TU.chr49.222,evm.TU.chr2.265,evm.TU.chr12.313,evm.TU.chr22.430,evm.TU.chr20.5,evm.TU.chr6.183,evm.TU.chr3.360,evm.TU.chr17.159,evm.TU.chr12.449,GWHABGR00000047.215,evm.TU.chr15.168,evm.TU.chr30.4,evm.TU.chr25.155,evm.TU.chr7.251,evm.TU.chr4.286,GWHABGR00000047.234,evm.TU.chr3.365,evm.TU.chr6.211,evm.TU.chr…
Up	Molecular Function	GO:0030234	enzyme regulator activity	34	0.000846185	0.0271783	GWHABGR00000043.229,GWHABGR00000017.14,evm.TU.chr45.55,evm.TU.chr6.174,GWHABGR00000042.22,GWHABGR00000002.161,evm.TU.chr46.172,evm.TU.chr33.284,evm.TU.chr32.296,evm.TU.chr47.122,evm.TU.chr22.324,GWHABGR00000001.382,evm.TU.chr7.370,evm.TU.chr8.407,evm.TU.chr6.167,GWHABGR00000047.28,GWHABGR00000001.246,evm.TU.chr30.211,evm.TU.chr27.99,GWHABGR00000019.133,GWHABGR00000031.23,evm.TU.chr8.406,GWHABGR00…
Up	Biological Process	GO:0006357	regulation of transcription by RNA polymerase II	19	0.000873015	0.0275727	evm.TU.chr4.643,evm.TU.chr45.55,evm.TU.chr20.5,evm.TU.chr13.194,evm.TU.chr12.449,evm.TU.chr47.222,evm.TU.chr3.164,evm.TU.chr13.196,evm.TU.chr8.106,evm.TU.chr13.192,evm.TU.chr20.193,evm.TU.chr10.2,evm.TU.chr17.298,evm.TU.chr10.361,evm.TU.chr18.321,evm.TU.chr9.357,evm.TU.chr25.155,GWHABGR00000030.170,evm.TU.chr4.286
Up	Biological Process	GO:0060255	regulation of macromolecule metabolic process	47	0.00089324	0.027749	GWHABGR00000038.87,GWHABGR00000025.144,evm.TU.chr20.5,evm.TU.chr45.55,evm.TU.chr12.449,GWHABGR00000008.90,evm.TU.chr13.512,evm.TU.chr3.164,evm.TU.chr15.216,evm.TU.chr33.284,evm.TU.chr36.335,evm.TU.chr38.170,evm.TU.chr47.229,evm.TU.group4_9_10.2,evm.TU.chr9.357,evm.TU.chr38.300,GWHABGR00000030.170,evm.TU.chr44.180,evm.TU.chr8.106,evm.TU.chr10.361,evm.TU.chr28.317,evm.TU.chr1.372,evm.TU.chr13.194,e…
Up	Biological Process	GO:0044093	positive regulation of molecular function	14	0.000994929	0.0304095	evm.TU.chr43.57,evm.TU.chr33.284,GWHABGR00000039.163,evm.TU.chr1.372,GWHABGR00000031.23,GWHABGR00000019.133,GWHABGR00000001.382,evm.TU.chr46.178,GWHABGR00000045.49,GWHABGR00000043.229,GWHABGR00000002.161,GWHABGR00000001.246,GWHABGR00000047.28,evm.TU.chr30.211
Up	Biological Process	GO:0031323	regulation of cellular metabolic process	43	0.0010355	0.0311473	evm.TU.chr13.196,evm.TU.chr17.298,evm.TU.chr13.192,evm.TU.chr20.193,evm.TU.chr10.429,evm.TU.chr10.2,evm.TU.chr16.177,evm.TU.chr18.321,evm.TU.chr46.106,evm.TU.chr4.233,evm.TU.chr25.155,evm.TU.chr17.212,evm.TU.chr4.286,evm.TU.chr15.306,evm.TU.chr4.643,evm.TU.chr3.248,evm.TU.chr13.194,evm.TU.chr47.222,evm.TU.chr24.412,evm.TU.chr17.30,GWHABGR00000045.50,GWHABGR00000047.77,evm.TU.chr8.106,evm.TU.chr10…
Up	Cellular Component	GO:0032040	small-subunit processome	4	0.00105648	0.0312817	evm.TU.chr36.211,evm.TU.chr5.22,evm.TU.chr2.103,evm.TU.chr44.97
Up	Biological Process	GO:0051336	regulation of hydrolase activity	13	0.00111827	0.032602	GWHABGR00000039.163,evm.TU.chr43.57,GWHABGR00000019.133,GWHABGR00000001.382,GWHABGR00000031.23,GWHABGR00000045.49,evm.TU.chr46.178,GWHABGR00000043.229,GWHABGR00000047.28,evm.TU.chr22.280,GWHABGR00000002.161,GWHABGR00000001.246,evm.TU.chr30.211
Up	Biological Process	GO:0050794	regulation of cellular process	103	0.00139504	0.0400547	evm.TU.chr16.293,GWHABGR00000016.162,evm.TU.chr38.300,GWHABGR00000030.170,evm.TU.chr29.298,evm.TU.chr29.436,evm.TU.chr38.170,evm.TU.group4_9_10.2,evm.TU.chr9.357,evm.TU.chr1.372,evm.TU.chr28.317,evm.TU.chr10.361,evm.TU.chr41.54,GWHABGR00000015.116,evm.TU.chr14.99,evm.TU.chr1.794,evm.TU.chr8.106,evm.TU.chr26.194,evm.TU.chr3.104,evm.TU.chr3.164,evm.TU.chr29.334,evm.TU.chr13.512,GWHABGR00000038.87,e…
Up	Biological Process	GO:1901362	organic cyclic compound biosynthetic process	55	0.00158697	0.0448851	evm.TU.chr41.32,evm.TU.chr41.28,GWHABGR00000029.40,evm.TU.chr10.361,evm.TU.chr8.106,evm.TU.chr36.138,evm.TU.chr36.127,evm.TU.chr44.180,GWHABGR00000030.170,evm.TU.chr38.300,evm.TU.group4_9_10.2,evm.TU.chr9.357,evm.TU.chr38.170,evm.TU.chr43.102,evm.TU.chr43.168,evm.TU.chr37.280,evm.TU.chr49.69,evm.TU.chr15.216,evm.TU.chr3.164,evm.TU.chr13.512,GWHABGR00000008.90,evm.TU.chr48.388,evm.TU.chr12.449,evm…
Up	Biological Process	GO:0019222	regulation of metabolic process	47	0.00163447	0.0455489	evm.TU.chr44.180,evm.TU.chr9.357,evm.TU.group4_9_10.2,evm.TU.chr38.170,evm.TU.chr47.229,GWHABGR00000030.170,evm.TU.chr38.300,evm.TU.chr28.317,evm.TU.chr1.372,evm.TU.chr8.106,evm.TU.chr10.361,evm.TU.chr13.512,GWHABGR00000008.90,evm.TU.chr15.216,evm.TU.chr3.164,evm.TU.chr45.55,GWHABGR00000038.87,GWHABGR00000025.144,evm.TU.chr20.5,evm.TU.chr12.449,evm.TU.chr36.335,evm.TU.chr33.284,evm.TU.chr17.212,e…
Up	Biological Process	GO:0018130	heterocycle biosynthetic process	54	0.00170935	0.0469452	evm.TU.chr38.300,GWHABGR00000030.170,evm.TU.group4_9_10.2,evm.TU.chr9.357,evm.TU.chr38.170,evm.TU.chr36.127,evm.TU.chr36.138,evm.TU.chr44.180,GWHABGR00000029.40,evm.TU.chr10.361,evm.TU.chr8.106,evm.TU.chr41.32,evm.TU.chr41.28,evm.TU.chr48.388,evm.TU.chr12.449,evm.TU.chr45.55,evm.TU.chr20.5,evm.TU.chr15.216,evm.TU.chr3.164,evm.TU.chr13.512,GWHABGR00000008.90,evm.TU.chr43.102,evm.TU.chr37.280,evm.T…
Up	Biological Process	GO:0050790	regulation of catalytic activity	15	0.00191462	0.0518316	evm.TU.chr30.211,GWHABGR00000002.161,evm.TU.chr22.280,GWHABGR00000001.246,GWHABGR00000047.28,GWHABGR00000043.229,evm.TU.chr46.178,GWHABGR00000045.49,GWHABGR00000031.23,GWHABGR00000001.382,GWHABGR00000019.133,evm.TU.chr1.372,evm.TU.chr33.284,evm.TU.chr43.57,GWHABGR00000039.163
Up	Biological Process	GO:0050789	regulation of biological process	107	0.00244872	0.0653568	evm.TU.chr30.56,evm.TU.chr18.321,evm.TU.chr24.360,evm.TU.chr10.429,evm.TU.chr43.57,evm.TU.chr22.280,evm.TU.chr4.286,evm.TU.chr17.212,evm.TU.chr15.373,GWHABGR00000045.15,evm.TU.chr25.155,evm.TU.chr28.159,GWHABGR00000043.82,evm.TU.chr21.268,evm.TU.chr48.331,evm.TU.chr1.563,GWHABGR00000047.77,evm.TU.chr24.412,evm.TU.chr6.390,evm.TU.chr38.256,evm.TU.chr13.194,evm.TU.chr8.163,evm.TU.chr1.372,evm.TU.ch…
Up	Biological Process	GO:0042255	ribosome assembly	4	0.00335026	0.0846499	evm.TU.chr31.89,evm.TU.chr19.95,evm.TU.chr7.355,evm.TU.chr46.79
Up	Biological Process	GO:0090305	nucleic acid phosphodiester bond hydrolysis	4	0.00335026	0.0846499	evm.TU.chr1.372,evm.TU.chr37.280,evm.TU.chr4.712,evm.TU.chr47.150
Up	Biological Process	GO:0140694	non-membrane-bounded organelle assembly	6	0.00328855	0.0846499	evm.TU.chr46.79,evm.TU.chr48.96,evm.TU.chr7.355,evm.TU.chr12.123,evm.TU.chr19.95,evm.TU.chr31.89
Up	Molecular Function	GO:0003878	ATP citrate synthase activity	4	0.00335026	0.0846499	evm.TU.chr7.820,evm.TU.chr7.732,evm.TU.chr7.736,evm.TU.chr7.819
Up	Biological Process	GO:0090501	RNA phosphodiester bond hydrolysis	3	0.00417777	0.102817	evm.TU.chr37.280,evm.TU.chr47.150,evm.TU.chr4.712
Up	Cellular Component	GO:0031252	cell leading edge	3	0.00417777	0.102817	GWHABGR00000045.9,evm.TU.chr38.257,evm.TU.chr13.395
Up	Biological Process	GO:0016567	protein ubiquitination	8	0.0046463	0.112881	GWHABGR00000038.87,GWHABGR00000032.11,evm.TU.chr28.13,evm.TU.chr22.71,evm.TU.chr28.12,evm.TU.chr37.54,evm.TU.chr38.62,evm.TU.chr21.371
Up	Biological Process	GO:0010942	positive regulation of cell death	2	0.00605924	0.113686	GWHABGR00000038.87,evm.TU.chr29.334
Up	Biological Process	GO:0032264	IMP salvage	2	0.00605924	0.113686	evm.TU.chr41.383,evm.TU.chr41.382
Up	Biological Process	GO:0043065	positive regulation of apoptotic process	2	0.00605924	0.113686	evm.TU.chr29.334,GWHABGR00000038.87
Up	Biological Process	GO:0043068	positive regulation of programmed cell death	2	0.00605924	0.113686	evm.TU.chr29.334,GWHABGR00000038.87
Up	Cellular Component	GO:0005622	intracellular anatomical structure	291	0.00530836	0.113686	evm.TU.chr47.74,GWHABGR00000047.223,evm.TU.chr5.217,evm.TU.chr15.306,evm.TU.chr14.313,GWHABGR00000013.49,evm.TU.chr45.22,GWHABGR00000047.234,evm.TU.chr9.45,evm.TU.chr3.365,evm.TU.chr6.354,evm.TU.chr17.298,evm.TU.chr46.137,evm.TU.chr15.216,evm.TU.chr4.187,evm.TU.chr49.237,evm.TU.chr6.353,evm.TU.chr1.442,evm.TU.chr9.41,evm.TU.chr3.635,evm.TU.chr17.168,GWHABGR00000045.9,GWHABGR00000041.14,evm.TU.chr…
Up	Cellular Component	GO:0005760	gamma DNA polymerase complex	2	0.00605924	0.113686	evm.TU.chr6.312,evm.TU.chr6.320
Up	Cellular Component	GO:0032994	protein-lipid complex	2	0.00605924	0.113686	evm.TU.chr27.280,evm.TU.chr27.281
Up	Cellular Component	GO:0034358	plasma lipoprotein particle	2	0.00605924	0.113686	evm.TU.chr27.280,evm.TU.chr27.281
Up	Cellular Component	GO:0034361	very-low-density lipoprotein particle	2	0.00605924	0.113686	evm.TU.chr27.281,evm.TU.chr27.280
Up	Cellular Component	GO:0034385	triglyceride-rich plasma lipoprotein particle	2	0.00605924	0.113686	evm.TU.chr27.280,evm.TU.chr27.281
Up	Cellular Component	GO:1990777	lipoprotein particle	2	0.00605924	0.113686	evm.TU.chr27.280,evm.TU.chr27.281
Up	Molecular Function	GO:0000386	second spliceosomal transesterification activity	2	0.00605924	0.113686	evm.TU.chr14.313,evm.TU.chr14.314
Up	Molecular Function	GO:0003785	actin monomer binding	2	0.00605924	0.113686	evm.TU.chr14.260,evm.TU.chr14.261
Up	Molecular Function	GO:0003876	AMP deaminase activity	2	0.00605924	0.113686	evm.TU.chr41.382,evm.TU.chr41.383
Up	Molecular Function	GO:0004057	arginyltransferase activity	2	0.00605924	0.113686	evm.TU.chr28.356,evm.TU.chr28.357
Up	Molecular Function	GO:0004197	cysteine-type endopeptidase activity	5	0.00598883	0.113686	evm.TU.chr47.122,evm.TU.chr45.130,evm.TU.chr3.547,GWHABGR00000042.22,evm.TU.chr3.335
Up	Molecular Function	GO:0005249	voltage-gated potassium channel activity	8	0.00557483	0.113686	evm.TU.chr15.376,GWHABGR00000043.82,GWHABGR00000045.33,GWHABGR00000034.348,GWHABGR00000043.83,GWHABGR00000015.234,evm.TU.chr15.373,GWHABGR00000016.162
Up	Molecular Function	GO:0030228	lipoprotein particle receptor activity	2	0.00605924	0.113686	evm.TU.chr27.280,evm.TU.chr27.281
Up	Molecular Function	GO:0030229	very-low-density lipoprotein particle receptor activity	2	0.00605924	0.113686	evm.TU.chr27.281,evm.TU.chr27.280
Up	Molecular Function	GO:0030507	spectrin binding	2	0.00605924	0.113686	evm.TU.chr17.362,evm.TU.chr17.363
Up	Molecular Function	GO:0030628	pre-mRNA 3'-splice site binding	2	0.00605924	0.113686	evm.TU.chr14.314,evm.TU.chr14.313
Up	Molecular Function	GO:0042134	rRNA primary transcript binding	2	0.00605924	0.113686	evm.TU.chr5.153,evm.TU.chr4.683
Up	Molecular Function	GO:0047623	adenosine-phosphate deaminase activity	2	0.00605924	0.113686	evm.TU.chr41.383,evm.TU.chr41.382
Up	Biological Process	GO:0065009	regulation of molecular function	15	0.00641966	0.119267	evm.TU.chr43.57,evm.TU.chr33.284,GWHABGR00000039.163,GWHABGR00000031.23,GWHABGR00000001.382,GWHABGR00000019.133,evm.TU.chr1.372,GWHABGR00000043.229,evm.TU.chr46.178,GWHABGR00000045.49,evm.TU.chr30.211,evm.TU.chr22.280,GWHABGR00000002.161,GWHABGR00000001.246,GWHABGR00000047.28
Up	Cellular Component	GO:0031931	TORC1 complex	3	0.00787299	0.144848	evm.TU.chr24.167,evm.TU.chr24.158,evm.TU.chr24.162
Up	Cellular Component	GO:0043231	intracellular membrane-bounded organelle	225	0.00932585	0.169928	evm.TU.chr37.280,evm.TU.chr23.439,evm.TU.chr33.169,evm.TU.chr33.165,evm.TU.chr30.4,GWHABGR00000034.348,evm.TU.chr11.262,evm.TU.chr24.317,evm.TU.chr39.4,evm.TU.chr13.512,evm.TU.chr22.363,GWHABGR00000047.215,evm.TU.chr6.183,evm.TU.chr20.5,GWHABGR00000038.87,evm.TU.chr3.360,evm.TU.chr6.208,evm.TU.chr22.430,evm.TU.chr11.154,evm.TU.chr12.313,evm.TU.chr7.204,evm.TU.chr9.297,evm.TU.chr36.119,GWHABGR0000…
Up	Biological Process	GO:0006367	transcription initiation from RNA polymerase II promoter	4	0.0108968	0.18437	evm.TU.chr47.74,evm.TU.chr36.138,evm.TU.chr17.177,evm.TU.chr26.35
Up	Biological Process	GO:0006665	sphingolipid metabolic process	4	0.0108968	0.18437	evm.TU.chr21.155,evm.TU.chr49.251,GWHABGR00000014.138,evm.TU.chr26.199
Up	Biological Process	GO:0032446	protein modification by small protein conjugation	8	0.0107552	0.18437	evm.TU.chr28.13,evm.TU.chr22.71,GWHABGR00000032.11,GWHABGR00000038.87,evm.TU.chr21.371,evm.TU.chr37.54,evm.TU.chr38.62,evm.TU.chr28.12
Up	Cellular Component	GO:0008076	voltage-gated potassium channel complex	6	0.0107558	0.18437	GWHABGR00000045.33,GWHABGR00000034.348,GWHABGR00000043.82,GWHABGR00000015.234,GWHABGR00000043.83,GWHABGR00000016.162
Up	Cellular Component	GO:0034705	potassium channel complex	6	0.0107558	0.18437	GWHABGR00000043.82,GWHABGR00000015.234,GWHABGR00000043.83,GWHABGR00000016.162,GWHABGR00000045.33,GWHABGR00000034.348
Up	Molecular Function	GO:0016538	cyclin-dependent protein serine/threonine kinase regulator activity	4	0.0108968	0.18437	evm.TU.chr13.192,evm.TU.chr6.174,evm.TU.chr45.55,evm.TU.chr6.167
Up	Molecular Function	GO:0022843	voltage-gated cation channel activity	8	0.0107552	0.18437	GWHABGR00000045.33,GWHABGR00000034.348,evm.TU.chr15.376,GWHABGR00000043.82,GWHABGR00000043.83,GWHABGR00000015.234,evm.TU.chr15.373,GWHABGR00000016.162
Up	Molecular Function	GO:0046912	acyltransferase, acyl groups converted into alkyl on transfer	4	0.0108968	0.18437	evm.TU.chr7.820,evm.TU.chr7.732,evm.TU.chr7.736,evm.TU.chr7.819
Up	Biological Process	GO:0006310	DNA recombination	18	0.011865	0.198053	GWHABGR00000045.49,GWHABGR00000043.24,evm.TU.chr48.179,GWHABGR00000047.28,GWHABGR00000001.246,GWHABGR00000029.40,evm.TU.chr34.344,evm.TU.chr6.144,evm.TU.chr7.388,GWHABGR00000019.133,GWHABGR00000031.23,GWHABGR00000043.229,GWHABGR00000002.161,evm.TU.chr26.336,GWHABGR00000039.163,evm.TU.chr34.343,GWHABGR00000001.382,evm.TU.chr49.69
Up	Molecular Function	GO:0003723	RNA binding	51	0.0119146	0.198053	evm.TU.chr37.280,evm.TU.chr33.165,evm.TU.chr31.320,evm.TU.chr4.683,evm.TU.chr36.335,evm.TU.chr30.263,evm.TU.chr11.262,evm.TU.chr5.36,evm.TU.chr16.248,evm.TU.chr37.304,evm.TU.chr22.363,GWHABGR00000031.33,evm.TU.chr44.80,GWHABGR00000025.144,evm.TU.chr12.123,evm.TU.chr46.137,evm.TU.chr41.32,evm.TU.chr2.635,evm.TU.chr28.317,evm.TU.chr31.89,GWHABGR00000025.217,evm.TU.chr6.144,evm.TU.chr5.81,evm.TU.chr…
Up	Biological Process	GO:0000470	maturation of LSU-rRNA	3	0.0129854	0.202083	evm.TU.chr3.635,evm.TU.chr39.4,evm.TU.chr19.95
Up	Biological Process	GO:0006914	autophagy	6	0.0130831	0.202083	evm.TU.chr11.354,evm.TU.chr41.133,evm.TU.chr31.280,evm.TU.chr19.13,evm.TU.chr35.315,evm.TU.chr48.176
Up	Biological Process	GO:0007265	Ras protein signal transduction	5	0.0131167	0.202083	evm.TU.chr14.99,evm.TU.chr15.380,evm.TU.chr3.519,evm.TU.chr43.57,evm.TU.chr30.56
Up	Biological Process	GO:0010648	negative regulation of cell communication	5	0.0131167	0.202083	evm.TU.chr38.256,evm.TU.chr43.57,evm.TU.chr1.563,evm.TU.chr22.280,evm.TU.chr24.360
Up	Biological Process	GO:0023057	negative regulation of signaling	5	0.0131167	0.202083	evm.TU.chr38.256,evm.TU.chr1.563,evm.TU.chr43.57,evm.TU.chr22.280,evm.TU.chr24.360
Up	Biological Process	GO:0043173	nucleotide salvage	3	0.0129854	0.202083	evm.TU.chr41.383,evm.TU.chr41.382,evm.TU.chr48.388
Up	Biological Process	GO:0061919	process utilizing autophagic mechanism	6	0.0130831	0.202083	evm.TU.chr11.354,evm.TU.chr41.133,evm.TU.chr31.280,evm.TU.chr19.13,evm.TU.chr35.315,evm.TU.chr48.176
Up	Biological Process	GO:0090304	nucleic acid metabolic process	115	0.0130756	0.202083	evm.TU.chr48.331,evm.TU.chr2.63,evm.TU.chr14.314,evm.TU.chr27.59,evm.TU.chr4.712,evm.TU.chr13.194,evm.TU.chr29.134,evm.TU.chr44.60,evm.TU.chr26.336,GWHABGR00000047.77,evm.TU.chr2.103,evm.TU.chr31.335,evm.TU.chr4.85,evm.TU.chr10.429,evm.TU.chr18.321,evm.TU.chr36.352,evm.TU.chr25.155,evm.TU.chr17.212,evm.TU.chr4.594,evm.TU.chr17.177,evm.TU.chr4.286,evm.TU.chr11.262,evm.TU.chr33.284,evm.TU.chr39.4,e…
Up	Cellular Component	GO:0038201	TOR complex	3	0.0129854	0.202083	evm.TU.chr24.167,evm.TU.chr24.158,evm.TU.chr24.162
Up	Biological Process	GO:0034470	ncRNA processing	15	0.0133258	0.203648	evm.TU.chr2.103,evm.TU.chr5.153,evm.TU.chr44.60,evm.TU.chr19.95,evm.TU.chr48.170,evm.TU.chr36.211,evm.TU.chr44.97,evm.TU.chr4.683,evm.TU.chr3.635,evm.TU.chr33.165,evm.TU.chr37.280,evm.TU.chr39.4,evm.TU.chr2.63,evm.TU.chr9.297,evm.TU.chr47.150
Up	Molecular Function	GO:0005244	voltage-gated ion channel activity	9	0.013973	0.21015	GWHABGR00000017.97,GWHABGR00000034.348,GWHABGR00000045.33,evm.TU.chr15.376,GWHABGR00000043.82,GWHABGR00000015.234,GWHABGR00000043.83,evm.TU.chr15.373,GWHABGR00000016.162
Up	Molecular Function	GO:0022832	voltage-gated channel activity	9	0.013973	0.21015	GWHABGR00000045.33,GWHABGR00000017.97,GWHABGR00000034.348,GWHABGR00000043.82,evm.TU.chr15.376,GWHABGR00000016.162,GWHABGR00000043.83,GWHABGR00000015.234,evm.TU.chr15.373
Up	Biological Process	GO:0010467	gene expression	95	0.0160767	0.238409	evm.TU.chr44.180,evm.TU.chr36.127,evm.TU.chr17.168,evm.TU.chr47.229,evm.TU.chr11.357,evm.TU.chr41.28,GWHABGR00000031.109,evm.TU.chr10.240,evm.TU.chr41.32,evm.TU.chr47.150,GWHABGR00000008.90,evm.TU.chr15.216,evm.TU.chr12.449,evm.TU.chr48.170,evm.TU.chr3.635,evm.TU.chr36.335,GWHABGR00000019.76,evm.TU.chr1.442,evm.TU.chr14.313,GWHABGR00000013.49,evm.TU.chr4.233,evm.TU.chr30.69,evm.TU.chr16.177,evm.T…
Up	Biological Process	GO:0032879	regulation of localization	10	0.0166296	0.238409	GWHABGR00000034.348,GWHABGR00000045.33,evm.TU.chr38.257,evm.TU.chr15.376,GWHABGR00000043.82,GWHABGR00000043.83,GWHABGR00000015.234,evm.TU.chr15.373,GWHABGR00000016.162,evm.TU.chr22.280
Up	Biological Process	GO:0071596	ubiquitin-dependent protein catabolic process via the N-end rule pathway	2	0.0172359	0.238409	evm.TU.chr33.349,evm.TU.chr33.348
Up	Cellular Component	GO:0016586	RSC-type complex	2	0.0172359	0.238409	evm.TU.chr5.249,evm.TU.chr5.251
Up	Cellular Component	GO:0030027	lamellipodium	2	0.0172359	0.238409	GWHABGR00000045.9,evm.TU.chr38.257
Up	Cellular Component	GO:0043025	neuronal cell body	2	0.0172359	0.238409	GWHABGR00000045.9,GWHABGR00000038.87
Up	Cellular Component	GO:0044297	cell body	2	0.0172359	0.238409	GWHABGR00000038.87,GWHABGR00000045.9
Up	Molecular Function	GO:0004652	polynucleotide adenylyltransferase activity	2	0.0172359	0.238409	evm.TU.chr11.262,evm.TU.chr20.177
Up	Molecular Function	GO:0032453	histone H3-methyl-lysine-4 demethylase activity	2	0.0172359	0.238409	evm.TU.chr9.42,evm.TU.chr9.41
Up	Molecular Function	GO:0034647	histone H3-tri/di/monomethyl-lysine-4 demethylase activity	2	0.0172359	0.238409	evm.TU.chr9.42,evm.TU.chr9.41
Up	Molecular Function	GO:0036002	pre-mRNA binding	2	0.0172359	0.238409	evm.TU.chr14.313,evm.TU.chr14.314
Up	Molecular Function	GO:0046872	metal ion binding	172	0.0184573	0.253454	evm.TU.chr15.192,evm.TU.chr16.156,evm.TU.chr11.141,evm.TU.chr2.93,evm.TU.chr27.281,evm.TU.chr27.331,GWHABGR00000032.136,evm.TU.chr15.164,evm.TU.chr15.165,evm.TU.chr30.302,evm.TU.chr10.50,evm.TU.chr36.82,evm.TU.chr20.198,evm.TU.chr48.170,evm.TU.chr46.137,evm.TU.chr9.41,evm.TU.chr9.257,evm.TU.chr49.230,evm.TU.chr9.42,evm.TU.chr2.570,GWHABGR00000030.152,evm.TU.chr21.321,evm.TU.chr9.45,evm.TU.chr5.22…
Up	Cellular Component	GO:0016592	mediator complex	6	0.0187503	0.255625	evm.TU.chr8.106,evm.TU.chr9.357,GWHABGR00000030.170,evm.TU.chr12.449,evm.TU.chr4.643,evm.TU.chr4.286
Up	Cellular Component	GO:0005681	spliceosomal complex	7	0.0192946	0.261166	evm.TU.chr14.313,GWHABGR00000013.49,evm.TU.chr12.25,GWHABGR00000019.76,evm.TU.chr14.314,evm.TU.chr30.69,evm.TU.chr4.594
Up	Molecular Function	GO:0042577	lipid phosphatase activity	3	0.0195868	0.263242	evm.TU.chr34.318,evm.TU.chr7.534,evm.TU.chr10.466
Up	Molecular Function	GO:0004518	nuclease activity	40	0.0202735	0.270552	evm.TU.chr14.73,evm.TU.chr44.60,evm.TU.group4_5_6.2,GWHABGR00000027.8,evm.TU.chr4.84,evm.TU.chr6.180,evm.TU.chr38.120,evm.TU.chr2.624,GWHABGR00000046.64,GWHABGR00000012.151,GWHABGR00000031.154,evm.TU.chr14.69,evm.TU.chr22.45,evm.TU.chr2.620,GWHABGR00000045.15,evm.TU.chr7.275,GWHABGR00000014.138,GWHABGR00000044.126,evm.TU.chr1.747,evm.TU.chr10.193,GWHABGR00000032.126,evm.TU.chr11.317,evm.TU.chr23.…
Up	Molecular Function	GO:0043169	cation binding	172	0.0213261	0.282608	evm.TU.chr1.528,evm.TU.chr37.54,evm.TU.chr4.433,evm.TU.chr7.732,evm.TU.chr28.143,evm.TU.chr3.28,evm.TU.chr9.2,evm.TU.chr11.153,evm.TU.chr33.237,evm.TU.chr7.455,evm.TU.chr4.166,evm.TU.chr26.336,evm.TU.chr24.412,GWHABGR00000047.77,evm.TU.chr29.337,evm.TU.chr4.594,evm.TU.chr7.251,evm.TU.chr33.167,evm.TU.chr9.258,GWHABGR00000048.149,evm.TU.chr46.286,evm.TU.chr9.46,evm.TU.chr40.166,evm.TU.chr3.129,evm…
Up	Biological Process	GO:0034660	ncRNA metabolic process	19	0.0223654	0.294323	evm.TU.chr5.153,evm.TU.chr19.95,evm.TU.chr10.240,evm.TU.chr9.297,evm.TU.chr47.150,evm.TU.chr44.60,evm.TU.chr2.103,evm.TU.chr14.73,evm.TU.chr48.170,evm.TU.chr36.211,evm.TU.chr22.201,evm.TU.chr3.635,evm.TU.chr33.165,evm.TU.chr37.280,evm.TU.chr44.97,evm.TU.chr4.683,evm.TU.chr2.63,evm.TU.chr14.69,evm.TU.chr39.4
Up	Biological Process	GO:0031175	neuron projection development	5	0.0244743	0.313371	evm.TU.chr17.363,GWHABGR00000038.87,evm.TU.chr17.362,evm.TU.chr22.280,GWHABGR00000030.16
Up	Biological Process	GO:0048666	neuron development	5	0.0244743	0.313371	evm.TU.chr22.280,GWHABGR00000030.16,evm.TU.chr17.363,evm.TU.chr17.362,GWHABGR00000038.87
Up	Cellular Component	GO:0070603	SWI/SNF superfamily-type complex	5	0.0244743	0.313371	evm.TU.chr24.317,evm.TU.chr31.10,evm.TU.chr5.249,evm.TU.chr5.251,evm.TU.group3_9_10.1
Up	Cellular Component	GO:1904949	ATPase complex	5	0.0244743	0.313371	evm.TU.chr5.249,evm.TU.chr5.251,evm.TU.group3_9_10.1,evm.TU.chr24.317,evm.TU.chr31.10
Up	Biological Process	GO:0006955	immune response	11	0.0249812	0.317715	evm.TU.chr22.108,evm.TU.chr22.112,evm.TU.chr8.79,evm.TU.chr32.54,evm.TU.chr28.159,evm.TU.chr22.109,evm.TU.chr29.298,evm.TU.chr22.114,evm.TU.chr27.43,evm.TU.chr40.64,evm.TU.chr22.110
Up	Biological Process	GO:0006643	membrane lipid metabolic process	6	0.0258962	0.327156	GWHABGR00000007.88,evm.TU.chr21.155,GWHABGR00000038.90,evm.TU.chr49.251,GWHABGR00000014.138,evm.TU.chr26.199
Up	Biological Process	GO:0000027	ribosomal large subunit assembly	2	0.0326978	0.332401	evm.TU.chr46.79,evm.TU.chr19.95
Up	Biological Process	GO:0000460	maturation of 5.8S rRNA	2	0.0326978	0.332401	evm.TU.chr39.4,evm.TU.chr3.635
Up	Biological Process	GO:0000463	maturation of LSU-rRNA from tricistronic rRNA transcript (SSU-rRNA, 5.8S rRNA, LSU-rRNA)	2	0.0736302	0.332401	evm.TU.chr39.4,evm.TU.chr3.635
Up	Biological Process	GO:0000466	maturation of 5.8S rRNA from tricistronic rRNA transcript (SSU-rRNA, 5.8S rRNA, LSU-rRNA)	2	0.0326978	0.332401	evm.TU.chr39.4,evm.TU.chr3.635
Up	Biological Process	GO:0001503	ossification	1	0.0778819	0.332401	evm.TU.chr15.356
Up	Biological Process	GO:0002221	pattern recognition receptor signaling pathway	3	0.0747896	0.332401	evm.TU.chr29.298,evm.TU.chr40.64,evm.TU.chr32.54
Up	Biological Process	GO:0002224	toll-like receptor signaling pathway	3	0.048431	0.332401	evm.TU.chr29.298,evm.TU.chr40.64,evm.TU.chr32.54
Up	Biological Process	GO:0002764	immune response-regulating signaling pathway	3	0.0747896	0.332401	evm.TU.chr29.298,evm.TU.chr40.64,evm.TU.chr32.54
Up	Biological Process	GO:0003333	amino acid transmembrane transport	1	0.0778819	0.332401	evm.TU.chr15.270
Up	Biological Process	GO:0006065	UDP-glucuronate biosynthetic process	1	0.0778819	0.332401	evm.TU.chr7.342
Up	Biological Process	GO:0006139	nucleobase-containing compound metabolic process	123	0.0373297	0.332401	GWHABGR00000045.49,evm.TU.chr4.300,evm.TU.chr33.21,GWHABGR00000038.53,evm.TU.chr14.313,GWHABGR00000013.49,evm.TU.chr48.179,evm.TU.chr17.298,evm.TU.chr34.344,evm.TU.chr10.2,evm.TU.chr20.193,evm.TU.chr13.192,evm.TU.chr13.196,evm.TU.chr41.383,evm.TU.chr30.69,evm.TU.chr16.177,evm.TU.chr36.211,evm.TU.chr22.201,evm.TU.chr47.74,evm.TU.chr4.84,evm.TU.chr26.35,GWHABGR00000045.50,evm.TU.chr14.73,evm.TU.chr…
Up	Biological Process	GO:0006261	DNA-dependent DNA replication	4	0.055302	0.332401	evm.TU.chr28.68,evm.TU.chr12.41,evm.TU.chr1.372,evm.TU.chr27.59
Up	Biological Process	GO:0006274	DNA replication termination	1	0.0778819	0.332401	evm.TU.chr27.59
Up	Biological Process	GO:0006379	mRNA cleavage	1	0.0778819	0.332401	evm.TU.chr4.712
Up	Biological Process	GO:0006396	RNA processing	38	0.065632	0.332401	evm.TU.chr30.69,evm.TU.chr36.352,evm.TU.chr31.335,evm.TU.chr4.85,evm.TU.chr4.594,GWHABGR00000013.49,evm.TU.chr14.313,evm.TU.chr14.69,evm.TU.chr2.63,evm.TU.chr14.314,evm.TU.chr44.60,evm.TU.chr2.103,evm.TU.chr14.73,evm.TU.chr4.84,evm.TU.chr36.211,evm.TU.chr41.32,evm.TU.chr5.81,evm.TU.chr9.297,evm.TU.chr47.150,evm.TU.chr5.153,evm.TU.chr17.168,evm.TU.chr12.25,evm.TU.chr11.357,evm.TU.chr19.95,evm.TU.c…
Up	Biological Process	GO:0006480	N-terminal protein amino acid methylation	1	0.0778819	0.332401	evm.TU.chr22.409
Up	Biological Process	GO:0006566	threonine metabolic process	1	0.0778819	0.332401	evm.TU.chr34.139
Up	Biological Process	GO:0006567	threonine catabolic process	1	0.0778819	0.332401	evm.TU.chr34.139
Up	Biological Process	GO:0006584	catecholamine metabolic process	1	0.0778819	0.332401	evm.TU.chr1.528
Up	Biological Process	GO:0006606	protein import into nucleus	3	0.0609425	0.332401	evm.TU.chr1.394,evm.TU.chr19.192,evm.TU.chr13.372
Up	Biological Process	GO:0006725	cellular aromatic compound metabolic process	124	0.0677345	0.332401	evm.TU.chr2.63,evm.TU.chr48.331,evm.TU.chr14.314,evm.TU.chr1.528,evm.TU.chr27.59,evm.TU.chr13.194,evm.TU.chr4.712,evm.TU.chr26.336,evm.TU.chr44.60,evm.TU.chr29.134,evm.TU.chr2.103,GWHABGR00000047.77,evm.TU.chr4.85,evm.TU.chr31.335,evm.TU.chr7.342,evm.TU.chr10.429,evm.TU.chr41.382,evm.TU.chr18.321,evm.TU.chr36.352,evm.TU.chr25.155,evm.TU.chr17.212,evm.TU.chr4.286,evm.TU.chr4.594,evm.TU.chr17.177,e…
Up	Biological Process	GO:0006952	defense response	9	0.0539995	0.332401	evm.TU.chr22.109,evm.TU.chr8.315,evm.TU.chr22.114,evm.TU.chr27.43,evm.TU.chr22.110,evm.TU.chr22.108,evm.TU.chr22.112,evm.TU.chr8.79,evm.TU.chr28.159
Up	Biological Process	GO:0007140	male meiotic nuclear division	1	0.0778819	0.332401	GWHABGR00000038.87
Up	Biological Process	GO:0007141	male meiosis I	1	0.0778819	0.332401	GWHABGR00000038.87
Up	Biological Process	GO:0007143	female meiotic nuclear division	1	0.0778819	0.332401	GWHABGR00000038.87
Up	Biological Process	GO:0007144	female meiosis I	1	0.0778819	0.332401	GWHABGR00000038.87
Up	Biological Process	GO:0007264	small GTPase mediated signal transduction	8	0.0728905	0.332401	evm.TU.chr43.57,evm.TU.chr14.99,evm.TU.chr32.296,evm.TU.chr30.56,evm.TU.chr3.519,evm.TU.chr15.380,evm.TU.chr46.178,evm.TU.chr32.298
Up	Biological Process	GO:0007274	neuromuscular synaptic transmission	1	0.0778819	0.332401	evm.TU.chr22.280
Up	Biological Process	GO:0007548	sex differentiation	1	0.0778819	0.332401	GWHABGR00000038.87
Up	Biological Process	GO:0008406	gonad development	1	0.0778819	0.332401	GWHABGR00000038.87
Up	Biological Process	GO:0008584	male gonad development	1	0.0778819	0.332401	GWHABGR00000038.87
Up	Biological Process	GO:0008585	female gonad development	1	0.0778819	0.332401	GWHABGR00000038.87
Up	Biological Process	GO:0009082	branched-chain amino acid biosynthetic process	1	0.0778819	0.332401	evm.TU.chr2.317
Up	Biological Process	GO:0009156	ribonucleoside monophosphate biosynthetic process	4	0.0755845	0.332401	evm.TU.chr41.383,evm.TU.chr43.102,evm.TU.chr41.382,evm.TU.chr48.388
Up	Biological Process	GO:0009617	response to bacterium	7	0.0574777	0.332401	evm.TU.chr8.79,evm.TU.chr22.110,evm.TU.chr27.43,evm.TU.chr22.114,evm.TU.chr22.112,evm.TU.chr22.108,evm.TU.chr22.109
Up	Biological Process	GO:0009712	catechol-containing compound metabolic process	1	0.0778819	0.332401	evm.TU.chr1.528
Up	Biological Process	GO:0009713	catechol-containing compound biosynthetic process	1	0.0778819	0.332401	evm.TU.chr1.528
Up	Biological Process	GO:0009968	negative regulation of signal transduction	4	0.0464209	0.332401	evm.TU.chr24.360,evm.TU.chr38.256,evm.TU.chr1.563,evm.TU.chr43.57
Up	Biological Process	GO:0010457	centriole-centriole cohesion	1	0.0778819	0.332401	evm.TU.chr48.96
Up	Biological Process	GO:0010941	regulation of cell death	3	0.0609425	0.332401	GWHABGR00000038.87,evm.TU.chr19.49,evm.TU.chr29.334
Up	Biological Process	GO:0015804	neutral amino acid transport	1	0.0778819	0.332401	evm.TU.chr15.270
Up	Biological Process	GO:0015816	glycine transport	1	0.0778819	0.332401	evm.TU.chr15.270
Up	Biological Process	GO:0016075	rRNA catabolic process	2	0.0517111	0.332401	evm.TU.chr14.69,evm.TU.chr14.73
Up	Biological Process	GO:0016999	antibiotic metabolic process	1	0.0778819	0.332401	evm.TU.chr8.425
Up	Biological Process	GO:0018142	protein-DNA covalent cross-linking	1	0.0778819	0.332401	evm.TU.chr46.266
Up	Biological Process	GO:0018143	nucleic acid-protein covalent cross-linking	1	0.0778819	0.332401	evm.TU.chr46.266
Up	Biological Process	GO:0019530	taurine metabolic process	1	0.0778819	0.332401	evm.TU.chr13.349
Up	Biological Process	GO:0019694	alkanesulfonate metabolic process	1	0.0778819	0.332401	evm.TU.chr13.349
Up	Biological Process	GO:0021536	diencephalon development	1	0.0778819	0.332401	GWHABGR00000038.87
Up	Biological Process	GO:0021761	limbic system development	1	0.0778819	0.332401	GWHABGR00000038.87
Up	Biological Process	GO:0021854	hypothalamus development	1	0.0778819	0.332401	GWHABGR00000038.87
Up	Biological Process	GO:0021872	forebrain generation of neurons	1	0.0778819	0.332401	GWHABGR00000038.87
Up	Biological Process	GO:0021879	forebrain neuron differentiation	1	0.0778819	0.332401	GWHABGR00000038.87
Up	Biological Process	GO:0021884	forebrain neuron development	1	0.0778819	0.332401	GWHABGR00000038.87
Up	Biological Process	GO:0021886	hypothalamus gonadotrophin-releasing hormone neuron differentiation	1	0.0778819	0.332401	GWHABGR00000038.87
Up	Biological Process	GO:0021888	hypothalamus gonadotrophin-releasing hormone neuron development	1	0.0778819	0.332401	GWHABGR00000038.87
Up	Biological Process	GO:0021953	central nervous system neuron differentiation	1	0.0778819	0.332401	GWHABGR00000038.87
Up	Biological Process	GO:0021954	central nervous system neuron development	1	0.0778819	0.332401	GWHABGR00000038.87
Up	Biological Process	GO:0021979	hypothalamus cell differentiation	1	0.0778819	0.332401	GWHABGR00000038.87
Up	Biological Process	GO:0022411	cellular component disassembly	3	0.0609425	0.332401	evm.TU.chr38.257,evm.TU.chr11.354,evm.TU.chr7.370
Up	Biological Process	GO:0030042	actin filament depolymerization	2	0.0736302	0.332401	evm.TU.chr38.257,evm.TU.chr7.370
Up	Biological Process	GO:0030182	neuron differentiation	5	0.0407423	0.332401	evm.TU.chr22.280,GWHABGR00000030.16,evm.TU.chr17.363,evm.TU.chr17.362,GWHABGR00000038.87
Up	Biological Process	GO:0030317	flagellated sperm motility	1	0.0778819	0.332401	evm.TU.chr49.237
Up	Biological Process	GO:0030335	positive regulation of cell migration	1	0.0778819	0.332401	evm.TU.chr38.257
Up	Biological Process	GO:0030834	regulation of actin filament depolymerization	2	0.0517111	0.332401	evm.TU.chr7.370,evm.TU.chr38.257
Up	Biological Process	GO:0030835	negative regulation of actin filament depolymerization	2	0.0517111	0.332401	evm.TU.chr7.370,evm.TU.chr38.257
Up	Biological Process	GO:0030836	positive regulation of actin filament depolymerization	1	0.0778819	0.332401	evm.TU.chr38.257
Up	Biological Process	GO:0030837	negative regulation of actin filament polymerization	2	0.0736302	0.332401	evm.TU.chr7.370,evm.TU.chr38.257
Up	Biological Process	GO:0030900	forebrain development	1	0.0778819	0.332401	GWHABGR00000038.87
Up	Biological Process	GO:0031123	RNA 3'-end processing	3	0.0277051	0.332401	evm.TU.chr37.280,evm.TU.chr11.262,evm.TU.chr48.170
Up	Biological Process	GO:0031333	negative regulation of protein-containing complex assembly	2	0.0736302	0.332401	evm.TU.chr7.370,evm.TU.chr38.257
Up	Biological Process	GO:0031346	positive regulation of cell projection organization	1	0.0778819	0.332401	evm.TU.chr38.257
Up	Biological Process	GO:0032011	ARF protein signal transduction	2	0.0326978	0.332401	evm.TU.chr15.380,evm.TU.chr30.56
Up	Biological Process	GO:0032012	regulation of ARF protein signal transduction	2	0.0326978	0.332401	evm.TU.chr30.56,evm.TU.chr15.380
Up	Biological Process	GO:0032261	purine nucleotide salvage	2	0.0517111	0.332401	evm.TU.chr41.383,evm.TU.chr41.382
Up	Biological Process	GO:0032272	negative regulation of protein polymerization	2	0.0736302	0.332401	evm.TU.chr7.370,evm.TU.chr38.257
Up	Biological Process	GO:0032984	protein-containing complex disassembly	3	0.0373321	0.332401	evm.TU.chr38.257,evm.TU.chr11.354,evm.TU.chr7.370
Up	Biological Process	GO:0034063	stress granule assembly	1	0.0778819	0.332401	evm.TU.chr12.123
Up	Biological Process	GO:0034477	U6 snRNA 3'-end processing	1	0.0778819	0.332401	evm.TU.chr48.170
Up	Biological Process	GO:0034504	protein localization to nucleus	3	0.0609425	0.332401	evm.TU.chr19.192,evm.TU.chr13.372,evm.TU.chr1.394
Up	Biological Process	GO:0034643	establishment of mitochondrion localization, microtubule-mediated	1	0.0778819	0.332401	GWHABGR00000038.87
Up	Biological Process	GO:0034661	ncRNA catabolic process	2	0.0517111	0.332401	evm.TU.chr14.73,evm.TU.chr14.69
Up	Biological Process	GO:0034762	regulation of transmembrane transport	8	0.0464628	0.332401	GWHABGR00000034.348,GWHABGR00000045.33,evm.TU.chr15.376,GWHABGR00000043.82,GWHABGR00000015.234,evm.TU.chr15.373,GWHABGR00000043.83,GWHABGR00000016.162
Up	Biological Process	GO:0034765	regulation of ion transmembrane transport	8	0.0464628	0.332401	GWHABGR00000034.348,GWHABGR00000045.33,evm.TU.chr15.376,GWHABGR00000043.82,evm.TU.chr15.373,GWHABGR00000043.83,GWHABGR00000015.234,GWHABGR00000016.162
Up	Biological Process	GO:0036451	cap mRNA methylation	1	0.0778819	0.332401	evm.TU.chr31.335
Up	Biological Process	GO:0036465	synaptic vesicle recycling	1	0.0778819	0.332401	evm.TU.chr22.280
Up	Biological Process	GO:0036466	synaptic vesicle recycling via endosome	1	0.0778819	0.332401	evm.TU.chr22.280
Up	Biological Process	GO:0040008	regulation of growth	3	0.0373321	0.332401	evm.TU.chr38.256,evm.TU.chr1.563,evm.TU.chr24.360
Up	Biological Process	GO:0040017	positive regulation of locomotion	1	0.0778819	0.332401	evm.TU.chr38.257
Up	Biological Process	GO:0042412	taurine biosynthetic process	1	0.0778819	0.332401	evm.TU.chr13.349
Up	Biological Process	GO:0042423	catecholamine biosynthetic process	1	0.0778819	0.332401	evm.TU.chr1.528
Up	Biological Process	GO:0042742	defense response to bacterium	7	0.0371583	0.332401	evm.TU.chr8.79,evm.TU.chr22.110,evm.TU.chr27.43,evm.TU.chr22.114,evm.TU.chr22.108,evm.TU.chr22.112,evm.TU.chr22.109
Up	Biological Process	GO:0042779	tRNA 3'-trailer cleavage	1	0.0778819	0.332401	evm.TU.chr37.280
Up	Biological Process	GO:0042780	tRNA 3'-end processing	1	0.0778819	0.332401	evm.TU.chr37.280
Up	Biological Process	GO:0042981	regulation of apoptotic process	3	0.0609425	0.332401	GWHABGR00000038.87,evm.TU.chr19.49,evm.TU.chr29.334
Up	Biological Process	GO:0043067	regulation of programmed cell death	3	0.0609425	0.332401	GWHABGR00000038.87,evm.TU.chr19.49,evm.TU.chr29.334
Up	Biological Process	GO:0043090	amino acid import	1	0.0778819	0.332401	evm.TU.chr15.270
Up	Biological Process	GO:0043094	cellular metabolic compound salvage	3	0.0609425	0.332401	evm.TU.chr41.383,evm.TU.chr41.382,evm.TU.chr48.388
Up	Biological Process	GO:0043101	purine-containing compound salvage	2	0.0736302	0.332401	evm.TU.chr41.383,evm.TU.chr41.382
Up	Biological Process	GO:0043242	negative regulation of protein-containing complex disassembly	2	0.0517111	0.332401	evm.TU.chr38.257,evm.TU.chr7.370
Up	Biological Process	GO:0043244	regulation of protein-containing complex disassembly	2	0.0736302	0.332401	evm.TU.chr7.370,evm.TU.chr38.257
Up	Biological Process	GO:0043269	regulation of ion transport	8	0.0561372	0.332401	GWHABGR00000045.33,GWHABGR00000034.348,evm.TU.chr15.376,GWHABGR00000043.82,GWHABGR00000043.83,GWHABGR00000015.234,evm.TU.chr15.373,GWHABGR00000016.162
Up	Biological Process	GO:0043628	ncRNA 3'-end processing	2	0.0517111	0.332401	evm.TU.chr48.170,evm.TU.chr37.280
Up	Biological Process	GO:0044271	cellular nitrogen compound biosynthetic process	64	0.064171	0.332401	evm.TU.chr37.280,evm.TU.chr43.168,evm.TU.chr43.102,evm.TU.chr33.284,evm.TU.chr13.512,evm.TU.chr3.164,evm.TU.chr45.55,evm.TU.chr20.5,evm.TU.chr14.136,evm.TU.chr28.317,evm.TU.chr8.106,GWHABGR00000029.40,evm.TU.chr10.361,evm.TU.chr36.138,evm.TU.chr7.355,evm.TU.group4_9_10.2,evm.TU.chr9.357,evm.TU.chr38.170,GWHABGR00000030.170,evm.TU.chr38.300,evm.TU.chr1.528,evm.TU.chr24.412,GWHABGR00000047.77,evm.T…
Up	Biological Process	GO:0045087	innate immune response	8	0.0511527	0.332401	evm.TU.chr22.108,evm.TU.chr22.112,evm.TU.chr8.79,evm.TU.chr28.159,evm.TU.chr22.109,evm.TU.chr22.114,evm.TU.chr27.43,evm.TU.chr22.110
Up	Biological Process	GO:0045137	development of primary sexual characteristics	1	0.0778819	0.332401	GWHABGR00000038.87
Up	Biological Process	GO:0046305	alkanesulfonate biosynthetic process	1	0.0778819	0.332401	evm.TU.chr13.349
Up	Biological Process	GO:0046398	UDP-glucuronate metabolic process	1	0.0778819	0.332401	evm.TU.chr7.342
Up	Biological Process	GO:0046483	heterocycle metabolic process	123	0.0713324	0.332401	evm.TU.chr11.357,GWHABGR00000043.24,evm.TU.chr17.168,GWHABGR00000047.28,evm.TU.chr36.127,evm.TU.chr3.13,evm.TU.chr44.180,GWHABGR00000032.136,evm.TU.chr47.150,GWHABGR00000023.322,evm.TU.chr41.32,evm.TU.chr10.240,evm.TU.chr41.28,GWHABGR00000031.23,evm.TU.chr48.388,evm.TU.chr48.170,evm.TU.chr12.449,evm.TU.chr15.216,GWHABGR00000002.161,GWHABGR00000008.90,evm.TU.chr1.442,GWHABGR00000019.76,evm.TU.chr3…
Up	Biological Process	GO:0046545	development of primary female sexual characteristics	1	0.0778819	0.332401	GWHABGR00000038.87
Up	Biological Process	GO:0046546	development of primary male sexual characteristics	1	0.0778819	0.332401	GWHABGR00000038.87
Up	Biological Process	GO:0046578	regulation of Ras protein signal transduction	3	0.0373321	0.332401	evm.TU.chr43.57,evm.TU.chr15.380,evm.TU.chr30.56
Up	Biological Process	GO:0046660	female sex differentiation	1	0.0778819	0.332401	GWHABGR00000038.87
Up	Biological Process	GO:0046661	male sex differentiation	1	0.0778819	0.332401	GWHABGR00000038.87
Up	Biological Process	GO:0046929	negative regulation of neurotransmitter secretion	1	0.0778819	0.332401	evm.TU.chr22.280
Up	Biological Process	GO:0047497	mitochondrion transport along microtubule	1	0.0778819	0.332401	GWHABGR00000038.87
Up	Biological Process	GO:0048608	reproductive structure development	1	0.0778819	0.332401	GWHABGR00000038.87
Up	Biological Process	GO:0048699	generation of neurons	5	0.0407423	0.332401	evm.TU.chr17.363,GWHABGR00000038.87,evm.TU.chr17.362,evm.TU.chr22.280,GWHABGR00000030.16
Up	Biological Process	GO:0048871	multicellular organismal homeostasis	1	0.0778819	0.332401	GWHABGR00000038.87
Up	Biological Process	GO:0050776	regulation of immune response	4	0.0650294	0.332401	evm.TU.chr40.64,evm.TU.chr28.159,evm.TU.chr32.54,evm.TU.chr29.298
Up	Biological Process	GO:0050805	negative regulation of synaptic transmission	1	0.0778819	0.332401	evm.TU.chr22.280
Up	Biological Process	GO:0051048	negative regulation of secretion	1	0.0778819	0.332401	evm.TU.chr22.280
Up	Biological Process	GO:0051049	regulation of transport	9	0.0309487	0.332401	GWHABGR00000045.33,GWHABGR00000034.348,evm.TU.chr15.376,GWHABGR00000043.82,evm.TU.chr22.280,GWHABGR00000043.83,GWHABGR00000015.234,evm.TU.chr15.373,GWHABGR00000016.162
Up	Biological Process	GO:0051170	import into nucleus	3	0.0747896	0.332401	evm.TU.chr1.394,evm.TU.chr13.372,evm.TU.chr19.192
Up	Biological Process	GO:0051261	protein depolymerization	2	0.0736302	0.332401	evm.TU.chr38.257,evm.TU.chr7.370
Up	Biological Process	GO:0051272	positive regulation of cellular component movement	1	0.0778819	0.332401	evm.TU.chr38.257
Up	Biological Process	GO:0051589	negative regulation of neurotransmitter transport	1	0.0778819	0.332401	evm.TU.chr22.280
Up	Biological Process	GO:0051638	barbed-end actin filament uncapping	1	0.0778819	0.332401	evm.TU.chr38.257
Up	Biological Process	GO:0051654	establishment of mitochondrion localization	1	0.0778819	0.332401	GWHABGR00000038.87
Up	Biological Process	GO:0051693	actin filament capping	2	0.0517111	0.332401	evm.TU.chr7.370,evm.TU.chr38.257
Up	Biological Process	GO:0051695	actin filament uncapping	1	0.0778819	0.332401	evm.TU.chr38.257
Up	Biological Process	GO:0051881	regulation of mitochondrial membrane potential	1	0.0778819	0.332401	GWHABGR00000038.87
Up	Biological Process	GO:0060612	adipose tissue development	1	0.0778819	0.332401	GWHABGR00000038.87
Up	Biological Process	GO:0060613	fat pad development	1	0.0778819	0.332401	GWHABGR00000038.87
Up	Biological Process	GO:0061448	connective tissue development	1	0.0778819	0.332401	GWHABGR00000038.87
Up	Biological Process	GO:0061458	reproductive system development	1	0.0778819	0.332401	GWHABGR00000038.87
Up	Biological Process	GO:0070997	neuron death	1	0.0778819	0.332401	GWHABGR00000038.87
Up	Biological Process	GO:0071786	endoplasmic reticulum tubular network organization	1	0.0778819	0.332401	GWHABGR00000005.110
Up	Biological Process	GO:0072332	intrinsic apoptotic signaling pathway by p53 class mediator	1	0.0778819	0.332401	GWHABGR00000038.87
Up	Biological Process	GO:0072520	seminiferous tubule development	1	0.0778819	0.332401	GWHABGR00000038.87
Up	Biological Process	GO:0097009	energy homeostasis	1	0.0778819	0.332401	GWHABGR00000038.87
Up	Biological Process	GO:0097111	endoplasmic reticulum-Golgi intermediate compartment organization	1	0.0778819	0.332401	evm.TU.chr11.354
Up	Biological Process	GO:0097309	cap1 mRNA methylation	1	0.0778819	0.332401	evm.TU.chr31.335
Up	Biological Process	GO:0097352	autophagosome maturation	1	0.0778819	0.332401	evm.TU.chr11.354
Up	Biological Process	GO:0097581	lamellipodium organization	1	0.0778819	0.332401	evm.TU.chr38.257
Up	Biological Process	GO:0097722	sperm motility	1	0.0778819	0.332401	evm.TU.chr49.237
Up	Biological Process	GO:0099532	synaptic vesicle endosomal processing	1	0.0778819	0.332401	evm.TU.chr22.280
Up	Biological Process	GO:0106380	purine ribonucleotide salvage	2	0.0517111	0.332401	evm.TU.chr41.382,evm.TU.chr41.383
Up	Biological Process	GO:1901214	regulation of neuron death	1	0.0778819	0.332401	GWHABGR00000038.87
Up	Biological Process	GO:1901360	organic cyclic compound metabolic process	126	0.0532783	0.332401	GWHABGR00000031.23,evm.TU.chr41.28,evm.TU.chr10.240,evm.TU.chr41.32,GWHABGR00000023.322,evm.TU.chr27.281,GWHABGR00000032.136,evm.TU.chr47.150,evm.TU.chr3.13,evm.TU.chr44.180,evm.TU.chr36.127,evm.TU.chr17.168,GWHABGR00000047.28,GWHABGR00000043.24,evm.TU.chr11.357,evm.TU.chr49.69,evm.TU.chr3.635,GWHABGR00000001.382,evm.TU.chr36.335,evm.TU.chr27.280,evm.TU.chr34.343,GWHABGR00000019.76,evm.TU.chr1.44…
Up	Biological Process	GO:1901879	regulation of protein depolymerization	2	0.0517111	0.332401	evm.TU.chr38.257,evm.TU.chr7.370
Up	Biological Process	GO:1901880	negative regulation of protein depolymerization	2	0.0517111	0.332401	evm.TU.chr38.257,evm.TU.chr7.370
Up	Biological Process	GO:1901881	positive regulation of protein depolymerization	1	0.0778819	0.332401	evm.TU.chr38.257
Up	Biological Process	GO:1902253	regulation of intrinsic apoptotic signaling pathway by p53 class mediator	1	0.0778819	0.332401	GWHABGR00000038.87
Up	Biological Process	GO:1902255	positive regulation of intrinsic apoptotic signaling pathway by p53 class mediator	1	0.0778819	0.332401	GWHABGR00000038.87
Up	Biological Process	GO:1902294	cell cycle DNA replication termination	1	0.0778819	0.332401	evm.TU.chr27.59
Up	Biological Process	GO:1902317	nuclear DNA replication termination	1	0.0778819	0.332401	evm.TU.chr27.59
Up	Biological Process	GO:1902475	L-alpha-amino acid transmembrane transport	1	0.0778819	0.332401	evm.TU.chr15.270
Up	Biological Process	GO:1902525	regulation of protein monoubiquitination	1	0.0778819	0.332401	GWHABGR00000038.87
Up	Biological Process	GO:1902527	positive regulation of protein monoubiquitination	1	0.0778819	0.332401	GWHABGR00000038.87
Up	Biological Process	GO:1902743	regulation of lamellipodium organization	1	0.0778819	0.332401	evm.TU.chr38.257
Up	Biological Process	GO:1902745	positive regulation of lamellipodium organization	1	0.0778819	0.332401	evm.TU.chr38.257
Up	Biological Process	GO:1902979	mitotic DNA replication termination	1	0.0778819	0.332401	evm.TU.chr27.59
Up	Biological Process	GO:1903421	regulation of synaptic vesicle recycling	1	0.0778819	0.332401	evm.TU.chr22.280
Up	Biological Process	GO:1903422	negative regulation of synaptic vesicle recycling	1	0.0778819	0.332401	evm.TU.chr22.280
Up	Biological Process	GO:1903531	negative regulation of secretion by cell	1	0.0778819	0.332401	evm.TU.chr22.280
Up	Biological Process	GO:1904983	glycine import into mitochondrion	1	0.0778819	0.332401	evm.TU.chr15.270
Up	Biological Process	GO:2000147	positive regulation of cell motility	1	0.0778819	0.332401	evm.TU.chr38.257
Up	Biological Process	GO:2000812	regulation of barbed-end actin filament capping	1	0.0778819	0.332401	evm.TU.chr38.257
Up	Biological Process	GO:2000813	negative regulation of barbed-end actin filament capping	1	0.0778819	0.332401	evm.TU.chr38.257
Up	Biological Process	GO:2001233	regulation of apoptotic signaling pathway	1	0.0778819	0.332401	GWHABGR00000038.87
Up	Biological Process	GO:2001235	positive regulation of apoptotic signaling pathway	1	0.0778819	0.332401	GWHABGR00000038.87
Up	Biological Process	GO:2001242	regulation of intrinsic apoptotic signaling pathway	1	0.0778819	0.332401	GWHABGR00000038.87
Up	Biological Process	GO:2001244	positive regulation of intrinsic apoptotic signaling pathway	1	0.0778819	0.332401	GWHABGR00000038.87
Up	Cellular Component	GO:0000123	histone acetyltransferase complex	5	0.0622798	0.332401	evm.TU.group18_1_2.1,evm.TU.chr15.306,evm.TU.chr13.196,evm.TU.chr2.265,evm.TU.chr13.194
Up	Cellular Component	GO:0000164	protein phosphatase type 1 complex	1	0.0778819	0.332401	evm.TU.chr42.9
Up	Cellular Component	GO:0000176	nuclear exosome (RNase complex)	1	0.0778819	0.332401	evm.TU.chr1.442
Up	Cellular Component	GO:0000178	exosome (RNase complex)	2	0.0517111	0.332401	evm.TU.chr5.81,evm.TU.chr1.442
Up	Cellular Component	GO:0000214	tRNA-intron endonuclease complex	1	0.0778819	0.332401	evm.TU.chr44.60
Up	Cellular Component	GO:0005654	nucleoplasm	14	0.062679	0.332401	evm.TU.chr13.194,evm.TU.chr47.74,evm.TU.chr17.177,evm.TU.group18_1_2.1,evm.TU.chr3.515,evm.TU.chr17.30,evm.TU.chr36.138,evm.TU.chr39.4,evm.TU.chr2.265,evm.TU.chr15.306,evm.TU.chr13.196,evm.TU.chr46.79,GWHABGR00000023.322,evm.TU.chr3.635
Up	Cellular Component	GO:0005674	transcription factor TFIIF complex	1	0.0778819	0.332401	evm.TU.chr17.177
Up	Cellular Component	GO:0030424	axon	2	0.0736302	0.332401	evm.TU.chr22.280,GWHABGR00000045.9
Up	Cellular Component	GO:0030686	90S preribosome	1	0.0778819	0.332401	evm.TU.chr9.297
Up	Cellular Component	GO:0030687	preribosome, large subunit precursor	2	0.0326978	0.332401	evm.TU.chr3.635,evm.TU.chr39.4
Up	Cellular Component	GO:0031011	Ino80 complex	3	0.0609425	0.332401	evm.TU.chr24.317,evm.TU.chr31.10,evm.TU.group3_9_10.1
Up	Cellular Component	GO:0031080	nuclear pore outer ring	1	0.0778819	0.332401	evm.TU.chr19.192
Up	Cellular Component	GO:0031422	RecQ family helicase-topoisomerase III complex	1	0.0778819	0.332401	evm.TU.chr28.113
Up	Cellular Component	GO:0031594	neuromuscular junction	1	0.0778819	0.332401	evm.TU.chr22.280
Up	Cellular Component	GO:0032777	Piccolo NuA4 histone acetyltransferase complex	2	0.0326978	0.332401	evm.TU.chr13.196,evm.TU.chr13.194
Up	Cellular Component	GO:0034457	Mpp10 complex	1	0.0778819	0.332401	evm.TU.chr9.297
Up	Cellular Component	GO:0034703	cation channel complex	6	0.0300656	0.332401	GWHABGR00000034.348,GWHABGR00000045.33,GWHABGR00000043.83,GWHABGR00000015.234,GWHABGR00000016.162,GWHABGR00000043.82
Up	Cellular Component	GO:0035101	FACT complex	1	0.0778819	0.332401	GWHABGR00000023.322
Up	Cellular Component	GO:0036477	somatodendritic compartment	2	0.0736302	0.332401	GWHABGR00000038.87,GWHABGR00000045.9
Up	Cellular Component	GO:0042575	DNA polymerase complex	2	0.0517111	0.332401	evm.TU.chr6.320,evm.TU.chr6.312
Up	Cellular Component	GO:0043005	neuron projection	3	0.0373321	0.332401	GWHABGR00000038.87,evm.TU.chr22.280,GWHABGR00000045.9
Up	Cellular Component	GO:0043195	terminal bouton	1	0.0778819	0.332401	evm.TU.chr22.280
Up	Cellular Component	GO:0043226	organelle	248	0.0545707	0.332401	evm.TU.chr24.317,evm.TU.chr39.4,GWHABGR00000034.348,evm.TU.chr11.262,evm.TU.chr12.434,evm.TU.chr7.370,evm.TU.chr33.169,evm.TU.chr37.280,evm.TU.chr23.439,evm.TU.chr30.4,evm.TU.chr33.165,evm.TU.chr3.360,evm.TU.chr6.208,evm.TU.chr6.183,evm.TU.chr20.5,GWHABGR00000038.87,GWHABGR00000047.215,evm.TU.chr22.363,evm.TU.chr13.512,evm.TU.chr32.310,GWHABGR00000029.40,evm.TU.chr17.446,evm.TU.chr41.54,evm.TU.ch…
Up	Cellular Component	GO:0043227	membrane-bounded organelle	225	0.0266016	0.332401	evm.TU.chr9.45,GWHABGR00000047.234,evm.TU.chr48.179,evm.TU.chr45.22,evm.TU.chr14.313,GWHABGR00000013.49,evm.TU.chr16.177,evm.TU.chr2.508,evm.TU.chr5.278,evm.TU.chr17.298,evm.TU.chr3.365,evm.TU.chr13.196,evm.TU.chr25.142,evm.TU.chr7.258,evm.TU.chr5.217,evm.TU.chr47.222,evm.TU.chr46.210,evm.TU.chr4.84,evm.TU.chr47.74,GWHABGR00000047.223,evm.TU.chr3.136,evm.TU.chr1.98,evm.TU.chr4.643,evm.TU.chr15.30…
Up	Cellular Component	GO:0043229	intracellular organelle	248	0.0386499	0.332401	evm.TU.chr26.122,evm.TU.chr15.168,GWHABGR00000019.76,evm.TU.chr27.227,evm.TU.chr13.395,evm.TU.chr24.316,evm.TU.chr25.212,evm.TU.chr39.167,evm.TU.chr42.326,evm.TU.chr17.263,GWHABGR00000008.90,GWHABGR00000043.83,evm.TU.chr43.185,evm.TU.chr28.113,evm.TU.chr12.449,evm.TU.chr4.697,evm.TU.chr5.275,evm.TU.chr12.123,GWHABGR00000031.33,evm.TU.chr6.174,evm.TU.chr17.362,evm.TU.chr45.316,evm.TU.chr31.89,evm.…
Up	Cellular Component	GO:0043679	axon terminus	1	0.0778819	0.332401	evm.TU.chr22.280
Up	Cellular Component	GO:0044306	neuron projection terminus	1	0.0778819	0.332401	evm.TU.chr22.280
Up	Cellular Component	GO:0071013	catalytic step 2 spliceosome	1	0.0778819	0.332401	GWHABGR00000013.49
Up	Cellular Component	GO:0080008	Cul4-RING E3 ubiquitin ligase complex	1	0.0778819	0.332401	evm.TU.chr22.71
Up	Cellular Component	GO:0090575	RNA polymerase II transcription regulator complex	5	0.0293268	0.332401	evm.TU.chr36.138,evm.TU.chr17.177,GWHABGR00000045.50,evm.TU.chr47.74,evm.TU.chr49.249
Up	Cellular Component	GO:0097346	INO80-type complex	3	0.0609425	0.332401	evm.TU.group3_9_10.1,evm.TU.chr24.317,evm.TU.chr31.10
Up	Cellular Component	GO:0098590	plasma membrane region	7	0.0764845	0.332401	evm.TU.chr27.281,evm.TU.chr14.213,evm.TU.chr42.9,evm.TU.chr48.159,evm.TU.chr14.122,evm.TU.chr24.270,evm.TU.chr27.280
Up	Cellular Component	GO:0140513	nuclear protein-containing complex	40	0.0699881	0.332401	evm.TU.chr12.449,evm.TU.group18_1_2.1,evm.TU.chr22.363,evm.TU.chr49.237,evm.TU.chr24.317,GWHABGR00000019.76,evm.TU.chr1.442,evm.TU.chr18.225,GWHABGR00000030.170,evm.TU.chr31.10,evm.TU.chr9.357,evm.TU.chr12.25,evm.TU.chr3.515,evm.TU.chr36.138,evm.TU.chr5.251,evm.TU.chr2.265,evm.TU.chr9.297,evm.TU.chr8.106,GWHABGR00000023.322,evm.TU.chr13.194,evm.TU.chr47.74,GWHABGR00000045.50,evm.TU.chr44.60,evm.T…
Up	Cellular Component	GO:0150034	distal axon	2	0.0326978	0.332401	GWHABGR00000045.9,evm.TU.chr22.280
Up	Cellular Component	GO:1905354	exoribonuclease complex	2	0.0736302	0.332401	evm.TU.chr5.81,evm.TU.chr1.442
Up	Cellular Component	GO:1990745	EARP complex	1	0.0778819	0.332401	evm.TU.chr7.204
Up	Molecular Function	GO:0000213	tRNA-intron endonuclease activity	1	0.0778819	0.332401	evm.TU.chr44.60
Up	Molecular Function	GO:0000810	diacylglycerol diphosphate phosphatase activity	1	0.0778819	0.332401	evm.TU.chr7.534
Up	Molecular Function	GO:0000993	RNA polymerase II complex binding	1	0.0778819	0.332401	evm.TU.chr17.163
Up	Molecular Function	GO:0001098	basal transcription machinery binding	1	0.0778819	0.332401	evm.TU.chr17.163
Up	Molecular Function	GO:0001099	basal RNA polymerase II transcription machinery binding	1	0.0778819	0.332401	evm.TU.chr17.163
Up	Molecular Function	GO:0001217	DNA-binding transcription repressor activity	1	0.0778819	0.332401	evm.TU.chr22.271
Up	Molecular Function	GO:0001227	DNA-binding transcription repressor activity, RNA polymerase II-specific	1	0.0778819	0.332401	evm.TU.chr22.271
Up	Molecular Function	GO:0003697	single-stranded DNA binding	3	0.0609425	0.332401	evm.TU.chr1.372,evm.TU.chr46.266,evm.TU.chr28.68
Up	Molecular Function	GO:0003700	DNA-binding transcription factor activity	29	0.035773	0.332401	evm.TU.chr12.313,evm.TU.chr23.408,evm.TU.group9_9_10.1,evm.TU.chr3.365,evm.TU.chr6.211,evm.TU.chr22.271,evm.TU.chr20.193,evm.TU.chr49.222,evm.TU.chr10.2,evm.TU.chr7.251,evm.TU.chr42.385,evm.TU.chr4.626,GWHABGR00000047.234,GWHABGR00000041.14,evm.TU.chr25.155,evm.TU.chr15.168,GWHABGR00000047.232,evm.TU.chr30.4,evm.TU.chr1.98,evm.TU.chr49.249,evm.TU.chr45.88,evm.TU.chr19.36,evm.TU.chr47.222,evm.TU.c…
Up	Molecular Function	GO:0003713	transcription coactivator activity	3	0.0277051	0.332401	evm.TU.chr22.430,evm.TU.chr2.265,evm.TU.chr17.159
Up	Molecular Function	GO:0003725	double-stranded RNA binding	2	0.0517111	0.332401	evm.TU.chr31.320,evm.TU.chr37.280
Up	Molecular Function	GO:0003979	UDP-glucose 6-dehydrogenase activity	1	0.0778819	0.332401	evm.TU.chr7.342
Up	Molecular Function	GO:0004084	branched-chain-amino-acid transaminase activity	1	0.0778819	0.332401	evm.TU.chr2.317
Up	Molecular Function	GO:0004360	glutamine-fructose-6-phosphate transaminase (isomerizing) activity	1	0.0778819	0.332401	evm.TU.chr4.300
Up	Molecular Function	GO:0004386	helicase activity	20	0.0459497	0.332401	evm.TU.chr46.205,evm.TU.chr34.344,GWHABGR00000043.24,evm.TU.chr47.229,evm.TU.chr33.167,evm.TU.chr17.1,evm.TU.chr8.408,evm.TU.chr8.407,evm.TU.chr40.278,evm.TU.chr17.177,evm.TU.chr48.179,evm.TU.chr34.343,evm.TU.group46_4_5.1,evm.TU.chr14.69,evm.TU.chr27.327,evm.TU.chr12.41,evm.TU.chr33.169,evm.TU.chr1.215,evm.TU.chr37.201,evm.TU.chr14.73
Up	Molecular Function	GO:0004402	histone acetyltransferase activity	3	0.0373321	0.332401	evm.TU.chr34.377,evm.TU.chr2.265,evm.TU.chr15.306
Up	Molecular Function	GO:0004415	hyalurononglucosaminidase activity	1	0.0778819	0.332401	evm.TU.chr8.315
Up	Molecular Function	GO:0004483	mRNA (nucleoside-2'-O-)-methyltransferase activity	1	0.0778819	0.332401	evm.TU.chr31.335
Up	Molecular Function	GO:0004511	tyrosine 3-monooxygenase activity	1	0.0778819	0.332401	evm.TU.chr1.528
Up	Molecular Function	GO:0004519	endonuclease activity	34	0.0581945	0.332401	evm.TU.group4_5_6.2,evm.TU.chr6.180,evm.TU.chr4.84,GWHABGR00000027.8,evm.TU.chr14.73,evm.TU.chr44.60,GWHABGR00000031.154,GWHABGR00000012.151,evm.TU.chr14.69,evm.TU.chr2.624,evm.TU.chr38.120,GWHABGR00000046.64,GWHABGR00000044.126,evm.TU.chr1.747,GWHABGR00000014.138,GWHABGR00000032.126,evm.TU.chr10.193,evm.TU.chr2.620,evm.TU.chr22.45,evm.TU.chr7.275,GWHABGR00000045.15,evm.TU.chr23.319,evm.TU.chr11.…
Up	Molecular Function	GO:0004527	exonuclease activity	6	0.0510086	0.332401	GWHABGR00000027.108,evm.TU.chr38.120,evm.TU.chr4.75,evm.TU.chr1.442,evm.TU.chr48.170,evm.TU.chr33.41
Up	Molecular Function	GO:0004613	phosphoenolpyruvate carboxykinase (GTP) activity	1	0.0778819	0.332401	evm.TU.chr49.230
Up	Molecular Function	GO:0004721	phosphoprotein phosphatase activity	7	0.0764845	0.332401	evm.TU.chr6.151,evm.TU.chr42.156,evm.TU.chr42.9,evm.TU.chr16.186,evm.TU.chr37.309,evm.TU.chr45.135,evm.TU.chr10.361
Up	Molecular Function	GO:0004842	ubiquitin-protein transferase activity	8	0.0511527	0.332401	evm.TU.chr47.124,evm.TU.chr15.389,evm.TU.chr33.349,evm.TU.chr40.166,evm.TU.chr24.412,evm.TU.chr31.83,evm.TU.chr33.348,evm.TU.chr3.136
Up	Molecular Function	GO:0004860	protein kinase inhibitor activity	2	0.0326978	0.332401	evm.TU.chr6.174,evm.TU.chr6.167
Up	Molecular Function	GO:0004861	cyclin-dependent protein serine/threonine kinase inhibitor activity	2	0.0326978	0.332401	evm.TU.chr6.167,evm.TU.chr6.174
Up	Molecular Function	GO:0005242	inward rectifier potassium channel activity	2	0.0736302	0.332401	evm.TU.chr15.376,evm.TU.chr15.373
Up	Molecular Function	GO:0005267	potassium channel activity	8	0.0420632	0.332401	GWHABGR00000043.83,GWHABGR00000015.234,evm.TU.chr15.373,GWHABGR00000016.162,evm.TU.chr15.376,GWHABGR00000043.82,GWHABGR00000034.348,GWHABGR00000045.33
Up	Molecular Function	GO:0005488	binding	411	0.0278189	0.332401	evm.TU.chr28.269,evm.TU.chr6.354,evm.TU.chr44.81,evm.TU.chr3.365,evm.TU.chr35.161,evm.TU.chr46.106,evm.TU.chr41.383,evm.TU.chr25.182,evm.TU.chr24.276,evm.TU.chr2.359,evm.TU.chr33.21,GWHABGR00000038.53,evm.TU.chr14.313,GWHABGR00000047.234,evm.TU.chr9.45,evm.TU.chr5.225,evm.TU.chr4.144,evm.TU.chr11.255,evm.TU.chr30.282,GWHABGR00000023.243,evm.TU.chr6.50,evm.TU.chr29.401,evm.TU.chr2.422,evm.TU.chr47…
Up	Molecular Function	GO:0008047	enzyme activator activity	1	0.0778819	0.332401	evm.TU.chr33.284
Up	Molecular Function	GO:0008120	ceramide glucosyltransferase activity	1	0.0778819	0.332401	evm.TU.chr49.251
Up	Molecular Function	GO:0008124	4-alpha-hydroxytetrahydrobiopterin dehydratase activity	1	0.0778819	0.332401	evm.TU.chr41.32
Up	Molecular Function	GO:0008134	transcription factor binding	3	0.0373321	0.332401	evm.TU.chr47.195,evm.TU.chr5.136,GWHABGR00000029.40
Up	Molecular Function	GO:0008174	mRNA methyltransferase activity	2	0.0326978	0.332401	evm.TU.chr31.335,evm.TU.chr17.163
Up	Molecular Function	GO:0008195	phosphatidate phosphatase activity	1	0.0778819	0.332401	evm.TU.chr7.534
Up	Molecular Function	GO:0008289	lipid binding	13	0.0430934	0.332401	evm.TU.chr30.56,evm.TU.chr30.87,evm.TU.chr7.370,evm.TU.chr37.150,evm.TU.chr22.280,evm.TU.chr7.368,evm.TU.chr35.212,evm.TU.chr37.146,evm.TU.chr37.148,evm.TU.chr37.152,evm.TU.chr37.147,evm.TU.chr46.132,evm.TU.chr3.202
Up	Molecular Function	GO:0008408	3'-5' exonuclease activity	4	0.0312326	0.332401	evm.TU.chr1.442,evm.TU.chr48.170,evm.TU.chr4.75,evm.TU.chr38.120
Up	Molecular Function	GO:0008890	glycine C-acetyltransferase activity	1	0.0778819	0.332401	evm.TU.chr34.139
Up	Molecular Function	GO:0008988	rRNA (adenine-N6-)-methyltransferase activity	1	0.0778819	0.332401	evm.TU.chr31.131
Up	Molecular Function	GO:0015079	potassium ion transmembrane transporter activity	8	0.0728905	0.332401	GWHABGR00000015.234,GWHABGR00000043.83,evm.TU.chr15.373,GWHABGR00000016.162,evm.TU.chr15.376,GWHABGR00000043.82,GWHABGR00000045.33,GWHABGR00000034.348
Up	Molecular Function	GO:0015175	neutral amino acid transmembrane transporter activity	1	0.0778819	0.332401	evm.TU.chr15.270
Up	Molecular Function	GO:0015179	L-amino acid transmembrane transporter activity	1	0.0778819	0.332401	evm.TU.chr15.270
Up	Molecular Function	GO:0015187	glycine transmembrane transporter activity	1	0.0778819	0.332401	evm.TU.chr15.270
Up	Molecular Function	GO:0015631	tubulin binding	9	0.0413986	0.332401	evm.TU.chr17.362,evm.TU.chr17.363,evm.TU.chr43.185,evm.TU.chr36.277,evm.TU.chr6.354,evm.TU.chr6.353,evm.TU.chr28.367,evm.TU.chr6.356,evm.TU.chr12.434
Up	Molecular Function	GO:0016273	arginine N-methyltransferase activity	1	0.0778819	0.332401	evm.TU.chr4.82
Up	Molecular Function	GO:0016274	protein-arginine N-methyltransferase activity	1	0.0778819	0.332401	evm.TU.chr4.82
Up	Molecular Function	GO:0016301	kinase activity	38	0.0372084	0.332401	evm.TU.chr9.228,GWHABGR00000045.15,evm.TU.chr22.319,evm.TU.chr28.138,evm.TU.chr21.267,evm.TU.chr28.269,evm.TU.chr43.21,evm.TU.chr2.633,evm.TU.chr34.211,evm.TU.chr34.215,evm.TU.chr11.255,evm.TU.chr48.331,evm.TU.chr21.268,evm.TU.chr42.350,evm.TU.chr12.21,evm.TU.chr14.72,evm.TU.chr31.280,evm.TU.chr28.143,evm.TU.chr12.137,evm.TU.chr38.228,evm.TU.chr34.213,evm.TU.chr31.325,evm.TU.chr26.175,evm.TU.chr6…
Up	Molecular Function	GO:0016453	C-acetyltransferase activity	1	0.0778819	0.332401	evm.TU.chr34.139
Up	Molecular Function	GO:0016791	phosphatase activity	13	0.0276389	0.332401	evm.TU.chr7.534,evm.TU.chr10.361,evm.TU.chr34.318,evm.TU.chr28.269,evm.TU.chr22.127,evm.TU.chr45.135,evm.TU.chr16.186,evm.TU.chr5.277,evm.TU.chr10.466,evm.TU.chr6.151,evm.TU.chr42.9,evm.TU.chr42.156,evm.TU.chr37.309
Up	Molecular Function	GO:0016892	endoribonuclease activity, producing 3'-phosphomonoesters	1	0.0778819	0.332401	evm.TU.chr44.60
Up	Molecular Function	GO:0017172	cysteine dioxygenase activity	1	0.0778819	0.332401	evm.TU.chr13.349
Up	Molecular Function	GO:0019187	beta-1,4-mannosyltransferase activity	1	0.0778819	0.332401	evm.TU.chr2.450
Up	Molecular Function	GO:0019207	kinase regulator activity	4	0.0383969	0.332401	evm.TU.chr6.167,evm.TU.chr45.55,evm.TU.chr6.174,evm.TU.chr13.192
Up	Molecular Function	GO:0019210	kinase inhibitor activity	2	0.0326978	0.332401	evm.TU.chr6.167,evm.TU.chr6.174
Up	Molecular Function	GO:0019239	deaminase activity	3	0.0609425	0.332401	evm.TU.chr2.228,evm.TU.chr41.382,evm.TU.chr41.383
Up	Molecular Function	GO:0019787	ubiquitin-like protein transferase activity	9	0.0342019	0.332401	evm.TU.chr15.389,evm.TU.chr47.124,evm.TU.chr33.349,evm.TU.chr24.412,evm.TU.chr26.336,evm.TU.chr40.166,evm.TU.chr31.83,evm.TU.chr33.348,evm.TU.chr3.136
Up	Molecular Function	GO:0019887	protein kinase regulator activity	4	0.0383969	0.332401	evm.TU.chr6.174,evm.TU.chr45.55,evm.TU.chr6.167,evm.TU.chr13.192
Up	Molecular Function	GO:0030274	LIM domain binding	1	0.0778819	0.332401	evm.TU.chr20.5
Up	Molecular Function	GO:0030291	protein serine/threonine kinase inhibitor activity	2	0.0326978	0.332401	evm.TU.chr6.167,evm.TU.chr6.174
Up	Molecular Function	GO:0030429	kynureninase activity	1	0.0778819	0.332401	evm.TU.chr43.168
Up	Molecular Function	GO:0032542	sulfiredoxin activity	1	0.0778819	0.332401	evm.TU.chr4.697
Up	Molecular Function	GO:0034212	peptide N-acetyltransferase activity	3	0.0609425	0.332401	evm.TU.chr15.306,evm.TU.chr34.377,evm.TU.chr2.265
Up	Molecular Function	GO:0035226	glutamate-cysteine ligase catalytic subunit binding	1	0.0778819	0.332401	evm.TU.chr45.310
Up	Molecular Function	GO:0042578	phosphoric ester hydrolase activity	14	0.0664285	0.332401	evm.TU.chr5.277,evm.TU.chr42.9,evm.TU.chr42.156,evm.TU.chr37.309,evm.TU.chr6.151,evm.TU.chr10.466,evm.TU.chr34.318,evm.TU.chr26.12,evm.TU.chr7.534,evm.TU.chr10.361,evm.TU.chr45.135,evm.TU.chr22.127,evm.TU.chr28.269,evm.TU.chr16.186
Up	Molecular Function	GO:0043167	ion binding	260	0.0404793	0.332401	evm.TU.chr43.21,GWHABGR00000033.123,evm.TU.chr37.201,evm.TU.chr19.49,evm.TU.chr6.226,evm.TU.chr14.69,evm.TU.chr4.648,GWHABGR00000045.33,evm.TU.chr12.41,evm.TU.chr3.248,GWHABGR00000024.155,evm.TU.chr38.120,evm.TU.chr25.27,GWHABGR00000030.53,GWHABGR00000024.13,GWHABGR00000015.234,evm.TU.chr7.275,evm.TU.chr6.151,evm.TU.chr7.672,evm.TU.chr28.150,GWHABGR00000048.140,evm.TU.chr7.736,evm.TU.chr3.14,evm.…
Up	Molecular Function	GO:0043531	ADP binding	1	0.0778819	0.332401	evm.TU.chr19.49
Up	Molecular Function	GO:0043548	phosphatidylinositol 3-kinase binding	1	0.0778819	0.332401	evm.TU.chr23.437
Up	Molecular Function	GO:0043560	insulin receptor substrate binding	1	0.0778819	0.332401	evm.TU.chr23.437
Up	Molecular Function	GO:0044548	S100 protein binding	1	0.0778819	0.332401	evm.TU.chr28.367
Up	Molecular Function	GO:0050048	L-leucine:2-oxoglutarate aminotransferase activity	1	0.0778819	0.332401	evm.TU.chr2.317
Up	Molecular Function	GO:0050566	asparaginyl-tRNA synthase (glutamine-hydrolyzing) activity	1	0.0778819	0.332401	evm.TU.chr10.240
Up	Molecular Function	GO:0052654	L-leucine transaminase activity	1	0.0778819	0.332401	evm.TU.chr2.317
Up	Molecular Function	GO:0052655	L-valine transaminase activity	1	0.0778819	0.332401	evm.TU.chr2.317
Up	Molecular Function	GO:0052656	L-isoleucine transaminase activity	1	0.0778819	0.332401	evm.TU.chr2.317
Up	Molecular Function	GO:0061733	peptide-lysine-N-acetyltransferase activity	3	0.048431	0.332401	evm.TU.chr2.265,evm.TU.chr34.377,evm.TU.chr15.306
Up	Molecular Function	GO:0061981	3-hydroxykynureninase activity	1	0.0778819	0.332401	evm.TU.chr43.168
Up	Molecular Function	GO:0070548	L-glutamine aminotransferase activity	1	0.0778819	0.332401	evm.TU.chr4.300
Up	Molecular Function	GO:0070566	adenylyltransferase activity	2	0.0736302	0.332401	evm.TU.chr20.177,evm.TU.chr11.262
Up	Molecular Function	GO:0098772	molecular function regulator	36	0.027609	0.332401	evm.TU.chr27.99,GWHABGR00000031.109,GWHABGR00000019.133,GWHABGR00000031.23,GWHABGR00000047.28,GWHABGR00000001.246,evm.TU.chr30.211,evm.TU.chr8.407,evm.TU.chr6.167,evm.TU.chr32.296,evm.TU.chr22.324,evm.TU.chr47.122,evm.TU.chr7.370,GWHABGR00000001.382,evm.TU.chr46.172,evm.TU.chr33.284,GWHABGR00000002.161,evm.TU.chr45.55,GWHABGR00000043.229,GWHABGR00000017.14,evm.TU.chr6.174,GWHABGR00000042.22,evm.T…
Up	Molecular Function	GO:0099122	RNA polymerase II C-terminal domain binding	1	0.0778819	0.332401	evm.TU.chr17.163
Up	Molecular Function	GO:0102769	dihydroceramide glucosyltransferase activity	1	0.0778819	0.332401	evm.TU.chr49.251
Up	Molecular Function	GO:0140677	molecular function activator activity	2	0.0736302	0.332401	GWHABGR00000031.109,evm.TU.chr33.284
Up	Molecular Function	GO:1990817	RNA adenylyltransferase activity	1	0.0778819	0.332401	evm.TU.chr20.177
Up	Molecular Function	GO:1990838	poly(U)-specific exoribonuclease activity, producing 3' uridine cyclic phosphate ends	1	0.0778819	0.332401	evm.TU.chr48.170
Up	Biological Process	GO:0022008	neurogenesis	5	0.079594	0.336676	evm.TU.chr22.280,GWHABGR00000030.16,evm.TU.chr17.363,evm.TU.chr17.362,GWHABGR00000038.87
Up	Cellular Component	GO:0031248	protein acetyltransferase complex	5	0.079594	0.336676	evm.TU.chr15.306,evm.TU.chr13.196,evm.TU.chr13.194,evm.TU.chr2.265,evm.TU.group18_1_2.1
Up	Cellular Component	GO:0034702	ion channel complex	6	0.0790884	0.336676	GWHABGR00000045.33,GWHABGR00000034.348,GWHABGR00000043.82,GWHABGR00000043.83,GWHABGR00000015.234,GWHABGR00000016.162
Up	Cellular Component	GO:1902493	acetyltransferase complex	5	0.079594	0.336676	evm.TU.chr13.194,evm.TU.chr2.265,evm.TU.chr13.196,evm.TU.chr15.306,evm.TU.group18_1_2.1
Up	Cellular Component	GO:0005667	transcription regulator complex	7	0.0835466	0.352608	evm.TU.chr49.249,GWHABGR00000029.40,evm.TU.chr47.74,GWHABGR00000045.50,evm.TU.chr3.164,evm.TU.chr17.177,evm.TU.chr36.138
Up	Biological Process	GO:0009124	nucleoside monophosphate biosynthetic process	4	0.0869423	0.365312	evm.TU.chr48.388,evm.TU.chr41.382,evm.TU.chr43.102,evm.TU.chr41.383
Up	Biological Process	GO:0048585	negative regulation of response to stimulus	4	0.0869423	0.365312	evm.TU.chr43.57,evm.TU.chr1.563,evm.TU.chr38.256,evm.TU.chr24.360
Up	Molecular Function	GO:0061630	ubiquitin protein ligase activity	5	0.0891187	0.373628	evm.TU.chr33.349,evm.TU.chr31.83,evm.TU.chr15.389,evm.TU.chr24.412,evm.TU.chr33.348
Up	Biological Process	GO:0040007	growth	3	0.0898828	0.375171	evm.TU.chr38.256,evm.TU.chr1.563,evm.TU.chr24.360
Up	Cellular Component	GO:1902562	H4 histone acetyltransferase complex	3	0.0898828	0.375171	evm.TU.chr13.194,evm.TU.chr15.306,evm.TU.chr13.196
Up	Biological Process	GO:0070647	protein modification by small protein conjugation or removal	9	0.0923077	0.383603	evm.TU.chr28.12,evm.TU.chr38.62,evm.TU.chr37.54,evm.TU.chr21.371,GWHABGR00000038.87,GWHABGR00000032.11,evm.TU.chr4.594,evm.TU.chr22.71,evm.TU.chr28.13
Up	Molecular Function	GO:0008234	cysteine-type peptidase activity	9	0.0923077	0.383603	GWHABGR00000042.22,evm.TU.chr3.547,evm.TU.chr30.59,evm.TU.chr4.594,evm.TU.chr14.234,evm.TU.chr3.335,evm.TU.chr47.122,evm.TU.chr47.121,evm.TU.chr45.130
Up	Molecular Function	GO:0005543	phospholipid binding	6	0.0958155	0.396442	evm.TU.chr3.202,evm.TU.chr7.370,evm.TU.chr30.87,evm.TU.chr7.368,evm.TU.chr35.212,evm.TU.chr30.56
Up	Molecular Function	GO:0016407	acetyltransferase activity	6	0.0958155	0.396442	evm.TU.chr34.139,evm.TU.chr38.75,evm.TU.chr15.306,evm.TU.chr34.377,evm.TU.chr2.265,evm.TU.chr5.71
Up	Biological Process	GO:0006188	IMP biosynthetic process	2	0.0978881	0.398921	evm.TU.chr41.382,evm.TU.chr41.383
Up	Biological Process	GO:0008203	cholesterol metabolic process	2	0.0978881	0.398921	evm.TU.chr27.281,evm.TU.chr27.280
Up	Biological Process	GO:0046040	IMP metabolic process	2	0.0978881	0.398921	evm.TU.chr41.383,evm.TU.chr41.382
Up	Biological Process	GO:1902904	negative regulation of supramolecular fiber organization	2	0.0978881	0.398921	evm.TU.chr7.370,evm.TU.chr38.257
Up	Molecular Function	GO:0032451	demethylase activity	2	0.0978881	0.398921	evm.TU.chr9.41,evm.TU.chr9.42
Up	Molecular Function	GO:0032452	histone demethylase activity	2	0.0978881	0.398921	evm.TU.chr9.41,evm.TU.chr9.42
Up	Molecular Function	GO:0140457	protein demethylase activity	2	0.0978881	0.398921	evm.TU.chr9.42,evm.TU.chr9.41
Up	Cellular Component	GO:0016591	RNA polymerase II, holoenzyme	4	0.0990718	0.40084	evm.TU.chr47.74,evm.TU.chr36.138,evm.TU.chr17.177,evm.TU.chr3.515
Up	Molecular Function	GO:0051213	dioxygenase activity	5	0.0992053	0.40084	evm.TU.chr13.349,evm.TU.chr9.81,evm.TU.chr9.41,evm.TU.chr9.42,evm.TU.chr3.129
Up	Molecular Function	GO:0061659	ubiquitin-like protein ligase activity	5	0.0992053	0.40084	evm.TU.chr31.83,evm.TU.chr33.349,evm.TU.chr15.389,evm.TU.chr24.412,evm.TU.chr33.348
Up	Molecular Function	GO:0106310	protein serine kinase activity	9	0.0988179	0.40084	evm.TU.chr14.330,evm.TU.chr31.325,GWHABGR00000045.15,evm.TU.chr11.255,evm.TU.chr41.54,evm.TU.chr28.138,evm.TU.chr21.267,evm.TU.chr9.353,evm.TU.chr38.228
Up	Biological Process	GO:0098542	defense response to other organism	8	0.0994675	0.401045	evm.TU.chr22.109,evm.TU.chr22.114,evm.TU.chr27.43,evm.TU.chr22.110,evm.TU.chr22.112,evm.TU.chr22.108,evm.TU.chr28.159,evm.TU.chr8.79
Up	Cellular Component	GO:0140535	intracellular protein-containing complex	19	0.103363	0.415865	evm.TU.chr6.312,evm.TU.chr36.138,evm.TU.chr23.220,evm.TU.chr3.515,evm.TU.chr24.158,evm.TU.chr17.177,evm.TU.chr22.71,evm.TU.chr13.196,evm.TU.chr2.508,evm.TU.chr2.265,evm.TU.chr24.167,evm.TU.chr24.162,evm.TU.chr10.240,evm.TU.chr47.74,evm.TU.chr13.194,evm.TU.chr29.134,evm.TU.group18_1_2.1,evm.TU.chr6.320,evm.TU.chr15.306
Up	Molecular Function	GO:0017076	purine nucleotide binding	97	0.104609	0.419986	evm.TU.chr31.325,evm.TU.chr26.175,evm.TU.chr8.407,evm.TU.chr49.8,evm.TU.chr31.327,GWHABGR00000016.162,evm.TU.chr27.123,evm.TU.chr25.277,evm.TU.chr26.194,evm.TU.chr27.106,evm.TU.chr14.99,evm.TU.chr41.54,evm.TU.chr13.503,evm.TU.chr14.136,evm.TU.chr49.223,evm.TU.chr7.819,evm.TU.chr14.330,GWHABGR00000034.348,evm.TU.chr11.262,evm.TU.chr36.277,evm.TU.chr23.437,evm.TU.chr16.248,evm.TU.chr29.131,evm.TU.c…
Up	Molecular Function	GO:0008017	microtubule binding	6	0.104833	0.419996	evm.TU.chr6.356,evm.TU.chr6.353,evm.TU.chr17.363,evm.TU.chr36.277,evm.TU.chr17.362,evm.TU.chr6.354
Up	Molecular Function	GO:0019843	rRNA binding	3	0.106123	0.424268	evm.TU.chr5.153,evm.TU.chr4.683,evm.TU.chr19.95
Up	Molecular Function	GO:0032553	ribonucleotide binding	97	0.108062	0.43111	evm.TU.chr31.325,evm.TU.chr26.175,evm.TU.chr8.407,evm.TU.chr49.8,evm.TU.chr31.327,evm.TU.chr27.123,GWHABGR00000016.162,evm.TU.chr5.153,evm.TU.chr25.277,evm.TU.chr26.194,evm.TU.chr27.106,evm.TU.chr14.99,evm.TU.chr41.54,evm.TU.chr13.503,evm.TU.chr49.223,evm.TU.chr14.136,evm.TU.chr7.819,evm.TU.chr14.330,GWHABGR00000034.348,evm.TU.chr11.262,evm.TU.chr36.277,evm.TU.chr23.437,evm.TU.chr16.248,evm.TU.ch…
Up	Molecular Function	GO:0004672	protein kinase activity	23	0.108343	0.431323	evm.TU.chr14.72,evm.TU.chr38.228,evm.TU.chr12.137,evm.TU.chr31.280,evm.TU.chr28.143,evm.TU.chr23.437,evm.TU.chr11.255,evm.TU.chr9.353,evm.TU.chr48.331,evm.TU.chr42.350,evm.TU.chr21.268,evm.TU.chr14.330,evm.TU.chr43.21,evm.TU.chr12.136,evm.TU.chr28.138,evm.TU.chr41.54,evm.TU.chr21.267,evm.TU.chr22.319,evm.TU.chr9.228,GWHABGR00000045.15,evm.TU.chr31.327,evm.TU.chr26.175,evm.TU.chr31.325
Up	Biological Process	GO:0009161	ribonucleoside monophosphate metabolic process	4	0.111937	0.44285	evm.TU.chr48.388,evm.TU.chr41.382,evm.TU.chr43.102,evm.TU.chr41.383
Up	Molecular Function	GO:0019001	guanyl nucleotide binding	19	0.111939	0.44285	evm.TU.chr14.268,evm.TU.chr14.100,evm.TU.chr18.243,evm.TU.chr49.230,evm.TU.chr27.339,evm.TU.chr30.282,evm.TU.chr29.131,evm.TU.chr16.248,evm.TU.chr42.62,evm.TU.chr49.8,evm.TU.chr17.481,evm.TU.chr4.233,evm.TU.chr3.519,evm.TU.chr29.132,evm.TU.chr14.99,evm.TU.chr1.690,evm.TU.chr13.503,evm.TU.chr27.106,evm.TU.chr26.194
Up	Molecular Function	GO:0097367	carbohydrate derivative binding	102	0.111572	0.44285	evm.TU.chr49.69,evm.TU.chr27.339,evm.TU.chr4.702,evm.TU.chr49.230,evm.TU.chr18.243,evm.TU.group46_4_5.1,GWHABGR00000005.81,evm.TU.chr9.353,evm.TU.chr34.343,evm.TU.chr38.188,evm.TU.chr6.353,GWHABGR00000043.83,evm.TU.chr14.268,evm.TU.chr7.736,evm.TU.chr3.14,evm.TU.chr48.388,evm.TU.chr12.136,evm.TU.chr4.697,evm.TU.chr10.240,evm.TU.chr41.32,evm.TU.chr1.690,evm.TU.chr3.13,GWHABGR00000026.13,evm.TU.chr…
Up	Molecular Function	GO:0003743	translation initiation factor activity	9	0.112609	0.44457	evm.TU.chr2.627,evm.TU.chr48.321,evm.TU.chr46.137,evm.TU.chr47.74,GWHABGR00000031.33,evm.TU.chr28.317,evm.TU.chr36.335,evm.TU.chr2.626,evm.TU.chr31.89
Up	Biological Process	GO:0002376	immune system process	11	0.113105	0.445603	evm.TU.chr29.298,evm.TU.chr22.114,evm.TU.chr22.109,evm.TU.chr22.110,evm.TU.chr40.64,evm.TU.chr27.43,evm.TU.chr22.112,evm.TU.chr22.108,evm.TU.chr8.79,evm.TU.chr32.54,evm.TU.chr28.159
Up	Molecular Function	GO:0003677	DNA binding	75	0.113488	0.446184	evm.TU.chr21.7,GWHABGR00000047.77,evm.TU.chr47.195,evm.TU.chr37.244,evm.TU.chr49.249,evm.TU.chr46.266,evm.TU.chr47.53,evm.TU.chr25.155,evm.TU.group5_2_3.1,evm.TU.chr17.212,evm.TU.chr17.177,evm.TU.chr6.211,evm.TU.chr4.85,evm.TU.chr23.408,GWHABGR00000043.229,evm.TU.chr6.183,evm.TU.chr3.360,GWHABGR00000049.153,evm.TU.chr37.301,evm.TU.chr25.87,evm.TU.chr3.164,evm.TU.chr30.4,evm.TU.group4_9_10.2,evm.T…
Up	Molecular Function	GO:0032555	purine ribonucleotide binding	96	0.113738	0.446238	evm.TU.chr22.319,evm.TU.chr21.267,evm.TU.chr29.132,evm.TU.chr15.21,evm.TU.chr31.288,evm.TU.chr8.408,evm.TU.chr17.177,evm.TU.chr42.62,GWHABGR00000045.15,evm.TU.chr40.278,evm.TU.chr27.327,evm.TU.chr36.272,evm.TU.chr21.268,evm.TU.chr14.72,GWHABGR00000043.82,evm.TU.chr31.280,evm.TU.chr7.732,evm.TU.chr28.143,evm.TU.chr12.137,evm.TU.chr14.100,evm.TU.chr14.99,evm.TU.chr41.54,evm.TU.chr13.503,evm.TU.chr2…
Up	Cellular Component	GO:0061695	transferase complex, transferring phosphorus-containing groups	6	0.114274	0.447415	evm.TU.chr36.138,evm.TU.chr17.177,evm.TU.chr3.515,evm.TU.chr6.320,evm.TU.chr47.74,evm.TU.chr6.312
Up	Biological Process	GO:0000165	MAPK cascade	1	0.149705	0.455361	evm.TU.chr21.268
Up	Biological Process	GO:0000469	cleavage involved in rRNA processing	1	0.149705	0.455361	evm.TU.chr47.150
Up	Biological Process	GO:0000729	DNA double-strand break processing	1	0.149705	0.455361	evm.TU.chr1.372
Up	Biological Process	GO:0001816	cytokine production	1	0.149705	0.455361	evm.TU.chr28.159
Up	Biological Process	GO:0001817	regulation of cytokine production	1	0.149705	0.455361	evm.TU.chr28.159
Up	Biological Process	GO:0001819	positive regulation of cytokine production	1	0.149705	0.455361	evm.TU.chr28.159
Up	Biological Process	GO:0006015	5-phosphoribose 1-diphosphate biosynthetic process	1	0.149705	0.455361	evm.TU.chr43.102
Up	Biological Process	GO:0006270	DNA replication initiation	2	0.123989	0.455361	evm.TU.chr12.41,evm.TU.chr28.68
Up	Biological Process	GO:0006541	glutamine metabolic process	3	0.123405	0.455361	evm.TU.chr4.300,evm.TU.chr49.223,evm.TU.chr14.136
Up	Biological Process	GO:0006672	ceramide metabolic process	1	0.149705	0.455361	evm.TU.chr21.155
Up	Biological Process	GO:0006750	glutathione biosynthetic process	1	0.149705	0.455361	evm.TU.chr45.310
Up	Biological Process	GO:0007420	brain development	1	0.149705	0.455361	GWHABGR00000038.87
Up	Biological Process	GO:0008655	pyrimidine-containing compound salvage	1	0.149705	0.455361	evm.TU.chr48.388
Up	Biological Process	GO:0009059	macromolecule biosynthetic process	64	0.13825	0.455361	GWHABGR00000023.322,evm.TU.chr10.240,evm.TU.chr41.28,evm.TU.chr36.127,evm.TU.chr44.180,evm.TU.chr49.237,evm.TU.chr49.69,evm.TU.chr12.449,evm.TU.chr15.216,GWHABGR00000008.90,evm.TU.chr13.192,evm.TU.chr10.2,evm.TU.chr20.193,evm.TU.chr17.298,evm.TU.chr13.196,evm.TU.chr46.106,evm.TU.chr16.177,evm.TU.chr4.233,evm.TU.chr15.306,evm.TU.chr3.248,GWHABGR00000024.155,evm.TU.chr12.41,evm.TU.chr4.643,evm.TU.c…
Up	Biological Process	GO:0009123	nucleoside monophosphate metabolic process	4	0.125498	0.455361	evm.TU.chr41.382,evm.TU.chr43.102,evm.TU.chr41.383,evm.TU.chr48.388
Up	Biological Process	GO:0009607	response to biotic stimulus	8	0.122531	0.455361	evm.TU.chr22.108,evm.TU.chr22.112,evm.TU.chr28.159,evm.TU.chr8.79,evm.TU.chr22.109,evm.TU.chr22.114,evm.TU.chr27.43,evm.TU.chr22.110
Up	Biological Process	GO:0010138	pyrimidine ribonucleotide salvage	1	0.149705	0.455361	evm.TU.chr48.388
Up	Biological Process	GO:0010639	negative regulation of organelle organization	3	0.141622	0.455361	evm.TU.chr1.372,evm.TU.chr7.370,evm.TU.chr38.257
Up	Biological Process	GO:0010911	regulation of isomerase activity	1	0.149705	0.455361	evm.TU.chr1.372
Up	Biological Process	GO:0010912	positive regulation of isomerase activity	1	0.149705	0.455361	evm.TU.chr1.372
Up	Biological Process	GO:0019184	nonribosomal peptide biosynthetic process	1	0.149705	0.455361	evm.TU.chr45.310
Up	Biological Process	GO:0019805	quinolinate biosynthetic process	1	0.149705	0.455361	evm.TU.chr43.168
Up	Biological Process	GO:0030149	sphingolipid catabolic process	1	0.149705	0.455361	evm.TU.chr21.155
Up	Biological Process	GO:0030334	regulation of cell migration	1	0.149705	0.455361	evm.TU.chr38.257
Up	Biological Process	GO:0032262	pyrimidine nucleotide salvage	1	0.149705	0.455361	evm.TU.chr48.388
Up	Biological Process	GO:0032479	regulation of type I interferon production	1	0.149705	0.455361	evm.TU.chr28.159
Up	Biological Process	GO:0032481	positive regulation of type I interferon production	1	0.149705	0.455361	evm.TU.chr28.159
Up	Biological Process	GO:0032606	type I interferon production	1	0.149705	0.455361	evm.TU.chr28.159
Up	Biological Process	GO:0033260	nuclear DNA replication	1	0.149705	0.455361	evm.TU.chr27.59
Up	Biological Process	GO:0034354	'de novo' NAD biosynthetic process from tryptophan	1	0.149705	0.455361	evm.TU.chr43.168
Up	Biological Process	GO:0034627	'de novo' NAD biosynthetic process	1	0.149705	0.455361	evm.TU.chr43.168
Up	Biological Process	GO:0034645	cellular macromolecule biosynthetic process	64	0.13825	0.455361	evm.TU.chr33.284,evm.TU.chr37.280,evm.TU.chr45.55,evm.TU.chr20.5,evm.TU.chr13.512,evm.TU.chr3.164,evm.TU.chr8.106,GWHABGR00000029.40,evm.TU.chr10.361,evm.TU.chr1.372,evm.TU.chr28.317,evm.TU.group4_9_10.2,evm.TU.chr9.357,evm.TU.chr38.170,GWHABGR00000030.170,evm.TU.chr6.312,evm.TU.chr38.300,evm.TU.chr36.138,evm.TU.chr28.68,evm.TU.chr7.355,GWHABGR00000038.90,GWHABGR00000048.120,evm.TU.chr27.59,evm.T…
Up	Biological Process	GO:0035556	intracellular signal transduction	21	0.123095	0.455361	evm.TU.chr24.360,evm.TU.chr24.167,evm.TU.chr24.162,evm.TU.chr1.372,evm.TU.chr30.56,evm.TU.chr43.57,evm.TU.chr41.54,evm.TU.chr14.99,GWHABGR00000045.15,evm.TU.chr32.298,evm.TU.chr13.337,evm.TU.chr24.158,evm.TU.chr3.519,evm.TU.chr15.380,evm.TU.chr46.178,evm.TU.chr32.296,evm.TU.chr12.21,evm.TU.chr1.563,evm.TU.chr21.268,GWHABGR00000038.87,evm.TU.chr38.256
Up	Biological Process	GO:0040012	regulation of locomotion	1	0.149705	0.455361	evm.TU.chr38.257
Up	Biological Process	GO:0042182	ketone catabolic process	1	0.149705	0.455361	evm.TU.chr43.168
Up	Biological Process	GO:0042256	mature ribosome assembly	1	0.149705	0.455361	evm.TU.chr31.89
Up	Biological Process	GO:0042391	regulation of membrane potential	1	0.149705	0.455361	GWHABGR00000038.87
Up	Biological Process	GO:0043207	response to external biotic stimulus	8	0.122531	0.455361	evm.TU.chr27.43,evm.TU.chr22.110,evm.TU.chr22.109,evm.TU.chr22.114,evm.TU.chr8.79,evm.TU.chr28.159,evm.TU.chr22.108,evm.TU.chr22.112
Up	Biological Process	GO:0043243	positive regulation of protein-containing complex disassembly	1	0.149705	0.455361	evm.TU.chr38.257
Up	Biological Process	GO:0043420	anthranilate metabolic process	1	0.149705	0.455361	evm.TU.chr43.168
Up	Biological Process	GO:0043624	cellular protein complex disassembly	2	0.123989	0.455361	evm.TU.chr38.257,evm.TU.chr7.370
Up	Biological Process	GO:0044206	UMP salvage	1	0.149705	0.455361	evm.TU.chr48.388
Up	Biological Process	GO:0044211	CTP salvage	1	0.149705	0.455361	evm.TU.chr48.388
Up	Biological Process	GO:0044786	cell cycle DNA replication	1	0.149705	0.455361	evm.TU.chr27.59
Up	Biological Process	GO:0045947	negative regulation of translational initiation	1	0.149705	0.455361	evm.TU.chr28.317
Up	Biological Process	GO:0046391	5-phosphoribose 1-diphosphate metabolic process	1	0.149705	0.455361	evm.TU.chr43.102
Up	Biological Process	GO:0046466	membrane lipid catabolic process	1	0.149705	0.455361	evm.TU.chr21.155
Up	Biological Process	GO:0046514	ceramide catabolic process	1	0.149705	0.455361	evm.TU.chr21.155
Up	Biological Process	GO:0046580	negative regulation of Ras protein signal transduction	1	0.149705	0.455361	evm.TU.chr43.57
Up	Biological Process	GO:0046839	phospholipid dephosphorylation	2	0.123989	0.455361	evm.TU.chr7.534,evm.TU.chr24.4
Up	Biological Process	GO:0046874	quinolinate metabolic process	1	0.149705	0.455361	evm.TU.chr43.168
Up	Biological Process	GO:0046928	regulation of neurotransmitter secretion	1	0.149705	0.455361	evm.TU.chr22.280
Up	Biological Process	GO:0048583	regulation of response to stimulus	12	0.127568	0.455361	evm.TU.chr29.298,evm.TU.chr38.256,evm.TU.chr15.380,GWHABGR00000038.87,evm.TU.chr40.64,evm.TU.chr1.563,evm.TU.chr43.57,evm.TU.chr32.54,evm.TU.chr30.56,evm.TU.chr28.159,evm.TU.chr1.372,evm.TU.chr24.360
Up	Biological Process	GO:0051058	negative regulation of small GTPase mediated signal transduction	1	0.149705	0.455361	evm.TU.chr43.57
Up	Biological Process	GO:0051494	negative regulation of cytoskeleton organization	2	0.123989	0.455361	evm.TU.chr38.257,evm.TU.chr7.370
Up	Biological Process	GO:0051568	histone H3-K4 methylation	1	0.149705	0.455361	evm.TU.chr1.372
Up	Biological Process	GO:0051588	regulation of neurotransmitter transport	1	0.149705	0.455361	evm.TU.chr22.280
Up	Biological Process	GO:0051646	mitochondrion localization	1	0.149705	0.455361	GWHABGR00000038.87
Up	Biological Process	GO:0051707	response to other organism	8	0.122531	0.455361	evm.TU.chr22.114,evm.TU.chr22.109,evm.TU.chr22.110,evm.TU.chr27.43,evm.TU.chr22.112,evm.TU.chr22.108,evm.TU.chr8.79,evm.TU.chr28.159
Up	Biological Process	GO:0060322	head development	1	0.149705	0.455361	GWHABGR00000038.87
Up	Biological Process	GO:0070681	glutaminyl-tRNAGln biosynthesis via transamidation	1	0.149705	0.455361	evm.TU.chr10.240
Up	Biological Process	GO:0070940	dephosphorylation of RNA polymerase II C-terminal domain	1	0.149705	0.455361	evm.TU.chr10.361
Up	Biological Process	GO:0070981	L-asparagine biosynthetic process	1	0.149705	0.455361	evm.TU.chr14.136
Up	Biological Process	GO:0070982	L-asparagine metabolic process	1	0.149705	0.455361	evm.TU.chr14.136
Up	Biological Process	GO:0072331	signal transduction by p53 class mediator	1	0.149705	0.455361	GWHABGR00000038.87
Up	Biological Process	GO:0072384	organelle transport along microtubule	1	0.149705	0.455361	GWHABGR00000038.87
Up	Biological Process	GO:0097052	L-kynurenine metabolic process	1	0.149705	0.455361	evm.TU.chr43.168
Up	Biological Process	GO:0097053	L-kynurenine catabolic process	1	0.149705	0.455361	evm.TU.chr43.168
Up	Biological Process	GO:0097190	apoptotic signaling pathway	1	0.149705	0.455361	GWHABGR00000038.87
Up	Biological Process	GO:0097193	intrinsic apoptotic signaling pathway	1	0.149705	0.455361	GWHABGR00000038.87
Up	Biological Process	GO:0097676	histone H3-K36 dimethylation	1	0.149705	0.455361	evm.TU.chr1.372
Up	Biological Process	GO:1901796	regulation of signal transduction by p53 class mediator	1	0.149705	0.455361	GWHABGR00000038.87
Up	Biological Process	GO:1901798	positive regulation of signal transduction by p53 class mediator	1	0.149705	0.455361	GWHABGR00000038.87
Up	Biological Process	GO:1902969	mitotic DNA replication	1	0.149705	0.455361	evm.TU.chr27.59
Up	Biological Process	GO:2000145	regulation of cell motility	1	0.149705	0.455361	evm.TU.chr38.257
Up	Biological Process	GO:2000371	regulation of DNA topoisomerase (ATP-hydrolyzing) activity	1	0.149705	0.455361	evm.TU.chr1.372
Up	Biological Process	GO:2000373	positive regulation of DNA topoisomerase (ATP-hydrolyzing) activity	1	0.149705	0.455361	evm.TU.chr1.372
Up	Biological Process	GO:2001032	regulation of double-strand break repair via nonhomologous end joining	1	0.149705	0.455361	evm.TU.chr1.372
Up	Biological Process	GO:2001034	positive regulation of double-strand break repair via nonhomologous end joining	1	0.149705	0.455361	evm.TU.chr1.372
Up	Cellular Component	GO:0001726	ruffle	1	0.149705	0.455361	evm.TU.chr13.395
Up	Cellular Component	GO:0005643	nuclear pore	3	0.141622	0.455361	evm.TU.chr19.192,evm.TU.chr2.400,evm.TU.chr18.225
Up	Cellular Component	GO:0005664	nuclear origin of replication recognition complex	1	0.149705	0.455361	evm.TU.chr49.237
Up	Cellular Component	GO:0005672	transcription factor TFIIA complex	1	0.149705	0.455361	evm.TU.chr47.74
Up	Cellular Component	GO:0009925	basal plasma membrane	1	0.149705	0.455361	evm.TU.chr24.270
Up	Cellular Component	GO:0016323	basolateral plasma membrane	1	0.149705	0.455361	evm.TU.chr24.270
Up	Cellular Component	GO:0016602	CCAAT-binding factor complex	1	0.149705	0.455361	evm.TU.chr49.249
Up	Cellular Component	GO:0019005	SCF ubiquitin ligase complex	1	0.149705	0.455361	evm.TU.chr22.71
Up	Cellular Component	GO:0030956	glutamyl-tRNA(Gln) amidotransferase complex	1	0.149705	0.455361	evm.TU.chr10.240
Up	Cellular Component	GO:0032021	NELF complex	1	0.149705	0.455361	evm.TU.chr17.30
Up	Cellular Component	GO:0032153	cell division site	1	0.149705	0.455361	evm.TU.chr42.9
Up	Cellular Component	GO:0032154	cleavage furrow	1	0.149705	0.455361	evm.TU.chr42.9
Up	Cellular Component	GO:0032299	ribonuclease H2 complex	1	0.149705	0.455361	evm.TU.chr29.134
Up	Cellular Component	GO:0035861	site of double-strand break	1	0.149705	0.455361	evm.TU.chr1.372
Up	Cellular Component	GO:0043204	perikaryon	1	0.149705	0.455361	GWHABGR00000045.9
Up	Cellular Component	GO:0045178	basal part of cell	1	0.149705	0.455361	evm.TU.chr24.270
Up	Cellular Component	GO:0090734	site of DNA damage	1	0.149705	0.455361	evm.TU.chr1.372
Up	Molecular Function	GO:0000009	alpha-1,6-mannosyltransferase activity	1	0.149705	0.455361	GWHABGR00000038.90
Up	Molecular Function	GO:0000014	single-stranded DNA endodeoxyribonuclease activity	1	0.149705	0.455361	evm.TU.chr1.372
Up	Molecular Function	GO:0003887	DNA-directed DNA polymerase activity	2	0.123989	0.455361	evm.TU.chr6.312,evm.TU.chr6.320
Up	Molecular Function	GO:0003924	GTPase activity	14	0.117514	0.455361	evm.TU.chr16.248,evm.TU.chr14.99,evm.TU.chr1.690,evm.TU.chr26.194,evm.TU.chr27.106,evm.TU.chr18.243,evm.TU.chr29.132,evm.TU.chr30.282,evm.TU.chr29.131,evm.TU.chr4.233,evm.TU.chr17.481,evm.TU.chr14.100,evm.TU.chr3.519,evm.TU.chr49.8
Up	Molecular Function	GO:0004144	diacylglycerol O-acyltransferase activity	1	0.149705	0.455361	evm.TU.chr30.43
Up	Molecular Function	GO:0004335	galactokinase activity	1	0.149705	0.455361	evm.TU.chr27.123
Up	Molecular Function	GO:0004525	ribonuclease III activity	2	0.123989	0.455361	evm.TU.chr14.69,evm.TU.chr14.73
Up	Molecular Function	GO:0004611	phosphoenolpyruvate carboxykinase activity	1	0.149705	0.455361	evm.TU.chr49.230
Up	Molecular Function	GO:0004849	uridine kinase activity	1	0.149705	0.455361	evm.TU.chr48.388
Up	Molecular Function	GO:0005085	guanyl-nucleotide exchange factor activity	7	0.133339	0.455361	evm.TU.chr15.380,evm.TU.chr7.370,evm.TU.chr32.298,evm.TU.chr22.324,evm.TU.chr32.296,evm.TU.chr30.56,evm.TU.chr27.99
Up	Molecular Function	GO:0005247	voltage-gated chloride channel activity	1	0.149705	0.455361	GWHABGR00000017.97
Up	Molecular Function	GO:0005525	GTP binding	18	0.13667	0.455361	evm.TU.chr17.481,evm.TU.chr4.233,evm.TU.chr42.62,evm.TU.chr49.8,evm.TU.chr26.194,evm.TU.chr27.106,evm.TU.chr1.690,evm.TU.chr14.99,evm.TU.chr13.503,evm.TU.chr29.132,evm.TU.chr14.100,evm.TU.chr14.268,evm.TU.chr16.248,evm.TU.chr29.131,evm.TU.chr30.282,evm.TU.chr27.339,evm.TU.chr49.230,evm.TU.chr18.243
Up	Molecular Function	GO:0008092	cytoskeletal protein binding	16	0.139086	0.455361	evm.TU.chr28.367,evm.TU.chr26.45,evm.TU.chr6.354,evm.TU.chr14.261,evm.TU.chr28.13,evm.TU.chr7.370,evm.TU.chr12.434,evm.TU.chr6.356,evm.TU.chr2.566,evm.TU.chr13.395,evm.TU.chr36.277,evm.TU.chr6.353,evm.TU.chr43.185,evm.TU.chr17.362,evm.TU.chr17.363,evm.TU.chr14.260
Up	Molecular Function	GO:0008135	translation factor activity, RNA binding	11	0.132765	0.455361	evm.TU.chr16.248,evm.TU.chr31.89,evm.TU.chr28.317,evm.TU.chr36.335,evm.TU.chr2.626,evm.TU.chr46.137,evm.TU.chr47.74,GWHABGR00000031.33,evm.TU.chr48.321,evm.TU.chr17.30,evm.TU.chr2.627
Up	Molecular Function	GO:0008173	RNA methyltransferase activity	4	0.139711	0.455361	evm.TU.chr31.335,evm.TU.chr17.163,evm.TU.chr31.131,evm.TU.chr17.61
Up	Molecular Function	GO:0008190	eukaryotic initiation factor 4E binding	1	0.149705	0.455361	evm.TU.chr28.317
Up	Molecular Function	GO:0008420	RNA polymerase II CTD heptapeptide repeat phosphatase activity	1	0.149705	0.455361	evm.TU.chr10.361
Up	Molecular Function	GO:0008448	N-acetylglucosamine-6-phosphate deacetylase activity	1	0.149705	0.455361	GWHABGR00000012.96
Up	Molecular Function	GO:0008474	palmitoyl-(protein) hydrolase activity	1	0.149705	0.455361	evm.TU.chr22.299
Up	Molecular Function	GO:0016408	C-acyltransferase activity	1	0.149705	0.455361	evm.TU.chr34.139
Up	Molecular Function	GO:0016422	mRNA (2'-O-methyladenosine-N6-)-methyltransferase activity	1	0.149705	0.455361	evm.TU.chr17.163
Up	Molecular Function	GO:0016822	hydrolase activity, acting on acid carbon-carbon bonds	1	0.149705	0.455361	evm.TU.chr43.168
Up	Molecular Function	GO:0016823	hydrolase activity, acting on acid carbon-carbon bonds, in ketonic substances	1	0.149705	0.455361	evm.TU.chr43.168
Up	Molecular Function	GO:0017040	N-acylsphingosine amidohydrolase activity	1	0.149705	0.455361	evm.TU.chr21.155
Up	Molecular Function	GO:0017124	SH3 domain binding	1	0.149705	0.455361	evm.TU.chr4.704
Up	Molecular Function	GO:0030145	manganese ion binding	2	0.123989	0.455361	evm.TU.chr1.430,evm.TU.chr2.93
Up	Molecular Function	GO:0030619	U1 snRNA binding	1	0.149705	0.455361	evm.TU.chr29.142
Up	Molecular Function	GO:0031177	phosphopantetheine binding	1	0.149705	0.455361	evm.TU.chr38.75
Up	Molecular Function	GO:0031386	protein tag	1	0.149705	0.455361	GWHABGR00000038.87
Up	Molecular Function	GO:0032296	double-stranded RNA-specific ribonuclease activity	2	0.123989	0.455361	evm.TU.chr14.69,evm.TU.chr14.73
Up	Molecular Function	GO:0032561	guanyl ribonucleotide binding	18	0.147118	0.455361	evm.TU.chr14.100,evm.TU.chr14.268,evm.TU.chr16.248,evm.TU.chr27.339,evm.TU.chr29.131,evm.TU.chr30.282,evm.TU.chr18.243,evm.TU.chr49.230,evm.TU.chr4.233,evm.TU.chr17.481,evm.TU.chr49.8,evm.TU.chr42.62,evm.TU.chr27.106,evm.TU.chr26.194,evm.TU.chr13.503,evm.TU.chr1.690,evm.TU.chr14.99,evm.TU.chr29.132
Up	Molecular Function	GO:0035639	purine ribonucleoside triphosphate binding	95	0.121564	0.455361	evm.TU.chr42.62,evm.TU.chr40.278,GWHABGR00000045.15,evm.TU.chr17.177,evm.TU.chr8.408,evm.TU.chr15.21,evm.TU.chr31.288,evm.TU.chr29.132,evm.TU.chr22.319,evm.TU.chr21.267,evm.TU.chr14.100,evm.TU.chr31.280,evm.TU.chr7.732,evm.TU.chr28.143,evm.TU.chr12.137,evm.TU.chr14.72,GWHABGR00000043.82,evm.TU.chr21.268,evm.TU.chr36.272,evm.TU.chr27.327,evm.TU.chr31.327,evm.TU.chr49.8,evm.TU.chr27.123,GWHABGR0000…
Up	Molecular Function	GO:0043175	RNA polymerase core enzyme binding	1	0.149705	0.455361	evm.TU.chr17.163
Up	Molecular Function	GO:0044547	DNA topoisomerase binding	1	0.149705	0.455361	evm.TU.chr1.372
Up	Molecular Function	GO:0047419	N-acetylgalactosamine-6-phosphate deacetylase activity	1	0.149705	0.455361	GWHABGR00000012.96
Up	Molecular Function	GO:0047631	ADP-ribose diphosphatase activity	2	0.123989	0.455361	evm.TU.chr31.342,evm.TU.chr34.343
Up	Molecular Function	GO:0050567	glutaminyl-tRNA synthase (glutamine-hydrolyzing) activity	1	0.149705	0.455361	evm.TU.chr10.240
Up	Molecular Function	GO:0051087	chaperone binding	2	0.123989	0.455361	evm.TU.chr15.35,GWHABGR00000031.109
Up	Molecular Function	GO:0061578	Lys63-specific deubiquitinase activity	1	0.149705	0.455361	evm.TU.chr30.59
Up	Molecular Function	GO:0070063	RNA polymerase binding	1	0.149705	0.455361	evm.TU.chr17.163
Up	Molecular Function	GO:0090079	translation regulator activity, nucleic acid binding	11	0.139705	0.455361	evm.TU.chr46.137,evm.TU.chr47.74,GWHABGR00000031.33,evm.TU.chr48.321,evm.TU.chr2.627,evm.TU.chr17.30,evm.TU.chr16.248,evm.TU.chr31.89,evm.TU.chr36.335,evm.TU.chr2.626,evm.TU.chr28.317
Up	Molecular Function	GO:0098599	palmitoyl hydrolase activity	1	0.149705	0.455361	evm.TU.chr22.299
Up	Molecular Function	GO:0102121	ceramidase activity	1	0.149705	0.455361	evm.TU.chr21.155
Up	Biological Process	GO:0006040	amino sugar metabolic process	2	0.151498	0.456421	GWHABGR00000012.96,evm.TU.chr4.300
Up	Biological Process	GO:1902652	secondary alcohol metabolic process	2	0.151498	0.456421	evm.TU.chr27.281,evm.TU.chr27.280
Up	Cellular Component	GO:0035267	NuA4 histone acetyltransferase complex	2	0.151498	0.456421	evm.TU.chr13.194,evm.TU.chr13.196
Up	Molecular Function	GO:0019200	carbohydrate kinase activity	2	0.151498	0.456421	evm.TU.chr27.123,evm.TU.chr28.269
Up	Molecular Function	GO:0038024	cargo receptor activity	2	0.151498	0.456421	evm.TU.chr27.280,evm.TU.chr27.281
Up	Molecular Function	GO:0070006	metalloaminopeptidase activity	2	0.151498	0.456421	evm.TU.chr1.430,evm.TU.chr2.93
Up	Cellular Component	GO:1990234	transferase complex	14	0.152991	0.460186	evm.TU.chr13.196,evm.TU.chr15.306,evm.TU.chr2.508,evm.TU.chr2.265,evm.TU.chr26.336,evm.TU.chr36.138,evm.TU.chr6.320,evm.TU.chr17.177,evm.TU.group18_1_2.1,evm.TU.chr3.515,evm.TU.chr22.71,evm.TU.chr47.74,evm.TU.chr13.194,evm.TU.chr6.312
Up	Cellular Component	GO:0005874	microtubule	10	0.153296	0.460373	evm.TU.chr43.185,evm.TU.chr49.8,evm.TU.chr17.363,evm.TU.chr17.362,evm.TU.chr15.424,evm.TU.chr12.434,evm.TU.chr6.356,evm.TU.chr7.370,evm.TU.chr6.353,evm.TU.chr6.354
Up	Biological Process	GO:0044085	cellular component biogenesis	33	0.156007	0.467775	evm.TU.chr44.97,evm.TU.chr4.683,evm.TU.chr48.96,evm.TU.chr7.370,evm.TU.chr3.635,evm.TU.chr33.165,evm.TU.chr4.702,evm.TU.chr39.4,evm.TU.chr24.316,evm.TU.chr14.268,evm.TU.chr43.185,evm.TU.chr12.123,evm.TU.chr4.685,evm.TU.chr6.208,GWHABGR00000025.144,GWHABGR00000031.109,GWHABGR00000029.40,evm.TU.chr13.503,evm.TU.chr47.150,evm.TU.chr9.297,evm.TU.chr31.89,evm.TU.chr5.153,evm.TU.chr7.355,evm.TU.chr19.9…
Up	Biological Process	GO:0006417	regulation of translation	5	0.157412	0.469756	evm.TU.chr33.284,evm.TU.chr4.233,evm.TU.chr24.412,evm.TU.chr46.106,evm.TU.chr28.317
Up	Biological Process	GO:0034248	regulation of cellular amide metabolic process	5	0.157412	0.469756	evm.TU.chr28.317,evm.TU.chr46.106,evm.TU.chr24.412,evm.TU.chr4.233,evm.TU.chr33.284
Up	Biological Process	GO:0044419	biological process involved in interspecies interaction between organisms	8	0.157228	0.469756	evm.TU.chr27.43,evm.TU.chr22.110,evm.TU.chr22.109,evm.TU.chr22.114,evm.TU.chr8.79,evm.TU.chr28.159,evm.TU.chr22.112,evm.TU.chr22.108
Up	Biological Process	GO:0031929	TOR signaling	3	0.160662	0.475709	evm.TU.chr24.167,evm.TU.chr24.162,evm.TU.chr24.158
Up	Biological Process	GO:0051129	negative regulation of cellular component organization	3	0.160662	0.475709	evm.TU.chr38.257,evm.TU.chr1.372,evm.TU.chr7.370
Up	Molecular Function	GO:0008374	O-acyltransferase activity	3	0.160662	0.475709	evm.TU.chr4.490,evm.TU.chr30.43,evm.TU.chr17.323
Up	Molecular Function	GO:0015297	antiporter activity	3	0.160662	0.475709	evm.TU.chr1.372,evm.TU.chr49.237,evm.TU.chr1.371
Up	Molecular Function	GO:0043021	ribonucleoprotein complex binding	3	0.160662	0.475709	evm.TU.chr3.635,evm.TU.chr31.89,evm.TU.chr39.4
Up	Molecular Function	GO:0045182	translation regulator activity	11	0.161647	0.47788	evm.TU.chr31.89,evm.TU.chr16.248,evm.TU.chr36.335,evm.TU.chr28.317,evm.TU.chr2.626,evm.TU.chr47.74,GWHABGR00000031.33,evm.TU.chr46.137,evm.TU.chr48.321,evm.TU.chr17.30,evm.TU.chr2.627
Up	Molecular Function	GO:0016773	phosphotransferase activity, alcohol group as acceptor	26	0.165522	0.488573	evm.TU.chr23.437,evm.TU.chr11.255,evm.TU.chr48.331,evm.TU.chr21.268,evm.TU.chr42.350,evm.TU.chr12.21,evm.TU.chr9.353,evm.TU.chr14.72,evm.TU.chr28.143,evm.TU.chr31.280,evm.TU.chr38.228,evm.TU.chr12.137,evm.TU.chr43.21,evm.TU.chr12.136,evm.TU.chr14.330,evm.TU.chr21.267,evm.TU.chr41.54,evm.TU.chr28.138,evm.TU.chr22.319,evm.TU.chr28.269,evm.TU.chr31.325,evm.TU.chr26.175,evm.TU.chr9.228,GWHABGR0000004…
Up	Molecular Function	GO:0022836	gated channel activity	12	0.16862	0.496943	evm.TU.chr14.122,GWHABGR00000016.162,evm.TU.chr15.373,GWHABGR00000043.83,GWHABGR00000015.234,GWHABGR00000045.33,GWHABGR00000034.348,GWHABGR00000017.97,GWHABGR00000043.82,evm.TU.chr14.213,evm.TU.chr15.376,evm.TU.chr48.159
Up	Biological Process	GO:0048523	negative regulation of cellular process	11	0.169323	0.497689	evm.TU.chr38.257,evm.TU.chr33.284,evm.TU.chr43.57,evm.TU.chr1.563,evm.TU.chr1.372,evm.TU.chr28.317,evm.TU.chr7.370,evm.TU.chr24.360,evm.TU.chr38.256,evm.TU.chr38.170,evm.TU.chr22.280
Up	Cellular Component	GO:0099513	polymeric cytoskeletal fiber	10	0.169398	0.497689	evm.TU.chr17.363,evm.TU.chr15.424,evm.TU.chr17.362,evm.TU.chr49.8,evm.TU.chr43.185,evm.TU.chr6.353,evm.TU.chr6.354,evm.TU.chr6.356,evm.TU.chr12.434,evm.TU.chr7.370
Up	Biological Process	GO:0010498	proteasomal protein catabolic process	4	0.169904	0.498402	GWHABGR00000038.87,evm.TU.chr33.349,evm.TU.chr2.508,evm.TU.chr33.348
Up	Biological Process	GO:0000184	nuclear-transcribed mRNA catabolic process, nonsense-mediated decay	2	0.18004	0.516449	evm.TU.chr33.284,evm.TU.chr48.331
Up	Biological Process	GO:0006479	protein methylation	2	0.18004	0.516449	evm.TU.chr1.372,evm.TU.chr22.409
Up	Biological Process	GO:0006915	apoptotic process	6	0.179095	0.516449	evm.TU.chr29.334,evm.TU.chr19.49,evm.TU.chr47.124,GWHABGR00000029.40,GWHABGR00000038.87,evm.TU.chr6.144
Up	Biological Process	GO:0008202	steroid metabolic process	2	0.18004	0.516449	evm.TU.chr27.280,evm.TU.chr27.281
Up	Biological Process	GO:0008213	protein alkylation	2	0.18004	0.516449	evm.TU.chr22.409,evm.TU.chr1.372
Up	Biological Process	GO:0008219	cell death	6	0.179095	0.516449	evm.TU.chr47.124,GWHABGR00000029.40,GWHABGR00000038.87,evm.TU.chr6.144,evm.TU.chr29.334,evm.TU.chr19.49
Up	Biological Process	GO:0012501	programmed cell death	6	0.179095	0.516449	evm.TU.chr6.144,GWHABGR00000038.87,evm.TU.chr47.124,GWHABGR00000029.40,evm.TU.chr19.49,evm.TU.chr29.334
Up	Biological Process	GO:0016125	sterol metabolic process	2	0.18004	0.516449	evm.TU.chr27.281,evm.TU.chr27.280
Up	Biological Process	GO:0017148	negative regulation of translation	2	0.18004	0.516449	evm.TU.chr33.284,evm.TU.chr28.317
Up	Biological Process	GO:0034249	negative regulation of cellular amide metabolic process	2	0.18004	0.516449	evm.TU.chr28.317,evm.TU.chr33.284
Up	Biological Process	GO:0051056	regulation of small GTPase mediated signal transduction	3	0.180417	0.516449	evm.TU.chr30.56,evm.TU.chr15.380,evm.TU.chr43.57
Up	Molecular Function	GO:0004722	protein serine/threonine phosphatase activity	3	0.180417	0.516449	evm.TU.chr42.9,evm.TU.chr6.151,evm.TU.chr10.361
Up	Molecular Function	GO:0015929	hexosaminidase activity	2	0.18004	0.516449	evm.TU.chr8.315,GWHABGR00000011.2
Up	Molecular Function	GO:0016411	acylglycerol O-acyltransferase activity	2	0.18004	0.516449	evm.TU.chr4.490,evm.TU.chr30.43
Up	Molecular Function	GO:0016705	oxidoreductase activity, acting on paired donors, with incorporation or reduction of molecular oxygen	17	0.178026	0.516449	evm.TU.chr36.82,evm.TU.chr15.130,evm.TU.chr2.422,evm.TU.chr12.375,evm.TU.chr15.165,evm.TU.chr1.528,evm.TU.chr2.223,evm.TU.chr36.91,evm.TU.chr9.41,evm.TU.chr15.141,evm.TU.chr9.42,evm.TU.chr26.122,evm.TU.chr42.184,evm.TU.chr15.192,evm.TU.chr15.142,evm.TU.chr43.212,evm.TU.chr15.164
Up	Molecular Function	GO:0016884	carbon-nitrogen ligase activity, with glutamine as amido-N-donor	2	0.18004	0.516449	evm.TU.chr14.136,evm.TU.chr10.240
Up	Biological Process	GO:0006401	RNA catabolic process	5	0.18388	0.525569	evm.TU.chr29.134,evm.TU.chr14.73,evm.TU.chr48.331,evm.TU.chr33.284,evm.TU.chr14.69
Up	Cellular Component	GO:0000428	DNA-directed RNA polymerase complex	4	0.185785	0.529419	evm.TU.chr3.515,evm.TU.chr17.177,evm.TU.chr36.138,evm.TU.chr47.74
Up	Cellular Component	GO:0055029	nuclear DNA-directed RNA polymerase complex	4	0.185785	0.529419	evm.TU.chr3.515,evm.TU.chr17.177,evm.TU.chr36.138,evm.TU.chr47.74
Up	Molecular Function	GO:0016788	hydrolase activity, acting on ester bonds	62	0.186823	0.531576	evm.TU.chr10.361,evm.TU.chr41.54,evm.TU.chr34.318,GWHABGR00000033.133,evm.TU.chr22.283,evm.TU.chr8.298,evm.TU.chr45.135,GWHABGR00000016.189,evm.TU.chr38.104,evm.TU.chr48.225,evm.TU.chr1.372,GWHABGR00000027.108,evm.TU.chr16.186,evm.TU.chr41.68,GWHABGR00000004.39,evm.TU.chr7.237,evm.TU.chr4.75,evm.TU.chr42.156,evm.TU.chr37.309,evm.TU.chr26.12,evm.TU.chr1.442,evm.TU.chr38.75,evm.TU.chr7.588,evm.TU.c…
Up	Biological Process	GO:0000028	ribosomal small subunit assembly	1	0.215939	0.537013	evm.TU.chr7.355
Up	Biological Process	GO:0000737	DNA catabolic process, endonucleolytic	1	0.215939	0.537013	evm.TU.chr1.372
Up	Biological Process	GO:0006000	fructose metabolic process	1	0.215939	0.537013	evm.TU.chr28.269
Up	Biological Process	GO:0006003	fructose 2,6-bisphosphate metabolic process	1	0.215939	0.537013	evm.TU.chr28.269
Up	Biological Process	GO:0006044	N-acetylglucosamine metabolic process	1	0.215939	0.537013	GWHABGR00000012.96
Up	Biological Process	GO:0006047	UDP-N-acetylglucosamine metabolic process	1	0.215939	0.537013	evm.TU.chr4.300
Up	Biological Process	GO:0006048	UDP-N-acetylglucosamine biosynthetic process	1	0.215939	0.537013	evm.TU.chr4.300
Up	Biological Process	GO:0006308	DNA catabolic process	1	0.215939	0.537013	evm.TU.chr1.372
Up	Biological Process	GO:0006352	DNA-templated transcription, initiation	6	0.191112	0.537013	evm.TU.chr47.74,GWHABGR00000029.40,evm.TU.chr36.138,evm.TU.chr36.127,evm.TU.chr26.35,evm.TU.chr17.177
Up	Biological Process	GO:0006370	7-methylguanosine mRNA capping	1	0.215939	0.537013	evm.TU.chr31.335
Up	Biological Process	GO:0006513	protein monoubiquitination	1	0.215939	0.537013	GWHABGR00000038.87
Up	Biological Process	GO:0006528	asparagine metabolic process	1	0.215939	0.537013	evm.TU.chr14.136
Up	Biological Process	GO:0006529	asparagine biosynthetic process	1	0.215939	0.537013	evm.TU.chr14.136
Up	Biological Process	GO:0006816	calcium ion transport	2	0.209286	0.537013	evm.TU.chr1.371,evm.TU.chr1.372
Up	Biological Process	GO:0006986	response to unfolded protein	1	0.215939	0.537013	evm.TU.chr19.36
Up	Biological Process	GO:0007015	actin filament organization	4	0.202123	0.537013	evm.TU.chr14.261,evm.TU.chr14.260,evm.TU.chr38.257,evm.TU.chr7.370
Up	Biological Process	GO:0007021	tubulin complex assembly	1	0.215939	0.537013	evm.TU.chr43.185
Up	Biological Process	GO:0007127	meiosis I	1	0.215939	0.537013	GWHABGR00000038.87
Up	Biological Process	GO:0007399	nervous system development	6	0.203427	0.537013	evm.TU.chr22.280,GWHABGR00000030.16,evm.TU.chr17.363,GWHABGR00000038.87,evm.TU.chr18.396,evm.TU.chr17.362
Up	Biological Process	GO:0009127	purine nucleoside monophosphate biosynthetic process	2	0.209286	0.537013	evm.TU.chr41.383,evm.TU.chr41.382
Up	Biological Process	GO:0009168	purine ribonucleoside monophosphate biosynthetic process	2	0.209286	0.537013	evm.TU.chr41.382,evm.TU.chr41.383
Up	Biological Process	GO:0009226	nucleotide-sugar biosynthetic process	2	0.209286	0.537013	evm.TU.chr4.300,evm.TU.chr7.342
Up	Biological Process	GO:0010452	histone H3-K36 methylation	1	0.215939	0.537013	evm.TU.chr1.372
Up	Biological Process	GO:0016477	cell migration	1	0.215939	0.537013	evm.TU.chr38.257
Up	Biological Process	GO:0016556	mRNA modification	1	0.215939	0.537013	evm.TU.chr31.335
Up	Biological Process	GO:0017038	protein import	3	0.200779	0.537013	evm.TU.chr1.394,evm.TU.chr19.192,evm.TU.chr13.372
Up	Biological Process	GO:0018027	peptidyl-lysine dimethylation	1	0.215939	0.537013	evm.TU.chr1.372
Up	Biological Process	GO:0031344	regulation of cell projection organization	1	0.215939	0.537013	evm.TU.chr38.257
Up	Biological Process	GO:0031396	regulation of protein ubiquitination	1	0.215939	0.537013	GWHABGR00000038.87
Up	Biological Process	GO:0031398	positive regulation of protein ubiquitination	1	0.215939	0.537013	GWHABGR00000038.87
Up	Biological Process	GO:0032482	Rab protein signal transduction	1	0.215939	0.537013	evm.TU.chr14.99
Up	Biological Process	GO:0034220	ion transmembrane transport	9	0.215173	0.537013	GWHABGR00000043.83,GWHABGR00000015.234,evm.TU.chr15.373,GWHABGR00000016.162,evm.TU.chr15.270,evm.TU.chr15.376,GWHABGR00000043.82,GWHABGR00000045.33,GWHABGR00000034.348
Up	Biological Process	GO:0035295	tube development	1	0.215939	0.537013	GWHABGR00000038.87
Up	Biological Process	GO:0044774	mitotic DNA integrity checkpoint signaling	1	0.215939	0.537013	evm.TU.chr1.372
Up	Biological Process	GO:0046349	amino sugar biosynthetic process	1	0.215939	0.537013	evm.TU.chr4.300
Up	Biological Process	GO:0051016	barbed-end actin filament capping	1	0.215939	0.537013	evm.TU.chr38.257
Up	Biological Process	GO:0051028	mRNA transport	3	0.200779	0.537013	evm.TU.chr2.400,evm.TU.chr18.225,evm.TU.chr19.192
Up	Biological Process	GO:0051046	regulation of secretion	1	0.215939	0.537013	evm.TU.chr22.280
Up	Biological Process	GO:0051051	negative regulation of transport	1	0.215939	0.537013	evm.TU.chr22.280
Up	Biological Process	GO:0051270	regulation of cellular component movement	1	0.215939	0.537013	evm.TU.chr38.257
Up	Biological Process	GO:0061136	regulation of proteasomal protein catabolic process	1	0.215939	0.537013	GWHABGR00000038.87
Up	Biological Process	GO:0061982	meiosis I cell cycle process	1	0.215939	0.537013	GWHABGR00000038.87
Up	Biological Process	GO:0071840	cellular component organization or biogenesis	54	0.208797	0.537013	evm.TU.chr1.372,GWHABGR00000031.109,evm.TU.chr31.89,evm.TU.chr9.297,evm.TU.chr47.150,GWHABGR00000029.40,evm.TU.chr13.503,evm.TU.chr5.251,evm.TU.chr7.355,evm.TU.chr5.153,evm.TU.chr31.10,evm.TU.chr48.10,evm.TU.chr19.95,evm.TU.chr7.370,evm.TU.chr3.635,evm.TU.chr4.702,evm.TU.chr33.165,evm.TU.chr44.97,evm.TU.chr4.683,evm.TU.chr48.96,evm.TU.chr24.316,evm.TU.chr34.343,evm.TU.chr24.317,evm.TU.chr46.286,e…
Up	Biological Process	GO:0080009	mRNA methylation	1	0.215939	0.537013	evm.TU.chr31.335
Up	Biological Process	GO:0120035	regulation of plasma membrane bounded cell projection organization	1	0.215939	0.537013	evm.TU.chr38.257
Up	Biological Process	GO:1903050	regulation of proteolysis involved in cellular protein catabolic process	1	0.215939	0.537013	GWHABGR00000038.87
Up	Biological Process	GO:1903320	regulation of protein modification by small protein conjugation or removal	1	0.215939	0.537013	GWHABGR00000038.87
Up	Biological Process	GO:1903322	positive regulation of protein modification by small protein conjugation or removal	1	0.215939	0.537013	GWHABGR00000038.87
Up	Biological Process	GO:1903362	regulation of cellular protein catabolic process	1	0.215939	0.537013	GWHABGR00000038.87
Up	Biological Process	GO:1903530	regulation of secretion by cell	1	0.215939	0.537013	evm.TU.chr22.280
Up	Biological Process	GO:1903825	organic acid transmembrane transport	1	0.215939	0.537013	evm.TU.chr15.270
Up	Biological Process	GO:1905039	carboxylic acid transmembrane transport	1	0.215939	0.537013	evm.TU.chr15.270
Up	Biological Process	GO:2000779	regulation of double-strand break repair	1	0.215939	0.537013	evm.TU.chr1.372
Up	Biological Process	GO:2000781	positive regulation of double-strand break repair	1	0.215939	0.537013	evm.TU.chr1.372
Up	Cellular Component	GO:0000126	transcription factor TFIIIB complex	1	0.215939	0.537013	GWHABGR00000029.40
Up	Cellular Component	GO:0000808	origin recognition complex	1	0.215939	0.537013	evm.TU.chr49.237
Up	Cellular Component	GO:0000813	ESCRT I complex	1	0.215939	0.537013	evm.TU.chr4.704
Up	Cellular Component	GO:0005732	sno(s)RNA-containing ribonucleoprotein complex	1	0.215939	0.537013	evm.TU.chr9.297
Up	Cellular Component	GO:0005925	focal adhesion	1	0.215939	0.537013	evm.TU.chr13.395
Up	Cellular Component	GO:0008023	transcription elongation factor complex	2	0.209286	0.537013	evm.TU.chr17.30,GWHABGR00000023.322
Up	Cellular Component	GO:0010494	cytoplasmic stress granule	1	0.215939	0.537013	evm.TU.chr12.123
Up	Cellular Component	GO:0030055	cell-substrate junction	1	0.215939	0.537013	evm.TU.chr13.395
Up	Cellular Component	GO:0030426	growth cone	1	0.215939	0.537013	GWHABGR00000045.9
Up	Cellular Component	GO:0030427	site of polarized growth	1	0.215939	0.537013	GWHABGR00000045.9
Up	Cellular Component	GO:0030496	midbody	1	0.215939	0.537013	evm.TU.chr42.9
Up	Cellular Component	GO:0030880	RNA polymerase complex	4	0.202123	0.537013	evm.TU.chr36.138,evm.TU.chr3.515,evm.TU.chr17.177,evm.TU.chr47.74
Up	Cellular Component	GO:0031985	Golgi cisterna	2	0.209286	0.537013	GWHABGR00000007.176,evm.TU.chr45.22
Up	Cellular Component	GO:0032580	Golgi cisterna membrane	2	0.209286	0.537013	evm.TU.chr45.22,GWHABGR00000007.176
Up	Cellular Component	GO:0043189	H4/H2A histone acetyltransferase complex	2	0.209286	0.537013	evm.TU.chr13.196,evm.TU.chr13.194
Up	Cellular Component	GO:0072487	MSL complex	1	0.215939	0.537013	evm.TU.chr15.306
Up	Cellular Component	GO:0098794	postsynapse	4	0.202123	0.537013	evm.TU.chr22.280,evm.TU.chr14.213,evm.TU.chr14.122,evm.TU.chr48.159
Up	Molecular Function	GO:0000995	RNA polymerase III general transcription initiation factor activity	1	0.215939	0.537013	GWHABGR00000029.40
Up	Molecular Function	GO:0003676	nucleic acid binding	161	0.190021	0.537013	evm.TU.chr47.74,evm.TU.chr4.84,evm.TU.chr29.401,evm.TU.chr47.222,GWHABGR00000039.163,GWHABGR00000023.243,evm.TU.chr44.149,evm.TU.chr1.98,GWHABGR00000038.53,evm.TU.chr14.313,evm.TU.chr35.162,evm.TU.chr33.21,evm.TU.chr32.298,evm.TU.chr4.144,evm.TU.chr48.179,evm.TU.chr3.365,evm.TU.chr44.81,evm.TU.chr5.278,evm.TU.chr33.41,evm.TU.chr35.161,evm.TU.chr25.182,evm.TU.chr46.137,GWHABGR00000005.81,evm.TU.ch…
Up	Molecular Function	GO:0003873	6-phosphofructo-2-kinase activity	1	0.215939	0.537013	evm.TU.chr28.269
Up	Molecular Function	GO:0003906	DNA-(apurinic or apyrimidinic site) endonuclease activity	1	0.215939	0.537013	evm.TU.chr38.120
Up	Molecular Function	GO:0004066	asparagine synthase (glutamine-hydrolyzing) activity	1	0.215939	0.537013	evm.TU.chr14.136
Up	Molecular Function	GO:0004331	fructose-2,6-bisphosphate 2-phosphatase activity	1	0.215939	0.537013	evm.TU.chr28.269
Up	Molecular Function	GO:0004376	glycolipid mannosyltransferase activity	1	0.215939	0.537013	GWHABGR00000038.90
Up	Molecular Function	GO:0004568	chitinase activity	1	0.215939	0.537013	evm.TU.chr3.254
Up	Molecular Function	GO:0004675	transmembrane receptor protein serine/threonine kinase activity	1	0.215939	0.537013	evm.TU.chr28.143
Up	Molecular Function	GO:0004749	ribose phosphate diphosphokinase activity	1	0.215939	0.537013	evm.TU.chr43.102
Up	Molecular Function	GO:0005342	organic acid transmembrane transporter activity	1	0.215939	0.537013	evm.TU.chr15.270
Up	Molecular Function	GO:0008171	O-methyltransferase activity	2	0.209286	0.537013	evm.TU.chr31.335,evm.TU.chr17.61
Up	Molecular Function	GO:0008308	voltage-gated anion channel activity	1	0.215939	0.537013	GWHABGR00000017.97
Up	Molecular Function	GO:0015171	amino acid transmembrane transporter activity	1	0.215939	0.537013	evm.TU.chr15.270
Up	Molecular Function	GO:0016433	rRNA (adenine) methyltransferase activity	1	0.215939	0.537013	evm.TU.chr31.131
Up	Molecular Function	GO:0016714	oxidoreductase activity, acting on paired donors, with incorporation or reduction of molecular oxygen, reduced pteridine as one donor, and incorporation of one atom of oxygen	1	0.215939	0.537013	evm.TU.chr1.528
Up	Molecular Function	GO:0016778	diphosphotransferase activity	1	0.215939	0.537013	evm.TU.chr43.102
Up	Molecular Function	GO:0016894	endonuclease activity, active with either ribo- or deoxyribonucleic acids and producing 3'-phosphomonoesters	1	0.215939	0.537013	evm.TU.chr44.60
Up	Molecular Function	GO:0017056	structural constituent of nuclear pore	2	0.209286	0.537013	evm.TU.chr19.192,evm.TU.chr18.225
Up	Molecular Function	GO:0019789	SUMO transferase activity	1	0.215939	0.537013	evm.TU.chr26.336
Up	Molecular Function	GO:0019899	enzyme binding	7	0.194661	0.537013	evm.TU.chr1.372,evm.TU.chr45.310,evm.TU.chr28.367,evm.TU.chr46.178,GWHABGR00000038.87,evm.TU.chr1.394,evm.TU.chr17.163
Up	Molecular Function	GO:0032574	5'-3' RNA helicase activity	1	0.215939	0.537013	evm.TU.chr47.229
Up	Molecular Function	GO:0046943	carboxylic acid transmembrane transporter activity	1	0.215939	0.537013	evm.TU.chr15.270
Up	Molecular Function	GO:0046975	histone methyltransferase activity (H3-K36 specific)	1	0.215939	0.537013	evm.TU.chr1.372
Up	Molecular Function	GO:0072341	modified amino acid binding	1	0.215939	0.537013	evm.TU.chr38.75
Up	Molecular Function	GO:0008080	N-acetyltransferase activity	4	0.218864	0.543574	evm.TU.chr2.265,evm.TU.chr34.377,evm.TU.chr15.306,evm.TU.chr5.71
Up	Biological Process	GO:0044265	cellular macromolecule catabolic process	13	0.22753	0.564359	evm.TU.chr14.73,evm.TU.chr29.134,evm.TU.chr15.389,evm.TU.chr33.349,GWHABGR00000038.87,evm.TU.chr33.348,evm.TU.chr1.372,evm.TU.chr37.54,evm.TU.chr38.62,evm.TU.chr2.508,evm.TU.chr33.284,evm.TU.chr14.69,evm.TU.chr48.331
Up	Cellular Component	GO:1902495	transmembrane transporter complex	6	0.228869	0.566197	GWHABGR00000034.348,GWHABGR00000045.33,GWHABGR00000016.162,GWHABGR00000043.83,GWHABGR00000015.234,GWHABGR00000043.82
Up	Cellular Component	GO:1990351	transporter complex	6	0.228869	0.566197	GWHABGR00000043.82,GWHABGR00000043.83,GWHABGR00000015.234,GWHABGR00000016.162,GWHABGR00000045.33,GWHABGR00000034.348
Up	Cellular Component	GO:0099081	supramolecular polymer	10	0.231496	0.571204	evm.TU.chr43.185,evm.TU.chr49.8,evm.TU.chr17.362,evm.TU.chr15.424,evm.TU.chr17.363,evm.TU.chr7.370,evm.TU.chr12.434,evm.TU.chr6.356,evm.TU.chr6.354,evm.TU.chr6.353
Up	Cellular Component	GO:0099512	supramolecular fiber	10	0.231496	0.571204	evm.TU.chr6.356,evm.TU.chr12.434,evm.TU.chr7.370,evm.TU.chr6.353,evm.TU.chr6.354,evm.TU.chr49.8,evm.TU.chr43.185,evm.TU.chr17.363,evm.TU.chr15.424,evm.TU.chr17.362
Up	Biological Process	GO:0006260	DNA replication	9	0.235094	0.579328	evm.TU.chr49.237,GWHABGR00000023.322,evm.TU.chr1.372,evm.TU.chr12.41,evm.TU.chr49.69,evm.TU.chr6.312,evm.TU.chr27.59,evm.TU.chr6.320,evm.TU.chr28.68
Up	Molecular Function	GO:0016462	pyrophosphatase activity	22	0.235481	0.579528	evm.TU.chr1.690,evm.TU.chr14.99,evm.TU.chr27.106,evm.TU.chr26.194,evm.TU.chr29.132,evm.TU.chr4.233,evm.TU.chr31.342,evm.TU.chr17.481,evm.TU.chr3.519,evm.TU.chr25.277,evm.TU.chr49.8,evm.TU.chr3.13,evm.TU.chr7.534,evm.TU.chr16.248,GWHABGR00000005.81,evm.TU.chr34.343,evm.TU.chr18.243,evm.TU.chr30.282,evm.TU.chr4.702,evm.TU.chr29.131,evm.TU.chr3.14,evm.TU.chr14.100
Up	Biological Process	GO:0009225	nucleotide-sugar metabolic process	2	0.238955	0.579794	evm.TU.chr4.300,evm.TU.chr7.342
Up	Biological Process	GO:0016226	iron-sulfur cluster assembly	2	0.238955	0.579794	evm.TU.chr48.83,evm.TU.chr4.702
Up	Biological Process	GO:0031163	metallo-sulfur cluster assembly	2	0.238955	0.579794	evm.TU.chr4.702,evm.TU.chr48.83
Up	Cellular Component	GO:0005905	clathrin-coated pit	2	0.238955	0.579794	evm.TU.chr27.280,evm.TU.chr27.281
Up	Cellular Component	GO:0099080	supramolecular complex	11	0.236566	0.579794	evm.TU.chr43.185,evm.TU.chr49.8,evm.TU.chr12.123,evm.TU.chr17.363,evm.TU.chr15.424,evm.TU.chr17.362,evm.TU.chr12.434,evm.TU.chr6.356,evm.TU.chr7.370,evm.TU.chr6.353,evm.TU.chr6.354
Up	Molecular Function	GO:0004879	nuclear receptor activity	2	0.238955	0.579794	evm.TU.chr1.98,evm.TU.chr3.360
Up	Molecular Function	GO:0005516	calmodulin binding	2	0.238955	0.579794	evm.TU.chr17.362,evm.TU.chr17.363
Up	Molecular Function	GO:0016814	hydrolase activity, acting on carbon-nitrogen (but not peptide) bonds, in cyclic amidines	2	0.238955	0.579794	evm.TU.chr41.382,evm.TU.chr41.383
Up	Molecular Function	GO:0031625	ubiquitin protein ligase binding	2	0.238955	0.579794	GWHABGR00000038.87,evm.TU.chr28.367
Up	Molecular Function	GO:0044389	ubiquitin-like protein ligase binding	2	0.238955	0.579794	GWHABGR00000038.87,evm.TU.chr28.367
Up	Molecular Function	GO:0098531	ligand-activated transcription factor activity	2	0.238955	0.579794	evm.TU.chr1.98,evm.TU.chr3.360
Up	Biological Process	GO:0009064	glutamine family amino acid metabolic process	3	0.242914	0.583694	evm.TU.chr4.300,evm.TU.chr14.136,evm.TU.chr49.223
Up	Biological Process	GO:0016311	dephosphorylation	3	0.242914	0.583694	evm.TU.chr24.4,evm.TU.chr7.534,evm.TU.chr10.361
Up	Biological Process	GO:0050657	nucleic acid transport	3	0.242914	0.583694	evm.TU.chr2.400,evm.TU.chr18.225,evm.TU.chr19.192
Up	Biological Process	GO:0050658	RNA transport	3	0.242914	0.583694	evm.TU.chr2.400,evm.TU.chr18.225,evm.TU.chr19.192
Up	Biological Process	GO:0051236	establishment of RNA localization	3	0.242914	0.583694	evm.TU.chr19.192,evm.TU.chr18.225,evm.TU.chr2.400
Up	Cellular Component	GO:0098791	Golgi apparatus subcompartment	3	0.242914	0.583694	evm.TU.chr27.106,evm.TU.chr45.22,GWHABGR00000007.176
Up	Molecular Function	GO:0032559	adenyl ribonucleotide binding	78	0.243026	0.583694	evm.TU.chr15.21,evm.TU.chr31.288,evm.TU.chr22.319,evm.TU.chr21.267,evm.TU.chr17.177,evm.TU.chr40.278,GWHABGR00000045.15,evm.TU.chr8.408,GWHABGR00000043.82,evm.TU.chr14.72,evm.TU.chr12.137,evm.TU.chr7.732,evm.TU.chr31.280,evm.TU.chr28.143,evm.TU.chr27.327,evm.TU.chr36.272,evm.TU.chr21.268,evm.TU.chr14.136,evm.TU.chr49.223,evm.TU.chr41.54,evm.TU.chr25.277,evm.TU.chr31.327,evm.TU.chr27.123,GWHABGR00…
Up	Molecular Function	GO:0047834	D-threo-aldose 1-dehydrogenase activity	3	0.242914	0.583694	evm.TU.chr7.331,evm.TU.chr45.310,evm.TU.chr37.340
Up	Biological Process	GO:0034641	cellular nitrogen compound metabolic process	133	0.243445	0.583959	evm.TU.chr15.306,GWHABGR00000039.163,evm.TU.chr4.643,evm.TU.chr47.74,evm.TU.chr4.84,evm.TU.chr7.820,evm.TU.chr47.222,evm.TU.chr34.344,evm.TU.chr13.192,evm.TU.chr17.298,evm.TU.chr13.196,evm.TU.chr41.383,evm.TU.chr46.106,evm.TU.chr16.177,evm.TU.chr33.21,evm.TU.chr4.233,evm.TU.chr14.313,GWHABGR00000013.49,GWHABGR00000038.53,evm.TU.chr48.179,evm.TU.chr1.442,evm.TU.chr34.343,evm.TU.chr36.335,evm.TU.ch…
Up	Molecular Function	GO:0030554	adenyl nucleotide binding	78	0.252603	0.605161	evm.TU.chr9.228,evm.TU.chr48.179,evm.TU.chr46.205,evm.TU.chr6.354,evm.TU.chr28.269,evm.TU.chr34.344,evm.TU.chr28.138,evm.TU.chr32.93,GWHABGR00000048.140,evm.TU.chr43.21,evm.TU.chr37.201,evm.TU.chr7.820,evm.TU.chr19.49,evm.TU.chr14.73,evm.TU.chr42.350,evm.TU.chr14.69,evm.TU.chr12.21,GWHABGR00000045.33,evm.TU.chr11.255,evm.TU.chr12.41,evm.TU.chr1.215,evm.TU.chr38.228,evm.TU.chr38.120,evm.TU.chr6.35…
Up	Cellular Component	GO:1902494	catalytic complex	25	0.253576	0.605197	evm.TU.chr6.320,evm.TU.group18_1_2.1,evm.TU.chr26.336,evm.TU.group3_9_10.1,evm.TU.chr44.60,evm.TU.chr13.194,evm.TU.chr47.74,evm.TU.chr1.442,evm.TU.chr24.317,evm.TU.chr15.306,evm.TU.chr5.249,evm.TU.chr17.177,evm.TU.chr3.515,evm.TU.chr22.71,evm.TU.chr36.138,evm.TU.chr5.251,evm.TU.chr42.9,evm.TU.chr23.220,evm.TU.chr6.312,evm.TU.chr31.10,GWHABGR00000013.49,evm.TU.chr2.265,evm.TU.chr2.508,evm.TU.chr5.…
Up	Molecular Function	GO:0003690	double-stranded DNA binding	4	0.253354	0.605197	evm.TU.group4_9_10.2,evm.TU.chr28.68,evm.TU.chr1.372,evm.TU.chr3.164
Up	Molecular Function	GO:0016410	N-acyltransferase activity	4	0.253354	0.605197	evm.TU.chr2.265,evm.TU.chr34.377,evm.TU.chr15.306,evm.TU.chr5.71
Up	Biological Process	GO:0043170	macromolecule metabolic process	148	0.254343	0.606264	evm.TU.chr33.348,evm.TU.chr36.352,evm.TU.chr31.335,evm.TU.chr4.85,evm.TU.chr4.286,evm.TU.chr17.177,evm.TU.chr17.212,GWHABGR00000032.11,evm.TU.chr28.159,GWHABGR00000048.120,evm.TU.chr48.331,evm.TU.chr29.134,evm.TU.chr15.389,evm.TU.chr13.194,evm.TU.chr4.712,evm.TU.chr27.59,GWHABGR00000029.40,evm.TU.chr9.297,GWHABGR00000001.246,GWHABGR00000038.90,evm.TU.chr7.355,evm.TU.chr36.138,evm.TU.chr28.68,evm.…
Up	Biological Process	GO:0000290	deadenylation-dependent decapping of nuclear-transcribed mRNA	1	0.277019	0.610409	evm.TU.chr33.284
Up	Biological Process	GO:0000394	RNA splicing, via endonucleolytic cleavage and ligation	1	0.277019	0.610409	evm.TU.chr44.60
Up	Biological Process	GO:0002218	activation of innate immune response	1	0.277019	0.610409	evm.TU.chr28.159
Up	Biological Process	GO:0006101	citrate metabolic process	1	0.277019	0.610409	evm.TU.chr7.820
Up	Biological Process	GO:0006282	regulation of DNA repair	1	0.277019	0.610409	evm.TU.chr1.372
Up	Biological Process	GO:0006302	double-strand break repair	3	0.26449	0.610409	evm.TU.chr26.336,evm.TU.chr1.372,evm.TU.chr38.120
Up	Biological Process	GO:0006388	tRNA splicing, via endonucleolytic cleavage and ligation	1	0.277019	0.610409	evm.TU.chr44.60
Up	Biological Process	GO:0006403	RNA localization	3	0.26449	0.610409	evm.TU.chr19.192,evm.TU.chr18.225,evm.TU.chr2.400
Up	Biological Process	GO:0006446	regulation of translational initiation	1	0.277019	0.610409	evm.TU.chr28.317
Up	Biological Process	GO:0006542	glutamine biosynthetic process	1	0.277019	0.610409	evm.TU.chr49.223
Up	Biological Process	GO:0006729	tetrahydrobiopterin biosynthetic process	1	0.277019	0.610409	evm.TU.chr41.32
Up	Biological Process	GO:0006865	amino acid transport	1	0.277019	0.610409	evm.TU.chr15.270
Up	Biological Process	GO:0007023	post-chaperonin tubulin folding pathway	1	0.277019	0.610409	evm.TU.chr43.185
Up	Biological Process	GO:0007156	homophilic cell adhesion via plasma membrane adhesion molecules	3	0.26449	0.610409	evm.TU.chr9.45,evm.TU.chr9.46,evm.TU.chr4.21
Up	Biological Process	GO:0007605	sensory perception of sound	1	0.277019	0.610409	evm.TU.chr2.566
Up	Biological Process	GO:0009068	aspartate family amino acid catabolic process	1	0.277019	0.610409	evm.TU.chr34.139
Up	Biological Process	GO:0009452	7-methylguanosine RNA capping	1	0.277019	0.610409	evm.TU.chr31.335
Up	Biological Process	GO:0031297	replication fork processing	1	0.277019	0.610409	evm.TU.chr1.372
Up	Biological Process	GO:0031365	N-terminal protein amino acid modification	1	0.277019	0.610409	evm.TU.chr22.409
Up	Biological Process	GO:0032784	regulation of DNA-templated transcription, elongation	1	0.277019	0.610409	evm.TU.chr17.298
Up	Biological Process	GO:0034311	diol metabolic process	1	0.277019	0.610409	evm.TU.chr41.32
Up	Biological Process	GO:0034312	diol biosynthetic process	1	0.277019	0.610409	evm.TU.chr41.32
Up	Biological Process	GO:0034472	snRNA 3'-end processing	1	0.277019	0.610409	evm.TU.chr48.170
Up	Biological Process	GO:0034587	piRNA metabolic process	1	0.277019	0.610409	evm.TU.chr22.201
Up	Biological Process	GO:0034655	nucleobase-containing compound catabolic process	6	0.268747	0.610409	evm.TU.chr29.134,evm.TU.chr1.372,evm.TU.chr14.73,evm.TU.chr33.284,evm.TU.chr14.69,evm.TU.chr48.331
Up	Biological Process	GO:0035966	response to topologically incorrect protein	1	0.277019	0.610409	evm.TU.chr19.36
Up	Biological Process	GO:0036260	RNA capping	1	0.277019	0.610409	evm.TU.chr31.335
Up	Biological Process	GO:0043631	RNA polyadenylation	1	0.277019	0.610409	evm.TU.chr11.262
Up	Biological Process	GO:0045005	DNA-dependent DNA replication maintenance of fidelity	1	0.277019	0.610409	evm.TU.chr1.372
Up	Biological Process	GO:0045739	positive regulation of DNA repair	1	0.277019	0.610409	evm.TU.chr1.372
Up	Biological Process	GO:0046146	tetrahydrobiopterin metabolic process	1	0.277019	0.610409	evm.TU.chr41.32
Up	Biological Process	GO:0046777	protein autophosphorylation	1	0.277019	0.610409	evm.TU.chr23.437
Up	Biological Process	GO:0050954	sensory perception of mechanical stimulus	1	0.277019	0.610409	evm.TU.chr2.566
Up	Biological Process	GO:0051240	positive regulation of multicellular organismal process	1	0.277019	0.610409	evm.TU.chr28.159
Up	Biological Process	GO:0070897	transcription preinitiation complex assembly	1	0.277019	0.610409	GWHABGR00000029.40
Up	Biological Process	GO:0070988	demethylation	1	0.277019	0.610409	evm.TU.chr3.129
Up	Biological Process	GO:0072344	rescue of stalled ribosome	1	0.277019	0.610409	evm.TU.chr24.412
Up	Biological Process	GO:0097428	protein maturation by iron-sulfur cluster transfer	1	0.277019	0.610409	GWHABGR00000031.109
Up	Biological Process	GO:0098742	cell-cell adhesion via plasma-membrane adhesion molecules	3	0.26449	0.610409	evm.TU.chr9.45,evm.TU.chr4.21,evm.TU.chr9.46
Up	Biological Process	GO:0099003	vesicle-mediated transport in synapse	1	0.277019	0.610409	evm.TU.chr22.280
Up	Biological Process	GO:0099504	synaptic vesicle cycle	1	0.277019	0.610409	evm.TU.chr22.280
Up	Biological Process	GO:0140013	meiotic nuclear division	1	0.277019	0.610409	GWHABGR00000038.87
Up	Biological Process	GO:1903046	meiotic cell cycle process	1	0.277019	0.610409	GWHABGR00000038.87
Up	Cellular Component	GO:0000407	phagophore assembly site	1	0.277019	0.610409	evm.TU.chr31.280
Up	Cellular Component	GO:0000796	condensin complex	1	0.277019	0.610409	evm.TU.chr48.10
Up	Cellular Component	GO:0031965	nuclear membrane	2	0.268803	0.610409	evm.TU.chr19.192,evm.TU.chr18.225
Up	Cellular Component	GO:0089701	U2AF complex	1	0.277019	0.610409	evm.TU.chr22.363
Up	Molecular Function	GO:0000149	SNARE binding	1	0.277019	0.610409	evm.TU.chr11.354
Up	Molecular Function	GO:0004438	phosphatidylinositol-3-phosphatase activity	1	0.277019	0.610409	evm.TU.chr42.156
Up	Molecular Function	GO:0004555	alpha,alpha-trehalase activity	1	0.277019	0.610409	evm.TU.chr24.270
Up	Molecular Function	GO:0004709	MAP kinase kinase kinase activity	1	0.277019	0.610409	evm.TU.chr21.267
Up	Molecular Function	GO:0005524	ATP binding	77	0.257252	0.610409	evm.TU.chr31.280,evm.TU.chr7.732,evm.TU.chr28.143,evm.TU.chr12.137,evm.TU.chr14.72,GWHABGR00000043.82,evm.TU.chr36.272,evm.TU.chr21.268,evm.TU.chr27.327,evm.TU.chr15.21,evm.TU.chr31.288,evm.TU.chr22.319,evm.TU.chr21.267,GWHABGR00000045.15,evm.TU.chr40.278,evm.TU.chr17.177,evm.TU.chr8.408,evm.TU.chr43.102,GWHABGR00000034.348,evm.TU.chr36.277,evm.TU.chr11.262,evm.TU.chr23.437,evm.TU.chr7.819,evm.TU…
Up	Molecular Function	GO:0008168	methyltransferase activity	13	0.268975	0.610409	evm.TU.chr16.195,evm.TU.chr4.82,evm.TU.chr4.682,evm.TU.chr5.369,evm.TU.chr28.252,GWHABGR00000022.177,evm.TU.chr1.372,evm.TU.chr22.409,evm.TU.chr17.61,evm.TU.chr31.131,evm.TU.chr31.335,evm.TU.chr2.63,evm.TU.chr17.163
Up	Molecular Function	GO:0008443	phosphofructokinase activity	1	0.277019	0.610409	evm.TU.chr28.269
Up	Molecular Function	GO:0015927	trehalase activity	1	0.277019	0.610409	evm.TU.chr24.270
Up	Molecular Function	GO:0016717	oxidoreductase activity, acting on paired donors, with oxidation of a pair of donors resulting in the reduction of molecular oxygen to two molecules of water	3	0.26449	0.610409	evm.TU.chr36.82,evm.TU.chr12.375,evm.TU.chr36.91
Up	Molecular Function	GO:0016818	hydrolase activity, acting on acid anhydrides, in phosphorus-containing anhydrides	22	0.272796	0.610409	evm.TU.chr27.106,evm.TU.chr26.194,evm.TU.chr14.99,evm.TU.chr1.690,evm.TU.chr29.132,evm.TU.chr3.519,evm.TU.chr31.342,evm.TU.chr17.481,evm.TU.chr4.233,evm.TU.chr49.8,evm.TU.chr3.13,evm.TU.chr25.277,evm.TU.chr34.343,GWHABGR00000005.81,evm.TU.chr7.534,evm.TU.chr16.248,evm.TU.chr4.702,evm.TU.chr29.131,evm.TU.chr30.282,evm.TU.chr18.243,evm.TU.chr14.100,evm.TU.chr3.14
Up	Molecular Function	GO:0017025	TBP-class protein binding	1	0.277019	0.610409	GWHABGR00000029.40
Up	Molecular Function	GO:0017176	phosphatidylinositol N-acetylglucosaminyltransferase activity	1	0.277019	0.610409	GWHABGR00000007.88
Up	Molecular Function	GO:0019199	transmembrane receptor protein kinase activity	3	0.26449	0.610409	evm.TU.chr28.143,evm.TU.chr23.437,evm.TU.chr43.21
Up	Molecular Function	GO:0043565	sequence-specific DNA binding	10	0.270345	0.610409	evm.TU.chr1.98,evm.TU.chr15.168,evm.TU.chr23.408,evm.TU.chr3.365,evm.TU.chr4.626,evm.TU.chr47.195,evm.TU.chr3.164,evm.TU.chr21.7,evm.TU.chr3.360,evm.TU.chr38.121
Up	Molecular Function	GO:0044877	protein-containing complex binding	8	0.271801	0.610409	evm.TU.chr3.635,evm.TU.chr31.89,evm.TU.chr2.566,evm.TU.chr13.395,evm.TU.chr39.4,evm.TU.chr17.362,evm.TU.chr3.519,evm.TU.chr17.363
Up	Molecular Function	GO:0048487	beta-tubulin binding	1	0.277019	0.610409	evm.TU.chr43.185
Up	Molecular Function	GO:0052744	phosphatidylinositol monophosphate phosphatase activity	1	0.277019	0.610409	evm.TU.chr42.156
Up	Molecular Function	GO:0140296	general transcription initiation factor binding	1	0.277019	0.610409	GWHABGR00000029.40
Up	Molecular Function	GO:0016817	hydrolase activity, acting on acid anhydrides	22	0.279223	0.614551	evm.TU.chr25.277,evm.TU.chr49.8,evm.TU.chr3.13,evm.TU.chr4.233,evm.TU.chr17.481,evm.TU.chr31.342,evm.TU.chr3.519,evm.TU.chr29.132,evm.TU.chr14.99,evm.TU.chr1.690,evm.TU.chr26.194,evm.TU.chr27.106,evm.TU.chr3.14,evm.TU.chr14.100,evm.TU.chr18.243,evm.TU.chr4.702,evm.TU.chr29.131,evm.TU.chr30.282,evm.TU.chr16.248,evm.TU.chr7.534,GWHABGR00000005.81,evm.TU.chr34.343
Up	Molecular Function	GO:0016741	transferase activity, transferring one-carbon groups	13	0.286234	0.628629	evm.TU.chr17.61,evm.TU.chr31.131,evm.TU.chr31.335,evm.TU.chr2.63,evm.TU.chr17.163,evm.TU.chr28.252,evm.TU.chr1.372,GWHABGR00000022.177,evm.TU.chr22.409,evm.TU.chr5.369,evm.TU.chr16.195,evm.TU.chr4.82,evm.TU.chr4.682
Up	Molecular Function	GO:0016879	ligase activity, forming carbon-nitrogen bonds	3	0.286283	0.628629	evm.TU.chr10.240,evm.TU.chr49.223,evm.TU.chr14.136
Up	Biological Process	GO:1902531	regulation of intracellular signal transduction	4	0.288852	0.633535	evm.TU.chr30.56,GWHABGR00000038.87,evm.TU.chr43.57,evm.TU.chr15.380
Up	Biological Process	GO:0044270	cellular nitrogen compound catabolic process	7	0.289812	0.634172	evm.TU.chr14.69,evm.TU.chr33.284,evm.TU.chr48.331,evm.TU.chr29.134,evm.TU.chr43.168,evm.TU.chr1.372,evm.TU.chr14.73
Up	Biological Process	GO:0046700	heterocycle catabolic process	7	0.289812	0.634172	evm.TU.chr43.168,evm.TU.chr29.134,evm.TU.chr1.372,evm.TU.chr14.73,evm.TU.chr14.69,evm.TU.chr33.284,evm.TU.chr48.331
Up	Biological Process	GO:0044248	cellular catabolic process	22	0.29224	0.638749	evm.TU.chr15.389,GWHABGR00000038.87,evm.TU.chr35.315,evm.TU.chr33.349,evm.TU.chr14.73,evm.TU.chr11.354,evm.TU.chr29.134,evm.TU.chr48.331,evm.TU.chr34.139,evm.TU.chr48.176,evm.TU.chr33.284,evm.TU.chr14.69,evm.TU.chr43.168,evm.TU.chr19.13,evm.TU.chr41.133,evm.TU.chr31.280,evm.TU.chr37.54,evm.TU.chr21.155,evm.TU.chr2.508,evm.TU.chr1.372,evm.TU.chr33.348,evm.TU.chr38.62
Up	Biological Process	GO:0006414	translational elongation	2	0.298623	0.641599	evm.TU.chr46.106,evm.TU.chr24.412
Up	Biological Process	GO:0006576	cellular biogenic amine metabolic process	2	0.298623	0.641599	evm.TU.chr43.168,evm.TU.chr1.528
Up	Biological Process	GO:0009126	purine nucleoside monophosphate metabolic process	2	0.298623	0.641599	evm.TU.chr41.383,evm.TU.chr41.382
Up	Biological Process	GO:0009167	purine ribonucleoside monophosphate metabolic process	2	0.298623	0.641599	evm.TU.chr41.383,evm.TU.chr41.382
Up	Biological Process	GO:0009308	amine metabolic process	2	0.298623	0.641599	evm.TU.chr1.528,evm.TU.chr43.168
Up	Biological Process	GO:0009605	response to external stimulus	9	0.298332	0.641599	evm.TU.chr22.110,evm.TU.chr27.43,evm.TU.chr22.114,evm.TU.chr22.109,evm.TU.chr8.79,evm.TU.chr28.159,GWHABGR00000030.16,evm.TU.chr22.112,evm.TU.chr22.108
Up	Biological Process	GO:0010256	endomembrane system organization	2	0.298623	0.641599	GWHABGR00000041.35,GWHABGR00000005.110
Up	Biological Process	GO:0032269	negative regulation of cellular protein metabolic process	2	0.298623	0.641599	evm.TU.chr28.317,evm.TU.chr33.284
Up	Biological Process	GO:0044106	cellular amine metabolic process	2	0.298623	0.641599	evm.TU.chr1.528,evm.TU.chr43.168
Up	Biological Process	GO:0051248	negative regulation of protein metabolic process	2	0.298623	0.641599	evm.TU.chr33.284,evm.TU.chr28.317
Up	Molecular Function	GO:0016706	2-oxoglutarate-dependent dioxygenase activity	2	0.298623	0.641599	evm.TU.chr9.42,evm.TU.chr9.41
Up	Molecular Function	GO:0032440	2-alkenal reductase [NAD(P)+] activity	2	0.298623	0.641599	evm.TU.chr15.287,evm.TU.chr31.287
Up	Molecular Function	GO:0036132	13-prostaglandin reductase activity	2	0.298623	0.641599	evm.TU.chr31.287,evm.TU.chr15.287
Up	Molecular Function	GO:0047522	15-oxoprostaglandin 13-oxidase activity	2	0.298623	0.641599	evm.TU.chr15.287,evm.TU.chr31.287
Up	Molecular Function	GO:0097257	leukotriene B4 12-hydroxy dehydrogenase activity	2	0.298623	0.641599	evm.TU.chr15.287,evm.TU.chr31.287
Up	Biological Process	GO:0048519	negative regulation of biological process	14	0.304004	0.652421	evm.TU.chr47.229,evm.TU.chr38.170,evm.TU.chr22.201,evm.TU.chr38.256,evm.TU.chr22.280,evm.TU.chr48.331,evm.TU.chr33.284,evm.TU.chr43.57,evm.TU.chr1.563,evm.TU.chr38.257,evm.TU.chr7.370,evm.TU.chr24.360,evm.TU.chr28.317,evm.TU.chr1.372
Up	Biological Process	GO:0000245	spliceosomal complex assembly	1	0.333346	0.656644	evm.TU.chr4.594
Up	Biological Process	GO:0002253	activation of immune response	1	0.333346	0.656644	evm.TU.chr28.159
Up	Biological Process	GO:0002833	positive regulation of response to biotic stimulus	1	0.333346	0.656644	evm.TU.chr28.159
Up	Biological Process	GO:0005984	disaccharide metabolic process	1	0.333346	0.656644	evm.TU.chr24.270
Up	Biological Process	GO:0005991	trehalose metabolic process	1	0.333346	0.656644	evm.TU.chr24.270
Up	Biological Process	GO:0006241	CTP biosynthetic process	1	0.333346	0.656644	evm.TU.chr48.388
Up	Biological Process	GO:0006568	tryptophan metabolic process	1	0.333346	0.656644	evm.TU.chr43.168
Up	Biological Process	GO:0006569	tryptophan catabolic process	1	0.333346	0.656644	evm.TU.chr43.168
Up	Biological Process	GO:0006586	indolalkylamine metabolic process	1	0.333346	0.656644	evm.TU.chr43.168
Up	Biological Process	GO:0007040	lysosome organization	1	0.333346	0.656644	evm.TU.chr36.356
Up	Biological Process	GO:0007165	signal transduction	47	0.328334	0.656644	evm.TU.chr6.390,evm.TU.chr38.256,evm.TU.chr20.128,evm.TU.chr35.46,evm.TU.chr30.282,evm.TU.chr31.83,evm.TU.chr21.268,evm.TU.chr1.563,evm.TU.chr12.21,evm.TU.chr13.337,GWHABGR00000024.13,GWHABGR00000045.15,evm.TU.chr32.298,evm.TU.chr46.178,evm.TU.chr15.380,evm.TU.chr30.56,evm.TU.chr24.162,evm.TU.chr3.103,evm.TU.chr24.167,evm.TU.chr24.360,evm.TU.chr43.57,evm.TU.chr19.51,evm.TU.chr40.64,GWHABGR0000002…
Up	Biological Process	GO:0007205	protein kinase C-activating G protein-coupled receptor signaling pathway	1	0.333346	0.656644	evm.TU.chr12.21
Up	Biological Process	GO:0009066	aspartate family amino acid metabolic process	2	0.328238	0.656644	evm.TU.chr14.136,evm.TU.chr34.139
Up	Biological Process	GO:0009081	branched-chain amino acid metabolic process	1	0.333346	0.656644	evm.TU.chr2.317
Up	Biological Process	GO:0009147	pyrimidine nucleoside triphosphate metabolic process	1	0.333346	0.656644	evm.TU.chr48.388
Up	Biological Process	GO:0009148	pyrimidine nucleoside triphosphate biosynthetic process	1	0.333346	0.656644	evm.TU.chr48.388
Up	Biological Process	GO:0009208	pyrimidine ribonucleoside triphosphate metabolic process	1	0.333346	0.656644	evm.TU.chr48.388
Up	Biological Process	GO:0009209	pyrimidine ribonucleoside triphosphate biosynthetic process	1	0.333346	0.656644	evm.TU.chr48.388
Up	Biological Process	GO:0009310	amine catabolic process	1	0.333346	0.656644	evm.TU.chr43.168
Up	Biological Process	GO:0010604	positive regulation of macromolecule metabolic process	4	0.324972	0.656644	evm.TU.chr33.284,GWHABGR00000038.87,evm.TU.chr1.372,evm.TU.chr28.159
Up	Biological Process	GO:0010628	positive regulation of gene expression	1	0.333346	0.656644	evm.TU.chr28.159
Up	Biological Process	GO:0018958	phenol-containing compound metabolic process	1	0.333346	0.656644	evm.TU.chr1.528
Up	Biological Process	GO:0031349	positive regulation of defense response	1	0.333346	0.656644	evm.TU.chr28.159
Up	Biological Process	GO:0032103	positive regulation of response to external stimulus	1	0.333346	0.656644	evm.TU.chr28.159
Up	Biological Process	GO:0042402	cellular biogenic amine catabolic process	1	0.333346	0.656644	evm.TU.chr43.168
Up	Biological Process	GO:0042436	indole-containing compound catabolic process	1	0.333346	0.656644	evm.TU.chr43.168
Up	Biological Process	GO:0042559	pteridine-containing compound biosynthetic process	1	0.333346	0.656644	evm.TU.chr41.32
Up	Biological Process	GO:0043161	proteasome-mediated ubiquitin-dependent protein catabolic process	3	0.330186	0.656644	evm.TU.chr33.348,evm.TU.chr33.349,evm.TU.chr2.508
Up	Biological Process	GO:0043414	macromolecule methylation	3	0.308208	0.656644	evm.TU.chr31.335,evm.TU.chr22.409,evm.TU.chr1.372
Up	Biological Process	GO:0045089	positive regulation of innate immune response	1	0.333346	0.656644	evm.TU.chr28.159
Up	Biological Process	GO:0046036	CTP metabolic process	1	0.333346	0.656644	evm.TU.chr48.388
Up	Biological Process	GO:0046189	phenol-containing compound biosynthetic process	1	0.333346	0.656644	evm.TU.chr1.528
Up	Biological Process	GO:0046218	indolalkylamine catabolic process	1	0.333346	0.656644	evm.TU.chr43.168
Up	Biological Process	GO:0048584	positive regulation of response to stimulus	3	0.308208	0.656644	GWHABGR00000038.87,evm.TU.chr28.159,evm.TU.chr1.372
Up	Biological Process	GO:0048870	cell motility	2	0.328238	0.656644	evm.TU.chr38.257,evm.TU.chr49.237
Up	Biological Process	GO:0051052	regulation of DNA metabolic process	1	0.333346	0.656644	evm.TU.chr1.372
Up	Biological Process	GO:0051054	positive regulation of DNA metabolic process	1	0.333346	0.656644	evm.TU.chr1.372
Up	Biological Process	GO:0051674	localization of cell	2	0.328238	0.656644	evm.TU.chr49.237,evm.TU.chr38.257
Up	Biological Process	GO:0070189	kynurenine metabolic process	1	0.333346	0.656644	evm.TU.chr43.168
Up	Biological Process	GO:0070925	organelle assembly	6	0.310165	0.656644	evm.TU.chr7.355,evm.TU.chr48.96,evm.TU.chr46.79,evm.TU.chr31.89,evm.TU.chr19.95,evm.TU.chr12.123
Up	Biological Process	GO:0071897	DNA biosynthetic process	1	0.333346	0.656644	evm.TU.chr49.69
Up	Biological Process	GO:0072594	establishment of protein localization to organelle	4	0.306857	0.656644	evm.TU.chr13.372,evm.TU.chr19.192,evm.TU.chr41.32,evm.TU.chr1.394
Up	Biological Process	GO:0080171	lytic vacuole organization	1	0.333346	0.656644	evm.TU.chr36.356
Up	Biological Process	GO:0098609	cell-cell adhesion	3	0.308208	0.656644	evm.TU.chr9.45,evm.TU.chr9.46,evm.TU.chr4.21
Up	Biological Process	GO:0110154	RNA decapping	1	0.333346	0.656644	evm.TU.chr33.284
Up	Biological Process	GO:0110156	methylguanosine-cap decapping	1	0.333346	0.656644	evm.TU.chr33.284
Up	Biological Process	GO:2001020	regulation of response to DNA damage stimulus	1	0.333346	0.656644	evm.TU.chr1.372
Up	Biological Process	GO:2001022	positive regulation of response to DNA damage stimulus	1	0.333346	0.656644	evm.TU.chr1.372
Up	Cellular Component	GO:0005635	nuclear envelope	3	0.330186	0.656644	evm.TU.chr19.192,evm.TU.chr2.400,evm.TU.chr18.225
Up	Cellular Component	GO:0005802	trans-Golgi network	1	0.333346	0.656644	evm.TU.chr27.106
Up	Cellular Component	GO:0005887	integral component of plasma membrane	6	0.310165	0.656644	GWHABGR00000043.82,GWHABGR00000043.83,GWHABGR00000015.234,GWHABGR00000016.162,GWHABGR00000045.33,GWHABGR00000034.348
Up	Cellular Component	GO:0022627	cytosolic small ribosomal subunit	1	0.333346	0.656644	evm.TU.chr7.355
Up	Cellular Component	GO:0030915	Smc5-Smc6 complex	1	0.333346	0.656644	evm.TU.chr26.336
Up	Cellular Component	GO:0048500	signal recognition particle	1	0.333346	0.656644	evm.TU.chr41.32
Up	Cellular Component	GO:0098797	plasma membrane protein complex	6	0.310165	0.656644	GWHABGR00000045.33,GWHABGR00000034.348,GWHABGR00000043.82,GWHABGR00000015.234,GWHABGR00000043.83,GWHABGR00000016.162
Up	Cellular Component	GO:0106068	SUMO ligase complex	1	0.333346	0.656644	evm.TU.chr26.336
Up	Molecular Function	GO:0000030	mannosyltransferase activity	2	0.328238	0.656644	GWHABGR00000038.90,evm.TU.chr2.450
Up	Molecular Function	GO:0001664	G protein-coupled receptor binding	1	0.333346	0.656644	evm.TU.chr3.519
Up	Molecular Function	GO:0001671	ATPase activator activity	1	0.333346	0.656644	GWHABGR00000031.109
Up	Molecular Function	GO:0003682	chromatin binding	4	0.324972	0.656644	evm.TU.chr30.229,evm.TU.chr5.251,evm.TU.chr16.195,evm.TU.chr5.249
Up	Molecular Function	GO:0003899	DNA-directed 5'-3' RNA polymerase activity	3	0.330186	0.656644	evm.TU.chr4.712,evm.TU.chr41.28,evm.TU.chr37.280
Up	Molecular Function	GO:0004143	diacylglycerol kinase activity	1	0.333346	0.656644	evm.TU.chr12.21
Up	Molecular Function	GO:0004356	glutamate-ammonia ligase activity	1	0.333346	0.656644	evm.TU.chr49.223
Up	Molecular Function	GO:0004866	endopeptidase inhibitor activity	9	0.309276	0.656644	evm.TU.chr47.121,evm.TU.chr47.122,evm.TU.chr8.405,evm.TU.chr46.172,evm.TU.chr8.406,evm.TU.chr8.408,evm.TU.chr8.407,GWHABGR00000017.14,GWHABGR00000042.22
Up	Molecular Function	GO:0008312	7S RNA binding	1	0.333346	0.656644	evm.TU.chr41.32
Up	Molecular Function	GO:0016211	ammonia ligase activity	1	0.333346	0.656644	evm.TU.chr49.223
Up	Molecular Function	GO:0016755	aminoacyltransferase activity	2	0.328238	0.656644	evm.TU.chr28.356,evm.TU.chr28.357
Up	Molecular Function	GO:0017111	nucleoside-triphosphatase activity	19	0.316127	0.656644	evm.TU.chr3.14,evm.TU.chr14.100,evm.TU.chr16.248,GWHABGR00000005.81,evm.TU.chr18.243,evm.TU.chr30.282,evm.TU.chr4.702,evm.TU.chr29.131,evm.TU.chr17.481,evm.TU.chr4.233,evm.TU.chr3.519,evm.TU.chr25.277,evm.TU.chr49.8,evm.TU.chr3.13,evm.TU.chr1.690,evm.TU.chr14.99,evm.TU.chr26.194,evm.TU.chr27.106,evm.TU.chr29.132
Up	Molecular Function	GO:0019203	carbohydrate phosphatase activity	1	0.333346	0.656644	evm.TU.chr28.269
Up	Molecular Function	GO:0019206	nucleoside kinase activity	1	0.333346	0.656644	evm.TU.chr48.388
Up	Molecular Function	GO:0030414	peptidase inhibitor activity	9	0.331416	0.656644	evm.TU.chr8.406,evm.TU.chr8.407,evm.TU.chr8.408,GWHABGR00000042.22,GWHABGR00000017.14,evm.TU.chr47.122,evm.TU.chr47.121,evm.TU.chr8.405,evm.TU.chr46.172
Up	Molecular Function	GO:0031369	translation initiation factor binding	1	0.333346	0.656644	evm.TU.chr28.317
Up	Molecular Function	GO:0034062	5'-3' RNA polymerase activity	3	0.330186	0.656644	evm.TU.chr37.280,evm.TU.chr41.28,evm.TU.chr4.712
Up	Molecular Function	GO:0043023	ribosomal large subunit binding	1	0.333346	0.656644	evm.TU.chr31.89
Up	Molecular Function	GO:0050308	sugar-phosphatase activity	1	0.333346	0.656644	evm.TU.chr28.269
Up	Molecular Function	GO:0061135	endopeptidase regulator activity	9	0.309276	0.656644	evm.TU.chr47.122,evm.TU.chr47.121,evm.TU.chr8.405,evm.TU.chr46.172,evm.TU.chr8.406,evm.TU.chr8.407,evm.TU.chr8.408,GWHABGR00000042.22,GWHABGR00000017.14
Up	Molecular Function	GO:0097747	RNA polymerase activity	3	0.330186	0.656644	evm.TU.chr4.712,evm.TU.chr37.280,evm.TU.chr41.28
Up	Molecular Function	GO:0106306	protein serine phosphatase activity	2	0.328238	0.656644	evm.TU.chr10.361,evm.TU.chr42.9
Up	Molecular Function	GO:0106307	protein threonine phosphatase activity	2	0.328238	0.656644	evm.TU.chr42.9,evm.TU.chr10.361
Up	Biological Process	GO:0055085	transmembrane transport	11	0.341816	0.672628	GWHABGR00000043.82,evm.TU.chr15.376,evm.TU.chr4.542,evm.TU.chr32.80,GWHABGR00000045.33,GWHABGR00000034.348,GWHABGR00000016.162,evm.TU.chr15.373,GWHABGR00000043.83,GWHABGR00000015.234,evm.TU.chr15.270
Up	Biological Process	GO:0006099	tricarboxylic acid cycle	5	0.349435	0.686907	GWHABGR00000045.33,GWHABGR00000034.348,GWHABGR00000043.82,GWHABGR00000043.83,GWHABGR00000015.234
Up	Biological Process	GO:0032268	regulation of cellular protein metabolic process	6	0.352543	0.690268	evm.TU.chr4.233,GWHABGR00000038.87,evm.TU.chr33.284,evm.TU.chr46.106,evm.TU.chr28.317,evm.TU.chr24.412
Up	Cellular Component	GO:0031226	intrinsic component of plasma membrane	6	0.352543	0.690268	GWHABGR00000043.82,GWHABGR00000043.83,GWHABGR00000015.234,GWHABGR00000016.162,GWHABGR00000045.33,GWHABGR00000034.348
Up	Molecular Function	GO:0004725	protein tyrosine phosphatase activity	3	0.352143	0.690268	evm.TU.chr42.156,evm.TU.chr16.186,evm.TU.chr45.135
Up	Molecular Function	GO:0140096	catalytic activity, acting on a protein	88	0.352601	0.690268	evm.TU.chr7.397,evm.TU.chr9.353,evm.TU.chr9.257,evm.TU.chr47.122,evm.TU.chr9.42,evm.TU.chr9.41,evm.TU.chr12.136,GWHABGR00000047.121,evm.TU.chr20.198,GWHABGR00000024.158,evm.TU.chr3.335,evm.TU.chr45.135,evm.TU.chr7.782,evm.TU.chr47.124,evm.TU.chr2.93,evm.TU.chr8.391,evm.TU.chr13.497,evm.TU.chr43.245,evm.TU.chr16.195,GWHABGR00000047.28,evm.TU.chr42.156,evm.TU.chr11.255,evm.TU.chr42.350,evm.TU.chr31…
Up	Molecular Function	GO:0016790	thiolester hydrolase activity	2	0.3575	0.699136	evm.TU.chr22.299,evm.TU.chr38.75
Up	Molecular Function	GO:0008170	N-methyltransferase activity	4	0.361354	0.705944	evm.TU.chr31.131,evm.TU.chr16.195,evm.TU.chr1.372,evm.TU.chr4.82
Up	Biological Process	GO:0002682	regulation of immune system process	4	0.379539	0.71062	evm.TU.chr29.298,evm.TU.chr28.159,evm.TU.chr32.54,evm.TU.chr40.64
Up	Biological Process	GO:0002684	positive regulation of immune system process	1	0.38529	0.71062	evm.TU.chr28.159
Up	Biological Process	GO:0006094	gluconeogenesis	1	0.38529	0.71062	evm.TU.chr49.230
Up	Biological Process	GO:0007029	endoplasmic reticulum organization	1	0.38529	0.71062	GWHABGR00000005.110
Up	Biological Process	GO:0007098	centrosome cycle	1	0.38529	0.71062	evm.TU.chr48.96
Up	Biological Process	GO:0007099	centriole replication	1	0.38529	0.71062	evm.TU.chr48.96
Up	Biological Process	GO:0009058	biosynthetic process	87	0.386622	0.71062	evm.TU.chr4.300,evm.TU.chr4.233,evm.TU.chr2.317,evm.TU.chr10.2,evm.TU.chr13.192,evm.TU.chr20.193,evm.TU.chr17.298,evm.TU.chr13.196,evm.TU.chr41.383,evm.TU.chr45.310,evm.TU.chr46.106,evm.TU.chr16.177,evm.TU.chr12.375,evm.TU.chr13.349,evm.TU.chr47.74,evm.TU.chr6.320,GWHABGR00000007.88,evm.TU.chr26.35,GWHABGR00000045.50,evm.TU.chr17.30,evm.TU.chr7.820,evm.TU.chr47.222,evm.TU.chr15.306,evm.TU.chr3.24…
Up	Biological Process	GO:0009072	aromatic amino acid family metabolic process	2	0.386284	0.71062	evm.TU.chr1.528,evm.TU.chr43.168
Up	Biological Process	GO:0009435	NAD biosynthetic process	1	0.38529	0.71062	evm.TU.chr43.168
Up	Biological Process	GO:0009893	positive regulation of metabolic process	4	0.379539	0.71062	GWHABGR00000038.87,evm.TU.chr33.284,evm.TU.chr28.159,evm.TU.chr1.372
Up	Biological Process	GO:0015931	nucleobase-containing compound transport	3	0.374012	0.71062	evm.TU.chr2.400,evm.TU.chr18.225,evm.TU.chr19.192
Up	Biological Process	GO:0016236	macroautophagy	1	0.38529	0.71062	evm.TU.chr11.354
Up	Biological Process	GO:0017182	peptidyl-diphthamide metabolic process	1	0.38529	0.71062	evm.TU.chr46.106
Up	Biological Process	GO:0017183	peptidyl-diphthamide biosynthetic process from peptidyl-histidine	1	0.38529	0.71062	evm.TU.chr46.106
Up	Biological Process	GO:0019319	hexose biosynthetic process	1	0.38529	0.71062	evm.TU.chr49.230
Up	Biological Process	GO:0031023	microtubule organizing center organization	1	0.38529	0.71062	evm.TU.chr48.96
Up	Biological Process	GO:0031145	anaphase-promoting complex-dependent catabolic process	1	0.38529	0.71062	evm.TU.chr2.508
Up	Biological Process	GO:0032456	endocytic recycling	1	0.38529	0.71062	evm.TU.chr7.204
Up	Biological Process	GO:0032465	regulation of cytokinesis	1	0.38529	0.71062	evm.TU.chr47.124
Up	Biological Process	GO:0034968	histone lysine methylation	1	0.38529	0.71062	evm.TU.chr1.372
Up	Biological Process	GO:0042176	regulation of protein catabolic process	1	0.38529	0.71062	GWHABGR00000038.87
Up	Biological Process	GO:0042430	indole-containing compound metabolic process	1	0.38529	0.71062	evm.TU.chr43.168
Up	Biological Process	GO:0042537	benzene-containing compound metabolic process	1	0.38529	0.71062	evm.TU.chr43.168
Up	Biological Process	GO:0043650	dicarboxylic acid biosynthetic process	1	0.38529	0.71062	evm.TU.chr43.168
Up	Biological Process	GO:0046364	monosaccharide biosynthetic process	1	0.38529	0.71062	evm.TU.chr49.230
Up	Biological Process	GO:0050778	positive regulation of immune response	1	0.38529	0.71062	evm.TU.chr28.159
Up	Biological Process	GO:0051298	centrosome duplication	1	0.38529	0.71062	evm.TU.chr48.96
Up	Biological Process	GO:0051302	regulation of cell division	1	0.38529	0.71062	evm.TU.chr47.124
Up	Biological Process	GO:0072350	tricarboxylic acid metabolic process	1	0.38529	0.71062	evm.TU.chr7.820
Up	Biological Process	GO:0098534	centriole assembly	1	0.38529	0.71062	evm.TU.chr48.96
Up	Biological Process	GO:1900247	regulation of cytoplasmic translational elongation	1	0.38529	0.71062	evm.TU.chr46.106
Up	Biological Process	GO:1901071	glucosamine-containing compound metabolic process	1	0.38529	0.71062	GWHABGR00000012.96
Up	Cellular Component	GO:0000439	transcription factor TFIIH core complex	1	0.38529	0.71062	GWHABGR00000045.50
Up	Cellular Component	GO:0005795	Golgi stack	2	0.386284	0.71062	GWHABGR00000007.176,evm.TU.chr45.22
Up	Cellular Component	GO:0036452	ESCRT complex	1	0.38529	0.71062	evm.TU.chr4.704
Up	Cellular Component	GO:0042555	MCM complex	1	0.38529	0.71062	evm.TU.chr12.41
Up	Cellular Component	GO:0045211	postsynaptic membrane	3	0.374012	0.71062	evm.TU.chr14.213,evm.TU.chr14.122,evm.TU.chr48.159
Up	Cellular Component	GO:0090576	RNA polymerase III transcription regulator complex	1	0.38529	0.71062	GWHABGR00000029.40
Up	Cellular Component	GO:0097060	synaptic membrane	3	0.374012	0.71062	evm.TU.chr48.159,evm.TU.chr14.122,evm.TU.chr14.213
Up	Molecular Function	GO:0000166	nucleotide binding	104	0.377994	0.71062	evm.TU.chr14.330,evm.TU.chr7.819,evm.TU.chr16.248,evm.TU.chr23.437,evm.TU.chr36.277,evm.TU.chr11.262,GWHABGR00000034.348,evm.TU.chr43.102,evm.TU.chr29.131,evm.TU.chr8.407,evm.TU.chr26.175,evm.TU.chr31.325,evm.TU.chr5.153,evm.TU.chr25.277,evm.TU.chr31.327,evm.TU.chr49.8,GWHABGR00000016.162,evm.TU.chr27.123,evm.TU.chr13.503,evm.TU.chr41.54,GWHABGR00000029.40,evm.TU.chr14.99,evm.TU.chr6.144,evm.TU.c…
Up	Molecular Function	GO:0000175	3'-5'-exoribonuclease activity	1	0.38529	0.71062	evm.TU.chr48.170
Up	Molecular Function	GO:0003796	lysozyme activity	1	0.38529	0.71062	GWHABGR00000004.195
Up	Molecular Function	GO:0003993	acid phosphatase activity	1	0.38529	0.71062	evm.TU.chr22.127
Up	Molecular Function	GO:0004089	carbonate dehydratase activity	1	0.38529	0.71062	evm.TU.chr27.331
Up	Molecular Function	GO:0004549	tRNA-specific ribonuclease activity	1	0.38529	0.71062	evm.TU.chr44.60
Up	Molecular Function	GO:0008376	acetylgalactosaminyltransferase activity	1	0.38529	0.71062	evm.TU.chr45.22
Up	Molecular Function	GO:0008514	organic anion transmembrane transporter activity	1	0.38529	0.71062	evm.TU.chr15.270
Up	Molecular Function	GO:0008757	S-adenosylmethionine-dependent methyltransferase activity	6	0.381051	0.71062	evm.TU.chr31.335,evm.TU.chr17.163,evm.TU.chr31.131,evm.TU.chr16.195,evm.TU.chr1.372,evm.TU.chr4.82
Up	Molecular Function	GO:0015299	solute:proton antiporter activity	1	0.38529	0.71062	evm.TU.chr49.237
Up	Molecular Function	GO:0016880	acid-ammonia (or amide) ligase activity	1	0.38529	0.71062	evm.TU.chr49.223
Up	Molecular Function	GO:0017069	snRNA binding	1	0.38529	0.71062	evm.TU.chr29.142
Up	Molecular Function	GO:0030544	Hsp70 protein binding	1	0.38529	0.71062	evm.TU.chr15.35
Up	Molecular Function	GO:0035251	UDP-glucosyltransferase activity	1	0.38529	0.71062	evm.TU.chr49.251
Up	Molecular Function	GO:0042803	protein homodimerization activity	1	0.38529	0.71062	evm.TU.chr1.372
Up	Molecular Function	GO:0061608	nuclear import signal receptor activity	1	0.38529	0.71062	evm.TU.chr13.372
Up	Molecular Function	GO:0097159	organic cyclic compound binding	253	0.378883	0.71062	evm.TU.chr31.89,evm.TU.chr31.131,evm.TU.chr41.28,GWHABGR00000031.23,evm.TU.chr23.101,evm.TU.chr38.121,GWHABGR00000031.60,evm.TU.chr17.481,evm.TU.chr48.254,evm.TU.chr11.357,evm.TU.chr36.168,evm.TU.chr36.127,evm.TU.chr42.184,evm.TU.chr48.321,evm.TU.chr3.13,evm.TU.chr26.254,GWHABGR00000047.28,GWHABGR00000026.13,evm.TU.chr25.212,evm.TU.group46_4_5.1,evm.TU.chr9.353,GWHABGR00000019.76,GWHABGR00000001.…
Up	Molecular Function	GO:0099094	ligand-gated cation channel activity	2	0.386284	0.71062	evm.TU.chr15.376,evm.TU.chr15.373
Up	Molecular Function	GO:0140098	catalytic activity, acting on RNA	25	0.385011	0.71062	GWHABGR00000045.15,evm.TU.chr40.278,evm.TU.chr14.313,evm.TU.chr10.193,evm.TU.chr17.1,evm.TU.chr47.229,GWHABGR00000014.138,evm.TU.chr41.28,evm.TU.chr11.317,evm.TU.chr10.240,evm.TU.chr17.163,evm.TU.chr31.335,evm.TU.chr41.54,evm.TU.chr31.131,evm.TU.chr44.60,evm.TU.chr14.73,evm.TU.chr4.84,evm.TU.chr4.712,evm.TU.chr37.201,evm.TU.chr48.170,evm.TU.chr37.280,evm.TU.chr1.215,evm.TU.chr14.69,evm.TU.chr17.6…
Up	Molecular Function	GO:0140223	general transcription initiation factor activity	1	0.38529	0.71062	GWHABGR00000029.40
Up	Molecular Function	GO:1901265	nucleoside phosphate binding	104	0.377994	0.71062	evm.TU.chr27.106,evm.TU.chr26.194,evm.TU.chr6.144,evm.TU.chr14.99,GWHABGR00000029.40,evm.TU.chr41.54,evm.TU.chr13.503,evm.TU.chr14.136,evm.TU.chr49.223,evm.TU.chr31.325,evm.TU.chr26.175,evm.TU.chr8.407,evm.TU.chr27.123,evm.TU.chr49.8,evm.TU.chr31.327,GWHABGR00000016.162,evm.TU.chr25.277,evm.TU.chr5.153,GWHABGR00000034.348,evm.TU.chr11.262,evm.TU.chr36.277,evm.TU.chr23.437,evm.TU.chr16.248,evm.TU.…
Up	Molecular Function	GO:1901363	heterocyclic compound binding	253	0.376571	0.71062	evm.TU.chr37.304,GWHABGR00000049.153,evm.TU.chr22.363,evm.TU.chr25.87,GWHABGR00000043.229,evm.TU.chr6.183,evm.TU.chr3.360,evm.TU.chr37.280,evm.TU.chr43.168,evm.TU.chr2.223,evm.TU.chr33.165,evm.TU.chr30.4,evm.TU.chr43.102,GWHABGR00000034.348,evm.TU.chr11.262,evm.TU.chr36.277,evm.TU.chr30.263,evm.TU.chr5.36,evm.TU.chr28.68,evm.TU.chr7.355,evm.TU.chr15.142,GWHABGR00000001.246,evm.TU.chr31.325,evm.TU…
Up	Molecular Function	GO:0140657	ATP-dependent activity	32	0.387477	0.7115	evm.TU.chr32.93,evm.TU.chr31.288,evm.TU.chr34.344,evm.TU.chr46.205,evm.TU.chr17.177,evm.TU.chr48.179,evm.TU.chr40.278,evm.TU.chr8.408,evm.TU.chr33.167,evm.TU.chr12.41,evm.TU.chr1.215,evm.TU.chr27.327,evm.TU.chr36.272,evm.TU.chr14.69,evm.TU.chr14.73,evm.TU.chr37.201,evm.TU.chr41.32,evm.TU.chr25.277,GWHABGR00000026.13,evm.TU.chr3.13,evm.TU.chr8.407,evm.TU.chr38.189,GWHABGR00000043.24,evm.TU.chr17.1…
Up	Biological Process	GO:1901576	organic substance biosynthetic process	85	0.39149	0.718174	evm.TU.chr28.317,evm.TU.chr1.372,evm.TU.chr14.136,evm.TU.chr49.223,evm.TU.chr4.490,evm.TU.chr10.361,GWHABGR00000029.40,evm.TU.chr8.106,GWHABGR00000038.90,evm.TU.chr7.355,evm.TU.chr36.138,evm.TU.chr28.68,evm.TU.chr38.300,evm.TU.chr6.312,GWHABGR00000030.170,evm.TU.chr38.170,evm.TU.group4_9_10.2,evm.TU.chr9.357,evm.TU.chr43.102,evm.TU.chr43.168,evm.TU.chr37.280,evm.TU.chr33.284,evm.TU.chr3.164,evm.T…
Up	Biological Process	GO:1901361	organic cyclic compound catabolic process	7	0.393045	0.720329	evm.TU.chr29.134,evm.TU.chr43.168,evm.TU.chr14.73,evm.TU.chr1.372,evm.TU.chr48.331,evm.TU.chr33.284,evm.TU.chr14.69
Up	Biological Process	GO:0006913	nucleocytoplasmic transport	3	0.395731	0.721255	evm.TU.chr13.372,evm.TU.chr19.192,evm.TU.chr1.394
Up	Biological Process	GO:0007154	cell communication	48	0.396214	0.721255	evm.TU.chr19.50,evm.TU.chr16.293,evm.TU.chr24.158,evm.TU.chr46.132,evm.TU.chr17.481,evm.TU.chr29.298,evm.TU.chr3.519,evm.TU.chr1.372,evm.TU.chr19.176,evm.TU.chr41.54,GWHABGR00000015.116,evm.TU.chr14.99,evm.TU.chr1.690,evm.TU.chr1.794,evm.TU.chr3.104,evm.TU.chr26.194,evm.TU.chr19.51,evm.TU.chr40.64,GWHABGR00000025.144,GWHABGR00000038.87,evm.TU.chr35.51,evm.TU.chr32.54,evm.TU.chr32.296,evm.TU.chr26…
Up	Biological Process	GO:0023052	signaling	48	0.396214	0.721255	evm.TU.chr24.158,evm.TU.chr16.293,evm.TU.chr19.50,evm.TU.chr17.481,evm.TU.chr29.298,evm.TU.chr46.132,evm.TU.chr3.519,evm.TU.chr1.372,evm.TU.chr1.690,evm.TU.chr14.99,evm.TU.chr41.54,GWHABGR00000015.116,evm.TU.chr19.176,evm.TU.chr26.194,evm.TU.chr3.104,evm.TU.chr1.794,evm.TU.chr19.51,evm.TU.chr40.64,GWHABGR00000038.87,GWHABGR00000025.144,evm.TU.chr32.54,evm.TU.chr32.296,evm.TU.chr35.51,evm.TU.chr23…
Up	Biological Process	GO:0051169	nuclear transport	3	0.395731	0.721255	evm.TU.chr1.394,evm.TU.chr13.372,evm.TU.chr19.192
Up	Biological Process	GO:0051246	regulation of protein metabolic process	6	0.395322	0.721255	GWHABGR00000038.87,evm.TU.chr33.284,evm.TU.chr4.233,evm.TU.chr24.412,evm.TU.chr46.106,evm.TU.chr28.317
Up	Molecular Function	GO:0005506	iron ion binding	13	0.395176	0.721255	evm.TU.chr2.422,evm.TU.chr13.349,evm.TU.chr15.130,evm.TU.chr15.142,evm.TU.chr15.165,evm.TU.chr15.192,evm.TU.chr42.184,evm.TU.chr15.164,evm.TU.chr43.212,evm.TU.chr26.122,evm.TU.chr15.141,evm.TU.chr2.223,evm.TU.chr1.528
Up	Molecular Function	GO:0019904	protein domain specific binding	3	0.395731	0.721255	evm.TU.chr20.5,evm.TU.chr47.195,evm.TU.chr4.704
Up	Biological Process	GO:0022618	ribonucleoprotein complex assembly	4	0.39767	0.721824	evm.TU.chr19.95,evm.TU.chr4.594,evm.TU.chr46.79,evm.TU.chr7.355
Up	Biological Process	GO:0044249	cellular biosynthetic process	84	0.397614	0.721824	evm.TU.chr4.300,evm.TU.chr4.233,evm.TU.chr2.317,evm.TU.chr41.383,evm.TU.chr45.310,evm.TU.chr46.106,evm.TU.chr16.177,evm.TU.chr10.2,evm.TU.chr13.192,evm.TU.chr20.193,evm.TU.chr17.298,evm.TU.chr13.196,evm.TU.chr6.320,GWHABGR00000007.88,GWHABGR00000045.50,evm.TU.chr26.35,evm.TU.chr17.30,evm.TU.chr7.820,evm.TU.chr47.222,evm.TU.chr13.349,evm.TU.chr12.375,evm.TU.chr47.74,evm.TU.chr3.248,GWHABGR00000024…
Up	Biological Process	GO:0071826	ribonucleoprotein complex subunit organization	4	0.39767	0.721824	evm.TU.chr19.95,evm.TU.chr7.355,evm.TU.chr46.79,evm.TU.chr4.594
Up	Molecular Function	GO:0008094	ATP-dependent activity, acting on DNA	7	0.406116	0.735745	GWHABGR00000043.24,evm.TU.chr34.343,evm.TU.chr34.344,evm.TU.chr12.41,evm.TU.chr48.179,evm.TU.chr41.32,evm.TU.chr17.177
Up	Molecular Function	GO:0043168	anion binding	102	0.405893	0.735745	evm.TU.chr43.102,evm.TU.chr43.168,evm.TU.chr29.131,evm.TU.chr23.437,evm.TU.chr16.248,GWHABGR00000034.348,evm.TU.chr36.277,evm.TU.chr11.262,evm.TU.chr14.330,evm.TU.chr7.819,evm.TU.chr49.223,evm.TU.chr14.136,GWHABGR00000029.40,evm.TU.chr14.99,evm.TU.chr41.54,evm.TU.chr13.503,evm.TU.chr27.106,evm.TU.chr26.194,evm.TU.chr6.144,evm.TU.chr25.277,evm.TU.chr5.153,evm.TU.chr49.8,evm.TU.chr31.327,GWHABGR000…
Up	Biological Process	GO:0000288	nuclear-transcribed mRNA catabolic process, deadenylation-dependent decay	1	0.43319	0.73962	evm.TU.chr33.284
Up	Biological Process	GO:0002182	cytoplasmic translational elongation	1	0.43319	0.73962	evm.TU.chr46.106
Up	Biological Process	GO:0006012	galactose metabolic process	1	0.43319	0.73962	evm.TU.chr27.123
Up	Biological Process	GO:0006085	acetyl-CoA biosynthetic process	1	0.43319	0.73962	evm.TU.chr7.820
Up	Biological Process	GO:0006222	UMP biosynthetic process	1	0.43319	0.73962	evm.TU.chr48.388
Up	Biological Process	GO:0006448	regulation of translational elongation	1	0.43319	0.73962	evm.TU.chr46.106
Up	Biological Process	GO:0006505	GPI anchor metabolic process	2	0.414487	0.73962	GWHABGR00000038.90,GWHABGR00000007.88
Up	Biological Process	GO:0006506	GPI anchor biosynthetic process	2	0.414487	0.73962	GWHABGR00000038.90,GWHABGR00000007.88
Up	Biological Process	GO:0006664	glycolipid metabolic process	2	0.414487	0.73962	GWHABGR00000038.90,GWHABGR00000007.88
Up	Biological Process	GO:0007030	Golgi organization	1	0.43319	0.73962	GWHABGR00000041.35
Up	Biological Process	GO:0007266	Rho protein signal transduction	1	0.43319	0.73962	evm.TU.chr3.519
Up	Biological Process	GO:0009057	macromolecule catabolic process	13	0.413827	0.73962	evm.TU.chr37.54,evm.TU.chr38.62,evm.TU.chr1.372,evm.TU.chr33.348,evm.TU.chr33.284,evm.TU.chr14.69,evm.TU.chr48.331,evm.TU.chr2.508,evm.TU.chr29.134,evm.TU.chr14.73,GWHABGR00000038.87,evm.TU.chr33.349,evm.TU.chr15.389
Up	Biological Process	GO:0009173	pyrimidine ribonucleoside monophosphate metabolic process	1	0.43319	0.73962	evm.TU.chr48.388
Up	Biological Process	GO:0009174	pyrimidine ribonucleoside monophosphate biosynthetic process	1	0.43319	0.73962	evm.TU.chr48.388
Up	Biological Process	GO:0009247	glycolipid biosynthetic process	2	0.414487	0.73962	GWHABGR00000038.90,GWHABGR00000007.88
Up	Biological Process	GO:0016571	histone methylation	1	0.43319	0.73962	evm.TU.chr1.372
Up	Biological Process	GO:0016573	histone acetylation	1	0.43319	0.73962	evm.TU.group18_1_2.1
Up	Biological Process	GO:0018022	peptidyl-lysine methylation	1	0.43319	0.73962	evm.TU.chr1.372
Up	Biological Process	GO:0018202	peptidyl-histidine modification	1	0.43319	0.73962	evm.TU.chr46.106
Up	Biological Process	GO:0019439	aromatic compound catabolic process	7	0.432206	0.73962	evm.TU.chr48.331,evm.TU.chr14.69,evm.TU.chr33.284,evm.TU.chr14.73,evm.TU.chr1.372,evm.TU.chr43.168,evm.TU.chr29.134
Up	Biological Process	GO:0019941	modification-dependent protein catabolic process	7	0.432206	0.73962	evm.TU.chr33.348,evm.TU.chr38.62,evm.TU.chr37.54,evm.TU.chr15.389,evm.TU.chr2.508,evm.TU.chr33.349,GWHABGR00000038.87
Up	Biological Process	GO:0030258	lipid modification	2	0.414487	0.73962	evm.TU.chr24.4,evm.TU.chr7.534
Up	Biological Process	GO:0031329	regulation of cellular catabolic process	2	0.414487	0.73962	evm.TU.chr33.284,GWHABGR00000038.87
Up	Biological Process	GO:0033365	protein localization to organelle	4	0.415709	0.73962	evm.TU.chr1.394,evm.TU.chr19.192,evm.TU.chr13.372,evm.TU.chr41.32
Up	Biological Process	GO:0043632	modification-dependent macromolecule catabolic process	7	0.432206	0.73962	evm.TU.chr2.508,evm.TU.chr15.389,evm.TU.chr33.349,GWHABGR00000038.87,evm.TU.chr33.348,evm.TU.chr38.62,evm.TU.chr37.54
Up	Biological Process	GO:0046049	UMP metabolic process	1	0.43319	0.73962	evm.TU.chr48.388
Up	Biological Process	GO:0046390	ribose phosphate biosynthetic process	5	0.428642	0.73962	evm.TU.chr7.820,evm.TU.chr41.382,evm.TU.chr43.102,evm.TU.chr41.383,evm.TU.chr48.388
Up	Biological Process	GO:0046856	phosphatidylinositol dephosphorylation	1	0.43319	0.73962	evm.TU.chr24.4
Up	Biological Process	GO:0050779	RNA destabilization	1	0.43319	0.73962	evm.TU.chr33.284
Up	Biological Process	GO:0051656	establishment of organelle localization	1	0.43319	0.73962	GWHABGR00000038.87
Up	Biological Process	GO:0061014	positive regulation of mRNA catabolic process	1	0.43319	0.73962	evm.TU.chr33.284
Up	Biological Process	GO:0061157	mRNA destabilization	1	0.43319	0.73962	evm.TU.chr33.284
Up	Biological Process	GO:0080135	regulation of cellular response to stress	1	0.43319	0.73962	evm.TU.chr1.372
Up	Biological Process	GO:0120036	plasma membrane bounded cell projection organization	6	0.40958	0.73962	evm.TU.chr38.257,evm.TU.chr17.363,evm.TU.chr17.362,GWHABGR00000038.87,evm.TU.chr22.280,GWHABGR00000030.16
Up	Biological Process	GO:1901615	organic hydroxy compound metabolic process	4	0.433624	0.73962	evm.TU.chr27.281,evm.TU.chr41.32,evm.TU.chr1.528,evm.TU.chr27.280
Up	Biological Process	GO:1902532	negative regulation of intracellular signal transduction	1	0.43319	0.73962	evm.TU.chr43.57
Up	Biological Process	GO:1903313	positive regulation of mRNA metabolic process	1	0.43319	0.73962	evm.TU.chr33.284
Up	Biological Process	GO:1903509	liposaccharide metabolic process	2	0.414487	0.73962	GWHABGR00000007.88,GWHABGR00000038.90
Up	Cellular Component	GO:0000323	lytic vacuole	3	0.417243	0.73962	GWHABGR00000014.138,evm.TU.chr22.299,evm.TU.chr45.316
Up	Cellular Component	GO:0005764	lysosome	3	0.417243	0.73962	evm.TU.chr22.299,GWHABGR00000014.138,evm.TU.chr45.316
Up	Cellular Component	GO:0008287	protein serine/threonine phosphatase complex	1	0.43319	0.73962	evm.TU.chr42.9
Up	Cellular Component	GO:0030672	synaptic vesicle membrane	1	0.43319	0.73962	evm.TU.chr22.280
Up	Cellular Component	GO:0043228	non-membrane-bounded organelle	54	0.433577	0.73962	evm.TU.chr31.10,evm.TU.chr48.10,evm.TU.chr19.95,evm.TU.chr5.251,evm.TU.chr49.281,evm.TU.chr49.8,evm.TU.chr7.355,GWHABGR00000045.9,evm.TU.chr28.13,evm.TU.chr9.297,evm.TU.chr31.89,evm.TU.chr47.150,evm.TU.chr13.503,GWHABGR00000023.322,evm.TU.chr1.372,evm.TU.chr17.362,evm.TU.chr12.123,evm.TU.chr43.185,evm.TU.chr28.113,evm.TU.chr14.268,evm.TU.chr13.395,evm.TU.chr35.56,evm.TU.chr24.317,evm.TU.chr49.237…
Up	Cellular Component	GO:0043232	intracellular non-membrane-bounded organelle	54	0.433577	0.73962	evm.TU.chr13.503,evm.TU.chr47.150,evm.TU.chr9.297,evm.TU.chr31.89,evm.TU.chr1.372,GWHABGR00000023.322,evm.TU.chr19.95,evm.TU.chr48.10,evm.TU.chr31.10,evm.TU.chr28.13,GWHABGR00000045.9,evm.TU.chr7.355,evm.TU.chr49.8,evm.TU.chr49.281,evm.TU.chr5.251,evm.TU.chr6.353,evm.TU.chr39.4,evm.TU.chr49.237,evm.TU.chr24.317,evm.TU.chr35.56,evm.TU.chr13.395,evm.TU.chr44.97,evm.TU.chr12.434,evm.TU.chr3.635,evm.…
Up	Cellular Component	GO:0099501	exocytic vesicle membrane	1	0.43319	0.73962	evm.TU.chr22.280
Up	Cellular Component	GO:1902555	endoribonuclease complex	1	0.43319	0.73962	evm.TU.chr44.60
Up	Cellular Component	GO:1903293	phosphatase complex	1	0.43319	0.73962	evm.TU.chr42.9
Up	Molecular Function	GO:0003909	DNA ligase activity	1	0.43319	0.73962	evm.TU.chr49.69
Up	Molecular Function	GO:0003910	DNA ligase (ATP) activity	1	0.43319	0.73962	evm.TU.chr49.69
Up	Molecular Function	GO:0004180	carboxypeptidase activity	4	0.415709	0.73962	evm.TU.chr1.430,GWHABGR00000015.234,evm.TU.chr5.266,GWHABGR00000048.140
Up	Molecular Function	GO:0004313	[acyl-carrier-protein] S-acetyltransferase activity	1	0.43319	0.73962	evm.TU.chr38.75
Up	Molecular Function	GO:0004316	3-oxoacyl-[acyl-carrier-protein] reductase (NADPH) activity	1	0.43319	0.73962	evm.TU.chr38.75
Up	Molecular Function	GO:0004317	3-hydroxypalmitoyl-[acyl-carrier-protein] dehydratase activity	1	0.43319	0.73962	evm.TU.chr38.75
Up	Molecular Function	GO:0004970	ionotropic glutamate receptor activity	3	0.417243	0.73962	evm.TU.chr14.122,evm.TU.chr48.159,evm.TU.chr14.213
Up	Molecular Function	GO:0008066	glutamate receptor activity	3	0.417243	0.73962	evm.TU.chr14.213,evm.TU.chr14.122,evm.TU.chr48.159
Up	Molecular Function	GO:0008417	fucosyltransferase activity	1	0.43319	0.73962	GWHABGR00000007.176
Up	Molecular Function	GO:0008659	(3R)-hydroxymyristoyl-[acyl-carrier-protein] dehydratase activity	1	0.43319	0.73962	evm.TU.chr38.75
Up	Molecular Function	GO:0008693	3-hydroxydecanoyl-[acyl-carrier-protein] dehydratase activity	1	0.43319	0.73962	evm.TU.chr38.75
Up	Molecular Function	GO:0019171	3-hydroxyacyl-[acyl-carrier-protein] dehydratase activity	1	0.43319	0.73962	evm.TU.chr38.75
Up	Molecular Function	GO:0036094	small molecule binding	108	0.431224	0.73962	evm.TU.chr31.288,evm.TU.chr15.21,evm.TU.chr29.132,evm.TU.chr22.319,evm.TU.chr7.342,evm.TU.chr21.267,evm.TU.chr40.278,GWHABGR00000045.15,evm.TU.chr42.62,evm.TU.chr17.177,evm.TU.chr8.408,evm.TU.chr12.137,evm.TU.chr31.280,evm.TU.chr7.732,evm.TU.chr28.143,GWHABGR00000043.82,evm.TU.chr28.159,evm.TU.chr14.72,evm.TU.chr21.268,evm.TU.chr36.272,evm.TU.chr34.139,evm.TU.chr27.327,evm.TU.chr14.100,evm.TU.chr…
Up	Molecular Function	GO:0042800	histone methyltransferase activity (H3-K4 specific)	1	0.43319	0.73962	evm.TU.chr1.372
Up	Molecular Function	GO:0047117	enoyl-[acyl-carrier-protein] reductase (NADPH, A-specific) activity	1	0.43319	0.73962	evm.TU.chr38.75
Up	Molecular Function	GO:0047451	3-hydroxyoctanoyl-[acyl-carrier-protein] dehydratase activity	1	0.43319	0.73962	evm.TU.chr38.75
Up	Molecular Function	GO:0052866	phosphatidylinositol phosphate phosphatase activity	1	0.43319	0.73962	evm.TU.chr42.156
Up	Molecular Function	GO:0061134	peptidase regulator activity	9	0.410512	0.73962	evm.TU.chr8.406,evm.TU.chr8.407,evm.TU.chr8.408,GWHABGR00000042.22,GWHABGR00000017.14,evm.TU.chr47.122,evm.TU.chr47.121,evm.TU.chr8.405,evm.TU.chr46.172
Up	Molecular Function	GO:0016787	hydrolase activity	151	0.43461	0.740636	evm.TU.chr7.275,evm.TU.chr6.151,GWHABGR00000024.13,GWHABGR00000015.234,evm.TU.chr11.317,GWHABGR00000048.140,evm.TU.chr22.299,evm.TU.chr46.205,evm.TU.chr19.307,evm.TU.chr14.73,evm.TU.chr30.59,evm.TU.chr19.49,evm.TU.chr37.201,evm.TU.group4_5_6.2,evm.TU.chr33.170,evm.TU.chr38.120,evm.TU.chr1.215,evm.TU.chr12.41,evm.TU.chr7.534,evm.TU.chr14.69,evm.TU.chr43.245,evm.TU.chr21.155,GWHABGR00000047.28,evm.…
Up	Biological Process	GO:0005996	monosaccharide metabolic process	3	0.438498	0.743904	evm.TU.chr49.230,evm.TU.chr27.123,evm.TU.chr28.269
Up	Biological Process	GO:0006497	protein lipidation	2	0.442024	0.743904	GWHABGR00000038.90,GWHABGR00000007.88
Up	Biological Process	GO:0019318	hexose metabolic process	3	0.438498	0.743904	evm.TU.chr27.123,evm.TU.chr49.230,evm.TU.chr28.269
Up	Biological Process	GO:0032990	cell part morphogenesis	2	0.442024	0.743904	GWHABGR00000030.16,GWHABGR00000038.87
Up	Biological Process	GO:0042158	lipoprotein biosynthetic process	2	0.442024	0.743904	GWHABGR00000007.88,GWHABGR00000038.90
Up	Biological Process	GO:0044260	cellular macromolecule metabolic process	109	0.438641	0.743904	evm.TU.chr17.298,evm.TU.chr2.508,evm.TU.chr13.192,evm.TU.chr34.344,evm.TU.chr10.2,evm.TU.chr20.193,evm.TU.chr13.196,evm.TU.chr46.106,evm.TU.chr21.371,evm.TU.chr16.177,evm.TU.chr4.233,GWHABGR00000045.49,evm.TU.chr33.21,GWHABGR00000038.53,evm.TU.chr48.179,evm.TU.chr14.69,evm.TU.chr28.12,evm.TU.chr15.306,GWHABGR00000039.163,GWHABGR00000024.155,evm.TU.chr38.120,evm.TU.chr3.248,evm.TU.chr12.41,evm.TU.…
Up	Biological Process	GO:0046467	membrane lipid biosynthetic process	2	0.442024	0.743904	GWHABGR00000007.88,GWHABGR00000038.90
Up	Biological Process	GO:0048812	neuron projection morphogenesis	2	0.442024	0.743904	GWHABGR00000038.87,GWHABGR00000030.16
Up	Biological Process	GO:0048858	cell projection morphogenesis	2	0.442024	0.743904	GWHABGR00000038.87,GWHABGR00000030.16
Up	Biological Process	GO:0051321	meiotic cell cycle	2	0.442024	0.743904	GWHABGR00000038.87,evm.TU.chr22.201
Up	Biological Process	GO:0080134	regulation of response to stress	2	0.442024	0.743904	evm.TU.chr28.159,evm.TU.chr1.372
Up	Biological Process	GO:0120039	plasma membrane bounded cell projection morphogenesis	2	0.442024	0.743904	GWHABGR00000030.16,GWHABGR00000038.87
Up	Molecular Function	GO:0008276	protein methyltransferase activity	3	0.438498	0.743904	evm.TU.chr1.372,evm.TU.chr16.195,evm.TU.chr4.82
Up	Molecular Function	GO:0016628	oxidoreductase activity, acting on the CH-CH group of donors, NAD or NADP as acceptor	3	0.438498	0.743904	evm.TU.chr15.287,evm.TU.chr38.75,evm.TU.chr31.287
Up	Biological Process	GO:0000724	double-strand break repair via homologous recombination	1	0.477361	0.754462	evm.TU.chr26.336
Up	Biological Process	GO:0002831	regulation of response to biotic stimulus	1	0.477361	0.754462	evm.TU.chr28.159
Up	Biological Process	GO:0006066	alcohol metabolic process	3	0.45945	0.754462	evm.TU.chr27.281,evm.TU.chr41.32,evm.TU.chr27.280
Up	Biological Process	GO:0006470	protein dephosphorylation	1	0.477361	0.754462	evm.TU.chr10.361
Up	Biological Process	GO:0006475	internal protein amino acid acetylation	1	0.477361	0.754462	evm.TU.group18_1_2.1
Up	Biological Process	GO:0006613	cotranslational protein targeting to membrane	1	0.477361	0.754462	evm.TU.chr41.32
Up	Biological Process	GO:0006614	SRP-dependent cotranslational protein targeting to membrane	1	0.477361	0.754462	evm.TU.chr41.32
Up	Biological Process	GO:0007076	mitotic chromosome condensation	1	0.477361	0.754462	evm.TU.chr48.10
Up	Biological Process	GO:0007093	mitotic cell cycle checkpoint signaling	1	0.477361	0.754462	evm.TU.chr1.372
Up	Biological Process	GO:0007169	transmembrane receptor protein tyrosine kinase signaling pathway	1	0.477361	0.754462	evm.TU.chr23.437
Up	Biological Process	GO:0008064	regulation of actin polymerization or depolymerization	2	0.468829	0.754462	evm.TU.chr7.370,evm.TU.chr38.257
Up	Biological Process	GO:0009129	pyrimidine nucleoside monophosphate metabolic process	1	0.477361	0.754462	evm.TU.chr48.388
Up	Biological Process	GO:0009130	pyrimidine nucleoside monophosphate biosynthetic process	1	0.477361	0.754462	evm.TU.chr48.388
Up	Biological Process	GO:0009896	positive regulation of catabolic process	1	0.477361	0.754462	evm.TU.chr33.284
Up	Biological Process	GO:0009966	regulation of signal transduction	7	0.471014	0.754462	evm.TU.chr30.56,evm.TU.chr24.360,evm.TU.chr15.380,evm.TU.chr38.256,evm.TU.chr1.563,evm.TU.chr43.57,GWHABGR00000038.87
Up	Biological Process	GO:0010608	posttranscriptional regulation of gene expression	6	0.466125	0.754462	evm.TU.chr33.284,evm.TU.chr47.229,evm.TU.chr4.233,evm.TU.chr24.412,evm.TU.chr46.106,evm.TU.chr28.317
Up	Biological Process	GO:0010646	regulation of cell communication	8	0.463048	0.754462	evm.TU.chr43.57,evm.TU.chr1.563,evm.TU.chr24.360,evm.TU.chr30.56,GWHABGR00000038.87,evm.TU.chr15.380,evm.TU.chr38.256,evm.TU.chr22.280
Up	Biological Process	GO:0018393	internal peptidyl-lysine acetylation	1	0.477361	0.754462	evm.TU.group18_1_2.1
Up	Biological Process	GO:0018394	peptidyl-lysine acetylation	1	0.477361	0.754462	evm.TU.group18_1_2.1
Up	Biological Process	GO:0023051	regulation of signaling	8	0.463048	0.754462	evm.TU.chr22.280,evm.TU.chr15.380,evm.TU.chr38.256,GWHABGR00000038.87,evm.TU.chr30.56,evm.TU.chr24.360,evm.TU.chr43.57,evm.TU.chr1.563
Up	Biological Process	GO:0030041	actin filament polymerization	2	0.468829	0.754462	evm.TU.chr38.257,evm.TU.chr7.370
Up	Biological Process	GO:0030162	regulation of proteolysis	1	0.477361	0.754462	GWHABGR00000038.87
Up	Biological Process	GO:0030832	regulation of actin filament length	2	0.468829	0.754462	evm.TU.chr38.257,evm.TU.chr7.370
Up	Biological Process	GO:0030833	regulation of actin filament polymerization	2	0.468829	0.754462	evm.TU.chr7.370,evm.TU.chr38.257
Up	Biological Process	GO:0031331	positive regulation of cellular catabolic process	1	0.477361	0.754462	evm.TU.chr33.284
Up	Biological Process	GO:0031347	regulation of defense response	1	0.477361	0.754462	evm.TU.chr28.159
Up	Biological Process	GO:0032989	cellular component morphogenesis	2	0.468829	0.754462	GWHABGR00000038.87,GWHABGR00000030.16
Up	Biological Process	GO:0042157	lipoprotein metabolic process	2	0.468829	0.754462	GWHABGR00000038.90,GWHABGR00000007.88
Up	Biological Process	GO:0042274	ribosomal small subunit biogenesis	1	0.477361	0.754462	evm.TU.chr7.355
Up	Biological Process	GO:0045088	regulation of innate immune response	1	0.477361	0.754462	evm.TU.chr28.159
Up	Biological Process	GO:0051726	regulation of cell cycle	4	0.451384	0.754462	evm.TU.chr1.372,evm.TU.chr47.124,evm.TU.chr29.436,evm.TU.chr8.163
Up	Biological Process	GO:0110053	regulation of actin filament organization	2	0.468829	0.754462	evm.TU.chr38.257,evm.TU.chr7.370
Up	Cellular Component	GO:0005669	transcription factor TFIID complex	1	0.477361	0.754462	evm.TU.chr36.138
Up	Cellular Component	GO:0005758	mitochondrial intermembrane space	1	0.477361	0.754462	evm.TU.chr48.83
Up	Cellular Component	GO:0031970	organelle envelope lumen	1	0.477361	0.754462	evm.TU.chr48.83
Up	Molecular Function	GO:0003746	translation elongation factor activity	2	0.468829	0.754462	evm.TU.chr17.30,evm.TU.chr16.248
Up	Molecular Function	GO:0003841	1-acylglycerol-3-phosphate O-acyltransferase activity	1	0.477361	0.754462	evm.TU.chr4.490
Up	Molecular Function	GO:0004112	cyclic-nucleotide phosphodiesterase activity	1	0.477361	0.754462	evm.TU.chr26.12
Up	Molecular Function	GO:0004114	3',5'-cyclic-nucleotide phosphodiesterase activity	1	0.477361	0.754462	evm.TU.chr26.12
Up	Molecular Function	GO:0004320	oleoyl-[acyl-carrier-protein] hydrolase activity	1	0.477361	0.754462	evm.TU.chr38.75
Up	Molecular Function	GO:0004532	exoribonuclease activity	1	0.477361	0.754462	evm.TU.chr48.170
Up	Molecular Function	GO:0004697	protein kinase C activity	1	0.477361	0.754462	evm.TU.chr26.175
Up	Molecular Function	GO:0004698	calcium-dependent protein kinase C activity	1	0.477361	0.754462	evm.TU.chr26.175
Up	Molecular Function	GO:0004714	transmembrane receptor protein tyrosine kinase activity	2	0.468829	0.754462	evm.TU.chr23.437,evm.TU.chr43.21
Up	Molecular Function	GO:0004715	non-membrane spanning protein tyrosine kinase activity	1	0.477361	0.754462	evm.TU.chr43.21
Up	Molecular Function	GO:0005544	calcium-dependent phospholipid binding	1	0.477361	0.754462	evm.TU.chr3.202
Up	Molecular Function	GO:0008235	metalloexopeptidase activity	4	0.468961	0.754462	GWHABGR00000015.234,GWHABGR00000048.140,evm.TU.chr2.93,evm.TU.chr1.430
Up	Molecular Function	GO:0008237	metallopeptidase activity	13	0.469772	0.754462	evm.TU.chr19.275,evm.TU.chr10.370,GWHABGR00000048.140,evm.TU.chr9.257,evm.TU.chr9.258,evm.TU.chr26.186,evm.TU.chr1.430,evm.TU.chr20.198,evm.TU.chr13.497,evm.TU.chr2.93,evm.TU.chr30.59,GWHABGR00000024.13,GWHABGR00000015.234
Up	Molecular Function	GO:0008483	transaminase activity	2	0.468829	0.754462	evm.TU.chr2.317,evm.TU.chr4.300
Up	Molecular Function	GO:0008649	rRNA methyltransferase activity	1	0.477361	0.754462	evm.TU.chr31.131
Up	Molecular Function	GO:0009931	calcium-dependent protein serine/threonine kinase activity	1	0.477361	0.754462	evm.TU.chr26.175
Up	Molecular Function	GO:0010857	calcium-dependent protein kinase activity	1	0.477361	0.754462	evm.TU.chr26.175
Up	Molecular Function	GO:0016295	myristoyl-[acyl-carrier-protein] hydrolase activity	1	0.477361	0.754462	evm.TU.chr38.75
Up	Molecular Function	GO:0016296	palmitoyl-[acyl-carrier-protein] hydrolase activity	1	0.477361	0.754462	evm.TU.chr38.75
Up	Molecular Function	GO:0016297	acyl-[acyl-carrier-protein] hydrolase activity	1	0.477361	0.754462	evm.TU.chr38.75
Up	Molecular Function	GO:0016417	S-acyltransferase activity	2	0.468829	0.754462	evm.TU.chr38.75,evm.TU.chr18.330
Up	Molecular Function	GO:0016418	S-acetyltransferase activity	1	0.477361	0.754462	evm.TU.chr38.75
Up	Molecular Function	GO:0016616	oxidoreductase activity, acting on the CH-OH group of donors, NAD or NADP as acceptor	7	0.458139	0.754462	evm.TU.chr15.287,evm.TU.chr37.340,evm.TU.chr7.331,evm.TU.chr45.310,evm.TU.chr38.75,evm.TU.chr31.287,evm.TU.chr7.342
Up	Molecular Function	GO:0016758	hexosyltransferase activity	8	0.463048	0.754462	GWHABGR00000048.120,evm.TU.chr8.425,evm.TU.chr49.251,GWHABGR00000038.90,GWHABGR00000007.176,GWHABGR00000007.88,evm.TU.chr2.450,evm.TU.chr45.22
Up	Molecular Function	GO:0016769	transferase activity, transferring nitrogenous groups	2	0.468829	0.754462	evm.TU.chr2.317,evm.TU.chr4.300
Up	Molecular Function	GO:0016831	carboxy-lyase activity	3	0.45945	0.754462	evm.TU.chr49.230,GWHABGR00000029.40,evm.TU.chr6.144
Up	Molecular Function	GO:0016836	hydro-lyase activity	3	0.45945	0.754462	evm.TU.chr41.32,evm.TU.chr38.75,evm.TU.chr27.331
Up	Molecular Function	GO:0016896	exoribonuclease activity, producing 5'-phosphomonoesters	1	0.477361	0.754462	evm.TU.chr48.170
Up	Molecular Function	GO:0019842	vitamin binding	6	0.466125	0.754462	evm.TU.chr43.168,evm.TU.chr36.335,evm.TU.chr38.75,evm.TU.chr34.139,evm.TU.chr6.144,GWHABGR00000029.40
Up	Molecular Function	GO:0030170	pyridoxal phosphate binding	5	0.459886	0.754462	evm.TU.chr34.139,evm.TU.chr6.144,GWHABGR00000029.40,evm.TU.chr43.168,evm.TU.chr36.335
Up	Molecular Function	GO:0030276	clathrin binding	1	0.477361	0.754462	evm.TU.chr13.395
Up	Molecular Function	GO:0031683	G-protein beta/gamma-subunit complex binding	1	0.477361	0.754462	evm.TU.chr3.519
Up	Molecular Function	GO:0042171	lysophosphatidic acid acyltransferase activity	1	0.477361	0.754462	evm.TU.chr4.490
Up	Molecular Function	GO:0043022	ribosome binding	1	0.477361	0.754462	evm.TU.chr31.89
Up	Molecular Function	GO:0051015	actin filament binding	2	0.468829	0.754462	evm.TU.chr13.395,evm.TU.chr2.566
Up	Molecular Function	GO:0070279	vitamin B6 binding	5	0.459886	0.754462	evm.TU.chr36.335,evm.TU.chr43.168,GWHABGR00000029.40,evm.TU.chr34.139,evm.TU.chr6.144
Up	Molecular Function	GO:0071617	lysophospholipid acyltransferase activity	1	0.477361	0.754462	evm.TU.chr4.490
Up	Molecular Function	GO:0140102	catalytic activity, acting on a rRNA	1	0.477361	0.754462	evm.TU.chr31.131
Up	Biological Process	GO:0008643	carbohydrate transport	3	0.48006	0.756833	evm.TU.chr23.426,evm.TU.chr29.406,GWHABGR00000023.360
Up	Biological Process	GO:0040011	locomotion	3	0.48006	0.756833	GWHABGR00000030.16,evm.TU.chr49.237,evm.TU.chr38.257
Up	Molecular Function	GO:0004177	aminopeptidase activity	3	0.48006	0.756833	evm.TU.chr20.198,evm.TU.chr2.93,evm.TU.chr1.430
Up	Biological Process	GO:0006928	movement of cell or subcellular component	8	0.486918	0.76637	GWHABGR00000038.87,evm.TU.chr6.356,GWHABGR00000030.16,evm.TU.chr49.237,evm.TU.chr6.353,evm.TU.chr38.257,evm.TU.chr6.354,evm.TU.chr36.277
Up	Biological Process	GO:0032259	methylation	8	0.486918	0.76637	evm.TU.chr4.682,evm.TU.chr5.369,evm.TU.chr22.409,evm.TU.chr1.372,evm.TU.chr28.252,GWHABGR00000022.177,evm.TU.chr2.63,evm.TU.chr31.335
Up	Biological Process	GO:0009116	nucleoside metabolic process	2	0.494849	0.772437	evm.TU.chr43.102,evm.TU.chr48.388
Up	Biological Process	GO:0009894	regulation of catabolic process	2	0.494849	0.772437	evm.TU.chr33.284,GWHABGR00000038.87
Up	Biological Process	GO:0018205	peptidyl-lysine modification	2	0.494849	0.772437	evm.TU.group18_1_2.1,evm.TU.chr1.372
Up	Biological Process	GO:0022402	cell cycle process	6	0.493881	0.772437	evm.TU.chr27.59,GWHABGR00000038.87,evm.TU.chr47.124,evm.TU.chr48.10,evm.TU.chr48.96,evm.TU.chr1.372
Up	Biological Process	GO:0032535	regulation of cellular component size	2	0.494849	0.772437	evm.TU.chr38.257,evm.TU.chr7.370
Up	Biological Process	GO:0045935	positive regulation of nucleobase-containing compound metabolic process	2	0.494849	0.772437	evm.TU.chr1.372,evm.TU.chr33.284
Up	Biological Process	GO:0090066	regulation of anatomical structure size	2	0.494849	0.772437	evm.TU.chr38.257,evm.TU.chr7.370
Up	Biological Process	GO:1901657	glycosyl compound metabolic process	2	0.494849	0.772437	evm.TU.chr48.388,evm.TU.chr43.102
Up	Cellular Component	GO:0031461	cullin-RING ubiquitin ligase complex	2	0.494849	0.772437	evm.TU.chr2.508,evm.TU.chr22.71
Up	Molecular Function	GO:0003678	DNA helicase activity	6	0.493881	0.772437	evm.TU.chr17.177,evm.TU.chr48.179,evm.TU.chr12.41,evm.TU.chr34.344,evm.TU.chr34.343,GWHABGR00000043.24
Up	Biological Process	GO:0000956	nuclear-transcribed mRNA catabolic process	2	0.520042	0.774553	evm.TU.chr33.284,evm.TU.chr48.331
Up	Biological Process	GO:0006303	double-strand break repair via nonhomologous end joining	1	0.518094	0.774553	evm.TU.chr1.372
Up	Biological Process	GO:0006406	mRNA export from nucleus	1	0.518094	0.774553	evm.TU.chr19.192
Up	Biological Process	GO:0006807	nitrogen compound metabolic process	164	0.521087	0.774553	evm.TU.chr17.212,evm.TU.chr17.177,evm.TU.chr4.286,GWHABGR00000032.11,evm.TU.chr36.352,evm.TU.chr33.348,evm.TU.chr4.85,evm.TU.chr31.335,evm.TU.chr29.134,evm.TU.chr27.59,evm.TU.chr4.712,evm.TU.chr13.194,evm.TU.chr15.389,GWHABGR00000048.120,evm.TU.chr34.139,evm.TU.chr48.331,evm.TU.chr36.138,evm.TU.chr28.68,evm.TU.chr7.355,GWHABGR00000038.90,GWHABGR00000001.246,evm.TU.chr9.357,evm.TU.chr12.25,evm.TU.…
Up	Biological Process	GO:0006811	ion transport	14	0.507877	0.774553	GWHABGR00000034.348,GWHABGR00000017.97,GWHABGR00000045.33,evm.TU.chr49.237,evm.TU.chr23.69,evm.TU.chr15.376,GWHABGR00000043.82,evm.TU.chr1.372,evm.TU.chr1.371,evm.TU.chr15.270,evm.TU.chr15.373,GWHABGR00000043.83,GWHABGR00000015.234,GWHABGR00000016.162
Up	Biological Process	GO:0007018	microtubule-based movement	6	0.507578	0.774553	evm.TU.chr6.354,evm.TU.chr36.277,GWHABGR00000038.87,evm.TU.chr49.237,evm.TU.chr6.353,evm.TU.chr6.356
Up	Biological Process	GO:0008154	actin polymerization or depolymerization	2	0.520042	0.774553	evm.TU.chr7.370,evm.TU.chr38.257
Up	Biological Process	GO:0008283	cell population proliferation	1	0.518094	0.774553	evm.TU.chr1.372
Up	Biological Process	GO:0009067	aspartate family amino acid biosynthetic process	1	0.518094	0.774553	evm.TU.chr14.136
Up	Biological Process	GO:0009309	amine biosynthetic process	1	0.518094	0.774553	evm.TU.chr1.528
Up	Biological Process	GO:0009311	oligosaccharide metabolic process	1	0.518094	0.774553	evm.TU.chr24.270
Up	Biological Process	GO:0019359	nicotinamide nucleotide biosynthetic process	1	0.518094	0.774553	evm.TU.chr43.168
Up	Biological Process	GO:0019363	pyridine nucleotide biosynthetic process	1	0.518094	0.774553	evm.TU.chr43.168
Up	Biological Process	GO:0030029	actin filament-based process	4	0.520332	0.774553	evm.TU.chr38.257,evm.TU.chr14.260,evm.TU.chr14.261,evm.TU.chr7.370
Up	Biological Process	GO:0030030	cell projection organization	6	0.521138	0.774553	evm.TU.chr22.280,GWHABGR00000030.16,evm.TU.chr17.363,evm.TU.chr38.257,evm.TU.chr17.362,GWHABGR00000038.87
Up	Biological Process	GO:0030036	actin cytoskeleton organization	4	0.520332	0.774553	evm.TU.chr7.370,evm.TU.chr14.261,evm.TU.chr14.260,evm.TU.chr38.257
Up	Biological Process	GO:0031401	positive regulation of protein modification process	1	0.518094	0.774553	GWHABGR00000038.87
Up	Biological Process	GO:0031570	DNA integrity checkpoint signaling	1	0.518094	0.774553	evm.TU.chr1.372
Up	Biological Process	GO:0032271	regulation of protein polymerization	2	0.520042	0.774553	evm.TU.chr38.257,evm.TU.chr7.370
Up	Biological Process	GO:0032543	mitochondrial translation	1	0.518094	0.774553	evm.TU.chr10.240
Up	Biological Process	GO:0032940	secretion by cell	2	0.520042	0.774553	evm.TU.chr22.280,evm.TU.chr14.245
Up	Biological Process	GO:0042398	cellular modified amino acid biosynthetic process	1	0.518094	0.774553	evm.TU.chr45.310
Up	Biological Process	GO:0042401	cellular biogenic amine biosynthetic process	1	0.518094	0.774553	evm.TU.chr1.528
Up	Biological Process	GO:0043254	regulation of protein-containing complex assembly	2	0.520042	0.774553	evm.TU.chr38.257,evm.TU.chr7.370
Up	Biological Process	GO:0044272	sulfur compound biosynthetic process	3	0.520113	0.774553	evm.TU.chr13.349,evm.TU.chr45.310,evm.TU.chr7.820
Up	Biological Process	GO:0045047	protein targeting to ER	1	0.518094	0.774553	evm.TU.chr41.32
Up	Biological Process	GO:0045930	negative regulation of mitotic cell cycle	1	0.518094	0.774553	evm.TU.chr1.372
Up	Biological Process	GO:0046173	polyol biosynthetic process	1	0.518094	0.774553	evm.TU.chr41.32
Up	Biological Process	GO:0046488	phosphatidylinositol metabolic process	3	0.500291	0.774553	GWHABGR00000007.88,evm.TU.chr24.4,GWHABGR00000038.90
Up	Biological Process	GO:0050896	response to stimulus	70	0.520565	0.774553	GWHABGR00000045.15,evm.TU.chr8.315,evm.TU.chr30.56,evm.TU.chr24.360,evm.TU.chr43.57,evm.TU.chr26.336,evm.TU.chr27.43,evm.TU.chr6.390,evm.TU.chr38.256,evm.TU.chr28.159,evm.TU.chr46.266,evm.TU.chr21.268,evm.TU.chr1.563,evm.TU.chr16.293,evm.TU.chr29.298,evm.TU.chr1.372,evm.TU.chr14.99,evm.TU.chr41.54,GWHABGR00000015.116,evm.TU.chr26.194,evm.TU.chr3.104,evm.TU.chr1.794,GWHABGR00000025.144,GWHABGR0000…
Up	Biological Process	GO:0051173	positive regulation of nitrogen compound metabolic process	3	0.520113	0.774553	evm.TU.chr33.284,GWHABGR00000038.87,evm.TU.chr1.372
Up	Biological Process	GO:0051716	cellular response to stimulus	58	0.509379	0.774553	GWHABGR00000024.13,evm.TU.chr13.337,GWHABGR00000045.15,evm.TU.chr32.298,evm.TU.chr15.380,evm.TU.chr46.178,evm.TU.chr30.56,evm.TU.chr24.162,evm.TU.chr3.103,evm.TU.chr24.167,evm.TU.chr24.360,evm.TU.chr34.344,evm.TU.chr43.57,GWHABGR00000045.50,evm.TU.chr26.336,evm.TU.chr6.390,evm.TU.chr38.256,evm.TU.chr20.128,evm.TU.chr38.120,evm.TU.chr35.46,evm.TU.chr46.266,evm.TU.chr30.282,evm.TU.chr21.268,evm.TU.…
Up	Biological Process	GO:0060294	cilium movement involved in cell motility	1	0.518094	0.774553	evm.TU.chr49.237
Up	Biological Process	GO:0071427	mRNA-containing ribonucleoprotein complex export from nucleus	1	0.518094	0.774553	evm.TU.chr19.192
Up	Biological Process	GO:0072599	establishment of protein localization to endoplasmic reticulum	1	0.518094	0.774553	evm.TU.chr41.32
Up	Biological Process	GO:0098656	anion transmembrane transport	1	0.518094	0.774553	evm.TU.chr15.270
Up	Biological Process	GO:0140053	mitochondrial gene expression	1	0.518094	0.774553	evm.TU.chr10.240
Up	Biological Process	GO:0140352	export from cell	2	0.520042	0.774553	evm.TU.chr22.280,evm.TU.chr14.245
Up	Biological Process	GO:1901606	alpha-amino acid catabolic process	2	0.520042	0.774553	evm.TU.chr34.139,evm.TU.chr43.168
Up	Biological Process	GO:1902903	regulation of supramolecular fiber organization	2	0.520042	0.774553	evm.TU.chr7.370,evm.TU.chr38.257
Up	Biological Process	GO:2001251	negative regulation of chromosome organization	1	0.518094	0.774553	evm.TU.chr1.372
Up	Cellular Component	GO:0035770	ribonucleoprotein granule	1	0.518094	0.774553	evm.TU.chr12.123
Up	Cellular Component	GO:0036464	cytoplasmic ribonucleoprotein granule	1	0.518094	0.774553	evm.TU.chr12.123
Up	Cellular Component	GO:0055037	recycling endosome	1	0.518094	0.774553	evm.TU.chr7.204
Up	Molecular Function	GO:0000978	RNA polymerase II cis-regulatory region sequence-specific DNA binding	1	0.518094	0.774553	evm.TU.chr3.164
Up	Molecular Function	GO:0003684	damaged DNA binding	1	0.518094	0.774553	evm.TU.chr3.13
Up	Molecular Function	GO:0003951	NAD+ kinase activity	1	0.518094	0.774553	evm.TU.chr12.21
Up	Molecular Function	GO:0003958	NADPH-hemoprotein reductase activity	1	0.518094	0.774553	evm.TU.chr2.223
Up	Molecular Function	GO:0004315	3-oxoacyl-[acyl-carrier-protein] synthase activity	1	0.518094	0.774553	evm.TU.chr38.75
Up	Molecular Function	GO:0004520	endodeoxyribonuclease activity	1	0.518094	0.774553	evm.TU.chr1.372
Up	Molecular Function	GO:0004521	endoribonuclease activity	9	0.511726	0.774553	evm.TU.chr10.193,evm.TU.chr4.84,GWHABGR00000014.138,evm.TU.chr44.60,GWHABGR00000045.15,evm.TU.chr14.73,evm.TU.chr14.69,evm.TU.chr41.54,evm.TU.chr11.317
Up	Molecular Function	GO:0004540	ribonuclease activity	10	0.502398	0.774553	evm.TU.chr48.170,GWHABGR00000014.138,evm.TU.chr4.84,evm.TU.chr10.193,evm.TU.chr14.73,GWHABGR00000045.15,evm.TU.chr44.60,evm.TU.chr41.54,evm.TU.chr14.69,evm.TU.chr11.317
Up	Molecular Function	GO:0004563	beta-N-acetylhexosaminidase activity	1	0.518094	0.774553	GWHABGR00000011.2
Up	Molecular Function	GO:0005200	structural constituent of cytoskeleton	2	0.520042	0.774553	evm.TU.chr49.8,evm.TU.chr13.395
Up	Molecular Function	GO:0005515	protein binding	50	0.518003	0.774553	evm.TU.chr6.144,GWHABGR00000029.40,evm.TU.chr41.28,evm.TU.chr28.367,GWHABGR00000031.109,evm.TU.chr1.372,evm.TU.chr28.317,evm.TU.chr15.35,evm.TU.chr38.170,evm.TU.chr3.519,evm.TU.chr44.180,evm.TU.chr4.704,evm.TU.chr28.13,GWHABGR00000005.81,evm.TU.chr36.277,evm.TU.chr13.395,evm.TU.chr2.566,evm.TU.chr6.353,evm.TU.chr23.437,evm.TU.chr29.45,evm.TU.chr7.370,evm.TU.chr32.296,evm.TU.chr12.434,GWHABGR00000…
Up	Molecular Function	GO:0016830	carbon-carbon lyase activity	3	0.520113	0.774553	evm.TU.chr49.230,evm.TU.chr6.144,GWHABGR00000029.40
Up	Molecular Function	GO:0016835	carbon-oxygen lyase activity	3	0.520113	0.774553	evm.TU.chr38.75,evm.TU.chr27.331,evm.TU.chr41.32
Up	Molecular Function	GO:0018024	histone-lysine N-methyltransferase activity	2	0.520042	0.774553	evm.TU.chr16.195,evm.TU.chr1.372
Up	Molecular Function	GO:0031072	heat shock protein binding	1	0.518094	0.774553	evm.TU.chr15.35
Up	Molecular Function	GO:0046527	glucosyltransferase activity	1	0.518094	0.774553	evm.TU.chr49.251
Up	Molecular Function	GO:0102148	N-acetyl-beta-D-galactosaminidase activity	1	0.518094	0.774553	GWHABGR00000011.2
Up	Biological Process	GO:0016053	organic acid biosynthetic process	10	0.523238	0.777066	evm.TU.chr14.136,evm.TU.chr49.223,evm.TU.chr36.91,evm.TU.chr43.168,evm.TU.chr7.342,evm.TU.chr38.75,evm.TU.chr12.375,evm.TU.chr13.349,evm.TU.chr2.317,evm.TU.chr36.82
Up	Biological Process	GO:0007049	cell cycle	11	0.523785	0.77727	evm.TU.chr48.10,evm.TU.chr47.124,evm.TU.chr29.436,evm.TU.chr22.201,evm.TU.chr8.163,GWHABGR00000038.87,evm.TU.chr27.59,evm.TU.chr14.385,evm.TU.chr2.508,evm.TU.chr1.372,evm.TU.chr48.96
Up	Biological Process	GO:0000725	recombinational repair	1	0.555656	0.800127	evm.TU.chr26.336
Up	Biological Process	GO:0006405	RNA export from nucleus	1	0.555656	0.800127	evm.TU.chr19.192
Up	Biological Process	GO:0006473	protein acetylation	1	0.555656	0.800127	evm.TU.group18_1_2.1
Up	Biological Process	GO:0006612	protein targeting to membrane	1	0.555656	0.800127	evm.TU.chr41.32
Up	Biological Process	GO:0006814	sodium ion transport	1	0.555656	0.800127	evm.TU.chr49.237
Up	Biological Process	GO:0007269	neurotransmitter secretion	1	0.555656	0.800127	evm.TU.chr22.280
Up	Biological Process	GO:0007417	central nervous system development	1	0.555656	0.800127	GWHABGR00000038.87
Up	Biological Process	GO:0009218	pyrimidine ribonucleotide metabolic process	1	0.555656	0.800127	evm.TU.chr48.388
Up	Biological Process	GO:0009220	pyrimidine ribonucleotide biosynthetic process	1	0.555656	0.800127	evm.TU.chr48.388
Up	Biological Process	GO:0019362	pyridine nucleotide metabolic process	1	0.555656	0.800127	evm.TU.chr43.168
Up	Biological Process	GO:0023061	signal release	1	0.555656	0.800127	evm.TU.chr22.280
Up	Biological Process	GO:0030261	chromosome condensation	1	0.555656	0.800127	evm.TU.chr48.10
Up	Biological Process	GO:0032956	regulation of actin cytoskeleton organization	2	0.544381	0.800127	evm.TU.chr7.370,evm.TU.chr38.257
Up	Biological Process	GO:0032970	regulation of actin filament-based process	2	0.544381	0.800127	evm.TU.chr38.257,evm.TU.chr7.370
Up	Biological Process	GO:0042558	pteridine-containing compound metabolic process	1	0.555656	0.800127	evm.TU.chr41.32
Up	Biological Process	GO:0044257	cellular protein catabolic process	7	0.546266	0.800127	evm.TU.chr15.389,evm.TU.chr2.508,evm.TU.chr33.349,GWHABGR00000038.87,evm.TU.chr33.348,evm.TU.chr38.62,evm.TU.chr37.54
Up	Biological Process	GO:0046496	nicotinamide nucleotide metabolic process	1	0.555656	0.800127	evm.TU.chr43.168
Up	Biological Process	GO:0048731	system development	6	0.547796	0.800127	GWHABGR00000030.16,evm.TU.chr22.280,GWHABGR00000038.87,evm.TU.chr18.396,evm.TU.chr17.362,evm.TU.chr17.363
Up	Biological Process	GO:0051603	proteolysis involved in cellular protein catabolic process	7	0.546266	0.800127	evm.TU.chr33.348,evm.TU.chr37.54,evm.TU.chr38.62,evm.TU.chr2.508,evm.TU.chr15.389,evm.TU.chr33.349,GWHABGR00000038.87
Up	Biological Process	GO:0051668	localization within membrane	2	0.544381	0.800127	evm.TU.chr41.32,evm.TU.chr7.204
Up	Biological Process	GO:0098876	vesicle-mediated transport to the plasma membrane	1	0.555656	0.800127	evm.TU.chr7.204
Up	Biological Process	GO:0099643	signal release from synapse	1	0.555656	0.800127	evm.TU.chr22.280
Up	Biological Process	GO:1901617	organic hydroxy compound biosynthetic process	2	0.544381	0.800127	evm.TU.chr1.528,evm.TU.chr41.32
Up	Biological Process	GO:1902533	positive regulation of intracellular signal transduction	1	0.555656	0.800127	GWHABGR00000038.87
Up	Cellular Component	GO:0008021	synaptic vesicle	1	0.555656	0.800127	evm.TU.chr22.280
Up	Cellular Component	GO:0042995	cell projection	7	0.546266	0.800127	evm.TU.chr9.46,evm.TU.chr9.45,evm.TU.chr22.280,GWHABGR00000045.9,GWHABGR00000038.87,evm.TU.chr13.395,evm.TU.chr38.257
Up	Cellular Component	GO:0070382	exocytic vesicle	1	0.555656	0.800127	evm.TU.chr22.280
Up	Cellular Component	GO:0099503	secretory vesicle	1	0.555656	0.800127	evm.TU.chr22.280
Up	Molecular Function	GO:0005254	chloride channel activity	1	0.555656	0.800127	GWHABGR00000017.97
Up	Molecular Function	GO:0010181	FMN binding	1	0.555656	0.800127	evm.TU.chr5.153
Up	Molecular Function	GO:0015298	solute:cation antiporter activity	1	0.555656	0.800127	evm.TU.chr49.237
Up	Molecular Function	GO:0016702	oxidoreductase activity, acting on single donors with incorporation of molecular oxygen, incorporation of two atoms of oxygen	1	0.555656	0.800127	evm.TU.chr13.349
Up	Molecular Function	GO:0016886	ligase activity, forming phosphoric ester bonds	1	0.555656	0.800127	evm.TU.chr49.69
Up	Molecular Function	GO:0019213	deacetylase activity	1	0.555656	0.800127	GWHABGR00000012.96
Up	Molecular Function	GO:0019706	protein-cysteine S-palmitoyltransferase activity	1	0.555656	0.800127	evm.TU.chr18.330
Up	Molecular Function	GO:0019707	protein-cysteine S-acyltransferase activity	1	0.555656	0.800127	evm.TU.chr18.330
Up	Molecular Function	GO:0042054	histone methyltransferase activity	2	0.544381	0.800127	evm.TU.chr1.372,evm.TU.chr16.195
Up	Molecular Function	GO:0042802	identical protein binding	1	0.555656	0.800127	evm.TU.chr1.372
Up	Molecular Function	GO:0070122	isopeptidase activity	1	0.555656	0.800127	evm.TU.chr30.59
Up	Biological Process	GO:0048468	cell development	8	0.556507	0.800745	evm.TU.chr13.126,GWHABGR00000030.16,evm.TU.chr17.362,GWHABGR00000038.87,evm.TU.chr17.363,evm.TU.chr13.125,evm.TU.chr13.123,evm.TU.chr22.280
Up	Biological Process	GO:0007155	cell adhesion	7	0.558381	0.801615	GWHABGR00000011.104,evm.TU.chr13.395,evm.TU.chr4.21,evm.TU.chr9.46,evm.TU.chr15.356,GWHABGR00000030.16,evm.TU.chr9.45
Up	Biological Process	GO:0016071	mRNA metabolic process	18	0.557986	0.801615	evm.TU.chr30.69,evm.TU.chr36.352,evm.TU.chr31.335,evm.TU.chr4.85,evm.TU.chr4.594,evm.TU.chr17.168,evm.TU.chr12.25,evm.TU.chr14.313,GWHABGR00000013.49,evm.TU.chr11.357,evm.TU.chr33.284,evm.TU.chr11.262,evm.TU.chr48.331,GWHABGR00000019.76,evm.TU.chr14.314,evm.TU.chr22.363,evm.TU.chr4.84,evm.TU.chr4.712
Up	Biological Process	GO:0022610	biological adhesion	7	0.558381	0.801615	GWHABGR00000011.104,evm.TU.chr13.395,evm.TU.chr9.45,evm.TU.chr9.46,evm.TU.chr4.21,GWHABGR00000030.16,evm.TU.chr15.356
Up	Biological Process	GO:0006511	ubiquitin-dependent protein catabolic process	6	0.560874	0.804585	evm.TU.chr33.349,evm.TU.chr2.508,evm.TU.chr15.389,evm.TU.chr37.54,evm.TU.chr38.62,evm.TU.chr33.348
Up	Biological Process	GO:0006897	endocytosis	2	0.567844	0.813352	evm.TU.chr2.570,evm.TU.chr13.395
Up	Molecular Function	GO:0016891	endoribonuclease activity, producing 5'-phosphomonoesters	8	0.567726	0.813352	evm.TU.chr14.73,GWHABGR00000045.15,GWHABGR00000014.138,evm.TU.chr10.193,evm.TU.chr4.84,evm.TU.chr11.317,evm.TU.chr41.54,evm.TU.chr14.69
Up	Biological Process	GO:0046907	intracellular transport	14	0.568397	0.813529	evm.TU.chr11.354,evm.TU.chr26.179,evm.TU.chr19.192,evm.TU.chr17.263,evm.TU.chr22.280,GWHABGR00000038.87,evm.TU.chr1.394,evm.TU.chr6.352,evm.TU.chr6.378,evm.TU.chr13.372,evm.TU.chr41.32,evm.TU.chr7.204,evm.TU.chr17.267,evm.TU.chr2.400
Up	Biological Process	GO:0000910	cytokinesis	1	0.590293	0.821474	evm.TU.chr47.124
Up	Biological Process	GO:0001539	cilium or flagellum-dependent cell motility	1	0.590293	0.821474	evm.TU.chr49.237
Up	Biological Process	GO:0006006	glucose metabolic process	1	0.590293	0.821474	evm.TU.chr49.230
Up	Biological Process	GO:0006354	DNA-templated transcription, elongation	1	0.590293	0.821474	evm.TU.chr17.298
Up	Biological Process	GO:0006464	cellular protein modification process	20	0.578774	0.821474	evm.TU.chr28.13,evm.TU.chr22.71,evm.TU.chr4.594,GWHABGR00000007.176,GWHABGR00000038.90,GWHABGR00000032.11,evm.TU.chr1.372,evm.TU.chr46.106,evm.TU.chr21.371,evm.TU.chr22.409,evm.TU.chr38.62,evm.TU.chr10.361,GWHABGR00000007.88,evm.TU.group18_1_2.1,GWHABGR00000038.87,evm.TU.chr37.54,GWHABGR00000048.120,evm.TU.chr46.266,evm.TU.chr23.437,evm.TU.chr28.12
Up	Biological Process	GO:0006821	chloride transport	1	0.590293	0.821474	GWHABGR00000017.97
Up	Biological Process	GO:0007033	vacuole organization	1	0.590293	0.821474	evm.TU.chr36.356
Up	Biological Process	GO:0010970	transport along microtubule	1	0.590293	0.821474	GWHABGR00000038.87
Up	Biological Process	GO:0016570	histone modification	2	0.590421	0.821474	evm.TU.chr1.372,evm.TU.group18_1_2.1
Up	Biological Process	GO:0031325	positive regulation of cellular metabolic process	3	0.576882	0.821474	evm.TU.chr1.372,GWHABGR00000038.87,evm.TU.chr33.284
Up	Biological Process	GO:0035384	thioester biosynthetic process	1	0.590293	0.821474	evm.TU.chr7.820
Up	Biological Process	GO:0036211	protein modification process	20	0.578774	0.821474	evm.TU.chr46.266,GWHABGR00000048.120,evm.TU.chr37.54,evm.TU.chr23.437,evm.TU.chr28.12,evm.TU.group18_1_2.1,GWHABGR00000007.88,GWHABGR00000038.87,evm.TU.chr21.371,evm.TU.chr46.106,evm.TU.chr1.372,evm.TU.chr38.62,evm.TU.chr22.409,evm.TU.chr10.361,evm.TU.chr22.71,evm.TU.chr4.594,GWHABGR00000038.90,GWHABGR00000007.176,evm.TU.chr28.13,GWHABGR00000032.11
Up	Biological Process	GO:0043487	regulation of RNA stability	1	0.590293	0.821474	evm.TU.chr33.284
Up	Biological Process	GO:0043488	regulation of mRNA stability	1	0.590293	0.821474	evm.TU.chr33.284
Up	Biological Process	GO:0043543	protein acylation	1	0.590293	0.821474	evm.TU.group18_1_2.1
Up	Biological Process	GO:0044238	primary metabolic process	196	0.577423	0.821474	evm.TU.chr49.251,evm.TU.chr10.2,evm.TU.chr20.193,evm.TU.chr21.371,evm.TU.chr30.69,evm.TU.chr4.300,GWHABGR00000045.49,evm.TU.chr2.317,GWHABGR00000015.234,GWHABGR00000045.33,evm.TU.chr7.534,evm.TU.chr28.12,evm.TU.chr14.69,evm.TU.chr3.248,GWHABGR00000024.155,evm.TU.chr38.120,evm.TU.chr36.91,GWHABGR00000001.26,evm.TU.chr12.41,evm.TU.chr22.201,evm.TU.chr36.211,evm.TU.chr14.73,GWHABGR00000007.88,GWHABG…
Up	Biological Process	GO:0048232	male gamete generation	1	0.590293	0.821474	GWHABGR00000038.87
Up	Biological Process	GO:0051640	organelle localization	1	0.590293	0.821474	GWHABGR00000038.87
Up	Biological Process	GO:0060285	cilium-dependent cell motility	1	0.590293	0.821474	evm.TU.chr49.237
Up	Biological Process	GO:0061013	regulation of mRNA catabolic process	1	0.590293	0.821474	evm.TU.chr33.284
Up	Biological Process	GO:0071166	ribonucleoprotein complex localization	1	0.590293	0.821474	evm.TU.chr19.192
Up	Biological Process	GO:0071426	ribonucleoprotein complex export from nucleus	1	0.590293	0.821474	evm.TU.chr19.192
Up	Biological Process	GO:0071616	acyl-CoA biosynthetic process	1	0.590293	0.821474	evm.TU.chr7.820
Up	Biological Process	GO:0099111	microtubule-based transport	1	0.590293	0.821474	GWHABGR00000038.87
Up	Cellular Component	GO:0000152	nuclear ubiquitin ligase complex	1	0.590293	0.821474	evm.TU.chr2.508
Up	Cellular Component	GO:0005680	anaphase-promoting complex	1	0.590293	0.821474	evm.TU.chr2.508
Up	Cellular Component	GO:0005768	endosome	5	0.578379	0.821474	evm.TU.chr17.267,evm.TU.chr17.263,evm.TU.chr22.280,evm.TU.chr7.204,evm.TU.chr4.704
Up	Cellular Component	GO:0005912	adherens junction	1	0.590293	0.821474	evm.TU.chr26.45
Up	Molecular Function	GO:0000987	cis-regulatory region sequence-specific DNA binding	1	0.590293	0.821474	evm.TU.chr3.164
Up	Molecular Function	GO:0003755	peptidyl-prolyl cis-trans isomerase activity	2	0.590421	0.821474	evm.TU.chr3.136,evm.TU.chr22.201
Up	Molecular Function	GO:0004181	metallocarboxypeptidase activity	2	0.590421	0.821474	GWHABGR00000015.234,GWHABGR00000048.140
Up	Molecular Function	GO:0005253	anion channel activity	1	0.590293	0.821474	GWHABGR00000017.97
Up	Molecular Function	GO:0005261	cation channel activity	9	0.586521	0.821474	GWHABGR00000016.162,GWHABGR00000043.83,GWHABGR00000015.234,evm.TU.chr15.373,evm.TU.chr33.21,GWHABGR00000043.82,evm.TU.chr15.376,GWHABGR00000045.33,GWHABGR00000034.348
Up	Molecular Function	GO:0008061	chitin binding	4	0.584899	0.821474	evm.TU.chr3.254,evm.TU.chr17.438,evm.TU.chr16.212,evm.TU.chr2.359
Up	Molecular Function	GO:0008194	UDP-glycosyltransferase activity	5	0.578379	0.821474	evm.TU.chr45.22,evm.TU.chr8.425,evm.TU.chr49.251,evm.TU.chr3.212,GWHABGR00000007.88
Up	Molecular Function	GO:0016701	oxidoreductase activity, acting on single donors with incorporation of molecular oxygen	1	0.590293	0.821474	evm.TU.chr13.349
Up	Molecular Function	GO:0022824	transmitter-gated ion channel activity	3	0.576882	0.821474	evm.TU.chr48.159,evm.TU.chr14.122,evm.TU.chr14.213
Up	Molecular Function	GO:0022835	transmitter-gated channel activity	3	0.576882	0.821474	evm.TU.chr14.122,evm.TU.chr48.159,evm.TU.chr14.213
Up	Molecular Function	GO:0003724	RNA helicase activity	5	0.592215	0.822762	evm.TU.chr40.278,evm.TU.chr1.215,evm.TU.chr37.201,evm.TU.chr17.1,evm.TU.chr47.229
Up	Molecular Function	GO:0008186	ATP-dependent activity, acting on RNA	5	0.592215	0.822762	evm.TU.chr37.201,evm.TU.chr17.1,evm.TU.chr47.229,evm.TU.chr1.215,evm.TU.chr40.278
Up	Molecular Function	GO:0030594	neurotransmitter receptor activity	3	0.594842	0.825807	evm.TU.chr14.213,evm.TU.chr14.122,evm.TU.chr48.159
Up	Biological Process	GO:0009165	nucleotide biosynthetic process	6	0.598986	0.82792	evm.TU.chr41.383,evm.TU.chr43.102,evm.TU.chr43.168,evm.TU.chr41.382,evm.TU.chr7.820,evm.TU.chr48.388
Up	Biological Process	GO:0044283	small molecule biosynthetic process	12	0.597641	0.82792	evm.TU.chr12.375,evm.TU.chr13.349,evm.TU.chr36.82,evm.TU.chr2.317,evm.TU.chr7.342,evm.TU.chr38.75,evm.TU.chr49.223,evm.TU.chr41.32,evm.TU.chr14.136,evm.TU.chr49.230,evm.TU.chr43.168,evm.TU.chr36.91
Up	Biological Process	GO:1901293	nucleoside phosphate biosynthetic process	6	0.598986	0.82792	evm.TU.chr43.168,evm.TU.chr41.382,evm.TU.chr7.820,evm.TU.chr41.383,evm.TU.chr43.102,evm.TU.chr48.388
Up	Molecular Function	GO:0004497	monooxygenase activity	12	0.597641	0.82792	evm.TU.chr43.212,evm.TU.chr15.164,evm.TU.chr2.223,evm.TU.chr1.528,evm.TU.chr26.122,evm.TU.chr15.141,evm.TU.chr15.130,evm.TU.chr2.422,evm.TU.chr42.184,evm.TU.chr15.192,evm.TU.chr15.142,evm.TU.chr15.165
Up	Molecular Function	GO:0004674	protein serine/threonine kinase activity	6	0.598986	0.82792	evm.TU.chr31.327,evm.TU.chr28.143,evm.TU.chr22.319,evm.TU.chr21.267,evm.TU.chr26.175,evm.TU.chr48.331
Up	Molecular Function	GO:0004867	serine-type endopeptidase inhibitor activity	6	0.598986	0.82792	evm.TU.chr8.406,evm.TU.chr8.408,evm.TU.chr8.407,GWHABGR00000017.14,evm.TU.chr8.405,evm.TU.chr46.172
Up	Biological Process	GO:0009260	ribonucleotide biosynthetic process	4	0.600233	0.828933	evm.TU.chr48.388,evm.TU.chr41.383,evm.TU.chr7.820,evm.TU.chr41.382
Up	Molecular Function	GO:0016893	endonuclease activity, active with either ribo- or deoxyribonucleic acids and producing 5'-phosphomonoesters	8	0.600594	0.828933	evm.TU.chr14.73,GWHABGR00000045.15,GWHABGR00000014.138,evm.TU.chr4.84,evm.TU.chr10.193,evm.TU.chr11.317,evm.TU.chr41.54,evm.TU.chr14.69
Up	Cellular Component	GO:0015630	microtubule cytoskeleton	10	0.603286	0.832043	evm.TU.chr6.356,evm.TU.chr12.434,evm.TU.chr7.370,evm.TU.chr6.353,evm.TU.chr6.354,evm.TU.chr49.8,evm.TU.chr43.185,evm.TU.chr17.363,evm.TU.chr15.424,evm.TU.chr17.362
Up	Molecular Function	GO:0015276	ligand-gated ion channel activity	5	0.605796	0.834291	evm.TU.chr15.373,evm.TU.chr14.122,evm.TU.chr48.159,evm.TU.chr15.376,evm.TU.chr14.213
Up	Molecular Function	GO:0022834	ligand-gated channel activity	5	0.605796	0.834291	evm.TU.chr15.376,evm.TU.chr14.213,evm.TU.chr15.373,evm.TU.chr48.159,evm.TU.chr14.122
Up	Biological Process	GO:0000902	cell morphogenesis	2	0.612107	0.839585	GWHABGR00000038.87,GWHABGR00000030.16
Up	Cellular Component	GO:0005773	vacuole	3	0.612299	0.839585	evm.TU.chr22.299,GWHABGR00000014.138,evm.TU.chr45.316
Up	Cellular Component	GO:0070161	anchoring junction	2	0.612107	0.839585	evm.TU.chr13.395,evm.TU.chr26.45
Up	Molecular Function	GO:0004364	glutathione transferase activity	2	0.612107	0.839585	evm.TU.chr48.101,evm.TU.chr44.247
Up	Molecular Function	GO:0016278	lysine N-methyltransferase activity	2	0.612107	0.839585	evm.TU.chr1.372,evm.TU.chr16.195
Up	Molecular Function	GO:0016279	protein-lysine N-methyltransferase activity	2	0.612107	0.839585	evm.TU.chr1.372,evm.TU.chr16.195
Up	Biological Process	GO:0006508	proteolysis	10	0.612837	0.839715	evm.TU.chr33.348,GWHABGR00000048.149,evm.TU.chr38.62,evm.TU.chr37.54,evm.TU.chr2.508,evm.TU.chr4.594,evm.TU.chr15.389,evm.TU.chr13.497,evm.TU.chr33.349,GWHABGR00000038.87
Up	Biological Process	GO:0006810	transport	45	0.620669	0.842236	evm.TU.chr22.280,GWHABGR00000015.234,evm.TU.chr15.373,evm.TU.chr6.352,evm.TU.chr15.270,evm.TU.chr30.87,evm.TU.chr15.376,evm.TU.chr4.542,evm.TU.chr23.426,evm.TU.chr32.80,evm.TU.chr14.245,evm.TU.chr43.222,evm.TU.chr19.192,GWHABGR00000040.33,evm.TU.chr1.394,GWHABGR00000043.82,evm.TU.chr36.125,GWHABGR00000045.33,evm.TU.chr2.400,evm.TU.chr17.267,evm.TU.chr4.704,GWHABGR00000016.162,evm.TU.chr6.378,evm.…
Up	Biological Process	GO:0009074	aromatic amino acid family catabolic process	1	0.622233	0.842236	evm.TU.chr43.168
Up	Biological Process	GO:0016073	snRNA metabolic process	1	0.622233	0.842236	evm.TU.chr48.170
Up	Biological Process	GO:0016180	snRNA processing	1	0.622233	0.842236	evm.TU.chr48.170
Up	Biological Process	GO:0032101	regulation of response to external stimulus	1	0.622233	0.842236	evm.TU.chr28.159
Up	Biological Process	GO:0043648	dicarboxylic acid metabolic process	1	0.622233	0.842236	evm.TU.chr43.168
Up	Biological Process	GO:0046165	alcohol biosynthetic process	1	0.622233	0.842236	evm.TU.chr41.32
Up	Biological Process	GO:0050804	modulation of chemical synaptic transmission	1	0.622233	0.842236	evm.TU.chr22.280
Up	Biological Process	GO:0070972	protein localization to endoplasmic reticulum	1	0.622233	0.842236	evm.TU.chr41.32
Up	Biological Process	GO:0072525	pyridine-containing compound biosynthetic process	1	0.622233	0.842236	evm.TU.chr43.168
Up	Biological Process	GO:0099177	regulation of trans-synaptic signaling	1	0.622233	0.842236	evm.TU.chr22.280
Up	Cellular Component	GO:0031902	late endosome membrane	1	0.622233	0.842236	evm.TU.chr4.704
Up	Molecular Function	GO:0004536	deoxyribonuclease activity	1	0.622233	0.842236	evm.TU.chr1.372
Up	Molecular Function	GO:0016409	palmitoyltransferase activity	1	0.622233	0.842236	evm.TU.chr18.330
Up	Molecular Function	GO:0016653	oxidoreductase activity, acting on NAD(P)H, heme protein as acceptor	1	0.622233	0.842236	evm.TU.chr2.223
Up	Molecular Function	GO:0016796	exonuclease activity, active with either ribo- or deoxyribonucleic acids and producing 5'-phosphomonoesters	1	0.622233	0.842236	evm.TU.chr48.170
Up	Molecular Function	GO:0016810	hydrolase activity, acting on carbon-nitrogen (but not peptide) bonds	4	0.615221	0.842236	evm.TU.chr41.382,evm.TU.chr21.155,GWHABGR00000012.96,evm.TU.chr41.383
Up	Biological Process	GO:0044237	cellular metabolic process	189	0.628945	0.850715	GWHABGR00000015.234,evm.TU.chr2.317,GWHABGR00000045.49,evm.TU.chr4.300,evm.TU.chr30.69,evm.TU.chr45.310,evm.TU.chr21.371,evm.TU.chr49.251,evm.TU.chr10.2,evm.TU.chr20.193,evm.TU.chr17.30,evm.TU.chr48.83,GWHABGR00000045.50,evm.TU.chr6.320,evm.TU.chr26.35,GWHABGR00000007.88,evm.TU.chr14.73,evm.TU.chr36.211,evm.TU.chr13.349,evm.TU.chr22.201,evm.TU.chr36.91,GWHABGR00000001.26,evm.TU.chr12.41,GWHABGR00…
Up	Biological Process	GO:0006661	phosphatidylinositol biosynthetic process	2	0.632904	0.852419	GWHABGR00000007.88,GWHABGR00000038.90
Up	Biological Process	GO:0006886	intracellular protein transport	8	0.632163	0.852419	evm.TU.chr17.263,evm.TU.chr19.192,evm.TU.chr6.378,evm.TU.chr6.352,evm.TU.chr1.394,evm.TU.chr41.32,evm.TU.chr13.372,evm.TU.chr17.267
Up	Biological Process	GO:0016197	endosomal transport	2	0.632904	0.852419	evm.TU.chr22.280,evm.TU.chr7.204
Up	Cellular Component	GO:0000139	Golgi membrane	5	0.632163	0.852419	evm.TU.chr9.45,GWHABGR00000048.120,evm.TU.chr9.46,GWHABGR00000041.35,evm.TU.chr25.142
Up	Molecular Function	GO:0004713	protein tyrosine kinase activity	2	0.632904	0.852419	evm.TU.chr43.21,evm.TU.chr23.437
Up	Molecular Function	GO:0016859	cis-trans isomerase activity	2	0.632904	0.852419	evm.TU.chr22.201,evm.TU.chr3.136
Up	Biological Process	GO:0008152	metabolic process	221	0.639551	0.860759	evm.TU.chr7.736,evm.TU.chr12.449,evm.TU.chr26.199,GWHABGR00000008.90,evm.TU.chr44.247,evm.TU.chr10.466,GWHABGR00000043.83,GWHABGR00000002.161,evm.TU.chr24.4,evm.TU.chr27.280,evm.TU.chr48.176,evm.TU.chr38.75,GWHABGR00000036.61,GWHABGR00000019.76,evm.TU.chr49.69,GWHABGR00000001.382,evm.TU.chr13.497,evm.TU.chr11.357,evm.TU.chr3.13,evm.TU.chr42.156,evm.TU.chr36.127,evm.TU.chr21.155,evm.TU.chr22.71,GW…
Up	Biological Process	GO:0006221	pyrimidine nucleotide biosynthetic process	1	0.651685	0.863288	evm.TU.chr48.388
Up	Biological Process	GO:0006468	protein phosphorylation	1	0.651685	0.863288	evm.TU.chr23.437
Up	Biological Process	GO:0006836	neurotransmitter transport	1	0.651685	0.863288	evm.TU.chr22.280
Up	Biological Process	GO:0007219	Notch signaling pathway	1	0.651685	0.863288	evm.TU.chr31.83
Up	Biological Process	GO:0009063	cellular amino acid catabolic process	2	0.652819	0.863288	evm.TU.chr43.168,evm.TU.chr34.139
Up	Biological Process	GO:0009084	glutamine family amino acid biosynthetic process	1	0.651685	0.863288	evm.TU.chr49.223
Up	Biological Process	GO:0018193	peptidyl-amino acid modification	3	0.64567	0.863288	evm.TU.chr1.372,evm.TU.chr46.106,evm.TU.group18_1_2.1
Up	Biological Process	GO:0030001	metal ion transport	3	0.64567	0.863288	evm.TU.chr1.372,evm.TU.chr49.237,evm.TU.chr1.371
Up	Biological Process	GO:0030705	cytoskeleton-dependent intracellular transport	1	0.651685	0.863288	GWHABGR00000038.87
Up	Biological Process	GO:0042180	cellular ketone metabolic process	1	0.651685	0.863288	evm.TU.chr43.168
Up	Biological Process	GO:0046394	carboxylic acid biosynthetic process	9	0.646106	0.863288	evm.TU.chr12.375,evm.TU.chr36.82,evm.TU.chr2.317,evm.TU.chr7.342,evm.TU.chr38.75,evm.TU.chr49.223,evm.TU.chr14.136,evm.TU.chr43.168,evm.TU.chr36.91
Up	Biological Process	GO:0051234	establishment of localization	45	0.643447	0.863288	GWHABGR00000034.348,evm.TU.chr13.395,evm.TU.chr2.570,evm.TU.chr27.280,evm.TU.chr49.237,GWHABGR00000043.83,evm.TU.chr11.354,evm.TU.chr26.179,evm.TU.chr17.263,evm.TU.chr29.406,evm.TU.chr1.371,GWHABGR00000038.87,GWHABGR00000023.360,evm.TU.chr13.372,evm.TU.chr41.32,evm.TU.chr27.281,evm.TU.chr23.69,evm.TU.chr7.204,evm.TU.chr1.372,GWHABGR00000017.97,evm.TU.chr27.106,GWHABGR00000016.162,evm.TU.chr4.704,…
Up	Biological Process	GO:0051258	protein polymerization	2	0.652819	0.863288	evm.TU.chr7.370,evm.TU.chr38.257
Up	Biological Process	GO:0072524	pyridine-containing compound metabolic process	1	0.651685	0.863288	evm.TU.chr43.168
Up	Biological Process	GO:0072528	pyrimidine-containing compound biosynthetic process	1	0.651685	0.863288	evm.TU.chr48.388
Up	Biological Process	GO:1990542	mitochondrial transmembrane transport	1	0.651685	0.863288	evm.TU.chr15.270
Up	Cellular Component	GO:0000151	ubiquitin ligase complex	2	0.652819	0.863288	evm.TU.chr22.71,evm.TU.chr2.508
Up	Cellular Component	GO:0005829	cytosol	5	0.644935	0.863288	evm.TU.chr28.12,evm.TU.chr7.204,evm.TU.chr28.13,evm.TU.chr7.820,evm.TU.chr7.355
Up	Molecular Function	GO:0004983	neuropeptide Y receptor activity	1	0.651685	0.863288	evm.TU.chr45.117
Up	Molecular Function	GO:0005216	ion channel activity	15	0.645986	0.863288	evm.TU.chr33.21,GWHABGR00000016.162,evm.TU.chr14.122,evm.TU.chr15.373,GWHABGR00000015.234,GWHABGR00000043.83,evm.TU.chr47.70,GWHABGR00000034.348,GWHABGR00000017.97,GWHABGR00000045.33,evm.TU.chr49.237,evm.TU.chr48.159,GWHABGR00000043.82,evm.TU.chr15.376,evm.TU.chr14.213
Up	Molecular Function	GO:0008375	acetylglucosaminyltransferase activity	1	0.651685	0.863288	GWHABGR00000007.88
Up	Molecular Function	GO:0031267	small GTPase binding	2	0.652819	0.863288	evm.TU.chr46.178,evm.TU.chr1.394
Up	Molecular Function	GO:0035091	phosphatidylinositol binding	2	0.652819	0.863288	evm.TU.chr35.212,evm.TU.chr30.87
Up	Molecular Function	GO:0046873	metal ion transmembrane transporter activity	9	0.646106	0.863288	evm.TU.chr33.21,GWHABGR00000016.162,GWHABGR00000015.234,GWHABGR00000043.83,evm.TU.chr15.373,GWHABGR00000045.33,GWHABGR00000034.348,GWHABGR00000043.82,evm.TU.chr15.376
Up	Molecular Function	GO:0051020	GTPase binding	2	0.652819	0.863288	evm.TU.chr46.178,evm.TU.chr1.394
Up	Biological Process	GO:0051649	establishment of localization in cell	14	0.656968	0.868168	evm.TU.chr13.372,evm.TU.chr7.204,evm.TU.chr41.32,evm.TU.chr2.400,evm.TU.chr17.267,evm.TU.chr26.179,evm.TU.chr19.192,evm.TU.chr11.354,evm.TU.chr22.280,evm.TU.chr17.263,GWHABGR00000038.87,evm.TU.chr1.394,evm.TU.chr6.378,evm.TU.chr6.352
Up	Cellular Component	GO:0005856	cytoskeleton	18	0.658371	0.869417	evm.TU.chr49.8,evm.TU.chr28.13,GWHABGR00000045.9,evm.TU.chr14.261,evm.TU.chr6.354,evm.TU.chr26.45,evm.TU.chr25.74,evm.TU.chr17.362,evm.TU.chr15.424,evm.TU.chr17.363,evm.TU.chr14.260,evm.TU.chr43.185,evm.TU.chr13.395,evm.TU.chr28.12,evm.TU.chr6.353,evm.TU.chr7.370,evm.TU.chr6.356,evm.TU.chr12.434
Up	Biological Process	GO:0030163	protein catabolic process	7	0.660064	0.871046	evm.TU.chr2.508,evm.TU.chr15.389,evm.TU.chr33.349,GWHABGR00000038.87,evm.TU.chr33.348,evm.TU.chr37.54,evm.TU.chr38.62
Up	Biological Process	GO:0008652	cellular amino acid biosynthetic process	3	0.661573	0.872429	evm.TU.chr2.317,evm.TU.chr14.136,evm.TU.chr49.223
Up	Biological Process	GO:0000075	cell cycle checkpoint signaling	1	0.678844	0.875704	evm.TU.chr1.372
Up	Biological Process	GO:0001505	regulation of neurotransmitter levels	1	0.678844	0.875704	evm.TU.chr22.280
Up	Biological Process	GO:0006084	acetyl-CoA metabolic process	1	0.678844	0.875704	evm.TU.chr7.820
Up	Biological Process	GO:0006164	purine nucleotide biosynthetic process	3	0.676952	0.875704	evm.TU.chr41.383,evm.TU.chr7.820,evm.TU.chr41.382
Up	Biological Process	GO:0006220	pyrimidine nucleotide metabolic process	1	0.678844	0.875704	evm.TU.chr48.388
Up	Biological Process	GO:0006289	nucleotide-excision repair	1	0.678844	0.875704	GWHABGR00000045.50
Up	Biological Process	GO:0006402	mRNA catabolic process	2	0.671863	0.875704	evm.TU.chr33.284,evm.TU.chr48.331
Up	Biological Process	GO:0006749	glutathione metabolic process	3	0.676952	0.875704	evm.TU.chr45.310,evm.TU.chr48.101,evm.TU.chr44.247
Up	Biological Process	GO:0007167	enzyme linked receptor protein signaling pathway	1	0.678844	0.875704	evm.TU.chr23.437
Up	Biological Process	GO:0009152	purine ribonucleotide biosynthetic process	3	0.676952	0.875704	evm.TU.chr41.383,evm.TU.chr41.382,evm.TU.chr7.820
Up	Biological Process	GO:0009967	positive regulation of signal transduction	1	0.678844	0.875704	GWHABGR00000038.87
Up	Biological Process	GO:0009987	cellular process	305	0.675946	0.875704	evm.TU.chr46.106,evm.TU.chr15.376,evm.TU.chr41.383,evm.TU.chr17.298,evm.TU.chr13.192,evm.TU.chr28.269,evm.TU.chr6.354,evm.TU.chr9.45,GWHABGR00000005.110,evm.TU.chr15.380,evm.TU.chr33.21,GWHABGR00000038.53,GWHABGR00000013.49,evm.TU.chr14.313,evm.TU.chr30.282,evm.TU.chr15.306,evm.TU.chr30.145,evm.TU.chr47.74,evm.TU.chr20.128,evm.TU.chr10.240,evm.TU.chr1.690,evm.TU.chr17.168,evm.TU.chr44.180,evm.TU.…
Up	Biological Process	GO:0010647	positive regulation of cell communication	1	0.678844	0.875704	GWHABGR00000038.87
Up	Biological Process	GO:0015698	inorganic anion transport	1	0.678844	0.875704	GWHABGR00000017.97
Up	Biological Process	GO:0023056	positive regulation of signaling	1	0.678844	0.875704	GWHABGR00000038.87
Up	Biological Process	GO:0030838	positive regulation of actin filament polymerization	1	0.678844	0.875704	evm.TU.chr38.257
Up	Biological Process	GO:0032270	positive regulation of cellular protein metabolic process	1	0.678844	0.875704	GWHABGR00000038.87
Up	Biological Process	GO:0033044	regulation of chromosome organization	1	0.678844	0.875704	evm.TU.chr1.372
Up	Biological Process	GO:0033866	nucleoside bisphosphate biosynthetic process	1	0.678844	0.875704	evm.TU.chr7.820
Up	Biological Process	GO:0034030	ribonucleoside bisphosphate biosynthetic process	1	0.678844	0.875704	evm.TU.chr7.820
Up	Biological Process	GO:0034033	purine nucleoside bisphosphate biosynthetic process	1	0.678844	0.875704	evm.TU.chr7.820
Up	Biological Process	GO:0044242	cellular lipid catabolic process	1	0.678844	0.875704	evm.TU.chr21.155
Up	Biological Process	GO:0051179	localization	46	0.677624	0.875704	GWHABGR00000038.87,evm.TU.chr1.371,evm.TU.chr29.406,evm.TU.chr17.263,evm.TU.chr26.179,evm.TU.chr11.354,GWHABGR00000043.83,evm.TU.chr49.237,evm.TU.chr13.395,evm.TU.chr2.570,evm.TU.chr27.280,GWHABGR00000034.348,evm.TU.chr6.378,evm.TU.chr18.225,evm.TU.chr4.704,GWHABGR00000016.162,evm.TU.chr27.106,GWHABGR00000017.97,evm.TU.chr7.204,evm.TU.chr1.372,evm.TU.chr27.281,evm.TU.chr41.32,evm.TU.chr23.69,GWHA…
Up	Biological Process	GO:0051247	positive regulation of protein metabolic process	1	0.678844	0.875704	GWHABGR00000038.87
Up	Biological Process	GO:0051301	cell division	4	0.671566	0.875704	evm.TU.chr30.69,evm.TU.chr48.10,evm.TU.chr2.508,evm.TU.chr47.124
Up	Biological Process	GO:0097435	supramolecular fiber organization	4	0.671566	0.875704	evm.TU.chr7.370,evm.TU.chr14.260,evm.TU.chr38.257,evm.TU.chr14.261
Up	Cellular Component	GO:0000793	condensed chromosome	1	0.678844	0.875704	evm.TU.chr26.336
Up	Cellular Component	GO:0022626	cytosolic ribosome	1	0.678844	0.875704	evm.TU.chr7.355
Up	Cellular Component	GO:0045202	synapse	4	0.671566	0.875704	evm.TU.chr14.122,evm.TU.chr48.159,evm.TU.chr14.213,evm.TU.chr22.280
Up	Molecular Function	GO:0000977	RNA polymerase II transcription regulatory region sequence-specific DNA binding	1	0.678844	0.875704	evm.TU.chr3.164
Up	Molecular Function	GO:0008238	exopeptidase activity	6	0.669512	0.875704	GWHABGR00000015.234,evm.TU.chr5.266,GWHABGR00000048.140,evm.TU.chr1.430,evm.TU.chr20.198,evm.TU.chr2.93
Up	Molecular Function	GO:0033218	amide binding	1	0.678844	0.875704	evm.TU.chr38.75
Up	Biological Process	GO:0006338	chromatin remodeling	6	0.680466	0.87681	evm.TU.chr5.249,evm.TU.group3_9_10.1,evm.TU.chr5.251,evm.TU.chr6.208,evm.TU.chr31.10,evm.TU.chr24.317
Up	Biological Process	GO:0006790	sulfur compound metabolic process	7	0.680627	0.87681	evm.TU.chr48.101,evm.TU.chr45.310,evm.TU.chr48.83,evm.TU.chr7.820,evm.TU.chr44.247,evm.TU.chr4.702,evm.TU.chr13.349
Up	Biological Process	GO:0009060	aerobic respiration	5	0.681547	0.877399	GWHABGR00000043.83,GWHABGR00000015.234,GWHABGR00000043.82,GWHABGR00000034.348,GWHABGR00000045.33
Up	Molecular Function	GO:0004222	metalloendopeptidase activity	4	0.684726	0.880893	evm.TU.chr26.186,evm.TU.chr9.258,GWHABGR00000024.13,evm.TU.chr9.257
Up	Biological Process	GO:0006397	mRNA processing	15	0.689351	0.883409	evm.TU.chr14.314,GWHABGR00000019.76,evm.TU.chr4.85,evm.TU.chr31.335,evm.TU.chr11.262,evm.TU.chr36.352,evm.TU.chr30.69,evm.TU.chr11.357,evm.TU.chr12.25,evm.TU.chr4.84,GWHABGR00000013.49,evm.TU.chr14.313,evm.TU.chr17.168,evm.TU.chr4.594,evm.TU.chr22.363
Up	Biological Process	GO:0006650	glycerophospholipid metabolic process	3	0.691809	0.883409	GWHABGR00000007.88,GWHABGR00000038.90,evm.TU.chr24.4
Up	Biological Process	GO:0044087	regulation of cellular component biogenesis	2	0.69005	0.883409	evm.TU.chr7.370,evm.TU.chr38.257
Up	Biological Process	GO:0051493	regulation of cytoskeleton organization	2	0.69005	0.883409	evm.TU.chr38.257,evm.TU.chr7.370
Up	Biological Process	GO:1903047	mitotic cell cycle process	3	0.691809	0.883409	evm.TU.chr1.372,evm.TU.chr27.59,evm.TU.chr48.10
Up	Cellular Component	GO:0030054	cell junction	6	0.691182	0.883409	evm.TU.chr26.45,evm.TU.chr22.280,evm.TU.chr14.213,evm.TU.chr14.122,evm.TU.chr48.159,evm.TU.chr13.395
Up	Molecular Function	GO:0015267	channel activity	15	0.689351	0.883409	evm.TU.chr33.21,evm.TU.chr14.122,GWHABGR00000016.162,evm.TU.chr15.373,GWHABGR00000015.234,GWHABGR00000043.83,evm.TU.chr47.70,GWHABGR00000034.348,GWHABGR00000017.97,evm.TU.chr49.237,GWHABGR00000045.33,evm.TU.chr48.159,GWHABGR00000043.82,evm.TU.chr14.213,evm.TU.chr15.376
Up	Molecular Function	GO:0019783	ubiquitin-like protein-specific protease activity	2	0.69005	0.883409	evm.TU.chr30.59,evm.TU.chr4.594
Up	Molecular Function	GO:0022803	passive transmembrane transporter activity	15	0.689351	0.883409	GWHABGR00000034.348,GWHABGR00000017.97,evm.TU.chr49.237,GWHABGR00000045.33,evm.TU.chr48.159,GWHABGR00000043.82,evm.TU.chr15.376,evm.TU.chr14.213,evm.TU.chr33.21,evm.TU.chr14.122,GWHABGR00000016.162,GWHABGR00000043.83,evm.TU.chr15.373,GWHABGR00000015.234,evm.TU.chr47.70
Up	Molecular Function	GO:0042626	ATPase-coupled transmembrane transporter activity	6	0.691182	0.883409	evm.TU.chr32.93,evm.TU.chr31.288,GWHABGR00000026.13,evm.TU.chr36.272,evm.TU.chr38.189,evm.TU.chr38.188
Up	Molecular Function	GO:0101005	deubiquitinase activity	2	0.69005	0.883409	evm.TU.chr30.59,evm.TU.chr4.594
Up	Biological Process	GO:0045333	cellular respiration	5	0.69317	0.883956	GWHABGR00000043.83,GWHABGR00000015.234,GWHABGR00000043.82,GWHABGR00000034.348,GWHABGR00000045.33
Up	Biological Process	GO:1901605	alpha-amino acid metabolic process	5	0.69317	0.883956	evm.TU.chr34.139,evm.TU.chr4.300,evm.TU.chr43.168,evm.TU.chr14.136,evm.TU.chr49.223
Up	Biological Process	GO:0015031	protein transport	14	0.693812	0.884178	evm.TU.chr17.267,evm.TU.chr2.400,evm.TU.chr41.32,evm.TU.chr30.87,evm.TU.chr13.372,evm.TU.chr18.225,evm.TU.chr6.352,evm.TU.chr6.378,evm.TU.chr1.394,evm.TU.chr17.263,evm.TU.chr43.222,evm.TU.chr4.704,GWHABGR00000040.33,evm.TU.chr19.192
Up	Molecular Function	GO:0015291	secondary active transmembrane transporter activity	4	0.69751	0.888294	evm.TU.chr49.237,evm.TU.chr23.426,evm.TU.chr1.371,evm.TU.chr1.372
Up	Biological Process	GO:0001510	RNA methylation	1	0.703887	0.890316	evm.TU.chr31.335
Up	Biological Process	GO:0006644	phospholipid metabolic process	7	0.700386	0.890316	GWHABGR00000038.90,evm.TU.chr24.4,GWHABGR00000007.88,evm.TU.chr4.490,evm.TU.chr10.466,evm.TU.chr34.318,evm.TU.chr7.534
Up	Biological Process	GO:0006887	exocytosis	1	0.703887	0.890316	evm.TU.chr14.245
Up	Biological Process	GO:0010558	negative regulation of macromolecule biosynthetic process	3	0.706145	0.890316	evm.TU.chr28.317,evm.TU.chr38.170,evm.TU.chr33.284
Up	Biological Process	GO:0010629	negative regulation of gene expression	5	0.704501	0.890316	evm.TU.chr22.201,evm.TU.chr48.331,evm.TU.chr47.229,evm.TU.chr33.284,evm.TU.chr28.317
Up	Biological Process	GO:0031327	negative regulation of cellular biosynthetic process	3	0.706145	0.890316	evm.TU.chr28.317,evm.TU.chr38.170,evm.TU.chr33.284
Up	Biological Process	GO:0046486	glycerolipid metabolic process	3	0.706145	0.890316	evm.TU.chr24.4,GWHABGR00000038.90,GWHABGR00000007.88
Up	Biological Process	GO:0072522	purine-containing compound biosynthetic process	3	0.706145	0.890316	evm.TU.chr7.820,evm.TU.chr41.382,evm.TU.chr41.383
Up	Biological Process	GO:1901988	negative regulation of cell cycle phase transition	1	0.703887	0.890316	evm.TU.chr1.372
Up	Biological Process	GO:1903311	regulation of mRNA metabolic process	1	0.703887	0.890316	evm.TU.chr33.284
Up	Biological Process	GO:2000113	negative regulation of cellular macromolecule biosynthetic process	3	0.706145	0.890316	evm.TU.chr28.317,evm.TU.chr33.284,evm.TU.chr38.170
Up	Cellular Component	GO:0005794	Golgi apparatus	10	0.7015	0.890316	evm.TU.chr23.439,GWHABGR00000048.120,GWHABGR00000041.35,evm.TU.chr25.142,evm.TU.chr27.106,evm.TU.chr16.293,evm.TU.chr9.45,GWHABGR00000007.176,evm.TU.chr9.46,evm.TU.chr45.22
Up	Cellular Component	GO:0098793	presynapse	1	0.703887	0.890316	evm.TU.chr22.280
Up	Molecular Function	GO:0061783	peptidoglycan muralytic activity	1	0.703887	0.890316	GWHABGR00000004.195
Up	Molecular Function	GO:0140142	nucleocytoplasmic carrier activity	1	0.703887	0.890316	evm.TU.chr13.372
Up	Cellular Component	GO:0005759	mitochondrial matrix	2	0.707398	0.891303	evm.TU.chr6.312,evm.TU.chr6.320
Up	Molecular Function	GO:0003779	actin binding	6	0.711892	0.896369	evm.TU.chr7.370,evm.TU.chr28.13,evm.TU.chr14.261,evm.TU.chr13.395,evm.TU.chr2.566,evm.TU.chr14.260
Up	Biological Process	GO:0000280	nuclear division	2	0.723928	0.898647	evm.TU.chr48.10,GWHABGR00000038.87
Up	Biological Process	GO:0003341	cilium movement	1	0.72698	0.898647	evm.TU.chr49.237
Up	Biological Process	GO:0006325	chromatin organization	7	0.719327	0.898647	evm.TU.chr46.286,evm.TU.chr24.317,evm.TU.chr6.208,evm.TU.chr31.10,evm.TU.chr5.249,evm.TU.chr5.251,evm.TU.group3_9_10.1
Up	Biological Process	GO:0006629	lipid metabolic process	27	0.726085	0.898647	GWHABGR00000007.88,evm.TU.chr24.4,evm.TU.chr10.466,evm.TU.chr7.820,evm.TU.chr26.199,evm.TU.chr12.375,evm.TU.chr7.736,evm.TU.chr7.819,evm.TU.chr36.82,evm.TU.chr6.94,evm.TU.chr36.91,evm.TU.chr7.732,evm.TU.chr7.534,evm.TU.chr27.280,evm.TU.chr38.75,evm.TU.chr21.155,GWHABGR00000038.90,evm.TU.chr42.156,GWHABGR00000408.2,GWHABGR00000014.138,GWHABGR00000014.60,evm.TU.chr27.281,evm.TU.chr4.490,evm.TU.chr4…
Up	Biological Process	GO:0006950	response to stress	22	0.719406	0.898647	evm.TU.chr8.315,GWHABGR00000043.24,evm.TU.chr3.13,evm.TU.chr34.344,evm.TU.chr22.108,evm.TU.chr22.112,evm.TU.chr41.32,GWHABGR00000023.322,evm.TU.chr1.372,evm.TU.chr22.114,evm.TU.chr22.109,evm.TU.chr22.110,GWHABGR00000045.50,evm.TU.chr26.336,evm.TU.chr19.36,evm.TU.chr27.43,evm.TU.chr34.343,evm.TU.chr8.79,evm.TU.chr28.159,evm.TU.chr38.120,evm.TU.chr46.266,evm.TU.chr49.69
Up	Biological Process	GO:0009142	nucleoside triphosphate biosynthetic process	1	0.72698	0.898647	evm.TU.chr48.388
Up	Biological Process	GO:0009201	ribonucleoside triphosphate biosynthetic process	1	0.72698	0.898647	evm.TU.chr48.388
Up	Biological Process	GO:0009890	negative regulation of biosynthetic process	3	0.719965	0.898647	evm.TU.chr28.317,evm.TU.chr33.284,evm.TU.chr38.170
Up	Biological Process	GO:0010948	negative regulation of cell cycle process	1	0.72698	0.898647	evm.TU.chr1.372
Up	Biological Process	GO:0019693	ribose phosphate metabolic process	5	0.715536	0.898647	evm.TU.chr7.820,evm.TU.chr41.382,evm.TU.chr41.383,evm.TU.chr43.102,evm.TU.chr48.388
Up	Biological Process	GO:0031334	positive regulation of protein-containing complex assembly	1	0.72698	0.898647	evm.TU.chr38.257
Up	Biological Process	GO:0032273	positive regulation of protein polymerization	1	0.72698	0.898647	evm.TU.chr38.257
Up	Biological Process	GO:0034613	cellular protein localization	8	0.71799	0.898647	evm.TU.chr13.372,evm.TU.chr41.32,evm.TU.chr17.267,evm.TU.chr19.192,evm.TU.chr17.263,evm.TU.chr1.394,evm.TU.chr6.352,evm.TU.chr6.378
Up	Biological Process	GO:0045184	establishment of protein localization	14	0.71476	0.898647	evm.TU.chr6.378,evm.TU.chr6.352,evm.TU.chr18.225,evm.TU.chr1.394,evm.TU.chr4.704,evm.TU.chr43.222,evm.TU.chr17.263,evm.TU.chr19.192,GWHABGR00000040.33,evm.TU.chr2.400,evm.TU.chr17.267,evm.TU.chr30.87,evm.TU.chr41.32,evm.TU.chr13.372
Up	Biological Process	GO:0045786	negative regulation of cell cycle	1	0.72698	0.898647	evm.TU.chr1.372
Up	Biological Process	GO:0051168	nuclear export	1	0.72698	0.898647	evm.TU.chr19.192
Up	Biological Process	GO:0051254	positive regulation of RNA metabolic process	1	0.72698	0.898647	evm.TU.chr33.284
Up	Biological Process	GO:0051495	positive regulation of cytoskeleton organization	1	0.72698	0.898647	evm.TU.chr38.257
Up	Biological Process	GO:0070727	cellular macromolecule localization	8	0.726648	0.898647	evm.TU.chr17.263,evm.TU.chr19.192,evm.TU.chr6.352,evm.TU.chr6.378,evm.TU.chr1.394,evm.TU.chr41.32,evm.TU.chr13.372,evm.TU.chr17.267
Up	Biological Process	GO:0072527	pyrimidine-containing compound metabolic process	1	0.72698	0.898647	evm.TU.chr48.388
Up	Biological Process	GO:0072657	protein localization to membrane	1	0.72698	0.898647	evm.TU.chr41.32
Up	Biological Process	GO:0090150	establishment of protein localization to membrane	1	0.72698	0.898647	evm.TU.chr41.32
Up	Biological Process	GO:1901137	carbohydrate derivative biosynthetic process	11	0.718169	0.898647	evm.TU.chr41.383,evm.TU.chr43.102,GWHABGR00000048.120,evm.TU.chr41.382,evm.TU.chr7.342,GWHABGR00000038.90,GWHABGR00000007.176,GWHABGR00000007.88,evm.TU.chr7.820,evm.TU.chr4.300,evm.TU.chr48.388
Up	Biological Process	GO:1902905	positive regulation of supramolecular fiber organization	1	0.72698	0.898647	evm.TU.chr38.257
Up	Cellular Component	GO:0005765	lysosomal membrane	1	0.72698	0.898647	evm.TU.chr45.316
Up	Cellular Component	GO:0005819	spindle	1	0.72698	0.898647	evm.TU.chr15.424
Up	Cellular Component	GO:0098852	lytic vacuole membrane	1	0.72698	0.898647	evm.TU.chr45.316
Up	Molecular Function	GO:0004523	RNA-DNA hybrid ribonuclease activity	6	0.721883	0.898647	evm.TU.chr11.317,GWHABGR00000045.15,GWHABGR00000014.138,evm.TU.chr41.54,evm.TU.chr10.193,evm.TU.chr4.84
Up	Cellular Component	GO:1990904	ribonucleoprotein complex	16	0.730888	0.90289	evm.TU.chr30.69,evm.TU.chr41.32,evm.TU.chr9.297,evm.TU.chr7.355,evm.TU.chr4.594,evm.TU.chr12.25,evm.TU.chr14.313,GWHABGR00000013.49,evm.TU.chr3.635,evm.TU.chr44.97,GWHABGR00000019.76,evm.TU.chr39.4,evm.TU.chr14.314,evm.TU.chr5.22,evm.TU.chr2.103,evm.TU.chr36.211
Up	Biological Process	GO:0048518	positive regulation of biological process	6	0.731631	0.903218	evm.TU.chr38.257,evm.TU.chr33.284,GWHABGR00000038.87,evm.TU.chr1.372,evm.TU.chr28.159,evm.TU.chr29.334
Up	Biological Process	GO:0006812	cation transport	4	0.73361	0.905073	evm.TU.chr49.237,evm.TU.chr15.270,evm.TU.chr1.371,evm.TU.chr1.372
Up	Biological Process	GO:0008104	protein localization	14	0.734804	0.905955	evm.TU.chr6.378,evm.TU.chr18.225,evm.TU.chr6.352,evm.TU.chr1.394,evm.TU.chr43.222,evm.TU.chr4.704,evm.TU.chr17.263,evm.TU.chr19.192,GWHABGR00000040.33,evm.TU.chr2.400,evm.TU.chr17.267,evm.TU.chr30.87,evm.TU.chr41.32,evm.TU.chr13.372
Up	Biological Process	GO:0006259	DNA metabolic process	32	0.737749	0.908576	evm.TU.chr34.344,evm.TU.chr48.179,GWHABGR00000038.53,evm.TU.chr33.21,GWHABGR00000045.49,evm.TU.chr12.41,GWHABGR00000001.26,evm.TU.chr38.120,GWHABGR00000039.163,evm.TU.chr26.336,GWHABGR00000045.50,evm.TU.chr27.59,GWHABGR00000031.23,GWHABGR00000019.133,evm.TU.chr1.372,evm.TU.chr41.32,GWHABGR00000023.322,evm.TU.chr7.388,evm.TU.chr6.144,GWHABGR00000032.136,GWHABGR00000029.40,evm.TU.chr7.355,evm.TU.ch…
Up	Biological Process	GO:0071704	organic substance metabolic process	201	0.737888	0.908576	GWHABGR00000030.170,evm.TU.chr19.95,evm.TU.chr38.170,evm.TU.group4_9_10.2,evm.TU.chr5.153,evm.TU.chr28.13,evm.TU.chr27.123,evm.TU.chr10.361,evm.TU.chr6.144,evm.TU.chr8.106,evm.TU.chr5.81,evm.TU.chr1.372,evm.TU.chr28.317,evm.TU.chr49.223,evm.TU.chr7.388,evm.TU.chr14.136,evm.TU.chr4.490,evm.TU.chr38.62,GWHABGR00000019.133,evm.TU.chr7.819,GWHABGR00000025.144,evm.TU.chr3.164,evm.TU.group18_1_2.1,evm.…
Up	Biological Process	GO:0010564	regulation of cell cycle process	2	0.739662	0.908988	evm.TU.chr47.124,evm.TU.chr1.372
Up	Molecular Function	GO:0000287	magnesium ion binding	2	0.739662	0.908988	evm.TU.chr9.353,evm.TU.chr43.102
Up	Molecular Function	GO:0051539	4 iron, 4 sulfur cluster binding	2	0.739662	0.908988	evm.TU.chr48.83,evm.TU.chr4.702
Up	Biological Process	GO:0006457	protein folding	3	0.746078	0.914824	GWHABGR00000005.81,evm.TU.chr3.136,evm.TU.chr43.185
Up	Biological Process	GO:0006888	endoplasmic reticulum to Golgi vesicle-mediated transport	1	0.748273	0.914824	evm.TU.chr11.354
Up	Biological Process	GO:0006974	cellular response to DNA damage stimulus	12	0.747147	0.914824	GWHABGR00000043.24,evm.TU.chr3.13,evm.TU.chr26.336,GWHABGR00000045.50,evm.TU.chr34.343,evm.TU.chr34.344,evm.TU.chr49.69,evm.TU.chr46.266,evm.TU.chr1.372,evm.TU.chr38.120,evm.TU.chr41.32,GWHABGR00000023.322
Up	Biological Process	GO:0009056	catabolic process	23	0.747828	0.914824	evm.TU.chr21.155,evm.TU.chr2.508,evm.TU.chr33.348,evm.TU.chr1.372,evm.TU.chr38.62,evm.TU.chr15.389,evm.TU.chr6.94,evm.TU.chr35.315,GWHABGR00000038.87,evm.TU.chr33.349,evm.TU.chr14.73,evm.TU.chr29.134,evm.TU.chr11.354,evm.TU.chr34.139,evm.TU.chr48.331,evm.TU.chr48.176,evm.TU.chr14.69,evm.TU.chr33.284,evm.TU.chr43.168,evm.TU.chr41.133,evm.TU.chr19.13,evm.TU.chr31.280,evm.TU.chr37.54
Up	Biological Process	GO:0033043	regulation of organelle organization	3	0.746078	0.914824	evm.TU.chr38.257,evm.TU.chr7.370,evm.TU.chr1.372
Up	Cellular Component	GO:0030658	transport vesicle membrane	1	0.748273	0.914824	evm.TU.chr22.280
Up	Molecular Function	GO:0005230	extracellular ligand-gated ion channel activity	3	0.746078	0.914824	evm.TU.chr14.213,evm.TU.chr48.159,evm.TU.chr14.122
Up	Molecular Function	GO:0020037	heme binding	11	0.747399	0.914824	evm.TU.chr15.130,evm.TU.chr2.422,evm.TU.chr15.192,evm.TU.chr42.184,evm.TU.chr15.142,evm.TU.chr15.165,evm.TU.chr43.212,evm.TU.chr15.164,evm.TU.chr2.223,evm.TU.chr26.122,evm.TU.chr15.141
Up	Biological Process	GO:0043412	macromolecule modification	21	0.75496	0.919948	GWHABGR00000048.120,evm.TU.chr46.266,evm.TU.chr37.54,evm.TU.chr23.437,evm.TU.chr28.12,evm.TU.group18_1_2.1,GWHABGR00000007.88,GWHABGR00000038.87,evm.TU.chr21.371,evm.TU.chr1.372,evm.TU.chr46.106,evm.TU.chr38.62,evm.TU.chr22.409,evm.TU.chr10.361,evm.TU.chr31.335,evm.TU.chr4.594,evm.TU.chr22.71,GWHABGR00000038.90,GWHABGR00000007.176,evm.TU.chr28.13,GWHABGR00000032.11
Up	Biological Process	GO:0046474	glycerophospholipid biosynthetic process	2	0.754622	0.919948	GWHABGR00000007.88,GWHABGR00000038.90
Up	Molecular Function	GO:0008509	anion transmembrane transporter activity	2	0.754622	0.919948	evm.TU.chr15.270,GWHABGR00000017.97
Up	Molecular Function	GO:0016747	acyltransferase activity, transferring groups other than amino-acyl groups	10	0.755377	0.919948	evm.TU.chr4.490,evm.TU.chr2.265,evm.TU.chr38.75,evm.TU.chr15.306,evm.TU.chr34.139,evm.TU.chr17.323,evm.TU.chr5.71,evm.TU.chr18.330,evm.TU.chr30.43,evm.TU.chr34.377
Up	Molecular Function	GO:0016811	hydrolase activity, acting on carbon-nitrogen (but not peptide) bonds, in linear amides	2	0.754622	0.919948	evm.TU.chr21.155,GWHABGR00000012.96
Up	Molecular Function	GO:0046906	tetrapyrrole binding	11	0.754378	0.919948	evm.TU.chr15.141,evm.TU.chr26.122,evm.TU.chr2.223,evm.TU.chr15.164,evm.TU.chr43.212,evm.TU.chr15.165,evm.TU.chr15.142,evm.TU.chr15.192,evm.TU.chr42.184,evm.TU.chr2.422,evm.TU.chr15.130
Up	Biological Process	GO:0000904	cell morphogenesis involved in differentiation	1	0.767907	0.922509	GWHABGR00000030.16
Up	Biological Process	GO:0006413	translational initiation	1	0.767907	0.922509	evm.TU.chr28.317
Up	Biological Process	GO:0006839	mitochondrial transport	1	0.767907	0.922509	evm.TU.chr15.270
Up	Biological Process	GO:0006935	chemotaxis	1	0.767907	0.922509	GWHABGR00000030.16
Up	Biological Process	GO:0007409	axonogenesis	1	0.767907	0.922509	GWHABGR00000030.16
Up	Biological Process	GO:0007411	axon guidance	1	0.767907	0.922509	GWHABGR00000030.16
Up	Biological Process	GO:0009199	ribonucleoside triphosphate metabolic process	1	0.767907	0.922509	evm.TU.chr48.388
Up	Biological Process	GO:0010605	negative regulation of macromolecule metabolic process	6	0.76819	0.922509	evm.TU.chr48.331,evm.TU.chr33.284,evm.TU.chr47.229,evm.TU.chr38.170,evm.TU.chr22.201,evm.TU.chr28.317
Up	Biological Process	GO:0019751	polyol metabolic process	1	0.767907	0.922509	evm.TU.chr41.32
Up	Biological Process	GO:0031399	regulation of protein modification process	1	0.767907	0.922509	GWHABGR00000038.87
Up	Biological Process	GO:0042147	retrograde transport, endosome to Golgi	1	0.767907	0.922509	evm.TU.chr7.204
Up	Biological Process	GO:0042330	taxis	1	0.767907	0.922509	GWHABGR00000030.16
Up	Biological Process	GO:0044089	positive regulation of cellular component biogenesis	1	0.767907	0.922509	evm.TU.chr38.257
Up	Biological Process	GO:0048667	cell morphogenesis involved in neuron differentiation	1	0.767907	0.922509	GWHABGR00000030.16
Up	Biological Process	GO:0051641	cellular localization	14	0.760087	0.922509	evm.TU.chr2.400,evm.TU.chr17.267,evm.TU.chr7.204,evm.TU.chr41.32,evm.TU.chr13.372,evm.TU.chr6.378,evm.TU.chr6.352,evm.TU.chr1.394,GWHABGR00000038.87,evm.TU.chr22.280,evm.TU.chr17.263,evm.TU.chr26.179,evm.TU.chr19.192,evm.TU.chr11.354
Up	Biological Process	GO:0061564	axon development	1	0.767907	0.922509	GWHABGR00000030.16
Up	Biological Process	GO:0071705	nitrogen compound transport	15	0.766198	0.922509	evm.TU.chr1.394,evm.TU.chr15.270,evm.TU.chr6.352,evm.TU.chr18.225,evm.TU.chr6.378,GWHABGR00000040.33,evm.TU.chr19.192,evm.TU.chr17.263,evm.TU.chr43.222,evm.TU.chr4.704,evm.TU.chr17.267,evm.TU.chr2.400,evm.TU.chr13.372,evm.TU.chr41.32,evm.TU.chr30.87
Up	Biological Process	GO:0097485	neuron projection guidance	1	0.767907	0.922509	GWHABGR00000030.16
Up	Cellular Component	GO:0005770	late endosome	1	0.767907	0.922509	evm.TU.chr4.704
Up	Cellular Component	GO:0015935	small ribosomal subunit	1	0.767907	0.922509	evm.TU.chr7.355
Up	Cellular Component	GO:0120025	plasma membrane bounded cell projection	5	0.766302	0.922509	GWHABGR00000038.87,evm.TU.chr13.395,evm.TU.chr38.257,evm.TU.chr22.280,GWHABGR00000045.9
Up	Molecular Function	GO:0046983	protein dimerization activity	16	0.760774	0.922509	evm.TU.chr49.249,evm.TU.chr29.45,evm.TU.chr32.296,evm.TU.chr7.24,evm.TU.chr46.137,GWHABGR00000040.67,GWHABGR00000012.296,evm.TU.chr11.245,evm.TU.chr3.164,evm.TU.chr6.144,GWHABGR00000029.40,evm.TU.chr41.28,evm.TU.chr1.372,evm.TU.chr38.170,evm.TU.chr44.180,evm.TU.chr32.298
Up	Biological Process	GO:0045017	glycerolipid biosynthetic process	2	0.768835	0.922699	GWHABGR00000038.90,GWHABGR00000007.88
Up	Biological Process	GO:0000278	mitotic cell cycle	3	0.77021	0.92318	evm.TU.chr48.10,evm.TU.chr27.59,evm.TU.chr1.372
Up	Biological Process	GO:0051172	negative regulation of nitrogen compound metabolic process	3	0.77021	0.92318	evm.TU.chr38.170,evm.TU.chr33.284,evm.TU.chr28.317
Up	Molecular Function	GO:0004553	hydrolase activity, hydrolyzing O-glycosyl compounds	7	0.771172	0.923749	GWHABGR00000004.195,evm.TU.chr3.254,evm.TU.chr8.315,evm.TU.group27_13_14.2,evm.TU.chr24.270,GWHABGR00000036.61,GWHABGR00000011.2
Up	Biological Process	GO:0006281	DNA repair	11	0.780969	0.933266	evm.TU.chr34.343,evm.TU.chr34.344,evm.TU.chr49.69,GWHABGR00000023.322,evm.TU.chr41.32,evm.TU.chr1.372,evm.TU.chr38.120,GWHABGR00000043.24,evm.TU.chr3.13,evm.TU.chr26.336,GWHABGR00000045.50
Up	Biological Process	GO:0006637	acyl-CoA metabolic process	1	0.786012	0.933266	evm.TU.chr7.820
Up	Biological Process	GO:0007346	regulation of mitotic cell cycle	1	0.786012	0.933266	evm.TU.chr1.372
Up	Biological Process	GO:0009141	nucleoside triphosphate metabolic process	1	0.786012	0.933266	evm.TU.chr48.388
Up	Biological Process	GO:0009892	negative regulation of metabolic process	6	0.785024	0.933266	evm.TU.chr28.317,evm.TU.chr33.284,evm.TU.chr47.229,evm.TU.chr38.170,evm.TU.chr48.331,evm.TU.chr22.201
Up	Biological Process	GO:0010638	positive regulation of organelle organization	1	0.786012	0.933266	evm.TU.chr38.257
Up	Biological Process	GO:0015980	energy derivation by oxidation of organic compounds	5	0.784578	0.933266	GWHABGR00000043.82,GWHABGR00000015.234,GWHABGR00000043.83,GWHABGR00000045.33,GWHABGR00000034.348
Up	Biological Process	GO:0031324	negative regulation of cellular metabolic process	3	0.781556	0.933266	evm.TU.chr33.284,evm.TU.chr38.170,evm.TU.chr28.317
Up	Biological Process	GO:0035383	thioester metabolic process	1	0.786012	0.933266	evm.TU.chr7.820
Up	Biological Process	GO:0051604	protein maturation	2	0.782325	0.933266	GWHABGR00000031.109,GWHABGR00000048.149
Up	Molecular Function	GO:0000976	transcription cis-regulatory region binding	1	0.786012	0.933266	evm.TU.chr3.164
Up	Molecular Function	GO:0001067	transcription regulatory region nucleic acid binding	1	0.786012	0.933266	evm.TU.chr3.164
Up	Molecular Function	GO:0008188	neuropeptide receptor activity	1	0.786012	0.933266	evm.TU.chr45.117
Up	Molecular Function	GO:0140104	molecular carrier activity	1	0.786012	0.933266	evm.TU.chr13.372
Up	Biological Process	GO:1901565	organonitrogen compound catabolic process	10	0.789515	0.936839	evm.TU.chr2.508,evm.TU.chr34.139,evm.TU.chr33.348,evm.TU.chr43.168,evm.TU.chr38.62,evm.TU.chr37.54,evm.TU.chr15.389,GWHABGR00000038.87,evm.TU.chr33.349,evm.TU.chr21.155
Up	Biological Process	GO:0043484	regulation of RNA splicing	2	0.795119	0.942898	evm.TU.chr36.335,GWHABGR00000025.144
Up	Cellular Component	GO:0000228	nuclear chromosome	4	0.7959	0.943234	evm.TU.group3_9_10.1,evm.TU.chr24.317,evm.TU.chr49.237,evm.TU.chr31.10
Up	Biological Process	GO:0007017	microtubule-based process	8	0.803279	0.945474	evm.TU.chr48.96,evm.TU.chr6.356,evm.TU.chr49.237,evm.TU.chr6.353,evm.TU.chr6.354,evm.TU.chr36.277,evm.TU.chr49.8,GWHABGR00000038.87
Up	Biological Process	GO:0016051	carbohydrate biosynthetic process	1	0.802706	0.945474	evm.TU.chr49.230
Up	Biological Process	GO:0016482	cytosolic transport	1	0.802706	0.945474	evm.TU.chr7.204
Up	Biological Process	GO:0048511	rhythmic process	1	0.802706	0.945474	evm.TU.chr2.265
Up	Biological Process	GO:0048522	positive regulation of cellular process	5	0.801727	0.945474	GWHABGR00000038.87,evm.TU.chr33.284,evm.TU.chr38.257,evm.TU.chr29.334,evm.TU.chr1.372
Up	Biological Process	GO:0051128	regulation of cellular component organization	3	0.802859	0.945474	evm.TU.chr38.257,evm.TU.chr7.370,evm.TU.chr1.372
Up	Biological Process	GO:0051130	positive regulation of cellular component organization	1	0.802706	0.945474	evm.TU.chr38.257
Up	Biological Process	GO:0051259	protein complex oligomerization	1	0.802706	0.945474	GWHABGR00000031.109
Up	Cellular Component	GO:0110165	cellular anatomical entity	516	0.800183	0.945474	evm.TU.chr16.248,evm.TU.chr23.437,evm.TU.chr46.172,evm.TU.chr35.87,evm.TU.chr44.97,evm.TU.chr29.131,GWHABGR00000048.149,evm.TU.chr13.531,evm.TU.chr35.315,evm.TU.group18_1_2.1,evm.TU.chr40.166,evm.TU.chr10.361,evm.TU.chr9.81,evm.TU.chr8.106,evm.TU.group27_13_14.1,GWHABGR00000030.170,evm.TU.chr29.298,evm.TU.chr38.170,evm.TU.chr49.281,evm.TU.chr38.279,evm.TU.chr27.8,evm.TU.chr3.28,GWHABGR00000020.18…
Up	Molecular Function	GO:0016667	oxidoreductase activity, acting on a sulfur group of donors	1	0.802706	0.945474	evm.TU.chr4.697
Up	Molecular Function	GO:1990837	sequence-specific double-stranded DNA binding	1	0.802706	0.945474	evm.TU.chr3.164
Up	Biological Process	GO:0000003	reproduction	6	0.81588	0.958297	evm.TU.chr13.126,GWHABGR00000038.87,evm.TU.chr22.201,evm.TU.chr49.237,evm.TU.chr13.125,evm.TU.chr13.123
Up	Biological Process	GO:0008380	RNA splicing	14	0.815993	0.958297	evm.TU.chr4.85,GWHABGR00000019.76,evm.TU.chr14.314,evm.TU.chr30.69,evm.TU.chr36.352,evm.TU.chr36.335,evm.TU.chr14.313,GWHABGR00000013.49,evm.TU.chr12.25,evm.TU.chr4.84,GWHABGR00000025.144,evm.TU.chr44.60,evm.TU.chr22.363,evm.TU.chr4.594
Up	Biological Process	GO:0016054	organic acid catabolic process	2	0.818725	0.958297	evm.TU.chr43.168,evm.TU.chr34.139
Up	Biological Process	GO:0022414	reproductive process	6	0.81588	0.958297	evm.TU.chr49.237,evm.TU.chr22.201,evm.TU.chr13.126,GWHABGR00000038.87,evm.TU.chr13.125,evm.TU.chr13.123
Up	Biological Process	GO:0046395	carboxylic acid catabolic process	2	0.818725	0.958297	evm.TU.chr43.168,evm.TU.chr34.139
Up	Biological Process	GO:0048285	organelle fission	2	0.818725	0.958297	GWHABGR00000038.87,evm.TU.chr48.10
Up	Cellular Component	GO:0010008	endosome membrane	2	0.818725	0.958297	evm.TU.chr4.704,evm.TU.chr22.280
Up	Cellular Component	GO:0030133	transport vesicle	1	0.818099	0.958297	evm.TU.chr22.280
Up	Molecular Function	GO:0016887	ATP hydrolysis activity	5	0.81778	0.958297	evm.TU.chr4.702,evm.TU.chr3.13,evm.TU.chr25.277,GWHABGR00000005.81,evm.TU.chr3.14
Up	Biological Process	GO:0033554	cellular response to stress	12	0.819796	0.958959	evm.TU.chr46.266,evm.TU.chr49.69,evm.TU.chr41.32,GWHABGR00000023.322,evm.TU.chr38.120,evm.TU.chr1.372,evm.TU.chr34.343,evm.TU.chr34.344,evm.TU.chr3.13,evm.TU.chr26.336,GWHABGR00000045.50,GWHABGR00000043.24
Up	Molecular Function	GO:0016874	ligase activity	7	0.82235	0.961353	evm.TU.chr34.139,evm.TU.chr2.581,evm.TU.chr14.136,evm.TU.chr49.223,evm.TU.chr45.310,evm.TU.chr10.240,evm.TU.chr49.69
Up	Biological Process	GO:0006793	phosphorus metabolic process	18	0.830241	0.966998	evm.TU.chr24.4,GWHABGR00000007.88,evm.TU.chr7.820,evm.TU.chr10.466,evm.TU.chr48.388,evm.TU.chr43.102,evm.TU.chr43.168,evm.TU.chr23.437,evm.TU.chr7.534,GWHABGR00000038.90,evm.TU.chr4.300,evm.TU.chr41.383,evm.TU.chr4.490,evm.TU.chr41.382,evm.TU.chr34.318,evm.TU.chr7.342,evm.TU.chr10.361,evm.TU.chr28.269
Up	Biological Process	GO:0071702	organic substance transport	20	0.82904	0.966998	evm.TU.chr23.426,evm.TU.chr27.281,evm.TU.chr41.32,evm.TU.chr30.87,evm.TU.chr13.372,GWHABGR00000023.360,evm.TU.chr6.352,evm.TU.chr18.225,evm.TU.chr6.378,evm.TU.chr15.270,evm.TU.chr4.704,evm.TU.chr17.267,evm.TU.chr2.400,evm.TU.chr27.280,evm.TU.chr29.406,evm.TU.chr1.394,evm.TU.chr17.263,evm.TU.chr43.222,GWHABGR00000040.33,evm.TU.chr19.192
Up	Biological Process	GO:0090407	organophosphate biosynthetic process	9	0.82985	0.966998	GWHABGR00000007.88,GWHABGR00000038.90,evm.TU.chr7.820,evm.TU.chr48.388,evm.TU.chr43.102,evm.TU.chr41.383,evm.TU.chr41.382,evm.TU.chr4.490,evm.TU.chr43.168
Up	Cellular Component	GO:0031967	organelle envelope	12	0.830231	0.966998	GWHABGR00000015.234,evm.TU.chr48.83,GWHABGR00000043.83,evm.TU.chr19.192,evm.TU.chr29.334,evm.TU.chr15.270,evm.TU.chr14.100,evm.TU.chr18.225,GWHABGR00000043.82,GWHABGR00000034.348,evm.TU.chr2.400,GWHABGR00000045.33
Up	Cellular Component	GO:0031975	envelope	12	0.830231	0.966998	evm.TU.chr19.192,GWHABGR00000043.83,evm.TU.chr48.83,GWHABGR00000015.234,evm.TU.chr29.334,evm.TU.chr15.270,evm.TU.chr14.100,evm.TU.chr18.225,GWHABGR00000043.82,evm.TU.chr2.400,GWHABGR00000034.348,GWHABGR00000045.33
Up	Cellular Component	GO:0098798	mitochondrial protein-containing complex	2	0.829589	0.966998	evm.TU.chr6.320,evm.TU.chr6.312
Up	Biological Process	GO:0006575	cellular modified amino acid metabolic process	3	0.831521	0.96701	evm.TU.chr45.310,evm.TU.chr48.101,evm.TU.chr44.247
Up	Biological Process	GO:0031503	protein-containing complex localization	1	0.832292	0.96701	evm.TU.chr19.192
Up	Molecular Function	GO:0019205	nucleobase-containing compound kinase activity	1	0.832292	0.96701	evm.TU.chr48.388
Up	Molecular Function	GO:0051537	2 iron, 2 sulfur cluster binding	1	0.832292	0.96701	evm.TU.chr48.83
Up	Biological Process	GO:0008033	tRNA processing	2	0.839863	0.973268	evm.TU.chr37.280,evm.TU.chr44.60
Up	Biological Process	GO:0008654	phospholipid biosynthetic process	3	0.840246	0.973268	evm.TU.chr4.490,GWHABGR00000038.90,GWHABGR00000007.88
Up	Biological Process	GO:0009259	ribonucleotide metabolic process	4	0.838357	0.973268	evm.TU.chr41.382,evm.TU.chr7.820,evm.TU.chr41.383,evm.TU.chr48.388
Up	Biological Process	GO:1901607	alpha-amino acid biosynthetic process	2	0.839863	0.973268	evm.TU.chr14.136,evm.TU.chr49.223
Up	Molecular Function	GO:0016627	oxidoreductase activity, acting on the CH-CH group of donors	3	0.840246	0.973268	evm.TU.chr15.287,evm.TU.chr38.75,evm.TU.chr31.287
Up	Molecular Function	GO:0016757	glycosyltransferase activity	9	0.841082	0.97364	evm.TU.chr45.22,evm.TU.chr2.450,GWHABGR00000038.90,GWHABGR00000007.176,GWHABGR00000007.88,evm.TU.chr49.251,evm.TU.chr8.425,evm.TU.chr3.212,GWHABGR00000048.120
Up	Biological Process	GO:0002181	cytoplasmic translation	1	0.845379	0.975041	evm.TU.chr46.106
Up	Biological Process	GO:0033865	nucleoside bisphosphate metabolic process	1	0.845379	0.975041	evm.TU.chr7.820
Up	Biological Process	GO:0033875	ribonucleoside bisphosphate metabolic process	1	0.845379	0.975041	evm.TU.chr7.820
Up	Biological Process	GO:0034032	purine nucleoside bisphosphate metabolic process	1	0.845379	0.975041	evm.TU.chr7.820
Up	Cellular Component	GO:0005911	cell-cell junction	1	0.845379	0.975041	evm.TU.chr26.45
Up	Molecular Function	GO:0008081	phosphoric diester hydrolase activity	1	0.845379	0.975041	evm.TU.chr26.12
Up	Biological Process	GO:0007010	cytoskeleton organization	5	0.846744	0.976022	evm.TU.chr48.96,evm.TU.chr7.370,evm.TU.chr14.260,evm.TU.chr38.257,evm.TU.chr14.261
Up	Biological Process	GO:0000723	telomere maintenance	2	0.849573	0.976681	evm.TU.chr34.343,evm.TU.chr34.344
Up	Biological Process	GO:0006996	organelle organization	26	0.849893	0.976681	GWHABGR00000038.87,evm.TU.chr12.123,evm.TU.chr14.260,evm.TU.chr6.208,evm.TU.chr11.354,evm.TU.group3_9_10.1,evm.TU.chr34.343,evm.TU.chr46.286,GWHABGR00000041.35,evm.TU.chr24.317,evm.TU.chr38.257,evm.TU.chr7.370,evm.TU.chr48.96,evm.TU.chr36.356,evm.TU.chr46.79,evm.TU.chr19.95,evm.TU.chr48.10,evm.TU.chr31.10,evm.TU.chr5.251,GWHABGR00000005.110,evm.TU.chr7.355,evm.TU.chr5.249,evm.TU.chr31.89,evm.TU.c…
Up	Biological Process	GO:0032200	telomere organization	2	0.849573	0.976681	evm.TU.chr34.343,evm.TU.chr34.344
Up	Molecular Function	GO:0080019	fatty-acyl-CoA reductase (alcohol-forming) activity	2	0.849573	0.976681	GWHABGR00000014.60,evm.TU.chr32.84
Up	Molecular Function	GO:0102965	alcohol-forming fatty acyl-CoA reductase activity	2	0.849573	0.976681	GWHABGR00000014.60,evm.TU.chr32.84
Up	Biological Process	GO:0044255	cellular lipid metabolic process	15	0.85125	0.977648	evm.TU.chr21.155,GWHABGR00000007.88,evm.TU.chr24.4,GWHABGR00000038.90,evm.TU.chr10.466,evm.TU.chr12.375,GWHABGR00000014.138,evm.TU.chr26.199,evm.TU.chr36.82,evm.TU.chr36.91,evm.TU.chr4.490,evm.TU.chr7.534,evm.TU.chr49.251,evm.TU.chr34.318,evm.TU.chr38.75
Up	Biological Process	GO:0007166	cell surface receptor signaling pathway	7	0.85309	0.978575	evm.TU.chr23.437,GWHABGR00000015.116,evm.TU.chr3.104,evm.TU.chr31.83,GWHABGR00000025.144,GWHABGR00000024.13,evm.TU.chr3.103
Up	Molecular Function	GO:0016798	hydrolase activity, acting on glycosyl bonds	7	0.85309	0.978575	evm.TU.chr24.270,GWHABGR00000011.2,GWHABGR00000036.61,evm.TU.chr8.315,evm.TU.group27_13_14.2,GWHABGR00000004.195,evm.TU.chr3.254
Up	Biological Process	GO:0006605	protein targeting	1	0.857445	0.980603	evm.TU.chr41.32
Up	Biological Process	GO:0007186	G protein-coupled receptor signaling pathway	3	0.856528	0.980603	evm.TU.chr12.21,evm.TU.chr3.519,evm.TU.chr20.128
Up	Biological Process	GO:0016485	protein processing	1	0.857445	0.980603	GWHABGR00000048.149
Up	Biological Process	GO:0055086	nucleobase-containing small molecule metabolic process	8	0.857302	0.980603	evm.TU.chr7.820,evm.TU.chr4.300,evm.TU.chr48.388,evm.TU.chr41.382,evm.TU.chr43.168,evm.TU.chr43.102,evm.TU.chr41.383,evm.TU.chr7.342
Up	Molecular Function	GO:0008146	sulfotransferase activity	1	0.857445	0.980603	evm.TU.chr15.50
Up	Biological Process	GO:0016458	gene silencing	2	0.858744	0.980904	evm.TU.chr22.201,evm.TU.chr47.229
Up	Biological Process	GO:0031047	gene silencing by RNA	2	0.858744	0.980904	evm.TU.chr22.201,evm.TU.chr47.229
Up	Biological Process	GO:0006633	fatty acid biosynthetic process	4	0.860092	0.981261	evm.TU.chr36.91,evm.TU.chr38.75,evm.TU.chr36.82,evm.TU.chr12.375
Up	Biological Process	GO:0072330	monocarboxylic acid biosynthetic process	4	0.860092	0.981261	evm.TU.chr38.75,evm.TU.chr36.82,evm.TU.chr12.375,evm.TU.chr36.91
Up	Biological Process	GO:0016043	cellular component organization	36	0.860655	0.981312	evm.TU.chr48.83,evm.TU.group3_9_10.1,evm.TU.chr14.260,evm.TU.chr17.363,evm.TU.chr46.79,evm.TU.chr36.356,GWHABGR00000030.16,GWHABGR00000041.35,evm.TU.chr38.257,evm.TU.chr4.594,evm.TU.chr5.249,evm.TU.chr22.280,GWHABGR00000005.110,evm.TU.chr34.344,evm.TU.chr14.261,evm.TU.chr43.185,evm.TU.chr11.354,evm.TU.chr12.123,evm.TU.chr6.208,evm.TU.chr17.362,GWHABGR00000038.87,evm.TU.chr48.96,evm.TU.chr7.370,ev…
Up	Biological Process	GO:0006520	cellular amino acid metabolic process	11	0.862279	0.982573	evm.TU.chr2.317,evm.TU.chr30.145,evm.TU.chr4.300,evm.TU.chr6.144,evm.TU.chr34.139,GWHABGR00000029.40,evm.TU.chr1.528,evm.TU.chr43.168,evm.TU.chr10.240,evm.TU.chr14.136,evm.TU.chr49.223
Up	Biological Process	GO:0007268	chemical synaptic transmission	1	0.868572	0.985595	evm.TU.chr22.280
Up	Biological Process	GO:0044770	cell cycle phase transition	1	0.868572	0.985595	evm.TU.chr1.372
Up	Biological Process	GO:0098916	anterograde trans-synaptic signaling	1	0.868572	0.985595	evm.TU.chr22.280
Up	Biological Process	GO:0099536	synaptic signaling	1	0.868572	0.985595	evm.TU.chr22.280
Up	Biological Process	GO:0099537	trans-synaptic signaling	1	0.868572	0.985595	evm.TU.chr22.280
Up	Biological Process	GO:1901987	regulation of cell cycle phase transition	1	0.868572	0.985595	evm.TU.chr1.372
Up	Molecular Function	GO:0015103	inorganic anion transmembrane transporter activity	1	0.868572	0.985595	GWHABGR00000017.97
Up	Cellular Component	GO:0005694	chromosome	12	0.871588	0.988426	evm.TU.chr31.10,evm.TU.chr48.10,evm.TU.chr28.113,evm.TU.chr5.251,evm.TU.chr32.298,evm.TU.group3_9_10.1,evm.TU.chr26.336,evm.TU.chr5.249,evm.TU.chr49.237,evm.TU.chr24.317,GWHABGR00000023.322,evm.TU.chr1.372
Up	Biological Process	GO:0009888	tissue development	4	0.873155	0.989611	evm.TU.chr13.125,evm.TU.chr13.123,evm.TU.chr13.126,GWHABGR00000038.87
Up	Biological Process	GO:0006820	anion transport	2	0.875568	0.991752	GWHABGR00000017.97,evm.TU.chr15.270
Up	Biological Process	GO:0000070	mitotic sister chromatid segregation	1	0.87883	0.993584	evm.TU.chr48.10
Up	Biological Process	GO:0007229	integrin-mediated signaling pathway	1	0.87883	0.993584	GWHABGR00000024.13
Up	Biological Process	GO:0007292	female gamete generation	4	0.879283	0.993584	evm.TU.chr13.123,evm.TU.chr13.125,GWHABGR00000038.87,evm.TU.chr13.126
Up	Cellular Component	GO:0005774	vacuolar membrane	1	0.87883	0.993584	evm.TU.chr45.316
Up	Biological Process	GO:0000375	RNA splicing, via transesterification reactions	9	0.884578	0.997782	GWHABGR00000013.49,evm.TU.chr14.313,evm.TU.chr4.84,evm.TU.chr22.363,evm.TU.chr4.594,evm.TU.chr4.85,evm.TU.chr14.314,GWHABGR00000019.76,evm.TU.chr36.352
Up	Biological Process	GO:0000377	RNA splicing, via transesterification reactions with bulged adenosine as nucleophile	9	0.884578	0.997782	evm.TU.chr22.363,evm.TU.chr4.594,evm.TU.chr14.313,GWHABGR00000013.49,evm.TU.chr4.84,evm.TU.chr36.352,evm.TU.chr4.85,evm.TU.chr14.314,GWHABGR00000019.76
Up	Biological Process	GO:0000398	mRNA splicing, via spliceosome	9	0.884578	0.997782	evm.TU.chr36.352,GWHABGR00000019.76,evm.TU.chr14.314,evm.TU.chr4.85,evm.TU.chr4.594,evm.TU.chr22.363,GWHABGR00000013.49,evm.TU.chr14.313,evm.TU.chr4.84
Up	Biological Process	GO:0022412	cellular process involved in reproduction in multicellular organism	4	0.885152	0.997836	GWHABGR00000038.87,evm.TU.chr13.126,evm.TU.chr13.123,evm.TU.chr13.125
Up	Biological Process	GO:0042592	homeostatic process	1	0.888289	0.999506	GWHABGR00000038.87
Up	Molecular Function	GO:0004312	fatty acid synthase activity	1	0.888289	0.999506	evm.TU.chr38.75
Up	Molecular Function	GO:0005509	calcium ion binding	9	0.888743	0.999506	evm.TU.chr27.280,evm.TU.chr2.570,evm.TU.chr27.281,evm.TU.chr4.21,GWHABGR00000037.15,evm.TU.chr3.202,evm.TU.chr9.45,GWHABGR00000032.32,evm.TU.chr9.46
Up	Molecular Function	GO:0015293	symporter activity	1	0.888289	0.999506	evm.TU.chr23.426
Up	Biological Process	GO:0000226	microtubule cytoskeleton organization	1	0.957901	1	evm.TU.chr48.96
Up	Biological Process	GO:0000819	sister chromatid segregation	1	0.912465	1	evm.TU.chr48.10
Up	Biological Process	GO:0002064	epithelial cell development	3	0.92684	1	evm.TU.chr13.126,evm.TU.chr13.123,evm.TU.chr13.125
Up	Biological Process	GO:0003006	developmental process involved in reproduction	4	0.92767	1	evm.TU.chr13.126,GWHABGR00000038.87,evm.TU.chr13.125,evm.TU.chr13.123
Up	Biological Process	GO:0003008	system process	1	0.986535	1	evm.TU.chr2.566
Up	Biological Process	GO:0005975	carbohydrate metabolic process	11	0.923365	1	GWHABGR00000036.61,GWHABGR00000011.2,evm.TU.chr47.111,evm.TU.chr28.269,evm.TU.group27_13_14.2,GWHABGR00000012.96,evm.TU.chr49.230,evm.TU.chr24.270,evm.TU.chr8.315,evm.TU.chr27.123,evm.TU.chr3.254
Up	Biological Process	GO:0006082	organic acid metabolic process	18	0.953733	1	evm.TU.chr7.820,evm.TU.chr30.145,evm.TU.chr12.375,evm.TU.chr13.349,evm.TU.chr36.82,evm.TU.chr1.528,evm.TU.chr43.168,evm.TU.chr36.91,evm.TU.chr34.139,evm.TU.chr38.75,evm.TU.chr4.300,evm.TU.chr2.317,evm.TU.chr10.240,evm.TU.chr49.223,evm.TU.chr14.136,evm.TU.chr7.342,GWHABGR00000029.40,evm.TU.chr6.144
Up	Biological Process	GO:0006091	generation of precursor metabolites and energy	5	0.9116	1	GWHABGR00000043.83,GWHABGR00000015.234,GWHABGR00000043.82,GWHABGR00000034.348,GWHABGR00000045.33
Up	Biological Process	GO:0006163	purine nucleotide metabolic process	3	0.89696	1	evm.TU.chr7.820,evm.TU.chr41.382,evm.TU.chr41.383
Up	Biological Process	GO:0006323	DNA packaging	2	0.989915	1	evm.TU.chr6.208,evm.TU.chr48.10
Up	Biological Process	GO:0006333	chromatin assembly or disassembly	1	0.997364	1	evm.TU.chr6.208
Up	Biological Process	GO:0006334	nucleosome assembly	1	0.99714	1	evm.TU.chr6.208
Up	Biological Process	GO:0006399	tRNA metabolic process	3	0.951549	1	evm.TU.chr44.60,evm.TU.chr37.280,evm.TU.chr10.240
Up	Biological Process	GO:0006412	translation	7	0.997645	1	evm.TU.chr24.412,evm.TU.chr7.355,evm.TU.chr28.317,evm.TU.chr46.106,evm.TU.chr10.240,evm.TU.chr33.284,evm.TU.chr4.233
Up	Biological Process	GO:0006486	protein glycosylation	2	0.973127	1	GWHABGR00000048.120,GWHABGR00000007.176
Up	Biological Process	GO:0006518	peptide metabolic process	10	0.997123	1	evm.TU.chr7.355,evm.TU.chr44.247,evm.TU.chr24.412,evm.TU.chr4.233,evm.TU.chr48.101,evm.TU.chr46.106,evm.TU.chr10.240,evm.TU.chr45.310,evm.TU.chr28.317,evm.TU.chr33.284
Up	Biological Process	GO:0006631	fatty acid metabolic process	4	0.938317	1	evm.TU.chr36.91,evm.TU.chr38.75,evm.TU.chr36.82,evm.TU.chr12.375
Up	Biological Process	GO:0006753	nucleoside phosphate metabolic process	6	0.892571	1	evm.TU.chr48.388,evm.TU.chr43.168,evm.TU.chr7.820,evm.TU.chr41.382,evm.TU.chr41.383,evm.TU.chr43.102
Up	Biological Process	GO:0006796	phosphate-containing compound metabolic process	16	0.899199	1	evm.TU.chr48.388,evm.TU.chr7.820,evm.TU.chr10.466,evm.TU.chr24.4,GWHABGR00000007.88,evm.TU.chr23.437,evm.TU.chr7.534,evm.TU.chr43.168,evm.TU.chr43.102,GWHABGR00000038.90,evm.TU.chr28.269,evm.TU.chr34.318,evm.TU.chr10.361,evm.TU.chr4.490,evm.TU.chr41.382,evm.TU.chr41.383
Up	Biological Process	GO:0006869	lipid transport	2	0.903801	1	evm.TU.chr27.280,evm.TU.chr27.281
Up	Biological Process	GO:0007059	chromosome segregation	1	0.93677	1	evm.TU.chr48.10
Up	Biological Process	GO:0007218	neuropeptide signaling pathway	1	0.967021	1	evm.TU.chr20.128
Up	Biological Process	GO:0007267	cell-cell signaling	1	0.974167	1	evm.TU.chr22.280
Up	Biological Process	GO:0007275	multicellular organism development	13	0.942603	1	evm.TU.chr17.362,GWHABGR00000038.87,evm.TU.chr18.396,evm.TU.chr15.35,evm.TU.chr17.363,evm.TU.chr13.125,evm.TU.chr13.123,GWHABGR00000045.9,evm.TU.chr22.280,evm.TU.chr13.126,evm.TU.chr38.62,evm.TU.chr37.54,GWHABGR00000030.16
Up	Biological Process	GO:0007276	gamete generation	4	0.92767	1	GWHABGR00000038.87,evm.TU.chr13.126,evm.TU.chr13.123,evm.TU.chr13.125
Up	Biological Process	GO:0007281	germ cell development	3	0.954365	1	evm.TU.chr13.126,evm.TU.chr13.123,evm.TU.chr13.125
Up	Biological Process	GO:0007304	chorion-containing eggshell formation	3	0.92684	1	evm.TU.chr13.126,evm.TU.chr13.125,evm.TU.chr13.123
Up	Biological Process	GO:0007600	sensory perception	1	0.979766	1	evm.TU.chr2.566
Up	Biological Process	GO:0008610	lipid biosynthetic process	7	0.971872	1	evm.TU.chr36.82,evm.TU.chr38.75,evm.TU.chr12.375,evm.TU.chr4.490,evm.TU.chr36.91,GWHABGR00000038.90,GWHABGR00000007.88
Up	Biological Process	GO:0009100	glycoprotein metabolic process	2	0.981002	1	GWHABGR00000007.176,GWHABGR00000048.120
Up	Biological Process	GO:0009101	glycoprotein biosynthetic process	2	0.97492	1	GWHABGR00000048.120,GWHABGR00000007.176
Up	Biological Process	GO:0009117	nucleotide metabolic process	6	0.892571	1	evm.TU.chr48.388,evm.TU.chr41.383,evm.TU.chr43.102,evm.TU.chr43.168,evm.TU.chr41.382,evm.TU.chr7.820
Up	Biological Process	GO:0009150	purine ribonucleotide metabolic process	3	0.891024	1	evm.TU.chr41.382,evm.TU.chr7.820,evm.TU.chr41.383
Up	Biological Process	GO:0009451	RNA modification	1	0.964225	1	evm.TU.chr31.335
Up	Biological Process	GO:0009653	anatomical structure morphogenesis	5	0.9339	1	evm.TU.chr13.125,evm.TU.chr13.123,GWHABGR00000030.16,evm.TU.chr13.126,GWHABGR00000038.87
Up	Biological Process	GO:0010033	response to organic substance	1	0.976187	1	evm.TU.chr19.36
Up	Biological Process	GO:0010876	lipid localization	2	0.90986	1	evm.TU.chr27.280,evm.TU.chr27.281
Up	Biological Process	GO:0015074	DNA integration	8	0.997878	1	evm.TU.chr33.21,GWHABGR00000038.53,evm.TU.chr7.355,GWHABGR00000029.40,GWHABGR00000032.136,evm.TU.chr6.144,evm.TU.chr1.372,GWHABGR00000001.26
Up	Biological Process	GO:0015711	organic anion transport	1	0.9193	1	evm.TU.chr15.270
Up	Biological Process	GO:0015849	organic acid transport	1	0.912465	1	evm.TU.chr15.270
Up	Biological Process	GO:0016042	lipid catabolic process	2	0.935141	1	evm.TU.chr21.155,evm.TU.chr6.94
Up	Biological Process	GO:0016192	vesicle-mediated transport	8	0.935123	1	evm.TU.chr7.204,evm.TU.chr13.395,evm.TU.chr2.570,evm.TU.chr14.245,evm.TU.chr27.106,evm.TU.chr36.125,evm.TU.chr11.354,evm.TU.chr22.280
Up	Biological Process	GO:0016310	phosphorylation	1	0.905051	1	evm.TU.chr23.437
Up	Biological Process	GO:0016441	posttranscriptional gene silencing	1	0.905051	1	evm.TU.chr47.229
Up	Biological Process	GO:0016579	protein deubiquitination	1	0.89701	1	evm.TU.chr4.594
Up	Biological Process	GO:0019538	protein metabolic process	33	0.989818	1	evm.TU.chr10.361,evm.TU.chr1.372,GWHABGR00000031.109,evm.TU.chr10.240,evm.TU.chr28.317,evm.TU.chr38.62,evm.TU.chr22.409,evm.TU.chr13.497,GWHABGR00000038.90,evm.TU.chr22.71,evm.TU.chr28.13,evm.TU.chr7.355,evm.TU.chr23.437,evm.TU.chr33.284,GWHABGR00000048.149,evm.TU.chr33.349,GWHABGR00000038.87,evm.TU.group18_1_2.1,evm.TU.chr2.508,evm.TU.chr21.371,evm.TU.chr46.106,evm.TU.chr33.348,evm.TU.chr4.233,G…
Up	Biological Process	GO:0019637	organophosphate metabolic process	14	0.901223	1	evm.TU.chr43.168,evm.TU.chr4.490,evm.TU.chr41.382,evm.TU.chr41.383,evm.TU.chr43.102,evm.TU.chr28.269,evm.TU.chr34.318,evm.TU.chr7.534,evm.TU.chr7.820,evm.TU.chr10.466,GWHABGR00000038.90,evm.TU.chr24.4,GWHABGR00000007.88,evm.TU.chr48.388
Up	Biological Process	GO:0019752	carboxylic acid metabolic process	17	0.969417	1	evm.TU.chr36.82,evm.TU.chr30.145,evm.TU.chr12.375,evm.TU.chr7.820,evm.TU.chr34.139,evm.TU.chr38.75,evm.TU.chr1.528,evm.TU.chr36.91,evm.TU.chr43.168,evm.TU.chr2.317,evm.TU.chr4.300,evm.TU.chr6.144,evm.TU.chr7.342,GWHABGR00000029.40,evm.TU.chr10.240,evm.TU.chr49.223,evm.TU.chr14.136
Up	Biological Process	GO:0019953	sexual reproduction	4	0.93139	1	evm.TU.chr13.123,evm.TU.chr13.125,GWHABGR00000038.87,evm.TU.chr13.126
Up	Biological Process	GO:0022607	cellular component assembly	15	0.943092	1	evm.TU.chr4.702,evm.TU.chr7.370,GWHABGR00000031.109,evm.TU.chr48.96,evm.TU.chr46.79,evm.TU.chr31.89,evm.TU.chr38.257,GWHABGR00000029.40,evm.TU.chr7.355,evm.TU.chr48.83,evm.TU.chr43.185,evm.TU.chr4.594,evm.TU.chr6.208,evm.TU.chr19.95,evm.TU.chr12.123
Up	Biological Process	GO:0030154	cell differentiation	8	0.926538	1	evm.TU.chr13.126,GWHABGR00000030.16,evm.TU.chr17.362,GWHABGR00000038.87,evm.TU.chr17.363,evm.TU.chr13.125,evm.TU.chr13.123,evm.TU.chr22.280
Up	Biological Process	GO:0030703	eggshell formation	3	0.92684	1	evm.TU.chr13.123,evm.TU.chr13.125,evm.TU.chr13.126
Up	Biological Process	GO:0030707	ovarian follicle cell development	3	0.92684	1	evm.TU.chr13.126,evm.TU.chr13.123,evm.TU.chr13.125
Up	Biological Process	GO:0030855	epithelial cell differentiation	3	0.930968	1	evm.TU.chr13.126,evm.TU.chr13.125,evm.TU.chr13.123
Up	Biological Process	GO:0031497	chromatin assembly	1	0.99714	1	evm.TU.chr6.208
Up	Biological Process	GO:0032501	multicellular organismal process	16	0.981352	1	evm.TU.chr2.566,evm.TU.chr37.54,GWHABGR00000030.16,evm.TU.chr15.356,evm.TU.chr28.159,evm.TU.chr18.396,GWHABGR00000038.87,evm.TU.chr17.362,evm.TU.chr17.363,evm.TU.chr13.123,evm.TU.chr13.126,evm.TU.chr38.62,evm.TU.chr15.35,evm.TU.chr13.125,evm.TU.chr22.280,GWHABGR00000045.9
Up	Biological Process	GO:0032502	developmental process	13	0.981584	1	evm.TU.chr38.62,evm.TU.chr37.54,GWHABGR00000030.16,evm.TU.chr13.126,GWHABGR00000045.9,evm.TU.chr22.280,evm.TU.chr13.125,evm.TU.chr13.123,evm.TU.chr17.363,evm.TU.chr17.362,evm.TU.chr18.396,evm.TU.chr15.35,GWHABGR00000038.87
Up	Biological Process	GO:0032504	multicellular organism reproduction	4	0.93139	1	GWHABGR00000038.87,evm.TU.chr13.126,evm.TU.chr13.123,evm.TU.chr13.125
Up	Biological Process	GO:0032787	monocarboxylic acid metabolic process	5	0.957985	1	evm.TU.chr12.375,evm.TU.chr36.82,evm.TU.chr38.75,evm.TU.chr36.91,evm.TU.chr43.168
Up	Biological Process	GO:0033036	macromolecule localization	16	0.893035	1	evm.TU.chr18.225,evm.TU.chr6.352,evm.TU.chr6.378,evm.TU.chr4.704,evm.TU.chr27.281,evm.TU.chr41.32,evm.TU.chr30.87,evm.TU.chr13.372,evm.TU.chr1.394,evm.TU.chr17.263,evm.TU.chr43.222,GWHABGR00000040.33,evm.TU.chr19.192,evm.TU.chr17.267,evm.TU.chr27.280,evm.TU.chr2.400
Up	Biological Process	GO:0034622	cellular protein-containing complex assembly	9	0.958687	1	evm.TU.chr38.257,GWHABGR00000029.40,evm.TU.chr7.370,evm.TU.chr46.79,evm.TU.chr6.208,evm.TU.chr19.95,evm.TU.chr7.355,evm.TU.chr43.185,evm.TU.chr4.594
Up	Biological Process	GO:0034728	nucleosome organization	1	0.997571	1	evm.TU.chr6.208
Up	Biological Process	GO:0035194	post-transcriptional gene silencing by RNA	1	0.905051	1	evm.TU.chr47.229
Up	Biological Process	GO:0042221	response to chemical	2	0.976597	1	evm.TU.chr19.36,GWHABGR00000030.16
Up	Biological Process	GO:0043038	amino acid activation	1	0.957901	1	evm.TU.chr10.240
Up	Biological Process	GO:0043039	tRNA aminoacylation	1	0.957901	1	evm.TU.chr10.240
Up	Biological Process	GO:0043043	peptide biosynthetic process	8	0.994276	1	evm.TU.chr33.284,evm.TU.chr46.106,evm.TU.chr45.310,evm.TU.chr10.240,evm.TU.chr28.317,evm.TU.chr4.233,evm.TU.chr7.355,evm.TU.chr24.412
Up	Biological Process	GO:0043413	macromolecule glycosylation	2	0.973127	1	GWHABGR00000048.120,GWHABGR00000007.176
Up	Biological Process	GO:0043436	oxoacid metabolic process	17	0.969417	1	evm.TU.chr4.300,evm.TU.chr2.317,evm.TU.chr10.240,evm.TU.chr14.136,evm.TU.chr49.223,evm.TU.chr7.342,GWHABGR00000029.40,evm.TU.chr6.144,evm.TU.chr7.820,evm.TU.chr30.145,evm.TU.chr12.375,evm.TU.chr36.82,evm.TU.chr1.528,evm.TU.chr36.91,evm.TU.chr43.168,evm.TU.chr34.139,evm.TU.chr38.75
Up	Biological Process	GO:0043603	cellular amide metabolic process	13	0.991269	1	evm.TU.chr45.310,evm.TU.chr48.101,evm.TU.chr46.106,evm.TU.chr28.317,evm.TU.chr10.240,evm.TU.chr14.136,evm.TU.chr33.284,evm.TU.chr21.155,evm.TU.chr44.247,evm.TU.chr7.820,evm.TU.chr7.355,evm.TU.chr24.412,evm.TU.chr4.233
Up	Biological Process	GO:0043604	amide biosynthetic process	10	0.985665	1	evm.TU.chr46.106,evm.TU.chr10.240,evm.TU.chr45.310,evm.TU.chr28.317,evm.TU.chr14.136,evm.TU.chr33.284,evm.TU.chr7.820,evm.TU.chr7.355,evm.TU.chr24.412,evm.TU.chr4.233
Up	Biological Process	GO:0043933	protein-containing complex subunit organization	11	0.954711	1	GWHABGR00000029.40,evm.TU.chr38.257,evm.TU.chr46.79,GWHABGR00000031.109,evm.TU.chr7.370,evm.TU.chr6.208,evm.TU.chr19.95,evm.TU.chr4.594,evm.TU.chr11.354,evm.TU.chr43.185,evm.TU.chr7.355
Up	Biological Process	GO:0044262	cellular carbohydrate metabolic process	1	0.912465	1	evm.TU.chr24.270
Up	Biological Process	GO:0044267	cellular protein metabolic process	30	0.985037	1	evm.TU.chr23.437,evm.TU.chr33.284,evm.TU.chr28.12,evm.TU.chr37.54,GWHABGR00000048.120,evm.TU.chr46.266,evm.TU.chr15.389,GWHABGR00000038.87,evm.TU.chr33.349,GWHABGR00000007.88,evm.TU.group18_1_2.1,evm.TU.chr24.412,evm.TU.chr2.508,evm.TU.chr10.361,evm.TU.chr1.372,evm.TU.chr46.106,evm.TU.chr33.348,evm.TU.chr28.317,evm.TU.chr10.240,evm.TU.chr21.371,evm.TU.chr22.409,evm.TU.chr38.62,GWHABGR00000032.11,…
Up	Biological Process	GO:0044281	small molecule metabolic process	28	0.977274	1	evm.TU.chr36.82,evm.TU.chr30.145,evm.TU.chr13.349,evm.TU.chr48.388,evm.TU.chr12.375,evm.TU.chr7.820,evm.TU.chr27.280,evm.TU.chr34.139,evm.TU.chr38.75,evm.TU.chr1.528,evm.TU.chr36.91,evm.TU.chr43.168,evm.TU.chr43.102,evm.TU.chr49.230,evm.TU.chr2.317,evm.TU.chr4.300,evm.TU.chr27.123,evm.TU.chr28.269,evm.TU.chr6.144,evm.TU.chr7.342,GWHABGR00000029.40,evm.TU.chr41.382,evm.TU.chr10.240,evm.TU.chr41.38…
Up	Biological Process	GO:0044282	small molecule catabolic process	2	0.953601	1	evm.TU.chr43.168,evm.TU.chr34.139
Up	Biological Process	GO:0044703	multi-organism reproductive process	4	0.93139	1	GWHABGR00000038.87,evm.TU.chr13.126,evm.TU.chr13.123,evm.TU.chr13.125
Up	Biological Process	GO:0045892	negative regulation of transcription, DNA-templated	1	0.946264	1	evm.TU.chr38.170
Up	Biological Process	GO:0045934	negative regulation of nucleobase-containing compound metabolic process	1	0.950462	1	evm.TU.chr38.170
Up	Biological Process	GO:0046903	secretion	2	0.890527	1	evm.TU.chr14.245,evm.TU.chr22.280
Up	Biological Process	GO:0046942	carboxylic acid transport	1	0.89701	1	evm.TU.chr15.270
Up	Biological Process	GO:0048193	Golgi vesicle transport	1	0.967021	1	evm.TU.chr11.354
Up	Biological Process	GO:0048477	oogenesis	3	0.951549	1	evm.TU.chr13.126,evm.TU.chr13.125,evm.TU.chr13.123
Up	Biological Process	GO:0048513	animal organ development	1	0.89701	1	GWHABGR00000038.87
Up	Biological Process	GO:0048609	multicellular organismal reproductive process	4	0.93139	1	evm.TU.chr13.126,GWHABGR00000038.87,evm.TU.chr13.125,evm.TU.chr13.123
Up	Biological Process	GO:0048646	anatomical structure formation involved in morphogenesis	3	0.934882	1	evm.TU.chr13.125,evm.TU.chr13.123,evm.TU.chr13.126
Up	Biological Process	GO:0048856	anatomical structure development	13	0.971598	1	GWHABGR00000030.16,evm.TU.chr37.54,evm.TU.chr38.62,evm.TU.chr13.126,evm.TU.chr13.123,evm.TU.chr13.125,evm.TU.chr22.280,GWHABGR00000045.9,evm.TU.chr15.35,evm.TU.chr18.396,GWHABGR00000038.87,evm.TU.chr17.362,evm.TU.chr17.363
Up	Biological Process	GO:0048869	cellular developmental process	8	0.926538	1	evm.TU.chr17.363,GWHABGR00000038.87,evm.TU.chr17.362,evm.TU.chr22.280,evm.TU.chr13.123,evm.TU.chr13.125,evm.TU.chr13.126,GWHABGR00000030.16
Up	Biological Process	GO:0050877	nervous system process	1	0.979766	1	evm.TU.chr2.566
Up	Biological Process	GO:0051239	regulation of multicellular organismal process	1	0.93677	1	evm.TU.chr28.159
Up	Biological Process	GO:0051253	negative regulation of RNA metabolic process	1	0.950462	1	evm.TU.chr38.170
Up	Biological Process	GO:0051276	chromosome organization	11	0.894686	1	evm.TU.chr24.317,evm.TU.chr46.286,evm.TU.chr34.344,evm.TU.chr34.343,evm.TU.chr1.372,evm.TU.chr6.208,evm.TU.chr31.10,evm.TU.chr48.10,evm.TU.chr5.249,evm.TU.group3_9_10.1,evm.TU.chr5.251
Up	Biological Process	GO:0051704	multi-organism process	4	0.93139	1	evm.TU.chr13.125,evm.TU.chr13.123,evm.TU.chr13.126,GWHABGR00000038.87
Up	Biological Process	GO:0060429	epithelium development	3	0.942101	1	evm.TU.chr13.126,evm.TU.chr13.123,evm.TU.chr13.125
Up	Biological Process	GO:0065003	protein-containing complex assembly	10	0.96871	1	GWHABGR00000031.109,evm.TU.chr46.79,evm.TU.chr7.370,GWHABGR00000029.40,evm.TU.chr38.257,evm.TU.chr4.594,evm.TU.chr43.185,evm.TU.chr7.355,evm.TU.chr6.208,evm.TU.chr19.95
Up	Biological Process	GO:0065004	protein-DNA complex assembly	2	0.985644	1	GWHABGR00000029.40,evm.TU.chr6.208
Up	Biological Process	GO:0065008	regulation of biological quality	5	0.937084	1	evm.TU.chr38.257,evm.TU.chr33.284,GWHABGR00000038.87,evm.TU.chr22.280,evm.TU.chr7.370
Up	Biological Process	GO:0070085	glycosylation	2	0.973127	1	GWHABGR00000007.176,GWHABGR00000048.120
Up	Biological Process	GO:0070646	protein modification by small protein removal	1	0.912465	1	evm.TU.chr4.594
Up	Biological Process	GO:0071103	DNA conformation change	2	0.994304	1	evm.TU.chr48.10,evm.TU.chr6.208
Up	Biological Process	GO:0071824	protein-DNA complex subunit organization	2	0.98753	1	GWHABGR00000029.40,evm.TU.chr6.208
Up	Biological Process	GO:0072521	purine-containing compound metabolic process	3	0.942101	1	evm.TU.chr41.382,evm.TU.chr7.820,evm.TU.chr41.383
Up	Biological Process	GO:0098655	cation transmembrane transport	1	0.94171	1	evm.TU.chr15.270
Up	Biological Process	GO:0098813	nuclear chromosome segregation	1	0.912465	1	evm.TU.chr48.10
Up	Biological Process	GO:0140014	mitotic nuclear division	1	0.905051	1	evm.TU.chr48.10
Up	Biological Process	GO:1901135	carbohydrate derivative metabolic process	13	0.910358	1	evm.TU.chr4.300,evm.TU.chr48.388,evm.TU.chr7.820,GWHABGR00000038.90,GWHABGR00000007.176,GWHABGR00000007.88,evm.TU.chr28.269,evm.TU.chr7.342,GWHABGR00000048.120,evm.TU.chr41.382,evm.TU.chr41.383,GWHABGR00000012.96,evm.TU.chr43.102
Up	Biological Process	GO:1901564	organonitrogen compound metabolic process	57	0.991142	1	GWHABGR00000031.109,evm.TU.chr28.317,evm.TU.chr1.372,evm.TU.chr10.240,evm.TU.chr49.223,evm.TU.chr14.136,evm.TU.chr41.32,evm.TU.chr22.409,evm.TU.chr38.62,evm.TU.chr10.361,GWHABGR00000029.40,evm.TU.chr6.144,evm.TU.chr28.13,evm.TU.chr21.155,GWHABGR00000038.90,evm.TU.chr22.71,evm.TU.chr7.355,evm.TU.chr13.497,evm.TU.chr48.101,evm.TU.chr43.102,evm.TU.chr43.168,GWHABGR00000048.149,evm.TU.chr23.437,evm.T…
Up	Biological Process	GO:1901566	organonitrogen compound biosynthetic process	23	0.99223	1	evm.TU.chr48.388,evm.TU.chr13.349,GWHABGR00000007.88,evm.TU.chr7.820,evm.TU.chr24.412,evm.TU.chr33.284,evm.TU.chr43.168,GWHABGR00000048.120,evm.TU.chr1.528,evm.TU.chr4.233,evm.TU.chr2.317,GWHABGR00000038.90,GWHABGR00000007.176,evm.TU.chr7.355,evm.TU.chr14.136,evm.TU.chr49.223,evm.TU.chr41.383,evm.TU.chr41.32,evm.TU.chr46.106,evm.TU.chr45.310,evm.TU.chr28.317,evm.TU.chr10.240,evm.TU.chr41.382
Up	Biological Process	GO:1901575	organic substance catabolic process	17	0.916312	1	evm.TU.chr15.389,evm.TU.chr33.349,GWHABGR00000038.87,evm.TU.chr6.94,evm.TU.chr14.73,evm.TU.chr29.134,evm.TU.chr14.69,evm.TU.chr33.284,evm.TU.chr34.139,evm.TU.chr48.331,evm.TU.chr37.54,evm.TU.chr43.168,evm.TU.chr21.155,evm.TU.chr2.508,evm.TU.chr33.348,evm.TU.chr1.372,evm.TU.chr38.62
Up	Biological Process	GO:1902679	negative regulation of RNA biosynthetic process	1	0.946264	1	evm.TU.chr38.170
Up	Biological Process	GO:1903507	negative regulation of nucleic acid-templated transcription	1	0.946264	1	evm.TU.chr38.170
Up	Cellular Component	GO:0000502	proteasome complex	1	0.957901	1	evm.TU.chr23.220
Up	Cellular Component	GO:0000785	chromatin	7	0.935812	1	evm.TU.chr5.249,GWHABGR00000023.322,evm.TU.group3_9_10.1,evm.TU.chr32.298,evm.TU.chr5.251,evm.TU.chr31.10,evm.TU.chr24.317
Up	Cellular Component	GO:0000786	nucleosome	1	0.999934	1	evm.TU.chr32.298
Up	Cellular Component	GO:0005576	extracellular region	25	0.986048	1	evm.TU.chr8.405,evm.TU.chr22.108,evm.TU.chr22.112,evm.TU.chr48.225,evm.TU.chr27.281,evm.TU.chr2.359,GWHABGR00000014.138,evm.TU.chr45.190,evm.TU.chr27.280,evm.TU.chr45.185,evm.TU.chr46.172,evm.TU.chr16.212,evm.TU.chr17.438,evm.TU.chr45.257,evm.TU.chr45.188,GWHABGR00000048.149,evm.TU.chr34.137,evm.TU.chr8.79,evm.TU.chr22.109,evm.TU.chr22.114,evm.TU.chr21.354,evm.TU.chr3.254,evm.TU.chr27.43,evm.TU.c…
Up	Cellular Component	GO:0005615	extracellular space	5	0.976442	1	evm.TU.chr8.406,evm.TU.chr27.281,evm.TU.chr27.280,evm.TU.chr8.405,evm.TU.chr46.172
Up	Cellular Component	GO:0005737	cytoplasm	101	0.905371	1	evm.TU.chr15.287,GWHABGR00000007.176,evm.TU.chr22.280,evm.TU.chr42.9,evm.TU.chr37.152,GWHABGR00000014.138,evm.TU.chr1.430,evm.TU.chr29.132,evm.TU.chr37.150,evm.TU.chr4.595,evm.TU.chr14.261,evm.TU.chr43.222,GWHABGR00000040.33,evm.TU.chr17.363,evm.TU.chr14.100,evm.TU.chr1.394,GWHABGR00000043.82,evm.TU.chr7.732,GWHABGR00000048.120,evm.TU.chr4.433,evm.TU.chr31.280,evm.TU.chr37.54,evm.TU.chr31.287,GWH…
Up	Cellular Component	GO:0005739	mitochondrion	15	0.984003	1	evm.TU.chr6.312,GWHABGR00000038.87,evm.TU.chr15.270,evm.TU.chr14.100,evm.TU.chr6.320,evm.TU.chr29.334,evm.TU.chr48.83,GWHABGR00000043.83,GWHABGR00000015.234,GWHABGR00000029.40,GWHABGR00000045.33,evm.TU.chr6.144,GWHABGR00000034.348,GWHABGR00000043.82,evm.TU.chr10.240
Up	Cellular Component	GO:0005740	mitochondrial envelope	9	0.911195	1	evm.TU.chr29.334,evm.TU.chr48.83,GWHABGR00000043.83,GWHABGR00000015.234,evm.TU.chr14.100,evm.TU.chr15.270,GWHABGR00000043.82,GWHABGR00000045.33,GWHABGR00000034.348
Up	Cellular Component	GO:0005743	mitochondrial inner membrane	7	0.909506	1	GWHABGR00000045.33,evm.TU.chr14.100,evm.TU.chr15.270,GWHABGR00000034.348,GWHABGR00000043.82,GWHABGR00000043.83,GWHABGR00000015.234
Up	Cellular Component	GO:0005783	endoplasmic reticulum	4	0.999927	1	evm.TU.chr25.142,evm.TU.chr43.222,GWHABGR00000038.90,GWHABGR00000040.33
Up	Cellular Component	GO:0005789	endoplasmic reticulum membrane	4	0.997742	1	evm.TU.chr25.142,GWHABGR00000040.33,GWHABGR00000038.90,evm.TU.chr43.222
Up	Cellular Component	GO:0005840	ribosome	2	0.999938	1	evm.TU.chr2.116,evm.TU.chr7.355
Up	Cellular Component	GO:0005886	plasma membrane	22	0.988031	1	evm.TU.chr9.258,evm.TU.chr26.186,GWHABGR00000030.16,GWHABGR00000043.82,evm.TU.chr9.257,GWHABGR00000034.348,evm.TU.chr27.280,GWHABGR00000045.33,evm.TU.chr38.257,GWHABGR00000043.83,evm.TU.chr24.270,GWHABGR00000023.360,evm.TU.chr1.431,evm.TU.chr48.159,evm.TU.chr4.21,evm.TU.chr27.281,evm.TU.chr23.69,evm.TU.chr14.213,evm.TU.chr42.9,GWHABGR00000015.234,evm.TU.chr14.122,GWHABGR00000016.162
Up	Cellular Component	GO:0012505	endomembrane system	23	0.970461	1	evm.TU.chr45.22,evm.TU.chr18.225,GWHABGR00000007.176,GWHABGR00000038.90,evm.TU.chr9.45,evm.TU.chr4.704,evm.TU.chr22.280,evm.TU.chr16.293,evm.TU.chr27.106,evm.TU.chr25.142,evm.TU.chr27.281,evm.TU.chr7.204,evm.TU.chr17.263,evm.TU.chr43.222,GWHABGR00000040.33,evm.TU.chr9.46,evm.TU.chr19.192,GWHABGR00000041.35,evm.TU.chr17.267,evm.TU.chr27.280,evm.TU.chr2.400,GWHABGR00000048.120,evm.TU.chr23.439
Up	Cellular Component	GO:0012506	vesicle membrane	2	0.973127	1	evm.TU.chr22.280,evm.TU.chr4.704
Up	Cellular Component	GO:0016020	membrane	237	0.999811	1	evm.TU.chr4.75,evm.TU.chr2.310,evm.TU.chr11.159,GWHABGR00000014.60,evm.TU.chr18.225,GWHABGR00000023.451,evm.TU.chr4.704,evm.TU.chr18.330,GWHABGR00000038.90,evm.TU.chr9.59,evm.TU.chr3.104,GWHABGR00000015.116,evm.TU.chr43.75,evm.TU.chr24.25,GWHABGR00000023.360,evm.TU.chr3.466,evm.TU.chr31.286,evm.TU.chr10.112,evm.TU.chr34.32,GWHABGR00000010.152,evm.TU.chr25.244,GWHABGR00000034.348,evm.TU.chr1.252,e…
Up	Cellular Component	GO:0016021	integral component of membrane	215	0.999013	1	evm.TU.chr15.270,evm.TU.chr11.27,evm.TU.chr7.275,GWHABGR00000015.234,evm.TU.chr7.416,evm.TU.chr36.334,evm.TU.chr32.80,evm.TU.chr49.251,evm.TU.chr24.23,evm.TU.chr3.713,evm.TU.chr3.103,evm.TU.chr4.542,evm.TU.chr32.93,GWHABGR00000007.88,evm.TU.chr5.392,evm.TU.chr36.330,evm.TU.chr1.193,evm.TU.chr30.43,GWHABGR00000012.296,GWHABGR00000035.85,GWHABGR00000043.100,evm.TU.chr7.534,evm.TU.chr45.117,evm.TU.c…
Up	Cellular Component	GO:0019866	organelle inner membrane	7	0.923639	1	GWHABGR00000045.33,evm.TU.chr15.270,evm.TU.chr14.100,GWHABGR00000034.348,GWHABGR00000043.82,GWHABGR00000043.83,GWHABGR00000015.234
Up	Cellular Component	GO:0030312	external encapsulating structure	3	0.97672	1	evm.TU.chr13.126,evm.TU.chr13.123,evm.TU.chr13.125
Up	Cellular Component	GO:0030659	cytoplasmic vesicle membrane	2	0.973127	1	evm.TU.chr22.280,evm.TU.chr4.704
Up	Cellular Component	GO:0031090	organelle membrane	22	0.998151	1	evm.TU.chr45.316,evm.TU.chr25.142,GWHABGR00000015.234,GWHABGR00000007.176,GWHABGR00000038.90,evm.TU.chr4.704,evm.TU.chr9.45,evm.TU.chr22.280,evm.TU.chr15.270,evm.TU.chr18.225,evm.TU.chr45.22,GWHABGR00000048.120,GWHABGR00000043.82,GWHABGR00000034.348,GWHABGR00000041.35,GWHABGR00000045.33,GWHABGR00000040.33,GWHABGR00000043.83,evm.TU.chr9.46,evm.TU.chr19.192,evm.TU.chr43.222,evm.TU.chr14.100
Up	Cellular Component	GO:0031224	intrinsic component of membrane	215	0.999271	1	evm.TU.chr8.425,evm.TU.chr1.252,GWHABGR00000034.348,GWHABGR00000007.37,evm.TU.chr34.32,evm.TU.chr10.112,GWHABGR00000010.152,evm.TU.chr25.244,GWHABGR00000015.116,evm.TU.chr43.75,evm.TU.chr24.25,evm.TU.chr3.104,evm.TU.chr3.466,evm.TU.chr31.286,GWHABGR00000023.360,GWHABGR00000014.60,evm.TU.chr11.159,evm.TU.chr4.75,evm.TU.chr2.310,evm.TU.chr18.330,evm.TU.chr9.59,GWHABGR00000038.90,GWHABGR00000023.451…
Up	Cellular Component	GO:0031410	cytoplasmic vesicle	5	0.937084	1	evm.TU.chr17.267,evm.TU.chr7.204,evm.TU.chr4.704,evm.TU.chr22.280,evm.TU.chr17.263
Up	Cellular Component	GO:0031966	mitochondrial membrane	7	0.970502	1	evm.TU.chr14.100,evm.TU.chr15.270,GWHABGR00000034.348,GWHABGR00000045.33,GWHABGR00000043.83,GWHABGR00000015.234,GWHABGR00000043.82
Up	Cellular Component	GO:0031982	vesicle	6	0.945578	1	evm.TU.chr17.267,evm.TU.chr27.106,evm.TU.chr17.263,evm.TU.chr7.204,evm.TU.chr22.280,evm.TU.chr4.704
Up	Cellular Component	GO:0031984	organelle subcompartment	7	0.9827	1	GWHABGR00000040.33,evm.TU.chr43.222,GWHABGR00000007.176,GWHABGR00000038.90,evm.TU.chr25.142,evm.TU.chr27.106,evm.TU.chr45.22
Up	Cellular Component	GO:0032991	protein-containing complex	76	0.890475	1	evm.TU.chr12.25,evm.TU.chr9.357,evm.TU.chr6.312,evm.TU.chr31.10,evm.TU.chr48.10,GWHABGR00000030.170,evm.TU.chr18.225,GWHABGR00000016.162,evm.TU.chr7.355,evm.TU.chr36.138,evm.TU.chr4.704,evm.TU.chr5.81,evm.TU.chr8.106,evm.TU.chr9.297,evm.TU.chr2.265,GWHABGR00000029.40,evm.TU.chr7.204,evm.TU.chr22.363,evm.TU.chr3.164,evm.TU.group18_1_2.1,GWHABGR00000034.348,evm.TU.chr39.4,evm.TU.chr24.317,evm.TU.ch…
Up	Cellular Component	GO:0032993	protein-DNA complex	1	0.999948	1	evm.TU.chr32.298
Up	Cellular Component	GO:0042175	nuclear outer membrane-endoplasmic reticulum membrane network	4	0.998011	1	evm.TU.chr25.142,GWHABGR00000040.33,GWHABGR00000038.90,evm.TU.chr43.222
Up	Cellular Component	GO:0042600	egg chorion	3	0.951549	1	evm.TU.chr13.123,evm.TU.chr13.125,evm.TU.chr13.126
Up	Cellular Component	GO:0044391	ribosomal subunit	1	0.954333	1	evm.TU.chr7.355
Up	Cellular Component	GO:0044815	DNA packaging complex	2	0.999453	1	evm.TU.chr48.10,evm.TU.chr32.298
Up	Cellular Component	GO:0071944	cell periphery	25	0.997858	1	evm.TU.chr42.9,GWHABGR00000015.234,evm.TU.chr13.125,evm.TU.chr14.122,GWHABGR00000016.162,evm.TU.chr13.126,evm.TU.chr27.281,evm.TU.chr14.213,evm.TU.chr23.69,GWHABGR00000023.360,evm.TU.chr1.431,evm.TU.chr48.159,evm.TU.chr4.21,evm.TU.chr24.270,GWHABGR00000043.83,evm.TU.chr13.123,GWHABGR00000045.33,evm.TU.chr38.257,GWHABGR00000034.348,evm.TU.chr27.280,evm.TU.chr9.257,GWHABGR00000043.82,GWHABGR0000003…
Up	Cellular Component	GO:0097708	intracellular vesicle	5	0.937084	1	evm.TU.chr22.280,evm.TU.chr7.204,evm.TU.chr4.704,evm.TU.chr17.263,evm.TU.chr17.267
Up	Cellular Component	GO:0098588	bounding membrane of organelle	8	0.964583	1	evm.TU.chr9.45,evm.TU.chr4.704,evm.TU.chr22.280,evm.TU.chr9.46,GWHABGR00000048.120,GWHABGR00000041.35,evm.TU.chr45.316,evm.TU.chr25.142
Up	Cellular Component	GO:0098796	membrane protein complex	7	0.995479	1	GWHABGR00000045.33,GWHABGR00000034.348,evm.TU.chr4.704,GWHABGR00000043.82,GWHABGR00000043.83,GWHABGR00000015.234,GWHABGR00000016.162
Up	Cellular Component	GO:0098827	endoplasmic reticulum subcompartment	4	0.997742	1	GWHABGR00000040.33,evm.TU.chr43.222,GWHABGR00000038.90,evm.TU.chr25.142
Up	Cellular Component	GO:1905368	peptidase complex	1	0.989455	1	evm.TU.chr23.220
Up	Cellular Component	GO:1905369	endopeptidase complex	1	0.976187	1	evm.TU.chr23.220
Up	Molecular Function	GO:0000981	DNA-binding transcription factor activity, RNA polymerase II-specific	5	0.960094	1	evm.TU.chr1.98,GWHABGR00000041.14,evm.TU.chr12.313,evm.TU.chr3.360,evm.TU.chr22.271
Up	Molecular Function	GO:0001653	peptide receptor activity	1	0.950462	1	evm.TU.chr45.117
Up	Molecular Function	GO:0003735	structural constituent of ribosome	1	0.999952	1	evm.TU.chr7.355
Up	Molecular Function	GO:0004175	endopeptidase activity	17	0.997644	1	evm.TU.chr23.183,GWHABGR00000042.22,evm.TU.chr33.170,evm.TU.chr3.547,evm.TU.chr26.186,evm.TU.chr9.258,evm.TU.chr45.130,GWHABGR00000048.149,evm.TU.chr9.257,evm.TU.chr47.122,GWHABGR00000024.13,evm.TU.chr43.245,GWHABGR00000047.28,evm.TU.chr8.391,evm.TU.chr7.782,evm.TU.chr3.335,GWHABGR00000024.158
Up	Molecular Function	GO:0004190	aspartic-type endopeptidase activity	1	0.996347	1	GWHABGR00000047.28
Up	Molecular Function	GO:0004252	serine-type endopeptidase activity	7	0.999358	1	evm.TU.chr8.391,evm.TU.chr33.170,GWHABGR00000024.158,evm.TU.chr7.782,GWHABGR00000048.149,evm.TU.chr43.245,evm.TU.chr23.183
Up	Molecular Function	GO:0004806	triglyceride lipase activity	1	0.981348	1	evm.TU.chr48.225
Up	Molecular Function	GO:0004843	thiol-dependent deubiquitinase	1	0.89701	1	evm.TU.chr4.594
Up	Molecular Function	GO:0004888	transmembrane signaling receptor activity	15	0.980615	1	GWHABGR00000025.144,evm.TU.chr43.21,evm.TU.chr29.298,GWHABGR00000043.100,evm.TU.chr40.64,evm.TU.chr14.122,evm.TU.chr3.104,evm.TU.chr23.437,evm.TU.chr45.117,GWHABGR00000015.116,evm.TU.chr3.103,evm.TU.chr28.143,evm.TU.chr48.159,evm.TU.chr14.213,evm.TU.chr32.54
Up	Molecular Function	GO:0004930	G protein-coupled receptor activity	6	0.981703	1	GWHABGR00000043.100,evm.TU.chr3.103,GWHABGR00000015.116,evm.TU.chr45.117,GWHABGR00000025.144,evm.TU.chr3.104
Up	Molecular Function	GO:0005102	signaling receptor binding	3	0.966286	1	evm.TU.chr21.354,evm.TU.chr18.396,evm.TU.chr3.519
Up	Molecular Function	GO:0005198	structural molecule activity	9	1	1	evm.TU.chr27.251,evm.TU.chr13.126,evm.TU.chr13.395,evm.TU.chr18.225,evm.TU.chr13.125,evm.TU.chr49.8,evm.TU.chr7.355,evm.TU.chr19.192,evm.TU.chr13.123
Up	Molecular Function	GO:0005213	structural constituent of egg chorion	3	0.92684	1	evm.TU.chr13.123,evm.TU.chr13.125,evm.TU.chr13.126
Up	Molecular Function	GO:0005215	transporter activity	46	0.983265	1	evm.TU.chr38.279,evm.TU.chr36.272,GWHABGR00000045.33,evm.TU.chr26.186,GWHABGR00000043.82,GWHABGR00000020.185,evm.TU.chr9.38,evm.TU.chr12.50,evm.TU.chr23.426,evm.TU.chr48.159,evm.TU.chr31.288,evm.TU.chr32.93,evm.TU.chr15.376,evm.TU.chr14.213,evm.TU.chr15.270,evm.TU.chr28.93,evm.TU.chr33.21,evm.TU.chr14.122,GWHABGR00000015.234,evm.TU.chr15.373,evm.TU.chr9.186,GWHABGR00000034.348,evm.TU.chr38.188,ev…
Up	Molecular Function	GO:0005272	sodium channel activity	1	0.912465	1	evm.TU.chr33.21
Up	Molecular Function	GO:0008083	growth factor activity	1	0.967021	1	evm.TU.chr21.354
Up	Molecular Function	GO:0008233	peptidase activity	36	0.959665	1	evm.TU.chr14.234,evm.TU.chr19.275,GWHABGR00000048.140,evm.TU.chr1.430,evm.TU.chr4.594,GWHABGR00000015.234,GWHABGR00000024.13,evm.TU.chr10.370,evm.TU.chr47.121,evm.TU.chr45.130,evm.TU.chr26.186,evm.TU.chr46.266,evm.TU.chr33.170,evm.TU.chr23.183,evm.TU.chr30.59,evm.TU.chr19.49,evm.TU.chr3.335,GWHABGR00000024.158,evm.TU.chr7.782,evm.TU.chr2.93,evm.TU.chr8.391,evm.TU.chr13.497,evm.TU.chr43.245,evm.TU…
Up	Molecular Function	GO:0008236	serine-type peptidase activity	8	0.999594	1	GWHABGR00000024.158,GWHABGR00000048.149,evm.TU.chr8.391,evm.TU.chr33.170,evm.TU.chr27.34,evm.TU.chr7.782,evm.TU.chr23.183,evm.TU.chr43.245
Up	Molecular Function	GO:0008242	omega peptidase activity	1	0.931413	1	evm.TU.chr4.594
Up	Molecular Function	GO:0008324	cation transmembrane transporter activity	11	0.931318	1	evm.TU.chr33.21,evm.TU.chr15.270,GWHABGR00000016.162,evm.TU.chr15.373,GWHABGR00000043.83,GWHABGR00000015.234,evm.TU.chr49.237,GWHABGR00000045.33,GWHABGR00000034.348,GWHABGR00000043.82,evm.TU.chr15.376
Up	Molecular Function	GO:0008528	G protein-coupled peptide receptor activity	1	0.950462	1	evm.TU.chr45.117
Up	Molecular Function	GO:0009055	electron transfer activity	1	0.990281	1	evm.TU.chr48.83
Up	Molecular Function	GO:0015020	glucuronosyltransferase activity	1	0.9193	1	evm.TU.chr8.425
Up	Molecular Function	GO:0015075	ion transmembrane transporter activity	16	0.972105	1	evm.TU.chr15.373,GWHABGR00000015.234,GWHABGR00000016.162,evm.TU.chr14.122,evm.TU.chr15.270,evm.TU.chr33.21,evm.TU.chr48.159,evm.TU.chr15.376,evm.TU.chr14.213,GWHABGR00000017.97,GWHABGR00000043.83,evm.TU.chr47.70,GWHABGR00000043.82,GWHABGR00000034.348,evm.TU.chr49.237,GWHABGR00000045.33
Up	Molecular Function	GO:0015078	proton transmembrane transporter activity	1	0.990281	1	evm.TU.chr49.237
Up	Molecular Function	GO:0015081	sodium ion transmembrane transporter activity	1	0.950462	1	evm.TU.chr33.21
Up	Molecular Function	GO:0015318	inorganic molecular entity transmembrane transporter activity	15	0.976591	1	evm.TU.chr33.21,GWHABGR00000016.162,evm.TU.chr14.122,evm.TU.chr15.373,GWHABGR00000015.234,GWHABGR00000043.83,evm.TU.chr47.70,GWHABGR00000017.97,GWHABGR00000034.348,evm.TU.chr49.237,GWHABGR00000045.33,evm.TU.chr48.159,GWHABGR00000043.82,evm.TU.chr15.376,evm.TU.chr14.213
Up	Molecular Function	GO:0015399	primary active transmembrane transporter activity	6	0.917588	1	evm.TU.chr31.288,evm.TU.chr32.93,GWHABGR00000026.13,evm.TU.chr36.272,evm.TU.chr38.189,evm.TU.chr38.188
Up	Molecular Function	GO:0016209	antioxidant activity	1	0.954333	1	evm.TU.chr4.697
Up	Molecular Function	GO:0016298	lipase activity	1	0.999287	1	evm.TU.chr48.225
Up	Molecular Function	GO:0016491	oxidoreductase activity	45	0.999493	1	evm.TU.chr15.192,evm.TU.chr42.184,evm.TU.chr5.153,evm.TU.chr15.142,GWHABGR00000014.60,evm.TU.chr19.197,evm.TU.chr6.144,evm.TU.chr48.7,evm.TU.chr43.212,evm.TU.chr9.81,GWHABGR00000029.40,evm.TU.chr15.164,GWHABGR00000043.83,evm.TU.chr7.331,evm.TU.chr15.165,evm.TU.chr3.129,evm.TU.chr15.130,evm.TU.chr36.82,evm.TU.chr4.697,evm.TU.chr2.223,evm.TU.chr9.41,evm.TU.chr37.340,evm.TU.chr48.101,evm.TU.chr9.42,…
Up	Molecular Function	GO:0016614	oxidoreductase activity, acting on CH-OH group of donors	7	0.929956	1	evm.TU.chr7.342,evm.TU.chr31.287,evm.TU.chr38.75,evm.TU.chr7.331,evm.TU.chr45.310,evm.TU.chr37.340,evm.TU.chr15.287
Up	Molecular Function	GO:0016620	oxidoreductase activity, acting on the aldehyde or oxo group of donors, NAD or NADP as acceptor	2	0.959478	1	evm.TU.chr32.84,GWHABGR00000014.60
Up	Molecular Function	GO:0016651	oxidoreductase activity, acting on NAD(P)H	1	0.957901	1	evm.TU.chr2.223
Up	Molecular Function	GO:0016765	transferase activity, transferring alkyl or aryl (other than methyl) groups	2	0.91556	1	evm.TU.chr44.247,evm.TU.chr48.101
Up	Molecular Function	GO:0016782	transferase activity, transferring sulphur-containing groups	1	0.950462	1	evm.TU.chr15.50
Up	Molecular Function	GO:0016829	lyase activity	8	0.96129	1	evm.TU.chr44.60,evm.TU.chr30.145,evm.TU.chr41.32,evm.TU.chr49.230,evm.TU.chr38.75,evm.TU.chr27.331,evm.TU.chr6.144,GWHABGR00000029.40
Up	Molecular Function	GO:0016853	isomerase activity	2	0.978165	1	evm.TU.chr3.136,evm.TU.chr22.201
Up	Molecular Function	GO:0016903	oxidoreductase activity, acting on the aldehyde or oxo group of donors	2	0.976597	1	GWHABGR00000014.60,evm.TU.chr32.84
Up	Molecular Function	GO:0017171	serine hydrolase activity	8	0.999594	1	GWHABGR00000048.149,GWHABGR00000024.158,evm.TU.chr23.183,evm.TU.chr43.245,evm.TU.chr7.782,evm.TU.chr27.34,evm.TU.chr8.391,evm.TU.chr33.170
Up	Molecular Function	GO:0022804	active transmembrane transporter activity	10	0.906144	1	evm.TU.chr36.272,evm.TU.chr49.237,evm.TU.chr23.426,evm.TU.chr38.188,evm.TU.chr32.93,evm.TU.chr31.288,evm.TU.chr1.372,evm.TU.chr38.189,evm.TU.chr1.371,GWHABGR00000026.13
Up	Molecular Function	GO:0022853	active ion transmembrane transporter activity	1	0.994041	1	evm.TU.chr49.237
Up	Molecular Function	GO:0022857	transmembrane transporter activity	46	0.972466	1	evm.TU.chr36.272,evm.TU.chr38.279,GWHABGR00000045.33,evm.TU.chr26.186,GWHABGR00000020.185,GWHABGR00000043.82,evm.TU.chr9.38,evm.TU.chr12.50,evm.TU.chr23.426,evm.TU.chr32.93,evm.TU.chr31.288,evm.TU.chr48.159,evm.TU.chr15.376,evm.TU.chr14.213,evm.TU.chr15.270,evm.TU.chr33.21,evm.TU.chr28.93,GWHABGR00000015.234,evm.TU.chr15.373,evm.TU.chr14.122,GWHABGR00000034.348,evm.TU.chr9.186,evm.TU.chr49.237,ev…
Up	Molecular Function	GO:0022890	inorganic cation transmembrane transporter activity	10	0.948959	1	GWHABGR00000034.348,evm.TU.chr49.237,GWHABGR00000045.33,GWHABGR00000043.82,evm.TU.chr15.376,evm.TU.chr33.21,GWHABGR00000016.162,GWHABGR00000015.234,evm.TU.chr15.373,GWHABGR00000043.83
Up	Molecular Function	GO:0030246	carbohydrate binding	2	0.981002	1	evm.TU.chr36.75,GWHABGR00000287.1
Up	Molecular Function	GO:0030545	signaling receptor regulator activity	1	0.997364	1	evm.TU.chr21.354
Up	Molecular Function	GO:0030546	signaling receptor activator activity	1	0.99714	1	evm.TU.chr21.354
Up	Molecular Function	GO:0038023	signaling receptor activity	17	0.974333	1	evm.TU.chr28.143,evm.TU.chr1.98,evm.TU.chr32.54,evm.TU.chr45.117,evm.TU.chr23.437,evm.TU.chr40.64,GWHABGR00000043.100,GWHABGR00000025.144,evm.TU.chr3.360,evm.TU.chr43.21,evm.TU.chr48.159,evm.TU.chr3.103,evm.TU.chr14.213,evm.TU.chr3.104,GWHABGR00000015.116,evm.TU.chr14.122,evm.TU.chr29.298
Up	Molecular Function	GO:0042302	structural constituent of cuticle	1	0.999998	1	evm.TU.chr27.251
Up	Molecular Function	GO:0046982	protein heterodimerization activity	5	0.981028	1	evm.TU.chr49.249,evm.TU.chr46.137,evm.TU.chr11.245,evm.TU.chr32.296,evm.TU.chr32.298
Up	Molecular Function	GO:0048018	receptor ligand activity	1	0.99714	1	evm.TU.chr21.354
Up	Molecular Function	GO:0050660	flavin adenine dinucleotide binding	2	0.999147	1	evm.TU.chr6.144,GWHABGR00000029.40
Up	Molecular Function	GO:0051082	unfolded protein binding	1	0.925602	1	GWHABGR00000005.81
Up	Molecular Function	GO:0051287	NAD binding	1	0.912465	1	evm.TU.chr7.342
Up	Molecular Function	GO:0051536	iron-sulfur cluster binding	2	0.962142	1	evm.TU.chr48.83,evm.TU.chr4.702
Up	Molecular Function	GO:0051540	metal cluster binding	2	0.962142	1	evm.TU.chr4.702,evm.TU.chr48.83
Up	Molecular Function	GO:0052689	carboxylic ester hydrolase activity	5	0.995394	1	evm.TU.chr8.298,GWHABGR00000025.32,evm.TU.chr41.68,evm.TU.chr19.307,evm.TU.chr48.225
Up	Molecular Function	GO:0060089	molecular transducer activity	17	0.974333	1	evm.TU.chr3.104,GWHABGR00000015.116,evm.TU.chr3.103,evm.TU.chr48.159,evm.TU.chr14.213,evm.TU.chr29.298,evm.TU.chr14.122,evm.TU.chr45.117,evm.TU.chr23.437,evm.TU.chr28.143,evm.TU.chr1.98,evm.TU.chr32.54,GWHABGR00000025.144,evm.TU.chr3.360,evm.TU.chr43.21,GWHABGR00000043.100,evm.TU.chr40.64
Up	Molecular Function	GO:0070001	aspartic-type peptidase activity	1	0.996347	1	GWHABGR00000047.28
Up	Molecular Function	GO:0140101	catalytic activity, acting on a tRNA	2	0.97121	1	evm.TU.chr44.60,evm.TU.chr10.240

## Sheet: Down
GO enrichment analysis of downregulated genes
Categories of DEGs	GO class	GO ID	GO term	Gene number	P value	Q value	Gene ID
Down	Cellular Component	GO:0031090	organelle membrane	149	5.22512e-31	1.31516e-27	evm.TU.chr5.365,evm.TU.chr41.209,evm.TU.chr30.64,GWHABGR00000007.155,evm.TU.chr8.135,GWHABGR00000038.21,evm.TU.chr27.69,evm.TU.chr22.249,evm.TU.chr1.353,GWHABGR00000031.20,evm.TU.chr17.423,evm.TU.chr31.277,evm.TU.chr4.477,evm.TU.chr20.22,evm.TU.chr23.289,evm.TU.chr41.405,GWHABGR00000034.424,evm.TU.chr2.114,evm.TU.chr18.232,evm.TU.chr13.162,evm.TU.chr5.31,evm.TU.chr3.598,evm.TU.chr37.98,evm.TU.chr…
Down	Cellular Component	GO:0005737	cytoplasm	309	1.78063e-28	2.24092e-25	evm.TU.chr21.366,evm.TU.chr4.291,GWHABGR00000017.129,evm.TU.chr2.215,evm.TU.chr20.263,evm.TU.chr39.237,evm.TU.chr21.359,evm.TU.chr7.317,evm.TU.chr38.109,evm.TU.chr38.85,evm.TU.chr4.309,evm.TU.chr31.154,evm.TU.chr2.25,evm.TU.group40_1_2.1,evm.TU.chr49.147,evm.TU.chr34.255,evm.TU.chr22.226,evm.TU.chr10.362,evm.TU.chr41.396,evm.TU.chr2.261,evm.TU.chr19.34,evm.TU.chr2.670,evm.TU.chr28.136,evm.TU.chr4…
Down	Molecular Function	GO:0003824	catalytic activity	730	4.61161e-26	3.86914e-23	evm.TU.chr10.12,evm.TU.chr27.118,evm.TU.chr3.196,evm.TU.chr43.242,GWHABGR00000049.21,evm.TU.chr43.239,evm.TU.chr41.83,evm.TU.chr19.76,evm.TU.chr40.173,evm.TU.chr17.158,GWHABGR00000020.184,evm.TU.chr40.151,evm.TU.chr9.215,evm.TU.chr23.36,GWHABGR00000034.60,evm.TU.chr39.314,evm.TU.chr8.379,evm.TU.chr6.419,evm.TU.chr20.3,evm.TU.chr19.32,evm.TU.chr15.151,evm.TU.chr43.158,evm.TU.chr21.314,evm.TU.chr24…
Down	Cellular Component	GO:0005739	mitochondrion	102	1.31377e-23	8.26688e-21	GWHABGR00000023.318,evm.TU.chr48.3,evm.TU.chr23.228,evm.TU.chr42.176,evm.TU.chr44.152,evm.TU.chr17.12,evm.TU.chr48.2,evm.TU.chr30.113,evm.TU.chr39.247,evm.TU.chr5.258,evm.TU.chr13.162,evm.TU.chr5.31,evm.TU.chr49.78,evm.TU.chr30.169,evm.TU.chr4.526,evm.TU.chr41.384,evm.TU.chr2.114,evm.TU.chr24.300,evm.TU.chr7.264,GWHABGR00000012.311,evm.TU.chr23.136,evm.TU.chr22.305,GWHABGR00000034.424,GWHABGR0000…
Down	Cellular Component	GO:0031966	mitochondrial membrane	65	1.18681e-20	5.97441e-18	evm.TU.chr23.307,GWHABGR00000012.210,evm.TU.chr17.184,evm.TU.chr36.210,evm.TU.group49_5_6.1,evm.TU.chr17.367,evm.TU.chr36.183,evm.TU.chr38.109,evm.TU.chr7.317,evm.TU.group40_1_2.1,evm.TU.chr25.70,evm.TU.group36_3_4.3,evm.TU.chr24.101,GWHABGR00000010.2,evm.TU.chr13.172,evm.TU.chr34.255,evm.TU.chr45.280,evm.TU.chr19.34,evm.TU.chr5.377,evm.TU.chr44.85,evm.TU.chr44.158,evm.TU.chr35.208,evm.TU.chr32.3…
Down	Cellular Component	GO:0005740	mitochondrial envelope	66	3.50858e-20	1.47185e-17	evm.TU.chr2.114,evm.TU.chr41.384,evm.TU.chr49.78,evm.TU.chr5.31,evm.TU.chr13.162,evm.TU.chr30.113,evm.TU.chr48.2,evm.TU.chr48.3,GWHABGR00000023.318,evm.TU.chr44.152,evm.TU.chr42.176,evm.TU.chr5.365,evm.TU.chr26.119,evm.TU.chr1.354,evm.TU.chr9.303,evm.TU.chr27.69,evm.TU.chr49.280,evm.TU.chr1.353,evm.TU.chr16.61,evm.TU.chr3.41,GWHABGR00000031.20,evm.TU.chr31.277,GWHABGR00000034.424,evm.TU.chr23.136…
Down	Cellular Component	GO:0031967	organelle envelope	71	1.54309e-19	4.31551e-17	evm.TU.chr32.37,evm.TU.chr48.306,GWHABGR00000024.10,evm.TU.chr43.303,evm.TU.chr44.84,evm.TU.chr23.170,evm.TU.chr22.146,evm.TU.chr4.78,evm.TU.chr17.377,evm.TU.chr23.305,evm.TU.chr10.384,evm.TU.chr4.95,evm.TU.chr48.155,evm.TU.chr25.69,evm.TU.chr45.38,GWHABGR00000004.55,evm.TU.chr42.295,evm.TU.chr22.200,evm.TU.chr21.331,evm.TU.group27_6_7.2,evm.TU.chr23.307,GWHABGR00000012.210,evm.TU.chr17.184,evm.T…
Down	Cellular Component	GO:0031975	envelope	71	1.54309e-19	4.31551e-17	evm.TU.chr9.303,evm.TU.chr27.69,evm.TU.chr1.353,evm.TU.chr49.280,evm.TU.chr5.365,evm.TU.chr41.209,evm.TU.chr1.354,evm.TU.chr26.119,GWHABGR00000012.311,GWHABGR00000034.424,evm.TU.chr23.136,GWHABGR00000031.20,evm.TU.chr16.61,evm.TU.chr3.41,evm.TU.chr31.277,evm.TU.chr13.162,evm.TU.chr5.31,evm.TU.chr49.78,evm.TU.chr41.384,evm.TU.chr2.114,GWHABGR00000023.318,evm.TU.chr48.3,evm.TU.chr42.176,evm.TU.chr4…
Down	Cellular Component	GO:0098796	membrane protein complex	72	1.3087e-19	4.31551e-17	evm.TU.chr41.209,evm.TU.chr2.495,evm.TU.chr41.83,evm.TU.chr5.80,GWHABGR00000007.155,evm.TU.chr25.322,evm.TU.chr34.92,evm.TU.chr27.69,evm.TU.chr8.121,evm.TU.chr49.280,evm.TU.chr8.124,evm.TU.chr22.249,evm.TU.chr17.423,evm.TU.chr3.41,evm.TU.chr16.61,GWHABGR00000031.20,evm.TU.chr31.277,evm.TU.chr24.300,evm.TU.chr20.22,evm.TU.chr35.306,evm.TU.chr23.136,GWHABGR00000034.424,evm.TU.chr41.384,evm.TU.chr10…
Down	Molecular Function	GO:0016491	oxidoreductase activity	192	1.27943e-18	3.22032e-16	evm.TU.chr43.190,evm.TU.chr7.641,evm.TU.chr16.7,evm.TU.chr3.370,evm.TU.chr14.297,evm.TU.chr19.320,evm.TU.chr5.360,evm.TU.chr43.159,evm.TU.chr42.27,evm.TU.chr8.5,evm.TU.chr37.138,evm.TU.chr43.116,evm.TU.chr3.197,evm.TU.chr44.279,evm.TU.chr14.287,GWHABGR00000006.24,evm.TU.chr3.581,evm.TU.chr1.305,evm.TU.chr17.377,evm.TU.chr10.384,evm.TU.chr23.305,evm.TU.chr24.183,evm.TU.chr4.301,evm.TU.chr42.313,ev…
Down	Cellular Component	GO:0005743	mitochondrial inner membrane	56	1.81568e-18	4.15459e-16	evm.TU.chr23.307,evm.TU.chr48.2,GWHABGR00000012.210,evm.TU.chr30.113,evm.TU.chr17.184,evm.TU.chr36.210,evm.TU.chr42.176,evm.TU.group49_5_6.1,evm.TU.chr17.367,evm.TU.chr36.183,evm.TU.chr38.109,evm.TU.chr48.3,evm.TU.chr7.317,evm.TU.group40_1_2.1,evm.TU.group36_3_4.3,evm.TU.chr25.70,evm.TU.chr24.101,GWHABGR00000010.2,evm.TU.chr13.172,evm.TU.chr41.384,evm.TU.chr34.255,evm.TU.chr2.114,evm.TU.chr45.280…
Down	Cellular Component	GO:0019866	organelle inner membrane	56	9.12049e-18	1.91302e-15	evm.TU.chr22.200,evm.TU.chr49.280,evm.TU.chr42.295,evm.TU.chr21.331,evm.TU.chr27.69,evm.TU.chr26.119,evm.TU.chr4.95,evm.TU.chr5.365,evm.TU.chr25.69,evm.TU.chr45.38,GWHABGR00000024.10,evm.TU.chr23.136,evm.TU.chr43.303,GWHABGR00000034.424,evm.TU.chr48.306,evm.TU.chr22.146,evm.TU.chr4.78,evm.TU.chr17.377,evm.TU.chr23.305,evm.TU.chr10.384,evm.TU.chr44.84,evm.TU.chr23.170,evm.TU.chr31.277,evm.TU.chr16…
Down	Cellular Component	GO:0016469	proton-transporting two-sector ATPase complex	28	1.27e-17	2.45892e-15	evm.TU.chr8.124,evm.TU.chr7.109,evm.TU.chr30.185,evm.TU.chr25.322,evm.TU.chr8.121,evm.TU.chr27.69,evm.TU.chr34.92,evm.TU.chr45.44,GWHABGR00000010.2,evm.TU.chr20.186,evm.TU.chr44.61,evm.TU.chr8.123,evm.TU.chr41.384,evm.TU.chr36.80,evm.TU.chr20.15,GWHABGR00000034.424,evm.TU.chr35.306,evm.TU.chr18.266,evm.TU.chr20.19,evm.TU.chr5.366,evm.TU.chr20.206,evm.TU.chr5.280,evm.TU.chr48.306,evm.TU.chr24.300,…
Down	Biological Process	GO:0005975	carbohydrate metabolic process	69	4.92529e-17	8.85497e-15	evm.TU.chr36.76,evm.TU.chr37.326,evm.TU.chr37.305,evm.TU.chr49.117,evm.TU.chr13.186,evm.TU.chr1.543,evm.TU.chr34.138,evm.TU.chr5.241,evm.TU.chr5.133,evm.TU.chr23.38,GWHABGR00000045.135,evm.TU.chr42.171,evm.TU.chr49.121,evm.TU.chr21.53,evm.TU.chr1.331,evm.TU.chr20.92,evm.TU.chr17.464,evm.TU.chr10.234,evm.TU.chr22.349,evm.TU.chr24.208,evm.TU.chr43.186,evm.TU.chr32.103,evm.TU.chr49.112,evm.TU.chr6.8…
Down	Cellular Component	GO:0005783	endoplasmic reticulum	68	1.47331e-16	2.47222e-14	evm.TU.chr3.441,evm.TU.chr1.375,evm.TU.chr3.291,evm.TU.chr40.85,evm.TU.chr9.309,evm.TU.chr18.232,evm.TU.chr27.126,GWHABGR00000034.84,evm.TU.chr3.598,evm.TU.chr2.26,evm.TU.chr8.136,evm.TU.chr43.158,evm.TU.chr4.477,evm.TU.chr6.419,evm.TU.chr17.423,evm.TU.chr43.302,evm.TU.chr27.127,evm.TU.chr41.405,evm.TU.chr23.289,evm.TU.chr21.49,evm.TU.chr24.8,evm.TU.chr2.47,evm.TU.chr20.22,evm.TU.chr22.405,evm.TU…
Down	Molecular Function	GO:0015078	proton transmembrane transporter activity	32	8.74719e-16	1.37604e-13	evm.TU.chr44.61,evm.TU.chr20.186,evm.TU.chr45.38,evm.TU.chr36.80,evm.TU.chr8.124,evm.TU.chr34.92,evm.TU.chr8.121,evm.TU.chr27.69,evm.TU.chr25.322,evm.TU.chr31.277,evm.TU.chr20.265,evm.TU.chr17.3,evm.TU.chr20.206,evm.TU.chr48.306,evm.TU.chr35.306,evm.TU.chr18.266,evm.TU.chr17.377,evm.TU.group36_3_4.3,evm.TU.chr8.123,GWHABGR00000010.2,evm.TU.chr13.172,evm.TU.chr41.384,evm.TU.chr2.114,evm.TU.chr30.1…
Down	Biological Process	GO:1901135	carbohydrate derivative metabolic process	72	1.2039e-15	1.78248e-13	evm.TU.chr22.349,evm.TU.chr46.237,evm.TU.group27_6_7.2,evm.TU.chr1.331,evm.TU.chr20.92,evm.TU.chr42.171,evm.TU.chr7.533,evm.TU.chr6.79,evm.TU.chr5.241,evm.TU.chr39.166,evm.TU.chr3.22,evm.TU.chr48.306,evm.TU.chr10.397,GWHABGR00000031.56,evm.TU.chr14.167,evm.TU.chr1.543,evm.TU.chr24.314,evm.TU.chr37.326,evm.TU.chr10.347,evm.TU.chr4.311,evm.TU.chr29.34,evm.TU.chr27.70,evm.TU.chr13.413,GWHABGR0000003…
Down	Biological Process	GO:0006091	generation of precursor metabolites and energy	43	1.32111e-14	1.84736e-12	evm.TU.chr45.38,evm.TU.chr42.171,evm.TU.chr43.190,evm.TU.chr22.349,evm.TU.chr9.69,evm.TU.chr49.280,evm.TU.chr42.295,evm.TU.chr3.341,evm.TU.chr1.331,GWHABGR00000031.20,evm.TU.chr1.543,evm.TU.chr37.326,evm.TU.chr31.277,evm.TU.chr36.76,evm.TU.chr5.219,evm.TU.chr7.133,evm.TU.chr23.170,evm.TU.chr44.84,evm.TU.chr10.384,evm.TU.chr2.568,evm.TU.chr23.136,evm.TU.chr13.172,evm.TU.chr40.132,evm.TU.chr45.280,…
Down	Biological Process	GO:1901564	organonitrogen compound metabolic process	192	2.38712e-14	3.1623e-12	evm.TU.chr44.132,evm.TU.chr39.26,evm.TU.chr1.144,GWHABGR00000037.126,evm.TU.chr10.347,evm.TU.chr27.70,evm.TU.chr30.298,evm.TU.chr17.217,GWHABGR00000034.139,evm.TU.chr37.255,evm.TU.chr24.101,GWHABGR00000002.96,evm.TU.chr3.434,evm.TU.chr1.11,evm.TU.chr41.36,GWHABGR00000017.12,evm.TU.chr16.203,evm.TU.chr31.321,GWHABGR00000037.69,evm.TU.chr36.302,evm.TU.chr4.617,evm.TU.chr4.420,evm.TU.chr37.39,evm.TU…
Down	Biological Process	GO:0044281	small molecule metabolic process	118	3.55881e-14	4.47876e-12	evm.TU.chr41.384,evm.TU.chr18.256,evm.TU.chr41.71,evm.TU.chr28.266,evm.TU.chr4.271,evm.TU.chr37.220,evm.TU.chr39.145,evm.TU.chr2.414,evm.TU.group21_3_4.1,evm.TU.chr25.228,evm.TU.chr37.65,evm.TU.chr4.562,GWHABGR00000017.81,evm.TU.group37_1_2.1,evm.TU.chr4.526,evm.TU.chr30.169,evm.TU.chr37.117,evm.TU.chr36.98,evm.TU.chr2.26,evm.TU.chr49.3,evm.TU.chr38.222,GWHABGR00000028.13,evm.TU.chr2.592,evm.TU.c…
Down	Biological Process	GO:0046034	ATP metabolic process	27	5.68796e-13	6.29279e-11	evm.TU.chr28.266,evm.TU.chr39.145,evm.TU.chr41.384,evm.TU.chr45.280,evm.TU.chr42.171,evm.TU.chr13.172,evm.TU.chr45.38,evm.TU.chr49.280,evm.TU.chr42.295,evm.TU.chr13.162,evm.TU.chr9.69,evm.TU.group27_6_7.2,evm.TU.chr44.158,evm.TU.chr27.69,evm.TU.chr12.237,evm.TU.chr23.307,evm.TU.chr31.277,evm.TU.chr37.326,evm.TU.chr1.543,evm.TU.chr36.210,GWHABGR00000031.20,evm.TU.chr23.136,evm.TU.chr5.280,evm.TU.c…
Down	Cellular Component	GO:0005789	endoplasmic reticulum membrane	51	5.75026e-13	6.29279e-11	evm.TU.chr46.85,evm.TU.chr6.419,evm.TU.chr43.302,evm.TU.chr17.423,evm.TU.chr43.158,evm.TU.chr31.346,evm.TU.chr4.477,evm.TU.chr41.194,evm.TU.chr22.405,evm.TU.chr6.79,evm.TU.chr20.22,evm.TU.chr2.47,evm.TU.chr12.300,evm.TU.chr48.258,evm.TU.chr45.70,evm.TU.chr23.289,evm.TU.chr41.405,evm.TU.chr3.22,evm.TU.chr21.49,GWHABGR00000031.56,evm.TU.chr41.83,evm.TU.chr3.370,evm.TU.chr8.135,GWHABGR00000007.155,e…
Down	Cellular Component	GO:0098827	endoplasmic reticulum subcompartment	51	5.75026e-13	6.29279e-11	evm.TU.chr34.15,evm.TU.chr3.441,evm.TU.chr47.238,GWHABGR00000017.129,evm.TU.chr3.291,evm.TU.chr40.85,evm.TU.chr18.232,evm.TU.chr9.309,GWHABGR00000002.96,evm.TU.chr37.255,evm.TU.chr2.25,evm.TU.chr27.126,evm.TU.chr41.36,evm.TU.chr17.65,evm.TU.chr8.136,evm.TU.chr2.26,evm.TU.chr3.598,evm.TU.chr27.70,evm.TU.chr10.347,evm.TU.chr40.178,evm.TU.chr4.477,evm.TU.chr31.346,evm.TU.chr41.194,evm.TU.chr43.158,e…
Down	Cellular Component	GO:0042175	nuclear outer membrane-endoplasmic reticulum membrane network	51	1.03551e-12	1.08599e-10	evm.TU.chr43.159,evm.TU.chr3.597,evm.TU.chr8.137,evm.TU.chr23.409,evm.TU.chr22.249,evm.TU.chr3.370,evm.TU.chr41.83,evm.TU.chr4.476,evm.TU.chr28.292,GWHABGR00000007.155,evm.TU.chr8.135,evm.TU.chr48.258,evm.TU.chr12.300,evm.TU.chr2.47,evm.TU.chr20.22,evm.TU.chr22.405,evm.TU.chr6.79,GWHABGR00000031.56,evm.TU.chr21.49,evm.TU.chr41.405,evm.TU.chr3.22,evm.TU.chr23.289,evm.TU.chr45.70,evm.TU.chr17.423,e…
Down	Cellular Component	GO:0012505	endomembrane system	98	6.3659e-12	6.40919e-10	evm.TU.chr4.476,GWHABGR00000038.21,evm.TU.chr5.80,GWHABGR00000007.155,evm.TU.chr8.135,evm.TU.chr41.209,evm.TU.chr30.64,evm.TU.chr41.83,evm.TU.chr23.409,evm.TU.chr22.249,evm.TU.chr3.597,evm.TU.chr18.241,evm.TU.chr4.477,evm.TU.chr46.109,evm.TU.chr43.158,evm.TU.chr7.621,evm.TU.chr17.423,evm.TU.chr27.127,evm.TU.chr43.302,evm.TU.chr6.419,evm.TU.chr24.8,evm.TU.chr21.49,evm.TU.chr41.405,evm.TU.chr23.289…
Down	Cellular Component	GO:0033176	proton-transporting V-type ATPase complex	14	9.90087e-12	9.5848e-10	evm.TU.chr17.3,evm.TU.chr2.24,evm.TU.chr44.61,evm.TU.chr20.186,evm.TU.chr8.123,evm.TU.chr25.322,evm.TU.chr45.44,evm.TU.chr18.266,evm.TU.chr7.109,evm.TU.chr8.124,evm.TU.chr20.206,evm.TU.chr5.366,evm.TU.chr5.280,evm.TU.chr30.185
Down	Biological Process	GO:1901566	organonitrogen compound biosynthetic process	104	1.17303e-11	1.09353e-09	evm.TU.chr47.55,evm.TU.chr2.178,evm.TU.chr5.33,evm.TU.chr48.306,evm.TU.chr3.22,GWHABGR00000031.56,evm.TU.chr6.79,evm.TU.chr42.380,evm.TU.chr24.314,evm.TU.chr14.167,evm.TU.chr1.1,evm.TU.chr1.623,GWHABGR00000008.44,GWHABGR00000015.191,evm.TU.chr41.379,evm.TU.chr46.237,evm.TU.group27_6_7.2,evm.TU.chr26.152,evm.TU.chr7.533,evm.TU.chr17.160,evm.TU.chr30.168,GWHABGR00000030.93,evm.TU.chr19.353,evm.TU.c…
Down	Molecular Function	GO:0051082	unfolded protein binding	20	1.49336e-11	1.34242e-09	evm.TU.chr2.134,evm.TU.chr48.188,evm.TU.chr40.173,evm.TU.chr43.87,evm.TU.chr18.241,evm.TU.chr13.175,evm.TU.chr17.153,evm.TU.chr2.670,evm.TU.chr42.336,evm.TU.chr18.334,evm.TU.chr4.426,evm.TU.chr12.360,evm.TU.chr7.742,evm.TU.chr19.32,evm.TU.chr7.740,evm.TU.chr6.293,evm.TU.chr7.738,evm.TU.chr36.129,evm.TU.chr7.359,evm.TU.chr12.352
Down	Biological Process	GO:1901137	carbohydrate derivative biosynthetic process	51	1.61733e-11	1.38545e-09	GWHABGR00000031.56,evm.TU.chr48.306,evm.TU.chr3.22,evm.TU.chr5.241,evm.TU.chr39.166,evm.TU.chr24.300,evm.TU.chr40.34,evm.TU.chr6.79,evm.TU.chr24.314,evm.TU.chr14.167,evm.TU.chr6.419,evm.TU.chr31.281,evm.TU.chr22.249,evm.TU.chr8.69,evm.TU.group27_6_7.2,evm.TU.chr46.237,evm.TU.chr27.69,evm.TU.chr43.74,evm.TU.chr41.145,evm.TU.chr7.533,evm.TU.chr39.169,evm.TU.chr23.415,evm.TU.chr30.64,evm.TU.chr6.49,…
Down	Cellular Component	GO:0031984	organelle subcompartment	53	1.65131e-11	1.38545e-09	evm.TU.chr12.300,evm.TU.chr48.258,evm.TU.chr6.79,evm.TU.chr22.405,evm.TU.chr20.22,evm.TU.chr2.47,evm.TU.chr21.49,GWHABGR00000031.56,evm.TU.chr45.70,evm.TU.chr41.405,evm.TU.chr3.22,evm.TU.chr23.289,evm.TU.chr43.302,evm.TU.chr17.423,evm.TU.chr46.85,evm.TU.chr6.419,evm.TU.chr4.477,evm.TU.chr31.346,evm.TU.chr41.194,evm.TU.chr43.158,evm.TU.chr3.597,evm.TU.chr43.159,evm.TU.chr23.409,evm.TU.chr8.137,evm…
Down	Molecular Function	GO:0005215	transporter activity	154	2.14541e-11	1.74193e-09	evm.TU.chr42.295,evm.TU.chr7.188,evm.TU.chr5.108,evm.TU.chr17.426,evm.TU.chr33.327,evm.TU.chr45.69,evm.TU.chr36.80,evm.TU.chr45.38,evm.TU.chr5.293,evm.TU.chr9.39,evm.TU.chr35.319,evm.TU.chr33.295,evm.TU.chr18.254,evm.TU.chr22.146,evm.TU.chr2.366,evm.TU.chr19.248,evm.TU.chr49.155,evm.TU.chr17.8,evm.TU.chr17.124,evm.TU.chr5.271,evm.TU.chr44.158,GWHABGR00000010.2,evm.TU.chr30.34,evm.TU.group36_3_4.3…
Down	Biological Process	GO:0055086	nucleobase-containing small molecule metabolic process	46	2.99607e-11	2.35659e-09	GWHABGR00000048.12,evm.TU.chr4.309,evm.TU.chr39.170,evm.TU.chr37.220,evm.TU.chr28.266,evm.TU.chr2.414,evm.TU.chr39.145,evm.TU.chr41.384,evm.TU.chr47.271,evm.TU.chr3.434,evm.TU.chr37.117,evm.TU.chr4.526,evm.TU.chr4.311,evm.TU.group37_1_2.1,GWHABGR00000017.81,evm.TU.chr37.65,evm.TU.chr35.185,evm.TU.chr12.237,evm.TU.chr6.49,evm.TU.chr7.317,GWHABGR00000023.318,evm.TU.chr31.321,evm.TU.chr39.169,evm.TU…
Down	Cellular Component	GO:0098798	mitochondrial protein-containing complex	22	5.03114e-11	3.83739e-09	evm.TU.chr16.61,evm.TU.chr3.41,GWHABGR00000031.20,evm.TU.chr17.184,evm.TU.chr17.12,evm.TU.chr31.277,evm.TU.chr4.78,evm.TU.chr7.317,GWHABGR00000024.10,evm.TU.chr23.136,GWHABGR00000034.424,evm.TU.chr48.306,evm.TU.chr42.176,evm.TU.chr23.228,evm.TU.chr41.384,evm.TU.chr10.362,GWHABGR00000010.2,evm.TU.chr25.70,evm.TU.chr35.208,evm.TU.chr5.258,evm.TU.chr27.69,evm.TU.chr49.280
Down	Molecular Function	GO:0022857	transmembrane transporter activity	149	8.02233e-11	5.93889e-09	evm.TU.chr35.93,evm.TU.chr9.119,evm.TU.chr23.314,evm.TU.chr25.85,evm.TU.chr23.307,evm.TU.chr4.591,evm.TU.chr2.365,evm.TU.chr19.285,evm.TU.chr45.95,evm.TU.group36_3_4.3,evm.TU.chr30.34,GWHABGR00000010.2,evm.TU.chr13.172,evm.TU.chr1.11,evm.TU.chr9.11,evm.TU.chr5.271,evm.TU.chr17.124,evm.TU.chr17.8,evm.TU.chr44.158,evm.TU.chr19.248,evm.TU.chr2.366,evm.TU.chr49.155,evm.TU.chr33.295,evm.TU.chr35.319,e…
Down	Cellular Component	GO:0016020	membrane	536	9.82854e-11	7.06813e-09	evm.TU.chr5.366,evm.TU.chr17.65,evm.TU.chr45.280,evm.TU.chr17.98,evm.TU.chr6.265,evm.TU.chr4.341,evm.TU.chr32.78,evm.TU.chr32.21,evm.TU.chr41.327,evm.TU.chr13.413,evm.TU.chr1.1,evm.TU.chr43.194,evm.TU.chr20.197,evm.TU.chr7.98,evm.TU.chr34.77,evm.TU.chr4.78,evm.TU.chr23.305,evm.TU.chr4.277,GWHABGR00000034.427,evm.TU.chr23.170,evm.TU.chr45.70,evm.TU.chr3.370,evm.TU.chr35.309,evm.TU.chr7.641,evm.TU.…
Down	Molecular Function	GO:0015399	primary active transmembrane transporter activity	41	1.55421e-10	1.08665e-08	evm.TU.chr25.139,evm.TU.chr21.233,evm.TU.chr18.236,evm.TU.chr31.277,evm.TU.chr20.265,evm.TU.chr35.306,evm.TU.chr35.319,evm.TU.chr14.287,evm.TU.chr17.377,evm.TU.chr22.146,evm.TU.chr2.47,evm.TU.chr4.393,evm.TU.chr44.61,evm.TU.chr20.186,evm.TU.chr18.394,evm.TU.chr14.297,evm.TU.chr21.231,evm.TU.chr45.38,GWHABGR00000049.21,evm.TU.chr42.295,evm.TU.chr25.322,evm.TU.chr3.597,evm.TU.chr9.118,evm.TU.chr9.1…
Down	Biological Process	GO:0006457	protein folding	24	1.66276e-10	1.13112e-08	evm.TU.chr10.224,evm.TU.chr28.131,evm.TU.chr42.336,evm.TU.chr4.426,evm.TU.chr17.153,evm.TU.chr18.334,evm.TU.chr2.670,evm.TU.chr18.241,evm.TU.chr13.175,evm.TU.chr38.178,evm.TU.chr48.188,evm.TU.chr40.173,evm.TU.chr2.134,evm.TU.chr43.87,evm.TU.chr7.359,evm.TU.chr12.352,evm.TU.chr36.129,evm.TU.chr7.738,evm.TU.chr19.32,evm.TU.chr7.742,evm.TU.chr12.360,evm.TU.chr6.293,evm.TU.chr23.68,evm.TU.chr7.740
Down	Cellular Component	GO:0098800	inner mitochondrial membrane protein complex	18	1.88302e-10	1.24725e-08	evm.TU.chr49.280,evm.TU.chr27.69,evm.TU.chr35.208,evm.TU.chr25.70,GWHABGR00000010.2,evm.TU.chr41.384,evm.TU.chr48.306,evm.TU.chr42.176,GWHABGR00000024.10,GWHABGR00000034.424,evm.TU.chr23.136,evm.TU.chr4.78,evm.TU.chr7.317,evm.TU.chr31.277,GWHABGR00000031.20,evm.TU.chr17.184,evm.TU.chr16.61,evm.TU.chr3.41
Down	Biological Process	GO:0006753	nucleoside phosphate metabolic process	39	4.22769e-10	2.66027e-08	evm.TU.chr4.526,evm.TU.chr37.65,evm.TU.chr4.311,evm.TU.group37_1_2.1,GWHABGR00000017.81,evm.TU.chr39.145,evm.TU.chr2.414,evm.TU.chr28.266,evm.TU.chr37.220,evm.TU.chr4.309,GWHABGR00000048.12,evm.TU.chr3.434,evm.TU.chr41.384,evm.TU.chr6.49,evm.TU.chr31.321,GWHABGR00000023.318,evm.TU.chr7.317,evm.TU.chr12.237,evm.TU.chr35.185,evm.TU.chr9.69,evm.TU.chr31.281,evm.TU.chr27.69,evm.TU.chr8.296,evm.TU.chr…
Down	Biological Process	GO:0009117	nucleotide metabolic process	39	4.22769e-10	2.66027e-08	evm.TU.chr7.133,evm.TU.chr40.34,evm.TU.chr24.300,evm.TU.chr37.86,evm.TU.chr48.306,evm.TU.chr10.397,evm.TU.chr1.543,evm.TU.chr28.251,evm.TU.chr37.326,evm.TU.chr24.314,evm.TU.chr20.67,evm.TU.chr27.69,evm.TU.chr8.296,evm.TU.chr46.237,evm.TU.group27_6_7.2,evm.TU.chr8.69,evm.TU.chr9.69,evm.TU.chr31.281,evm.TU.chr36.188,evm.TU.chr42.171,evm.TU.chr31.321,GWHABGR00000023.318,evm.TU.chr7.317,evm.TU.chr6.4…
Down	Molecular Function	GO:0004553	hydrolase activity, hydrolyzing O-glycosyl compounds	38	5.19093e-10	3.18673e-08	evm.TU.chr10.414,evm.TU.chr33.286,evm.TU.chr49.110,evm.TU.chr1.525,GWHABGR00000003.45,evm.TU.chr5.132,evm.TU.chr24.411,evm.TU.chr2.324,evm.TU.chr5.361,evm.TU.chr49.112,evm.TU.chr17.460,evm.TU.chr17.155,evm.TU.chr6.89,evm.TU.chr5.305,evm.TU.chr24.208,evm.TU.chr1.375,evm.TU.chr49.120,evm.TU.chr43.186,evm.TU.chr24.268,GWHABGR00000038.117,evm.TU.chr21.53,evm.TU.chr17.464,evm.TU.chr49.103,evm.TU.chr17…
Down	Cellular Component	GO:0070469	respirasome	19	7.37802e-10	4.42154e-08	evm.TU.chr36.210,GWHABGR00000031.20,evm.TU.chr39.247,evm.TU.chr38.117,evm.TU.chr31.277,evm.TU.chr17.377,evm.TU.chr22.146,evm.TU.chr10.384,GWHABGR00000024.10,evm.TU.chr43.303,evm.TU.chr23.136,evm.TU.chr2.114,evm.TU.chr45.280,evm.TU.chr4.95,evm.TU.group36_3_4.3,evm.TU.chr25.70,evm.TU.chr49.280,evm.TU.chr49.78,evm.TU.chr13.162
Down	Molecular Function	GO:0008324	cation transmembrane transporter activity	56	9.92472e-10	5.80943e-08	evm.TU.chr20.206,evm.TU.chr48.306,evm.TU.chr35.306,evm.TU.chr18.266,evm.TU.chr17.377,evm.TU.chr31.277,evm.TU.chr3.305,evm.TU.chr20.265,evm.TU.chr17.3,evm.TU.chr8.124,evm.TU.chr9.118,evm.TU.chr3.597,evm.TU.chr8.121,evm.TU.chr27.69,evm.TU.chr2.141,evm.TU.chr34.92,evm.TU.chr25.322,evm.TU.chr20.186,evm.TU.chr44.61,GWHABGR00000049.21,evm.TU.chr5.293,evm.TU.chr45.38,evm.TU.chr36.80,evm.TU.chr20.15,evm.…
Down	Biological Process	GO:0009259	ribonucleotide metabolic process	29	1.62206e-09	9.27894e-08	evm.TU.chr6.49,evm.TU.chr10.397,evm.TU.chr48.306,evm.TU.chr7.317,evm.TU.chr40.34,evm.TU.chr24.300,evm.TU.chr31.321,evm.TU.chr7.133,evm.TU.chr12.237,evm.TU.chr37.326,evm.TU.chr1.543,evm.TU.chr31.281,evm.TU.chr4.526,evm.TU.chr9.69,evm.TU.group27_6_7.2,evm.TU.chr8.69,evm.TU.chr46.237,GWHABGR00000017.81,evm.TU.chr4.311,evm.TU.chr27.69,GWHABGR00000048.12,evm.TU.chr4.309,evm.TU.chr28.266,evm.TU.chr37.2…
Down	Biological Process	GO:0015980	energy derivation by oxidation of organic compounds	31	1.80323e-09	1.00861e-07	evm.TU.chr7.133,evm.TU.chr44.84,evm.TU.chr1.566,evm.TU.chr37.250,evm.TU.chr23.170,evm.TU.chr23.136,evm.TU.chr32.103,GWHABGR00000031.20,evm.TU.chr36.210,evm.TU.chr32.104,evm.TU.chr31.277,evm.TU.chr23.307,evm.TU.chr36.76,evm.TU.chr5.219,evm.TU.chr44.158,evm.TU.group21_3_4.1,evm.TU.chr25.228,evm.TU.chr44.85,evm.TU.chr5.31,evm.TU.chr13.162,evm.TU.chr3.341,evm.TU.chr4.526,evm.TU.chr42.295,evm.TU.chr49…
Down	Biological Process	GO:0019693	ribose phosphate metabolic process	29	3.37115e-09	1.84461e-07	evm.TU.chr1.543,evm.TU.chr37.326,evm.TU.chr12.237,evm.TU.chr7.133,evm.TU.chr31.321,evm.TU.chr7.317,evm.TU.chr40.34,evm.TU.chr24.300,evm.TU.chr48.306,evm.TU.chr6.49,evm.TU.chr10.397,evm.TU.chr3.434,evm.TU.chr36.188,evm.TU.chr41.384,evm.TU.chr42.171,evm.TU.chr39.145,GWHABGR00000048.12,evm.TU.chr4.309,evm.TU.chr28.266,evm.TU.chr37.220,GWHABGR00000017.81,evm.TU.chr4.311,evm.TU.chr27.69,evm.TU.group27…
Down	Cellular Component	GO:0033178	proton-transporting two-sector ATPase complex, catalytic domain	14	5.37003e-09	2.87583e-07	evm.TU.chr8.123,evm.TU.chr44.61,evm.TU.chr20.186,GWHABGR00000010.2,evm.TU.chr36.80,evm.TU.chr5.280,evm.TU.chr5.366,evm.TU.chr35.306,evm.TU.chr20.19,evm.TU.chr8.124,evm.TU.chr20.15,evm.TU.chr34.92,evm.TU.chr8.121,evm.TU.chr25.322
Down	Biological Process	GO:0043603	cellular amide metabolic process	69	6.3376e-09	3.32328e-07	evm.TU.chr17.160,evm.TU.chr30.168,GWHABGR00000030.93,evm.TU.chr19.353,evm.TU.chr10.36,evm.TU.chr41.379,evm.TU.chr26.152,evm.TU.chr1.623,GWHABGR00000015.191,evm.TU.chr47.104,GWHABGR00000008.44,evm.TU.chr26.92,evm.TU.chr42.380,evm.TU.chr5.33,evm.TU.chr2.178,evm.TU.chr44.246,evm.TU.chr10.397,evm.TU.chr10.362,evm.TU.chr32.91,GWHABGR00000034.139,evm.TU.chr24.101,evm.TU.chr31.154,evm.TU.chr35.192,evm.T…
Down	Biological Process	GO:0009150	purine ribonucleotide metabolic process	26	6.78109e-09	3.48326e-07	evm.TU.chr1.543,evm.TU.chr12.237,evm.TU.chr37.326,evm.TU.chr7.317,evm.TU.chr40.34,evm.TU.chr24.300,evm.TU.chr31.321,evm.TU.chr7.133,evm.TU.chr6.49,evm.TU.chr10.397,evm.TU.chr48.306,evm.TU.chr41.384,evm.TU.chr42.171,evm.TU.chr36.188,GWHABGR00000048.12,evm.TU.chr4.309,evm.TU.chr28.266,evm.TU.chr37.220,evm.TU.chr39.145,evm.TU.group27_6_7.2,evm.TU.chr8.69,evm.TU.chr4.311,evm.TU.chr27.69,evm.TU.chr31.…
Down	Biological Process	GO:1901575	organic substance catabolic process	69	7.37811e-09	3.71414e-07	evm.TU.chr38.85,evm.TU.chr29.73,evm.TU.chr17.217,GWHABGR00000034.139,evm.TU.chr1.11,evm.TU.chr1.419,GWHABGR00000037.47,evm.TU.chr6.146,evm.TU.chr24.245,evm.TU.chr35.185,evm.TU.chr17.488,GWHABGR00000017.12,evm.TU.chr39.237,GWHABGR00000037.69,evm.TU.chr31.321,evm.TU.chr38.269,evm.TU.chr43.202,evm.TU.chr42.171,evm.TU.chr43.203,evm.TU.chr31.205,evm.TU.chr47.104,evm.TU.chr20.92,evm.TU.chr10.234,evm.TU…
Down	Biological Process	GO:0006163	purine nucleotide metabolic process	26	9.93752e-09	4.90446e-07	evm.TU.chr7.317,evm.TU.chr24.300,evm.TU.chr40.34,evm.TU.chr31.321,evm.TU.chr7.133,evm.TU.chr6.49,evm.TU.chr10.397,evm.TU.chr48.306,evm.TU.chr1.543,evm.TU.chr12.237,evm.TU.chr37.326,evm.TU.group27_6_7.2,evm.TU.chr8.69,evm.TU.chr4.311,evm.TU.chr27.69,evm.TU.chr31.281,evm.TU.chr4.526,evm.TU.chr9.69,evm.TU.chr41.384,evm.TU.chr42.171,evm.TU.chr36.188,GWHABGR00000048.12,evm.TU.chr4.309,evm.TU.chr28.266…
Down	Molecular Function	GO:0016787	hydrolase activity	302	1.03991e-08	5.03356e-07	evm.TU.chr39.67,evm.TU.chr8.188,GWHABGR00000017.153,evm.TU.chr27.371,evm.TU.chr7.740,evm.TU.chr14.349,evm.TU.chr25.66,evm.TU.chr20.197,GWHABGR00000021.131,evm.TU.chr23.26,evm.TU.chr14.258,evm.TU.chr37.226,evm.TU.chr4.277,GWHABGR00000029.87,evm.TU.chr20.203,GWHABGR00000045.135,evm.TU.chr43.87,evm.TU.chr49.121,evm.TU.chr41.34,evm.TU.chr5.282,evm.TU.chr17.464,GWHABGR00000015.191,evm.TU.chr4.176,evm.…
Down	Molecular Function	GO:0016798	hydrolase activity, acting on glycosyl bonds	38	1.35386e-08	6.42954e-07	evm.TU.chr34.138,evm.TU.chr13.186,evm.TU.chr49.117,evm.TU.chr20.3,evm.TU.chr33.123,evm.TU.chr47.227,evm.TU.chr1.524,evm.TU.group49_3_4.1,evm.TU.chr49.121,evm.TU.chr17.463,evm.TU.chr30.64,GWHABGR00000045.135,evm.TU.chr23.38,evm.TU.chr17.158,evm.TU.chr5.133,evm.TU.chr49.103,GWHABGR00000038.117,evm.TU.chr17.464,evm.TU.chr21.53,evm.TU.chr49.120,evm.TU.chr43.186,evm.TU.chr24.268,evm.TU.chr24.208,evm.T…
Down	Molecular Function	GO:0022890	inorganic cation transmembrane transporter activity	52	1.41066e-08	6.57523e-07	evm.TU.chr17.377,evm.TU.chr35.306,evm.TU.chr18.266,evm.TU.chr20.206,evm.TU.chr48.306,evm.TU.chr17.3,evm.TU.chr20.265,evm.TU.chr3.305,evm.TU.chr31.277,evm.TU.chr25.322,evm.TU.chr9.118,evm.TU.chr8.121,evm.TU.chr3.597,evm.TU.chr27.69,evm.TU.chr34.92,evm.TU.chr8.124,evm.TU.chr36.80,evm.TU.chr5.293,GWHABGR00000049.21,evm.TU.chr45.38,evm.TU.chr20.186,evm.TU.chr44.61,evm.TU.chr7.317,evm.TU.chr48.126,evm…
Down	Molecular Function	GO:0022804	active transmembrane transporter activity	49	1.52276e-08	6.96868e-07	evm.TU.chr36.289,evm.TU.chr25.85,evm.TU.chr23.307,evm.TU.chr9.119,evm.TU.chr36.210,evm.TU.chr20.15,evm.TU.chr4.365,evm.TU.chr20.19,evm.TU.chr31.366,evm.TU.group22_2_3.1,evm.TU.chr48.36,evm.TU.group36_3_4.3,evm.TU.chr2.114,evm.TU.chr9.11,evm.TU.chr1.11,evm.TU.chr13.172,evm.TU.chr3.598,evm.TU.chr3.148,evm.TU.chr3.149,evm.TU.chr44.158,evm.TU.chr18.235,evm.TU.chr45.44,evm.TU.chr21.233,evm.TU.chr25.13…
Down	Biological Process	GO:0019752	carboxylic acid metabolic process	73	2.09222e-08	9.07951e-07	evm.TU.chr28.148,evm.TU.chr5.282,evm.TU.chr42.171,evm.TU.chr15.88,evm.TU.chr19.353,evm.TU.chr47.104,evm.TU.chr1.331,evm.TU.chr3.415,evm.TU.chr26.152,evm.TU.chr37.326,evm.TU.chr1.1,evm.TU.chr1.543,evm.TU.chr27.117,evm.TU.chr47.55,evm.TU.chr42.380,evm.TU.chr48.259,evm.TU.chr30.298,evm.TU.chr17.217,GWHABGR00000034.139,evm.TU.chr31.154,evm.TU.chr3.434,evm.TU.chr44.132,evm.TU.chr10.445,evm.TU.chr27.35…
Down	Biological Process	GO:0043436	oxoacid metabolic process	73	2.09222e-08	9.07951e-07	evm.TU.chr1.566,evm.TU.chr31.321,GWHABGR00000037.69,evm.TU.chr27.356,evm.TU.chr1.121,evm.TU.chr6.49,evm.TU.chr10.445,evm.TU.chr44.132,evm.TU.chr3.434,evm.TU.chr30.298,evm.TU.chr17.217,GWHABGR00000034.139,evm.TU.chr31.154,evm.TU.chr42.380,evm.TU.chr48.259,evm.TU.chr47.55,evm.TU.chr1.1,evm.TU.chr1.543,evm.TU.chr27.117,evm.TU.chr37.326,evm.TU.chr3.415,evm.TU.chr26.152,evm.TU.chr47.104,evm.TU.chr1.33…
Down	Molecular Function	GO:0008238	exopeptidase activity	30	2.08767e-08	9.07951e-07	evm.TU.chr29.230,evm.TU.chr30.74,evm.TU.chr41.251,evm.TU.chr20.201,evm.TU.chr18.58,evm.TU.chr15.421,evm.TU.chr30.203,evm.TU.chr41.247,evm.TU.chr20.202,evm.TU.chr26.210,evm.TU.chr30.198,GWHABGR00000013.54,evm.TU.chr29.231,evm.TU.chr48.143,evm.TU.chr41.250,evm.TU.chr20.203,evm.TU.chr26.209,evm.TU.chr24.284,evm.TU.chr20.204,GWHABGR00000013.53,GWHABGR00000013.52,evm.TU.chr2.215,evm.TU.chr17.432,evm.T…
Down	Cellular Component	GO:0033177	proton-transporting two-sector ATPase complex, proton-transporting domain	12	2.6153e-08	1.11571e-06	evm.TU.chr41.384,evm.TU.chr17.3,evm.TU.chr2.24,evm.TU.chr12.237,evm.TU.chr7.317,evm.TU.chr24.300,evm.TU.chr27.69,evm.TU.chr18.266,evm.TU.chr7.109,evm.TU.chr20.206,evm.TU.chr48.306,evm.TU.chr30.185
Down	Biological Process	GO:0006082	organic acid metabolic process	73	3.15093e-08	1.32182e-06	evm.TU.chr36.188,evm.TU.chr38.191,evm.TU.chr1.354,evm.TU.chr15.52,evm.TU.chr27.118,evm.TU.chr1.353,evm.TU.chr9.69,evm.TU.chr23.110,evm.TU.chr3.341,evm.TU.chr38.50,evm.TU.chr12.275,evm.TU.chr43.302,evm.TU.chr11.269,evm.TU.chr4.63,evm.TU.chr7.133,evm.TU.chr13.13,evm.TU.chr27.121,evm.TU.chr9.215,evm.TU.chr40.34,evm.TU.group49_3_4.1,evm.TU.chr17.13,evm.TU.chr41.71,evm.TU.chr18.256,evm.TU.chr39.145,ev…
Down	Biological Process	GO:0009056	catabolic process	74	3.56941e-08	1.44923e-06	evm.TU.chr1.375,GWHABGR00000017.13,evm.TU.chr17.12,evm.TU.chr15.416,evm.TU.chr21.156,GWHABGR00000028.13,evm.TU.chr39.23,GWHABGR00000023.318,GWHABGR00000048.39,evm.TU.chr39.145,evm.TU.chr28.266,evm.TU.chr34.21,evm.TU.chr44.96,evm.TU.chr2.26,evm.TU.chr30.169,evm.TU.chr8.136,evm.TU.chr37.117,evm.TU.group37_1_2.1,evm.TU.chr4.562,evm.TU.chr37.65,evm.TU.chr27.326,evm.TU.chr38.50,evm.TU.chr36.46,evm.TU.…
Down	Biological Process	GO:0045333	cellular respiration	27	3.56981e-08	1.44923e-06	GWHABGR00000031.20,evm.TU.chr36.210,evm.TU.chr31.277,evm.TU.chr23.307,evm.TU.chr5.219,evm.TU.chr37.250,evm.TU.chr7.133,evm.TU.chr44.84,evm.TU.chr23.170,evm.TU.chr1.566,evm.TU.chr23.136,evm.TU.chr45.38,evm.TU.chr40.132,evm.TU.chr13.172,evm.TU.chr45.280,evm.TU.chr43.190,evm.TU.chr4.271,evm.TU.group21_3_4.1,evm.TU.chr44.158,evm.TU.chr25.228,evm.TU.chr44.85,evm.TU.chr5.31,evm.TU.chr13.162,evm.TU.chr3…
Down	Molecular Function	GO:0016874	ligase activity	36	4.66405e-08	1.8634e-06	evm.TU.group4_8_9.1,evm.TU.chr42.380,evm.TU.chr13.13,evm.TU.chr10.460,evm.TU.chr27.39,evm.TU.chr34.353,evm.TU.chr48.259,evm.TU.group49_3_4.1,evm.TU.chr1.1,evm.TU.chr11.269,evm.TU.chr8.121,evm.TU.chr34.92,evm.TU.chr3.404,evm.TU.chr26.152,evm.TU.chr25.322,evm.TU.chr19.353,evm.TU.chr36.80,evm.TU.chr39.253,evm.TU.chr3.405,evm.TU.chr27.356,evm.TU.chr4.262,evm.TU.chr24.420,evm.TU.chr20.15,evm.TU.chr20.…
Down	Biological Process	GO:0072521	purine-containing compound metabolic process	27	6.82451e-08	2.68395e-06	evm.TU.chr10.397,evm.TU.chr6.49,evm.TU.chr48.306,evm.TU.chr24.300,evm.TU.chr7.317,evm.TU.chr40.34,evm.TU.chr7.133,evm.TU.chr31.321,evm.TU.chr12.237,evm.TU.chr37.326,evm.TU.chr1.543,evm.TU.chr37.117,evm.TU.chr4.526,evm.TU.chr31.281,evm.TU.chr9.69,evm.TU.chr8.69,evm.TU.group27_6_7.2,evm.TU.chr27.69,evm.TU.chr4.311,evm.TU.chr37.220,evm.TU.chr28.266,evm.TU.chr4.309,GWHABGR00000048.12,evm.TU.chr39.145…
Down	Biological Process	GO:0044248	cellular catabolic process	59	9.15265e-08	3.54419e-06	evm.TU.chr10.234,evm.TU.chr27.118,evm.TU.chr3.415,evm.TU.chr47.104,evm.TU.chr8.137,evm.TU.chr31.205,evm.TU.chr1.353,evm.TU.chr36.188,evm.TU.chr41.83,evm.TU.chr4.281,evm.TU.chr24.50,evm.TU.chr12.62,evm.TU.chr15.52,evm.TU.chr38.269,evm.TU.chr8.135,evm.TU.chr43.202,evm.TU.chr1.354,evm.TU.chr13.263,evm.TU.chr27.121,evm.TU.chr39.259,evm.TU.chr7.133,evm.TU.chr4.105,evm.TU.chr4.401,evm.TU.chr37.86,evm.T…
Down	Biological Process	GO:0016054	organic acid catabolic process	18	1.0508e-07	3.94757e-06	evm.TU.chr4.562,evm.TU.chr27.118,evm.TU.chr1.353,evm.TU.chr30.169,evm.TU.chr47.104,evm.TU.chr36.188,evm.TU.chr1.354,evm.TU.chr17.217,GWHABGR00000034.139,evm.TU.chr15.52,evm.TU.chr7.133,GWHABGR00000037.69,GWHABGR00000023.318,evm.TU.chr27.121,evm.TU.chr38.50,evm.TU.chr17.12,evm.TU.chr27.117,GWHABGR00000028.13
Down	Biological Process	GO:0046395	carboxylic acid catabolic process	18	1.0508e-07	3.94757e-06	evm.TU.chr38.50,evm.TU.chr17.12,GWHABGR00000028.13,evm.TU.chr27.117,GWHABGR00000023.318,evm.TU.chr7.133,GWHABGR00000037.69,evm.TU.chr27.121,evm.TU.chr36.188,evm.TU.chr17.217,GWHABGR00000034.139,evm.TU.chr1.354,evm.TU.chr15.52,evm.TU.chr27.118,evm.TU.chr4.562,evm.TU.chr1.353,evm.TU.chr47.104,evm.TU.chr30.169
Down	Biological Process	GO:0006518	peptide metabolic process	61	1.09675e-07	4.05958e-06	evm.TU.chr47.266,evm.TU.chr2.592,evm.TU.chr10.445,evm.TU.chr15.416,evm.TU.chr40.9,evm.TU.chr16.203,evm.TU.chr37.39,evm.TU.chr4.617,evm.TU.chr37.310,evm.TU.chr27.356,evm.TU.chr24.420,evm.TU.chr10.362,evm.TU.chr32.91,evm.TU.chr8.51,GWHABGR00000034.139,evm.TU.chr34.375,evm.TU.chr24.101,evm.TU.chr31.154,evm.TU.chr16.185,evm.TU.chr35.192,evm.TU.chr35.193,evm.TU.chr44.132,evm.TU.chr1.419,evm.TU.chr31.2…
Down	Biological Process	GO:0009060	aerobic respiration	26	1.12312e-07	4.09693e-06	evm.TU.chr44.85,evm.TU.group21_3_4.1,evm.TU.chr44.158,evm.TU.chr25.228,evm.TU.chr13.162,evm.TU.chr5.31,evm.TU.chr49.280,evm.TU.chr42.295,evm.TU.chr4.526,evm.TU.chr3.341,evm.TU.chr13.172,evm.TU.chr40.132,evm.TU.chr45.38,evm.TU.chr45.280,evm.TU.chr43.190,evm.TU.chr4.271,evm.TU.chr1.566,evm.TU.chr7.133,evm.TU.chr44.84,evm.TU.chr37.250,evm.TU.chr23.136,GWHABGR00000031.20,evm.TU.chr36.210,evm.TU.chr31…
Down	Biological Process	GO:0044282	small molecule catabolic process	23	1.2792e-07	4.59962e-06	evm.TU.chr4.401,GWHABGR00000023.318,evm.TU.chr7.133,GWHABGR00000037.69,evm.TU.chr27.121,evm.TU.chr38.50,evm.TU.chr17.12,evm.TU.chr27.117,evm.TU.chr37.305,GWHABGR00000028.13,evm.TU.chr1.353,evm.TU.chr47.104,evm.TU.chr2.26,evm.TU.chr30.169,evm.TU.chr37.117,evm.TU.chr27.118,evm.TU.chr4.562,evm.TU.chr10.234,evm.TU.chr17.217,GWHABGR00000034.139,evm.TU.chr1.354,evm.TU.chr15.52,evm.TU.chr36.188
Down	Biological Process	GO:0009132	nucleoside diphosphate metabolic process	11	1.57251e-07	5.57467e-06	evm.TU.chr9.69,evm.TU.group27_6_7.2,evm.TU.chr4.311,evm.TU.chr31.321,evm.TU.chr4.309,evm.TU.chr28.266,evm.TU.chr37.326,evm.TU.chr24.314,evm.TU.chr39.145,evm.TU.chr1.543,evm.TU.chr42.171
Down	Molecular Function	GO:0009055	electron transfer activity	22	2.08039e-07	7.2727e-06	evm.TU.chr20.265,evm.TU.chr36.210,evm.TU.chr31.277,evm.TU.chr23.307,evm.TU.chr48.2,evm.TU.chr22.146,evm.TU.chr48.3,evm.TU.chr17.377,evm.TU.chr14.287,evm.TU.chr1.121,evm.TU.chr45.38,evm.TU.chr13.172,GWHABGR00000036.147,evm.TU.chr2.114,evm.TU.chr7.177,evm.TU.chr14.297,evm.TU.group36_3_4.3,evm.TU.chr44.158,GWHABGR00000404.1,evm.TU.chr23.142,evm.TU.chr5.31,evm.TU.chr42.295
Down	Biological Process	GO:0022900	electron transport chain	13	3.19007e-07	1.08505e-05	GWHABGR00000031.20,evm.TU.chr36.210,evm.TU.chr45.280,evm.TU.chr13.162,evm.TU.chr49.78,evm.TU.chr42.295,evm.TU.chr49.280,evm.TU.chr23.136,evm.TU.chr23.170,evm.TU.chr44.84,evm.TU.chr44.85,evm.TU.chr44.158,evm.TU.chr10.384
Down	Cellular Component	GO:0045259	proton-transporting ATP synthase complex	13	3.19007e-07	1.08505e-05	evm.TU.chr36.80,evm.TU.chr41.384,evm.TU.chr12.237,GWHABGR00000010.2,evm.TU.chr34.92,evm.TU.chr8.121,evm.TU.chr27.69,evm.TU.chr7.317,evm.TU.chr24.300,evm.TU.chr48.306,evm.TU.chr20.19,evm.TU.chr20.15,GWHABGR00000034.424
Down	Molecular Function	GO:0051287	NAD binding	15	3.31472e-07	1.11242e-05	evm.TU.chr20.92,evm.TU.chr3.341,evm.TU.chr1.305,evm.TU.chr22.146,evm.TU.chr28.148,evm.TU.chr40.199,evm.TU.chr43.190,evm.TU.chr5.219,evm.TU.chr44.262,evm.TU.chr15.52,evm.TU.chr28.266,evm.TU.chr4.271,evm.TU.chr32.15,evm.TU.chr17.12,evm.TU.chr44.279
Down	Molecular Function	GO:0019829	ATPase-coupled cation transmembrane transporter activity	12	3.77497e-07	1.25021e-05	evm.TU.chr20.15,evm.TU.chr20.19,evm.TU.chr35.306,evm.TU.chr3.598,evm.TU.chr25.322,evm.TU.group22_2_3.1,evm.TU.chr9.118,evm.TU.chr3.597,evm.TU.chr20.186,evm.TU.chr9.119,evm.TU.chr44.61,GWHABGR00000049.21
Down	Biological Process	GO:0044267	cellular protein metabolic process	103	5.61565e-07	1.83566e-05	evm.TU.chr2.26,evm.TU.chr23.135,evm.TU.chr16.185,evm.TU.chr34.21,GWHABGR00000048.39,evm.TU.chr8.51,evm.TU.chr27.126,evm.TU.chr24.420,evm.TU.chr32.333,evm.TU.chr37.310,evm.TU.chr46.271,GWHABGR00000017.13,evm.TU.chr13.410,evm.TU.chr44.161,evm.TU.chr1.375,evm.TU.chr15.416,evm.TU.chr2.592,evm.TU.chr28.281,evm.TU.chr27.267,evm.TU.chr22.249,evm.TU.chr8.125,evm.TU.chr39.253,evm.TU.chr43.74,evm.TU.chr41.…
Down	Cellular Component	GO:0005759	mitochondrial matrix	15	5.71929e-07	1.84557e-05	evm.TU.chr23.142,evm.TU.chr23.228,evm.TU.chr49.280,evm.TU.chr1.566,evm.TU.chr4.311,evm.TU.chr5.258,evm.TU.chr27.70,evm.TU.chr43.202,evm.TU.chr4.309,evm.TU.chr36.40,evm.TU.chr24.101,evm.TU.chr13.14,evm.TU.chr10.362,evm.TU.chr17.12,GWHABGR00000036.147
Down	Biological Process	GO:0009135	purine nucleoside diphosphate metabolic process	10	9.21023e-07	2.82709e-05	evm.TU.chr9.69,evm.TU.chr4.311,evm.TU.chr31.321,evm.TU.group27_6_7.2,evm.TU.chr37.326,evm.TU.chr39.145,evm.TU.chr4.309,evm.TU.chr28.266,evm.TU.chr1.543,evm.TU.chr42.171
Down	Biological Process	GO:0009179	purine ribonucleoside diphosphate metabolic process	10	9.21023e-07	2.82709e-05	evm.TU.chr9.69,evm.TU.group27_6_7.2,evm.TU.chr4.311,evm.TU.chr31.321,evm.TU.chr4.309,evm.TU.chr28.266,evm.TU.chr37.326,evm.TU.chr39.145,evm.TU.chr1.543,evm.TU.chr42.171
Down	Biological Process	GO:0009185	ribonucleoside diphosphate metabolic process	10	9.21023e-07	2.82709e-05	evm.TU.chr1.543,evm.TU.chr42.171,evm.TU.chr4.309,evm.TU.chr28.266,evm.TU.chr37.326,evm.TU.chr39.145,evm.TU.group27_6_7.2,evm.TU.chr4.311,evm.TU.chr31.321,evm.TU.chr9.69
Down	Biological Process	GO:0046031	ADP metabolic process	10	9.21023e-07	2.82709e-05	evm.TU.group27_6_7.2,evm.TU.chr4.311,evm.TU.chr31.321,evm.TU.chr9.69,evm.TU.chr1.543,evm.TU.chr42.171,evm.TU.chr4.309,evm.TU.chr28.266,evm.TU.chr37.326,evm.TU.chr39.145
Down	Molecular Function	GO:0036094	small molecule binding	217	1.0983e-06	3.33062e-05	GWHABGR00000023.318,evm.TU.chr3.405,evm.TU.group22_2_3.1,evm.TU.chr20.19,evm.TU.chr8.171,evm.TU.chr19.86,evm.TU.chr5.280,evm.TU.chr31.195,evm.TU.chr15.416,evm.TU.chr9.210,evm.TU.chr2.592,evm.TU.chr17.440,evm.TU.chr15.16,evm.TU.chr17.12,evm.TU.chr32.15,evm.TU.chr33.89,evm.TU.chr35.211,evm.TU.chr18.235,evm.TU.group37_1_2.1,evm.TU.chr45.268,evm.TU.chr4.562,evm.TU.chr37.65,evm.TU.chr19.266,evm.TU.chr…
Down	Biological Process	GO:0006790	sulfur compound metabolic process	30	1.14305e-06	3.42506e-05	evm.TU.chr47.55,evm.TU.chr10.397,evm.TU.chr44.246,evm.TU.chr32.96,evm.TU.chr6.49,evm.TU.chr40.9,evm.TU.chr7.133,evm.TU.chr13.13,evm.TU.chr23.109,evm.TU.chr40.34,evm.TU.chr44.82,evm.TU.chr12.270,evm.TU.chr26.92,evm.TU.chr26.89,evm.TU.chr23.110,evm.TU.chr4.526,evm.TU.chr31.206,evm.TU.chr44.245,evm.TU.chr47.104,evm.TU.chr35.192,evm.TU.chr35.193,evm.TU.chr44.248,evm.TU.chr10.36,GWHABGR00000034.139,ev…
Down	Cellular Component	GO:0098588	bounding membrane of organelle	43	1.46961e-06	4.35177e-05	evm.TU.chr43.194,evm.TU.chr32.37,evm.TU.chr41.194,evm.TU.chr46.109,evm.TU.chr7.621,evm.TU.chr1.574,evm.TU.chr20.206,GWHABGR00000012.311,evm.TU.chr41.209,evm.TU.chr30.64,evm.TU.chr6.397,evm.TU.chr28.134,evm.TU.chr44.61,evm.TU.chr28.292,evm.TU.chr5.80,evm.TU.chr1.818,GWHABGR00000038.21,evm.TU.chr37.174,evm.TU.chr1.354,evm.TU.chr9.303,evm.TU.chr3.597,evm.TU.chr1.353,GWHABGR00000031.12,evm.TU.chr2.24…
Down	Molecular Function	GO:0022853	active ion transmembrane transporter activity	22	1.55129e-06	4.54024e-05	evm.TU.chr17.377,evm.TU.group22_2_3.1,evm.TU.chr20.15,evm.TU.chr35.306,evm.TU.chr20.19,evm.TU.chr20.265,evm.TU.chr23.307,evm.TU.chr9.119,evm.TU.chr31.277,evm.TU.chr25.322,evm.TU.chr9.118,evm.TU.chr3.597,evm.TU.chr3.598,evm.TU.chr3.148,evm.TU.chr3.149,evm.TU.chr2.114,GWHABGR00000049.21,evm.TU.chr45.38,evm.TU.chr13.172,evm.TU.chr20.186,evm.TU.chr44.61,evm.TU.group36_3_4.3
Down	Molecular Function	GO:0042626	ATPase-coupled transmembrane transporter activity	27	1.94217e-06	5.61891e-05	evm.TU.chr31.366,evm.TU.chr2.47,evm.TU.chr4.393,evm.TU.group22_2_3.1,evm.TU.chr20.19,evm.TU.chr4.365,evm.TU.chr35.306,evm.TU.chr20.15,evm.TU.chr35.319,evm.TU.chr9.119,evm.TU.chr25.139,evm.TU.chr36.289,evm.TU.chr25.85,evm.TU.chr21.233,evm.TU.chr18.236,evm.TU.chr25.322,evm.TU.chr45.44,evm.TU.chr18.235,evm.TU.chr3.597,evm.TU.chr9.118,evm.TU.chr3.598,evm.TU.chr18.394,evm.TU.chr9.11,evm.TU.chr21.231,G…
Down	Molecular Function	GO:0004364	glutathione transferase activity	13	2.05422e-06	5.87553e-05	evm.TU.chr35.192,evm.TU.chr35.193,evm.TU.chr26.89,evm.TU.chr31.206,evm.TU.chr44.246,evm.TU.chr32.96,evm.TU.chr44.245,evm.TU.chr4.335,evm.TU.chr12.270,evm.TU.chr32.91,evm.TU.chr26.92,evm.TU.chr44.248,evm.TU.chr10.36
Down	Molecular Function	GO:0015075	ion transmembrane transporter activity	65	2.09583e-06	5.92719e-05	evm.TU.chr9.118,evm.TU.chr2.141,evm.TU.chr36.80,evm.TU.chr5.293,evm.TU.chr45.38,evm.TU.chr20.186,evm.TU.chr17.426,evm.TU.chr44.61,evm.TU.chr17.377,evm.TU.chr18.266,evm.TU.chr48.306,evm.TU.chr20.206,evm.TU.chr17.3,evm.TU.chr49.155,evm.TU.chr17.8,evm.TU.chr17.124,evm.TU.chr19.34,evm.TU.chr7.174,evm.TU.chr3.149,evm.TU.chr24.407,evm.TU.chr22.226,evm.TU.chr1.11,evm.TU.chr13.172,GWHABGR00000010.2,evm.T…
Down	Cellular Component	GO:0033179	proton-transporting V-type ATPase, V0 domain	6	2.77293e-06	7.75495e-05	evm.TU.chr18.266,evm.TU.chr7.109,evm.TU.chr20.206,evm.TU.chr30.185,evm.TU.chr17.3,evm.TU.chr2.24
Down	Biological Process	GO:0006119	oxidative phosphorylation	12	2.8752e-06	7.93487e-05	evm.TU.chr44.158,evm.TU.chr13.162,evm.TU.chr23.136,evm.TU.chr49.280,evm.TU.chr42.295,evm.TU.chr45.38,evm.TU.chr13.172,GWHABGR00000031.20,evm.TU.chr45.280,evm.TU.chr36.210,evm.TU.chr31.277,evm.TU.chr23.307
Down	Molecular Function	GO:0008233	peptidase activity	108	2.90031e-06	7.93487e-05	evm.TU.chr43.239,evm.TU.chr4.281,evm.TU.chr45.127,evm.TU.chr24.50,evm.TU.chr21.28,evm.TU.chr29.292,evm.TU.chr15.421,evm.TU.chr10.12,evm.TU.chr18.58,evm.TU.chr43.242,evm.TU.chr30.198,evm.TU.chr27.326,evm.TU.chr3.649,evm.TU.chr25.95,evm.TU.chr36.73,evm.TU.chr41.246,evm.TU.chr37.237,evm.TU.chr24.259,evm.TU.chr20.22,GWHABGR00000013.53,GWHABGR00000026.39,evm.TU.chr39.63,evm.TU.chr29.231,evm.TU.chr30.2…
Down	Molecular Function	GO:0016853	isomerase activity	23	3.96504e-06	0.000107312	evm.TU.chr48.44,evm.TU.chr10.224,evm.TU.chr47.104,evm.TU.chr45.265,evm.TU.chr45.326,evm.TU.chr22.287,GWHABGR00000034.139,evm.TU.chr12.56,evm.TU.chr42.171,evm.TU.chr3.2,evm.TU.chr47.55,evm.TU.chr1.121,evm.TU.chr23.230,evm.TU.chr11.71,evm.TU.chr46.227,evm.TU.chr28.97,evm.TU.chr5.241,evm.TU.chr6.85,evm.TU.chr1.424,evm.TU.chr1.425,evm.TU.chr23.68,evm.TU.chr27.127,evm.TU.chr1.543
Down	Biological Process	GO:0019538	protein metabolic process	108	4.31712e-06	0.000115598	evm.TU.chr38.269,evm.TU.chr7.533,evm.TU.chr43.202,evm.TU.chr19.353,evm.TU.chr27.344,evm.TU.chr30.168,evm.TU.chr17.160,GWHABGR00000030.93,GWHABGR00000015.191,evm.TU.chr31.205,GWHABGR00000008.44,evm.TU.chr43.203,evm.TU.chr1.623,evm.TU.chr26.152,evm.TU.chr41.379,evm.TU.chr14.167,evm.TU.chr2.596,GWHABGR00000031.56,evm.TU.chr2.178,evm.TU.chr5.33,evm.TU.chr3.22,evm.TU.chr4.105,evm.TU.chr6.79,evm.TU.chr…
Down	Biological Process	GO:0006090	pyruvate metabolic process	10	4.76023e-06	0.000124807	evm.TU.chr9.69,evm.TU.chr6.49,evm.TU.chr31.321,evm.TU.chr44.13,evm.TU.chr40.34,evm.TU.chr39.145,evm.TU.chr37.326,evm.TU.chr28.266,evm.TU.chr42.171,evm.TU.chr1.543
Down	Cellular Component	GO:0030662	coated vesicle membrane	10	4.76023e-06	0.000124807	evm.TU.chr37.98,evm.TU.chr13.253,evm.TU.chr1.574,evm.TU.chr32.191,evm.TU.chr5.80,evm.TU.chr41.194,evm.TU.chr9.309,evm.TU.chr43.194,evm.TU.chr41.209,evm.TU.chr41.396
Down	Biological Process	GO:0006749	glutathione metabolic process	17	4.93515e-06	0.00012806	evm.TU.chr26.92,evm.TU.chr12.270,evm.TU.chr13.13,evm.TU.chr40.9,evm.TU.chr32.96,evm.TU.chr44.246,evm.TU.chr32.91,evm.TU.chr10.36,GWHABGR00000034.139,evm.TU.chr44.248,evm.TU.chr34.375,evm.TU.chr35.193,evm.TU.chr35.192,evm.TU.chr26.89,evm.TU.chr47.104,evm.TU.chr44.245,evm.TU.chr31.206
Down	Biological Process	GO:0044242	cellular lipid catabolic process	9	5.23304e-06	0.000129133	evm.TU.chr27.118,evm.TU.chr27.121,evm.TU.chr1.353,evm.TU.chr2.26,evm.TU.chr17.12,evm.TU.chr27.117,GWHABGR00000028.13,evm.TU.chr21.156,evm.TU.chr1.354
Down	Cellular Component	GO:0030117	membrane coat	12	5.13002e-06	0.000129133	evm.TU.chr41.396,evm.TU.chr41.209,evm.TU.chr43.194,evm.TU.chr33.287,evm.TU.chr9.309,evm.TU.chr41.194,evm.TU.chr37.371,evm.TU.chr5.80,evm.TU.chr32.191,evm.TU.chr1.574,evm.TU.chr13.253,evm.TU.chr37.98
Down	Cellular Component	GO:0031224	intrinsic component of membrane	459	5.22835e-06	0.000129133	evm.TU.chr2.300,evm.TU.chr7.317,GWHABGR00000034.41,evm.TU.chr38.109,evm.TU.chr31.315,evm.TU.chr1.773,GWHABGR00000045.139,GWHABGR00000022.156,evm.TU.chr23.4,evm.TU.chr39.241,evm.TU.chr1.255,evm.TU.chr40.15,evm.TU.chr2.297,GWHABGR00000017.129,evm.TU.chr4.65,evm.TU.chr2.261,evm.TU.chr42.255,evm.TU.chr47.302,evm.TU.chr3.149,evm.TU.chr24.26,evm.TU.chr17.327,evm.TU.chr1.606,evm.TU.chr4.367,evm.TU.chr3.…
Down	Cellular Component	GO:0048475	coated membrane	12	5.13002e-06	0.000129133	evm.TU.chr9.309,evm.TU.chr41.194,evm.TU.chr37.371,evm.TU.chr32.191,evm.TU.chr5.80,evm.TU.chr33.287,evm.TU.chr41.209,evm.TU.chr43.194,evm.TU.chr41.396,evm.TU.chr37.98,evm.TU.chr13.253,evm.TU.chr1.574
Down	Molecular Function	GO:0015318	inorganic molecular entity transmembrane transporter activity	62	5.20925e-06	0.000129133	evm.TU.chr23.307,evm.TU.chr47.64,evm.TU.chr17.214,evm.TU.chr12.237,evm.TU.chr9.119,evm.TU.chr8.313,evm.TU.chr32.83,evm.TU.chr3.304,evm.TU.chr2.24,evm.TU.chr20.15,evm.TU.chr44.152,evm.TU.chr20.19,evm.TU.chr7.317,evm.TU.chr48.126,evm.TU.group22_2_3.1,evm.TU.chr49.156,GWHABGR00000010.2,evm.TU.chr8.123,evm.TU.group36_3_4.3,evm.TU.chr2.114,evm.TU.chr47.61,evm.TU.chr24.407,evm.TU.chr41.384,evm.TU.chr22…
Down	Biological Process	GO:0034613	cellular protein localization	32	5.49161e-06	0.000134198	evm.TU.chr32.163,evm.TU.chr42.176,evm.TU.chr17.331,evm.TU.chr37.371,evm.TU.chr32.191,evm.TU.chr17.6,evm.TU.chr17.184,GWHABGR00000017.129,evm.TU.chr28.281,evm.TU.chr37.98,evm.TU.chr35.208,evm.TU.chr28.136,evm.TU.chr9.309,evm.TU.chr27.186,evm.TU.chr26.135,evm.TU.chr16.94,evm.TU.chr24.349,evm.TU.chr41.396,evm.TU.chr34.222,evm.TU.chr1.574,evm.TU.chr2.47,evm.TU.chr41.194,evm.TU.chr31.346,evm.TU.chr33.…
Down	Biological Process	GO:0006793	phosphorus metabolic process	59	5.76188e-06	0.00013812	evm.TU.chr24.314,evm.TU.chr37.326,evm.TU.chr20.67,evm.TU.chr6.419,evm.TU.chr28.251,evm.TU.chr1.543,evm.TU.chr2.568,evm.TU.chr27.237,evm.TU.chr48.306,evm.TU.chr37.86,evm.TU.chr10.397,evm.TU.chr22.405,evm.TU.chr7.133,evm.TU.chr40.34,evm.TU.chr24.300,evm.TU.chr5.241,evm.TU.chr39.166,evm.TU.chr39.169,evm.TU.chr36.188,evm.TU.chr42.171,evm.TU.chr23.415,evm.TU.chr9.69,evm.TU.chr1.331,evm.TU.chr20.92,evm…
Down	Molecular Function	GO:0016627	oxidoreductase activity, acting on the CH-CH group of donors	20	5.74888e-06	0.00013812	evm.TU.chr27.121,evm.TU.chr44.84,evm.TU.chr1.121,evm.TU.chr7.596,evm.TU.chr27.117,evm.TU.chr9.210,evm.TU.chr44.85,evm.TU.chr27.118,evm.TU.chr23.409,evm.TU.chr19.266,evm.TU.chr2.26,evm.TU.chr5.31,evm.TU.chr1.95,evm.TU.chr15.284,evm.TU.chr15.280,evm.TU.chr9.212,evm.TU.chr9.211,evm.TU.chr15.292,evm.TU.chr7.745,evm.TU.chr42.348
Down	Biological Process	GO:0071705	nitrogen compound transport	50	6.18176e-06	0.000146788	evm.TU.chr37.371,evm.TU.chr49.148,evm.TU.chr32.191,evm.TU.chr17.6,evm.TU.chr17.184,GWHABGR00000017.129,evm.TU.chr28.281,evm.TU.chr42.176,evm.TU.chr17.331,evm.TU.chr32.163,evm.TU.chr26.135,evm.TU.chr49.147,evm.TU.chr9.309,evm.TU.chr18.232,evm.TU.chr8.208,evm.TU.chr27.186,evm.TU.chr41.396,evm.TU.chr16.94,evm.TU.chr42.19,evm.TU.chr13.253,evm.TU.chr2.261,evm.TU.chr37.98,evm.TU.chr28.136,evm.TU.group2…
Down	Biological Process	GO:0006486	protein glycosylation	22	6.55498e-06	0.000151366	evm.TU.chr27.70,evm.TU.chr29.34,evm.TU.chr13.413,evm.TU.chr22.249,evm.TU.chr2.26,evm.TU.chr1.144,evm.TU.chr30.64,evm.TU.chr27.126,GWHABGR00000002.96,evm.TU.chr43.74,evm.TU.chr7.533,evm.TU.chr41.145,evm.TU.chr46.271,evm.TU.chr6.79,evm.TU.chr3.22,GWHABGR00000031.56,evm.TU.chr47.238,evm.TU.chr28.281,evm.TU.chr4.291,evm.TU.chr14.167,evm.TU.chr4.74,evm.TU.chr13.410
Down	Biological Process	GO:0043413	macromolecule glycosylation	22	6.55498e-06	0.000151366	evm.TU.chr1.144,evm.TU.chr2.26,evm.TU.chr22.249,evm.TU.chr13.413,evm.TU.chr29.34,evm.TU.chr27.70,evm.TU.chr41.145,evm.TU.chr7.533,GWHABGR00000002.96,evm.TU.chr43.74,evm.TU.chr27.126,evm.TU.chr30.64,GWHABGR00000031.56,evm.TU.chr3.22,evm.TU.chr46.271,evm.TU.chr6.79,evm.TU.chr13.410,evm.TU.chr4.74,evm.TU.chr14.167,evm.TU.chr28.281,evm.TU.chr4.291,evm.TU.chr47.238
Down	Biological Process	GO:0070085	glycosylation	22	6.55498e-06	0.000151366	evm.TU.chr22.249,evm.TU.chr13.413,evm.TU.chr1.144,evm.TU.chr2.26,evm.TU.chr29.34,evm.TU.chr27.70,evm.TU.chr7.533,evm.TU.chr41.145,evm.TU.chr43.74,GWHABGR00000002.96,evm.TU.chr27.126,evm.TU.chr30.64,evm.TU.chr3.22,GWHABGR00000031.56,evm.TU.chr6.79,evm.TU.chr46.271,evm.TU.chr4.74,evm.TU.chr13.410,evm.TU.chr28.281,evm.TU.chr4.291,evm.TU.chr47.238,evm.TU.chr14.167
Down	Biological Process	GO:0070727	cellular macromolecule localization	32	6.65067e-06	0.000152179	evm.TU.chr17.331,evm.TU.chr42.176,evm.TU.chr32.163,evm.TU.chr32.191,evm.TU.chr17.6,evm.TU.chr37.371,evm.TU.chr28.281,GWHABGR00000017.129,evm.TU.chr17.184,evm.TU.chr37.98,evm.TU.chr28.136,evm.TU.chr35.208,evm.TU.chr26.135,evm.TU.chr27.186,evm.TU.chr9.309,evm.TU.chr41.396,evm.TU.chr24.349,evm.TU.chr16.94,evm.TU.chr34.222,evm.TU.chr2.47,evm.TU.chr1.574,evm.TU.chr33.287,evm.TU.chr31.346,evm.TU.chr41.…
Down	Biological Process	GO:0009100	glycoprotein metabolic process	23	6.72292e-06	0.000152447	evm.TU.chr46.271,evm.TU.chr6.79,evm.TU.chr3.22,GWHABGR00000031.56,evm.TU.chr47.238,evm.TU.chr4.291,evm.TU.chr28.281,evm.TU.chr14.167,evm.TU.chr4.74,evm.TU.chr1.375,evm.TU.chr13.410,evm.TU.chr27.70,evm.TU.chr29.34,evm.TU.chr22.249,evm.TU.chr13.413,evm.TU.chr2.26,evm.TU.chr1.144,evm.TU.chr30.64,evm.TU.chr27.126,GWHABGR00000002.96,evm.TU.chr43.74,evm.TU.chr7.533,evm.TU.chr41.145
Down	Biological Process	GO:0046907	intracellular transport	43	7.02157e-06	0.000157797	evm.TU.chr34.222,evm.TU.chr41.405,evm.TU.chr1.574,evm.TU.chr32.164,evm.TU.chr2.47,evm.TU.chr31.346,evm.TU.chr41.194,evm.TU.chr33.287,evm.TU.chr46.109,evm.TU.chr43.194,evm.TU.chr49.80,evm.TU.chr49.263,evm.TU.chr2.596,evm.TU.chr9.303,evm.TU.chr5.80,evm.TU.chr37.174,evm.TU.chr41.209,evm.TU.chr28.134,evm.TU.chr13.417,evm.TU.chr41.34,evm.TU.chr32.163,evm.TU.chr17.331,evm.TU.chr42.176,evm.TU.chr40.85,e…
Down	Cellular Component	GO:0016021	integral component of membrane	456	7.22894e-06	0.00016102	evm.TU.chr2.298,GWHABGR00000040.117,evm.TU.chr21.100,evm.TU.chr39.344,evm.TU.chr16.96,evm.TU.chr8.402,evm.TU.chr27.80,evm.TU.chr34.370,evm.TU.chr2.617,evm.TU.chr29.423,evm.TU.chr2.26,evm.TU.chr49.78,evm.TU.chr36.98,evm.TU.chr1.525,evm.TU.chr7.109,evm.TU.chr8.353,GWHABGR00000031.12,evm.TU.chr40.253,evm.TU.chr8.50,evm.TU.chr39.101,evm.TU.chr48.271,evm.TU.chr48.2,evm.TU.chr30.113,evm.TU.chr3.441,evm…
Down	Biological Process	GO:0006886	intracellular protein transport	30	7.87416e-06	0.000173853	evm.TU.chr42.176,evm.TU.chr17.331,evm.TU.chr32.163,evm.TU.chr34.222,evm.TU.chr2.47,evm.TU.chr1.574,evm.TU.chr33.287,evm.TU.chr37.371,evm.TU.chr41.194,evm.TU.chr32.191,evm.TU.chr31.346,evm.TU.chr17.6,evm.TU.chr2.596,evm.TU.chr17.184,evm.TU.chr49.263,evm.TU.chr28.281,evm.TU.chr43.194,evm.TU.chr37.98,evm.TU.chr28.136,evm.TU.chr9.303,evm.TU.chr35.208,evm.TU.chr26.135,evm.TU.chr37.174,evm.TU.chr9.309,…
Down	Biological Process	GO:0009101	glycoprotein biosynthetic process	22	8.55719e-06	0.000187291	evm.TU.chr13.410,evm.TU.chr4.74,evm.TU.chr14.167,evm.TU.chr47.238,evm.TU.chr4.291,evm.TU.chr28.281,GWHABGR00000031.56,evm.TU.chr3.22,evm.TU.chr46.271,evm.TU.chr6.79,evm.TU.chr43.74,GWHABGR00000002.96,evm.TU.chr7.533,evm.TU.chr41.145,evm.TU.chr30.64,evm.TU.chr27.126,evm.TU.chr2.26,evm.TU.chr1.144,evm.TU.chr22.249,evm.TU.chr13.413,evm.TU.chr27.70,evm.TU.chr29.34
Down	Cellular Component	GO:0005746	mitochondrial respirasome	7	9.49168e-06	0.000200761	GWHABGR00000031.20,evm.TU.chr49.280,GWHABGR00000024.10,evm.TU.chr23.136,evm.TU.chr25.70,evm.TU.group36_3_4.3,evm.TU.chr31.277
Down	Cellular Component	GO:0033180	proton-transporting V-type ATPase, V1 domain	7	9.49168e-06	0.000200761	evm.TU.chr5.280,evm.TU.chr5.366,evm.TU.chr8.123,evm.TU.chr44.61,evm.TU.chr8.124,evm.TU.chr20.186,evm.TU.chr25.322
Down	Molecular Function	GO:0015453	oxidoreduction-driven active transmembrane transporter activity	14	9.45667e-06	0.000200761	evm.TU.chr17.377,evm.TU.chr22.146,evm.TU.chr44.158,evm.TU.chr42.295,evm.TU.chr14.287,evm.TU.chr36.210,evm.TU.chr2.114,evm.TU.chr14.297,evm.TU.chr13.172,evm.TU.chr45.38,evm.TU.chr20.265,evm.TU.chr23.307,evm.TU.group36_3_4.3,evm.TU.chr31.277
Down	Molecular Function	GO:0046527	glucosyltransferase activity	7	9.49168e-06	0.000200761	evm.TU.chr32.103,evm.TU.chr2.571,evm.TU.chr4.291,evm.TU.chr32.104,GWHABGR00000031.56,evm.TU.chr32.4,evm.TU.chr7.533
Down	Biological Process	GO:0019637	organophosphate metabolic process	52	9.99427e-06	0.00020963	evm.TU.chr22.405,evm.TU.chr7.133,evm.TU.chr40.34,evm.TU.chr24.300,evm.TU.chr2.568,evm.TU.chr37.86,evm.TU.chr48.306,evm.TU.chr10.397,evm.TU.chr6.419,evm.TU.chr28.251,evm.TU.chr1.543,evm.TU.chr24.314,evm.TU.chr37.326,evm.TU.chr20.67,evm.TU.chr27.69,evm.TU.chr8.296,evm.TU.chr22.349,evm.TU.chr46.237,evm.TU.group27_6_7.2,evm.TU.chr8.69,evm.TU.chr9.69,evm.TU.chr1.331,evm.TU.chr4.489,evm.TU.chr31.281,ev…
Down	Biological Process	GO:0008104	protein localization	46	1.24528e-05	0.000256226	GWHABGR00000012.311,evm.TU.chr41.405,evm.TU.chr34.222,evm.TU.chr2.47,evm.TU.chr1.574,evm.TU.chr46.109,evm.TU.chr33.287,evm.TU.chr31.346,evm.TU.chr41.194,evm.TU.chr49.263,evm.TU.chr2.596,evm.TU.chr16.61,evm.TU.group37_2_3.1,evm.TU.chr43.194,GWHABGR00000004.55,evm.TU.chr9.303,evm.TU.chr45.98,evm.TU.chr37.174,evm.TU.chr5.80,evm.TU.chr28.134,evm.TU.chr41.34,evm.TU.chr41.209,evm.TU.chr17.331,evm.TU.ch…
Down	Biological Process	GO:0015031	protein transport	45	1.25212e-05	0.000256226	evm.TU.chr45.98,evm.TU.chr9.303,GWHABGR00000004.55,evm.TU.chr41.34,evm.TU.chr28.134,evm.TU.chr41.209,evm.TU.chr37.174,evm.TU.chr5.80,evm.TU.chr2.47,evm.TU.chr1.574,evm.TU.chr41.405,GWHABGR00000012.311,evm.TU.chr34.222,evm.TU.chr2.596,evm.TU.chr49.263,evm.TU.chr43.194,evm.TU.group37_2_3.1,evm.TU.chr16.61,evm.TU.chr33.287,evm.TU.chr46.109,evm.TU.chr41.194,evm.TU.chr31.346,evm.TU.chr28.136,evm.TU.gr…
Down	Cellular Component	GO:0098803	respiratory chain complex	8	1.23216e-05	0.000256226	GWHABGR00000024.10,evm.TU.chr49.280,evm.TU.chr23.136,GWHABGR00000031.20,evm.TU.chr39.247,evm.TU.chr38.117,evm.TU.chr25.70,evm.TU.chr31.277
Down	Biological Process	GO:0033036	macromolecule localization	56	1.2774e-05	0.000259291	evm.TU.chr17.6,evm.TU.chr32.191,evm.TU.chr49.148,evm.TU.chr37.371,evm.TU.chr28.281,evm.TU.chr17.184,GWHABGR00000017.129,GWHABGR00000031.12,evm.TU.chr17.331,evm.TU.chr42.176,evm.TU.chr32.163,evm.TU.chr26.135,evm.TU.chr49.147,evm.TU.chr8.208,evm.TU.chr27.186,evm.TU.chr18.232,evm.TU.chr9.309,evm.TU.chr41.396,evm.TU.chr24.349,evm.TU.chr16.94,evm.TU.chr42.19,evm.TU.chr4.273,evm.TU.chr13.253,evm.TU.chr…
Down	Biological Process	GO:0006575	cellular modified amino acid metabolic process	19	1.71093e-05	0.000344513	evm.TU.chr26.92,evm.TU.chr12.270,evm.TU.chr32.96,evm.TU.chr44.246,evm.TU.chr40.9,evm.TU.chr13.13,evm.TU.chr22.405,GWHABGR00000037.69,evm.TU.chr34.375,evm.TU.chr10.36,GWHABGR00000034.139,evm.TU.chr44.248,evm.TU.chr32.91,evm.TU.chr44.245,evm.TU.chr47.104,evm.TU.chr31.206,evm.TU.chr26.89,evm.TU.chr35.193,evm.TU.chr35.192
Down	Biological Process	GO:1902600	proton transmembrane transport	10	1.8054e-05	0.000360651	evm.TU.chr7.317,evm.TU.chr27.69,evm.TU.chr45.44,evm.TU.chr4.273,evm.TU.chr5.366,evm.TU.chr5.280,evm.TU.chr48.306,evm.TU.chr41.384,evm.TU.chr4.272,evm.TU.chr12.237
Down	Biological Process	GO:0045184	establishment of protein localization	45	1.87266e-05	0.000371141	evm.TU.chr37.174,evm.TU.chr5.80,evm.TU.chr41.34,evm.TU.chr28.134,evm.TU.chr41.209,GWHABGR00000004.55,evm.TU.chr45.98,evm.TU.chr9.303,evm.TU.chr46.109,evm.TU.chr33.287,evm.TU.chr41.194,evm.TU.chr31.346,evm.TU.chr2.596,evm.TU.chr49.263,evm.TU.chr16.61,evm.TU.group37_2_3.1,evm.TU.chr43.194,evm.TU.chr41.405,GWHABGR00000012.311,evm.TU.chr34.222,evm.TU.chr2.47,evm.TU.chr1.574,evm.TU.chr49.147,evm.TU.ch…
Down	Molecular Function	GO:0016651	oxidoreductase activity, acting on NAD(P)H	15	1.89703e-05	0.000373033	evm.TU.chr22.146,evm.TU.chr10.384,evm.TU.chr44.158,evm.TU.chr23.36,evm.TU.chr42.295,evm.TU.chr4.273,evm.TU.chr14.287,evm.TU.chr36.210,evm.TU.chr14.297,evm.TU.chr4.272,evm.TU.chr16.7,evm.TU.chr32.15,evm.TU.chr3.370,evm.TU.chr15.89,GWHABGR00000001.149
Down	Biological Process	GO:0051641	cellular localization	46	2.10573e-05	0.000410862	evm.TU.chr2.596,evm.TU.chr49.263,evm.TU.chr49.80,evm.TU.chr43.194,evm.TU.chr46.109,evm.TU.chr33.287,evm.TU.chr41.194,evm.TU.chr31.346,evm.TU.chr2.47,evm.TU.chr1.574,evm.TU.chr32.164,evm.TU.chr41.405,evm.TU.chr34.222,evm.TU.chr41.34,evm.TU.chr13.417,evm.TU.chr28.134,evm.TU.chr41.209,evm.TU.chr37.174,evm.TU.chr5.80,evm.TU.chr9.303,GWHABGR00000017.129,evm.TU.chr17.184,evm.TU.chr28.281,evm.TU.chr37.3…
Down	Molecular Function	GO:0004341	gluconolactonase activity	5	2.34331e-05	0.000453701	evm.TU.chr14.256,evm.TU.chr14.258,evm.TU.chr14.255,evm.TU.chr14.88,evm.TU.chr14.257
Down	Cellular Component	GO:1990204	oxidoreductase complex	9	2.39244e-05	0.000459678	evm.TU.chr7.133,evm.TU.chr44.13,evm.TU.chr49.280,evm.TU.chr20.92,GWHABGR00000024.10,evm.TU.chr23.136,GWHABGR00000031.20,evm.TU.chr38.50,evm.TU.chr25.70
Down	Cellular Component	GO:0005777	peroxisome	17	2.6146e-05	0.000494807	evm.TU.chr27.118,evm.TU.chr9.212,evm.TU.chr21.204,evm.TU.chr9.211,evm.TU.chr1.818,evm.TU.chr37.174,evm.TU.chr21.203,evm.TU.chr26.135,evm.TU.chr27.121,evm.TU.chr12.9,evm.TU.chr17.331,GWHABGR00000028.13,evm.TU.chr27.117,evm.TU.chr9.210,evm.TU.chr32.278,evm.TU.chr15.323,evm.TU.chr44.234
Down	Cellular Component	GO:0042579	microbody	17	2.6146e-05	0.000494807	evm.TU.chr27.121,evm.TU.chr12.9,evm.TU.chr17.331,evm.TU.chr9.210,GWHABGR00000028.13,evm.TU.chr27.117,evm.TU.chr32.278,evm.TU.chr15.323,evm.TU.chr44.234,evm.TU.chr27.118,evm.TU.chr9.211,evm.TU.chr21.204,evm.TU.chr9.212,evm.TU.chr1.818,evm.TU.chr26.135,evm.TU.chr37.174,evm.TU.chr21.203
Down	Biological Process	GO:0006635	fatty acid beta-oxidation	7	2.83789e-05	0.000517606	evm.TU.chr1.354,evm.TU.chr1.353,evm.TU.chr17.12,evm.TU.chr27.118,evm.TU.chr27.121,evm.TU.chr27.117,GWHABGR00000028.13
Down	Biological Process	GO:0009062	fatty acid catabolic process	7	2.83789e-05	0.000517606	evm.TU.chr1.354,evm.TU.chr1.353,evm.TU.chr17.12,evm.TU.chr27.118,GWHABGR00000028.13,evm.TU.chr27.121,evm.TU.chr27.117
Down	Biological Process	GO:0019395	fatty acid oxidation	7	2.83789e-05	0.000517606	evm.TU.chr27.117,evm.TU.chr27.121,GWHABGR00000028.13,evm.TU.chr17.12,evm.TU.chr27.118,evm.TU.chr1.354,evm.TU.chr1.353
Down	Biological Process	GO:0034440	lipid oxidation	7	2.83789e-05	0.000517606	evm.TU.chr27.117,evm.TU.chr27.121,GWHABGR00000028.13,evm.TU.chr27.118,evm.TU.chr17.12,evm.TU.chr1.353,evm.TU.chr1.354
Down	Biological Process	GO:0072329	monocarboxylic acid catabolic process	7	2.83789e-05	0.000517606	evm.TU.chr1.353,evm.TU.chr1.354,evm.TU.chr27.121,GWHABGR00000028.13,evm.TU.chr27.117,evm.TU.chr27.118,evm.TU.chr17.12
Down	Biological Process	GO:0006810	transport	104	2.96668e-05	0.000537204	evm.TU.chr32.79,GWHABGR00000004.55,evm.TU.chr43.319,evm.TU.chr29.225,evm.TU.chr2.141,evm.TU.chr37.174,evm.TU.chr22.17,evm.TU.chr7.104,evm.TU.chr48.155,evm.TU.chr28.134,evm.TU.chr35.309,evm.TU.chr1.205,evm.TU.chr41.34,evm.TU.chr45.69,evm.TU.chr48.306,evm.TU.chr35.78,evm.TU.chr1.574,evm.TU.chr33.287,evm.TU.chr31.346,evm.TU.chr41.194,evm.TU.chr2.596,evm.TU.chr43.194,evm.TU.group37_2_3.1,evm.TU.chr37…
Down	Biological Process	GO:0071702	organic substance transport	61	3.0451e-05	0.000547466	evm.TU.chr49.148,evm.TU.chr37.371,evm.TU.chr32.191,evm.TU.chr17.6,GWHABGR00000031.12,evm.TU.chr17.184,GWHABGR00000017.129,evm.TU.chr28.281,evm.TU.chr32.163,evm.TU.chr42.176,evm.TU.chr17.331,evm.TU.chr9.309,evm.TU.chr18.232,evm.TU.chr8.208,evm.TU.chr27.186,evm.TU.group40_1_2.1,evm.TU.chr49.147,evm.TU.chr26.135,evm.TU.chr16.94,evm.TU.chr41.396,evm.TU.chr37.167,evm.TU.chr2.261,evm.TU.chr37.98,evm.TU…
Down	Molecular Function	GO:0008235	metalloexopeptidase activity	16	3.1772e-05	0.000567164	evm.TU.chr29.231,evm.TU.chr41.250,evm.TU.chr29.230,evm.TU.chr30.74,evm.TU.chr41.251,evm.TU.chr18.58,evm.TU.chr15.421,evm.TU.chr41.247,evm.TU.chr26.210,evm.TU.chr34.329,evm.TU.chr41.132,evm.TU.chr41.246,evm.TU.chr8.324,evm.TU.chr24.284,evm.TU.chr26.209,evm.TU.chr2.215
Down	Biological Process	GO:0051649	establishment of localization in cell	43	3.24065e-05	0.000570399	evm.TU.chr28.281,evm.TU.chr17.184,evm.TU.chr17.6,evm.TU.chr32.191,evm.TU.chr13.410,evm.TU.chr37.371,evm.TU.chr49.148,evm.TU.chr40.85,evm.TU.chr32.163,evm.TU.chr17.331,evm.TU.chr42.176,evm.TU.chr16.94,evm.TU.chr41.396,evm.TU.chr46.107,evm.TU.chr27.186,evm.TU.chr9.309,evm.TU.chr26.135,evm.TU.chr49.147,evm.TU.chr35.208,evm.TU.chr28.136,evm.TU.chr37.98,evm.TU.chr42.19,evm.TU.chr13.413,evm.TU.chr43.19…
Down	Cellular Component	GO:0030135	coated vesicle	10	3.2271e-05	0.000570399	evm.TU.chr41.209,evm.TU.chr43.194,evm.TU.chr41.396,evm.TU.chr41.194,evm.TU.chr9.309,evm.TU.chr32.191,evm.TU.chr5.80,evm.TU.chr1.574,evm.TU.chr37.98,evm.TU.chr13.253
Down	Biological Process	GO:0032787	monocarboxylic acid metabolic process	30	3.4765e-05	0.000607664	evm.TU.chr31.139,evm.TU.chr37.326,GWHABGR00000028.13,evm.TU.chr43.302,evm.TU.chr27.117,evm.TU.chr1.543,evm.TU.chr17.12,evm.TU.chr30.166,evm.TU.chr6.49,evm.TU.chr1.121,evm.TU.chr5.281,evm.TU.chr40.34,evm.TU.chr27.121,evm.TU.chr44.13,evm.TU.chr31.321,GWHABGR00000023.318,evm.TU.chr4.271,evm.TU.chr28.266,evm.TU.chr1.354,evm.TU.chr39.145,evm.TU.chr28.148,evm.TU.chr42.171,evm.TU.chr5.282,evm.TU.chr1.33…
Down	Cellular Component	GO:0140534	endoplasmic reticulum protein-containing complex	12	3.65908e-05	0.000635166	evm.TU.chr27.126,evm.TU.chr17.423,evm.TU.chr41.83,GWHABGR00000002.96,evm.TU.chr37.255,evm.TU.chr34.15,GWHABGR00000007.155,evm.TU.chr27.70,evm.TU.chr40.178,evm.TU.chr20.22,evm.TU.chr45.70,evm.TU.chr22.249
Down	Biological Process	GO:0051234	establishment of localization	104	4.215e-05	0.000726655	evm.TU.chr25.85,evm.TU.chr23.314,evm.TU.chr43.204,evm.TU.chr14.358,GWHABGR00000017.129,evm.TU.chr17.184,evm.TU.chr32.163,evm.TU.chr2.300,evm.TU.chr17.331,evm.TU.chr5.366,evm.TU.chr7.317,evm.TU.chr8.208,evm.TU.chr27.186,evm.TU.group40_1_2.1,evm.TU.chr49.147,evm.TU.chr16.94,evm.TU.chr1.11,evm.TU.chr41.396,evm.TU.chr4.272,evm.TU.chr37.251,evm.TU.chr2.261,evm.TU.chr13.253,evm.TU.chr42.19,evm.TU.chr4.…
Down	Molecular Function	GO:0016765	transferase activity, transferring alkyl or aryl (other than methyl) groups	17	4.71248e-05	0.000806891	evm.TU.chr42.331,evm.TU.chr44.248,evm.TU.chr10.36,evm.TU.chr32.91,evm.TU.chr34.83,evm.TU.chr4.335,evm.TU.chr31.206,evm.TU.chr44.245,evm.TU.chr26.89,evm.TU.chr35.192,evm.TU.chr35.193,evm.TU.chr14.167,evm.TU.chr12.270,evm.TU.chr26.92,evm.TU.chr44.246,evm.TU.chr32.96,evm.TU.chr2.232
Down	Molecular Function	GO:0000287	magnesium ion binding	13	5.07811e-05	0.000852454	GWHABGR00000030.83,evm.TU.chr31.321,evm.TU.chr28.97,evm.TU.chr3.341,evm.TU.chr4.526,evm.TU.chr30.166,evm.TU.chr47.55,evm.TU.chr20.263,evm.TU.chr19.86,evm.TU.chr28.359,evm.TU.chr4.271,evm.TU.chr5.219,evm.TU.chr43.190
Down	Molecular Function	GO:0004177	aminopeptidase activity	13	5.07811e-05	0.000852454	evm.TU.chr20.203,evm.TU.chr48.143,evm.TU.chr29.231,GWHABGR00000013.54,evm.TU.chr20.197,evm.TU.chr26.210,evm.TU.chr20.202,GWHABGR00000013.52,evm.TU.chr20.201,GWHABGR00000013.53,evm.TU.chr29.230,evm.TU.chr26.209,evm.TU.chr20.204
Down	Molecular Function	GO:0016887	ATP hydrolysis activity	24	5.08018e-05	0.000852454	evm.TU.chr7.740,evm.TU.chr25.66,evm.TU.chr7.742,evm.TU.chr19.32,evm.TU.chr36.129,evm.TU.chr7.738,evm.TU.chr7.359,evm.TU.chr17.331,evm.TU.chr31.195,evm.TU.chr8.379,evm.TU.chr9.4,evm.TU.chr18.239,evm.TU.chr43.87,evm.TU.chr2.134,evm.TU.chr3.333,evm.TU.chr40.173,evm.TU.chr13.175,evm.TU.chr38.178,evm.TU.chr18.334,evm.TU.chr42.336,evm.TU.chr40.133,evm.TU.chr4.690,evm.TU.chr9.5,evm.TU.chr28.131
Down	Molecular Function	GO:0016616	oxidoreductase activity, acting on the CH-OH group of donors, NAD or NADP as acceptor	23	5.44882e-05	0.000908257	evm.TU.chr1.305,evm.TU.chr37.250,evm.TU.chr44.262,evm.TU.chr5.219,evm.TU.chr44.279,evm.TU.chr17.12,evm.TU.chr13.365,evm.TU.chr3.341,evm.TU.chr1.331,evm.TU.chr20.92,evm.TU.chr13.370,evm.TU.chr13.405,evm.TU.group21_3_4.1,evm.TU.chr22.349,evm.TU.chr4.271,evm.TU.chr15.52,evm.TU.chr15.292,evm.TU.chr43.190,evm.TU.chr16.57,evm.TU.chr40.199,evm.TU.chr28.148,evm.TU.chr15.284,evm.TU.chr15.280
Down	Molecular Function	GO:0015252	proton channel activity	8	5.99714e-05	0.000986588	evm.TU.chr20.15,evm.TU.chr20.19,evm.TU.chr19.34,evm.TU.chr25.322,evm.TU.chr8.121,evm.TU.chr34.92,GWHABGR00000010.2,evm.TU.chr36.80
Down	Molecular Function	GO:0046933	proton-transporting ATP synthase activity, rotational mechanism	8	5.99714e-05	0.000986588	evm.TU.chr20.15,evm.TU.chr19.34,evm.TU.chr20.19,evm.TU.chr8.121,evm.TU.chr34.92,evm.TU.chr25.322,GWHABGR00000010.2,evm.TU.chr36.80
Down	Molecular Function	GO:0004812	aminoacyl-tRNA ligase activity	14	6.28839e-05	0.00102115	evm.TU.chr19.353,evm.TU.chr2.592,evm.TU.chr10.445,evm.TU.chr11.269,evm.TU.chr31.154,evm.TU.chr26.152,evm.TU.chr48.259,evm.TU.chr13.13,evm.TU.chr42.380,evm.TU.group49_3_4.1,evm.TU.chr24.420,evm.TU.chr44.132,evm.TU.chr49.3,evm.TU.chr27.356
Down	Molecular Function	GO:0016875	ligase activity, forming carbon-oxygen bonds	14	6.28839e-05	0.00102115	evm.TU.chr2.592,evm.TU.chr19.353,evm.TU.chr10.445,evm.TU.chr31.154,evm.TU.chr11.269,evm.TU.chr48.259,evm.TU.chr26.152,evm.TU.chr42.380,evm.TU.chr13.13,evm.TU.group49_3_4.1,evm.TU.chr24.420,evm.TU.chr44.132,evm.TU.chr27.356,evm.TU.chr49.3
Down	Biological Process	GO:0006796	phosphate-containing compound metabolic process	54	6.43546e-05	0.00103834	evm.TU.chr7.317,evm.TU.chr31.321,GWHABGR00000023.318,evm.TU.chr6.49,evm.TU.chr20.263,evm.TU.chr12.237,evm.TU.chr34.15,evm.TU.chr35.185,GWHABGR00000037.126,evm.TU.chr37.65,evm.TU.chr10.347,evm.TU.group37_1_2.1,evm.TU.chr4.311,GWHABGR00000017.81,evm.TU.chr4.526,evm.TU.chr17.327,evm.TU.chr41.384,evm.TU.chr3.434,evm.TU.chr28.266,evm.TU.chr37.220,evm.TU.chr4.309,evm.TU.chr37.255,GWHABGR00000048.12,evm…
Down	Molecular Function	GO:0000166	nucleotide binding	197	7.18809e-05	0.00114509	evm.TU.chr20.203,evm.TU.chr43.190,evm.TU.chr18.394,evm.TU.chr43.87,evm.TU.chr19.353,evm.TU.chr41.34,evm.TU.chr3.370,evm.TU.chr21.231,GWHABGR00000015.191,evm.TU.chr43.203,evm.TU.chr4.690,evm.TU.group27_6_7.2,evm.TU.chr26.152,evm.TU.chr46.237,evm.TU.chr43.68,evm.TU.chr38.178,evm.TU.chr9.118,evm.TU.chr2.291,evm.TU.chr37.195,evm.TU.chr24.314,evm.TU.chr1.1,evm.TU.chr44.279,evm.TU.chr6.293,evm.TU.chr7.…
Down	Molecular Function	GO:1901265	nucleoside phosphate binding	197	7.18809e-05	0.00114509	evm.TU.chr13.175,GWHABGR00000037.126,evm.TU.chr18.334,evm.TU.chr44.85,evm.TU.chr44.132,evm.TU.chr23.142,evm.TU.chr10.13,evm.TU.chr3.434,evm.TU.chr9.11,evm.TU.chr18.239,evm.TU.chr40.199,evm.TU.chr24.101,evm.TU.chr3.333,evm.TU.chr42.259,evm.TU.chr42.308,evm.TU.chr17.331,evm.TU.chr42.263,evm.TU.chr13.306,evm.TU.chr9.119,evm.TU.chr3.70,evm.TU.chr41.379,evm.TU.chr22.349,evm.TU.chr3.404,evm.TU.chr40.13…
Down	Biological Process	GO:0008152	metabolic process	401	7.79651e-05	0.0012342	evm.TU.chr17.403,evm.TU.chr38.222,evm.TU.chr32.104,evm.TU.chr24.255,evm.TU.chr19.321,evm.TU.chr5.361,evm.TU.chr12.39,evm.TU.chr44.96,evm.TU.chr32.4,evm.TU.chr17.115,GWHABGR00000017.81,evm.TU.chr25.228,evm.TU.group21_3_4.1,evm.TU.chr13.162,evm.TU.chr5.31,evm.TU.chr8.136,evm.TU.chr31.206,evm.TU.chr29.229,GWHABGR00000031.20,evm.TU.chr38.50,evm.TU.chr17.423,evm.TU.chr28.251,evm.TU.chr18.297,evm.TU.ch…
Down	Biological Process	GO:0009260	ribonucleotide biosynthetic process	17	8.17644e-05	0.00127827	evm.TU.chr3.434,evm.TU.chr41.384,evm.TU.chr4.309,GWHABGR00000048.12,evm.TU.chr4.311,GWHABGR00000017.81,evm.TU.chr27.69,evm.TU.chr8.69,evm.TU.group27_6_7.2,evm.TU.chr46.237,evm.TU.chr31.281,evm.TU.chr12.237,evm.TU.chr40.34,evm.TU.chr7.317,evm.TU.chr24.300,evm.TU.chr48.306,evm.TU.chr6.49
Down	Biological Process	GO:0022904	respiratory electron transport chain	9	8.13984e-05	0.00127827	evm.TU.chr23.170,evm.TU.chr44.158,evm.TU.chr13.162,evm.TU.chr23.136,evm.TU.chr49.280,evm.TU.chr42.295,GWHABGR00000031.20,evm.TU.chr45.280,evm.TU.chr36.210
Down	Biological Process	GO:0043038	amino acid activation	14	8.74755e-05	0.00134253	evm.TU.chr49.3,evm.TU.chr27.356,evm.TU.chr44.132,evm.TU.chr24.420,evm.TU.group49_3_4.1,evm.TU.chr13.13,evm.TU.chr42.380,evm.TU.chr26.152,evm.TU.chr48.259,evm.TU.chr11.269,evm.TU.chr31.154,evm.TU.chr10.445,evm.TU.chr2.592,evm.TU.chr19.353
Down	Biological Process	GO:0043039	tRNA aminoacylation	14	8.74755e-05	0.00134253	evm.TU.chr2.592,evm.TU.chr19.353,evm.TU.chr10.445,evm.TU.chr31.154,evm.TU.chr11.269,evm.TU.chr48.259,evm.TU.chr26.152,evm.TU.chr42.380,evm.TU.chr13.13,evm.TU.chr24.420,evm.TU.group49_3_4.1,evm.TU.chr44.132,evm.TU.chr49.3,evm.TU.chr27.356
Down	Molecular Function	GO:0008237	metallopeptidase activity	36	8.74267e-05	0.00134253	evm.TU.chr30.198,evm.TU.chr26.210,evm.TU.chr41.247,evm.TU.chr30.203,evm.TU.chr15.421,evm.TU.chr18.58,evm.TU.chr20.201,evm.TU.chr29.230,evm.TU.chr20.203,GWHABGR00000013.53,evm.TU.chr41.246,evm.TU.chr3.649,evm.TU.chr20.197,evm.TU.chr20.202,evm.TU.chr1.606,evm.TU.chr22.203,evm.TU.chr41.251,evm.TU.chr30.74,evm.TU.chr29.241,evm.TU.chr16.295,evm.TU.chr41.250,evm.TU.chr29.231,evm.TU.chr48.143,evm.TU.chr…
Down	Biological Process	GO:0051179	localization	105	0.000106846	0.00162989	evm.TU.chr49.263,evm.TU.chr3.305,evm.TU.chr49.80,evm.TU.chr16.61,evm.TU.chr46.109,evm.TU.chr44.234,evm.TU.chr7.621,evm.TU.chr2.47,evm.TU.chr32.164,evm.TU.chr2.372,evm.TU.chr24.300,evm.TU.chr41.405,evm.TU.chr31.276,GWHABGR00000012.311,evm.TU.chr9.22,evm.TU.chr34.222,evm.TU.chr24.8,evm.TU.chr2.495,evm.TU.chr13.417,evm.TU.chr41.209,evm.TU.chr5.80,evm.TU.chr27.69,evm.TU.chr9.303,evm.TU.chr45.98,evm.T…
Down	Biological Process	GO:0009144	purine nucleoside triphosphate metabolic process	8	0.000115137	0.001725	evm.TU.chr48.306,evm.TU.chr24.300,evm.TU.chr7.317,evm.TU.chr4.311,evm.TU.chr27.69,evm.TU.chr4.309,evm.TU.chr12.237,evm.TU.chr41.384
Down	Biological Process	GO:0009205	purine ribonucleoside triphosphate metabolic process	8	0.000115137	0.001725	evm.TU.chr4.309,evm.TU.chr12.237,evm.TU.chr41.384,evm.TU.chr48.306,evm.TU.chr4.311,evm.TU.chr27.69,evm.TU.chr24.300,evm.TU.chr7.317
Down	Cellular Component	GO:0030120	vesicle coat	8	0.000115137	0.001725	evm.TU.chr37.98,evm.TU.chr13.253,evm.TU.chr41.209,evm.TU.chr41.396,evm.TU.chr41.194,evm.TU.chr9.309,evm.TU.chr32.191,evm.TU.chr5.80
Down	Molecular Function	GO:0005388	P-type calcium transporter activity	5	0.000126734	0.00187641	evm.TU.chr3.598,evm.TU.chr9.119,evm.TU.chr9.118,GWHABGR00000049.21,evm.TU.chr3.597
Down	Molecular Function	GO:0035251	UDP-glucosyltransferase activity	5	0.000126734	0.00187641	evm.TU.chr2.571,evm.TU.chr32.103,evm.TU.chr4.291,evm.TU.chr32.4,evm.TU.chr32.104
Down	Biological Process	GO:0046390	ribose phosphate biosynthetic process	17	0.000137042	0.00201716	evm.TU.chr41.384,evm.TU.chr3.434,evm.TU.chr4.309,GWHABGR00000048.12,evm.TU.chr8.69,evm.TU.group27_6_7.2,evm.TU.chr46.237,GWHABGR00000017.81,evm.TU.chr4.311,evm.TU.chr27.69,evm.TU.chr31.281,evm.TU.chr12.237,evm.TU.chr40.34,evm.TU.chr7.317,evm.TU.chr24.300,evm.TU.chr6.49,evm.TU.chr48.306
Down	Biological Process	GO:0006096	glycolytic process	7	0.000150787	0.00214733	evm.TU.chr31.321,evm.TU.chr42.171,evm.TU.chr1.543,evm.TU.chr39.145,evm.TU.chr9.69,evm.TU.chr37.326,evm.TU.chr28.266
Down	Biological Process	GO:0006165	nucleoside diphosphate phosphorylation	7	0.000150787	0.00214733	evm.TU.chr28.266,evm.TU.chr9.69,evm.TU.chr39.145,evm.TU.chr37.326,evm.TU.chr42.171,evm.TU.chr1.543,evm.TU.chr31.321
Down	Biological Process	GO:0006757	ATP generation from ADP	7	0.000150787	0.00214733	evm.TU.chr28.266,evm.TU.chr37.326,evm.TU.chr39.145,evm.TU.chr9.69,evm.TU.chr1.543,evm.TU.chr42.171,evm.TU.chr31.321
Down	Biological Process	GO:0046939	nucleotide phosphorylation	7	0.000150787	0.00214733	evm.TU.chr37.326,evm.TU.chr39.145,evm.TU.chr9.69,evm.TU.chr28.266,evm.TU.chr31.321,evm.TU.chr1.543,evm.TU.chr42.171
Down	Biological Process	GO:1901565	organonitrogen compound catabolic process	35	0.000151004	0.00214733	GWHABGR00000017.12,evm.TU.chr39.237,GWHABGR00000023.318,GWHABGR00000037.69,GWHABGR00000017.13,evm.TU.chr6.146,evm.TU.chr1.375,evm.TU.chr21.156,evm.TU.chr17.488,evm.TU.chr37.117,evm.TU.chr30.169,GWHABGR00000037.47,evm.TU.chr4.562,evm.TU.chr34.21,evm.TU.chr38.85,GWHABGR00000034.139,evm.TU.chr17.217,GWHABGR00000048.39,evm.TU.chr1.11,evm.TU.chr4.105,evm.TU.chr39.259,evm.TU.chr7.133,evm.TU.chr27.326,e…
Down	Cellular Component	GO:0005788	endoplasmic reticulum lumen	7	0.000150787	0.00214733	evm.TU.chr23.230,evm.TU.chr4.690,evm.TU.group37_2_3.1,evm.TU.chr21.366,evm.TU.chr4.291,evm.TU.chr18.241,evm.TU.chr47.238
Down	Cellular Component	GO:0019773	proteasome core complex, alpha-subunit complex	6	0.000169164	0.00233949	evm.TU.chr39.237,GWHABGR00000048.39,evm.TU.chr38.85,evm.TU.chr6.146,evm.TU.chr34.21,evm.TU.chr17.488
Down	Molecular Function	GO:0009678	pyrophosphate hydrolysis-driven proton transmembrane transporter activity	6	0.000169164	0.00233949	evm.TU.chr44.61,evm.TU.chr35.306,evm.TU.chr20.19,evm.TU.chr20.15,evm.TU.chr20.186,evm.TU.chr25.322
Down	Molecular Function	GO:0042625	ATPase-coupled ion transmembrane transporter activity	6	0.000169164	0.00233949	evm.TU.chr25.322,evm.TU.chr20.15,evm.TU.chr20.186,evm.TU.chr20.19,evm.TU.chr44.61,evm.TU.chr35.306
Down	Molecular Function	GO:0044769	ATPase activity, coupled to transmembrane movement of ions, rotational mechanism	6	0.000169164	0.00233949	evm.TU.chr20.15,evm.TU.chr20.186,evm.TU.chr20.19,evm.TU.chr44.61,evm.TU.chr35.306,evm.TU.chr25.322
Down	Molecular Function	GO:0046961	proton-transporting ATPase activity, rotational mechanism	6	0.000169164	0.00233949	evm.TU.chr25.322,evm.TU.chr20.15,evm.TU.chr20.186,evm.TU.chr44.61,evm.TU.chr20.19,evm.TU.chr35.306
Down	Molecular Function	GO:0016836	hydro-lyase activity	12	0.000172466	0.00237212	evm.TU.chr39.166,evm.TU.chr25.228,evm.TU.chr29.326,evm.TU.chr31.321,GWHABGR00000034.60,evm.TU.chr39.170,evm.TU.chr12.64,evm.TU.chr39.169,evm.TU.chr20.67,evm.TU.chr43.302,evm.TU.chr41.71,evm.TU.chr17.12
Down	Molecular Function	GO:0140657	ATP-dependent activity	70	0.000183482	0.00250991	evm.TU.chr18.334,evm.TU.chr1.606,evm.TU.chr13.175,evm.TU.chr33.70,evm.TU.chr3.333,evm.TU.chr2.134,evm.TU.chr9.11,evm.TU.chr18.239,evm.TU.chr20.15,evm.TU.chr17.331,evm.TU.chr36.129,evm.TU.chr7.738,evm.TU.chr42.259,evm.TU.chr9.119,evm.TU.chr25.85,evm.TU.chr42.263,evm.TU.chr43.203,evm.TU.chr4.690,evm.TU.chr40.133,evm.TU.chr38.178,evm.TU.chr9.118,evm.TU.chr44.61,evm.TU.chr20.186,evm.TU.chr43.202,evm.…
Down	Biological Process	GO:0009133	nucleoside diphosphate biosynthetic process	4	0.000197895	0.00267797	evm.TU.group27_6_7.2,evm.TU.chr4.311,evm.TU.chr4.309,evm.TU.chr24.314
Down	Biological Process	GO:0051241	negative regulation of multicellular organismal process	4	0.000197895	0.00267797	evm.TU.chr32.200,evm.TU.chr10.337,evm.TU.chr23.186,evm.TU.chr23.185
Down	Biological Process	GO:0098660	inorganic ion transmembrane transport	13	0.000200026	0.00269232	evm.TU.chr4.272,evm.TU.chr41.384,evm.TU.chr7.104,evm.TU.chr12.237,evm.TU.chr27.69,evm.TU.chr45.44,evm.TU.chr44.225,evm.TU.chr7.317,evm.TU.chr4.273,evm.TU.chr48.306,evm.TU.chr5.366,evm.TU.chr5.280,GWHABGR00000012.77
Down	Biological Process	GO:0006605	protein targeting	10	0.000218857	0.00293012	evm.TU.chr35.208,evm.TU.chr9.303,evm.TU.chr2.47,evm.TU.chr17.331,evm.TU.chr42.176,evm.TU.chr41.34,evm.TU.chr17.184,evm.TU.chr31.346,evm.TU.chr37.174,evm.TU.chr26.135
Down	Molecular Function	GO:0008483	transaminase activity	9	0.000225248	0.00298394	evm.TU.chr17.440,evm.TU.chr4.63,evm.TU.chr20.134,evm.TU.chr30.298,evm.TU.chr17.217,evm.TU.chr48.259,evm.TU.chr4.562,evm.TU.chr3.415,evm.TU.chr48.257
Down	Molecular Function	GO:0016769	transferase activity, transferring nitrogenous groups	9	0.000225248	0.00298394	evm.TU.chr4.63,evm.TU.chr30.298,evm.TU.chr20.134,evm.TU.chr17.217,evm.TU.chr17.440,evm.TU.chr48.257,evm.TU.chr48.259,evm.TU.chr4.562,evm.TU.chr3.415
[truncated: 2,327 more rows]
