# Supplementary material for: Integrating Full-Length and Second-Generation Transcriptomes to Elucidate the ApNPV-Induced Transcriptional Reprogramming in Antheraea pernyi Midgut
Source: Insects. 2025 Jul 31;16(8):792. doi: 10.3390/insects16080792 (PMC12386421; doi:10.3390/insects16080792)
Supplement: Supplementary file 1 [file insects-16-00792-s001.zip › Table S7.xlsx]

## Sheet: sheet1
Table S7. KEGG enrichment analysis of the differentially expressed genes
KEGG enrichment analysis of upregulated genes
Categories of DEGs	Pathway Hierarchy1	Pathway Hierarchy2	KEGG Pathway	Pathway ID	Gene Number	P value	Q value	Gene ID
Up	Cellular Processes	Transport and catabolism	Autophagy - other	ko04136	12	4.59483e-05	0.00928155	evm.TU.chr48.176,evm.TU.chr41.134,evm.TU.chr31.280,evm.TU.chr41.133,evm.TU.chr24.167,evm.TU.chr24.163,evm.TU.chr31.327,evm.TU.chr24.158,evm.TU.chr24.159,evm.TU.chr31.325,evm.TU.chr24.162,evm.TU.chr15.184
Up	Cellular Processes	Transport and catabolism	Autophagy - animal	ko04140	24	0.000637773	0.0644151	evm.TU.chr38.228,evm.TU.chr42.156,evm.TU.chr27.339,evm.TU.chr24.162,evm.TU.chr31.327,evm.TU.chr24.163,evm.TU.chr42.350,evm.TU.chr31.280,evm.TU.chr24.167,evm.TU.chr2.328,evm.TU.chr19.13,evm.TU.chr48.176,evm.TU.chr35.315,evm.TU.chr14.234,evm.TU.chr15.184,evm.TU.chr11.354,evm.TU.chr31.325,evm.TU.chr22.53,evm.TU.chr24.159,evm.TU.chr24.158,evm.TU.chr29.334,evm.TU.chr41.133,evm.TU.chr41.134,evm.TU.chr2…
Up	Cellular Processes	Cell growth and death	Apoptosis	ko04210	14	0.0013347	0.08987	evm.TU.chr30.4,evm.TU.chr3.547,evm.TU.chr38.228,evm.TU.chr14.234,evm.TU.chr19.49,GWHABGR00000030.98,evm.TU.chr47.121,evm.TU.chr3.335,evm.TU.chr8.163,evm.TU.chr21.267,GWHABGR00000042.22,evm.TU.chr47.122,evm.TU.chr10.2,evm.TU.chr21.268
Up	Organismal Systems	Immune system	Toll and Imd signaling pathway	ko04624	13	0.0044216	0.223291	GWHABGR00000030.98,evm.TU.chr12.138,evm.TU.chr12.136,evm.TU.chr40.64,evm.TU.chr12.137,evm.TU.chr10.2,evm.TU.chr30.4,evm.TU.chr29.298,evm.TU.chr22.298,evm.TU.chr3.547,evm.TU.chr47.222,evm.TU.chr33.170,evm.TU.chr44.277
Up	Environmental Information Processing	Signal transduction	JAK-STAT signaling pathway	ko04630	8	0.00948706	0.277574	evm.TU.chr24.360,evm.TU.chr32.298,evm.TU.chr1.563,evm.TU.chr38.256,evm.TU.chr2.265,evm.TU.chr32.296,evm.TU.chr17.263,evm.TU.chr17.267
Up	Environmental Information Processing	Signal transduction	MAPK signaling pathway - fly	ko04013	18	0.00961891	0.277574	evm.TU.chr37.54,evm.TU.chr18.357,evm.TU.chr47.222,GWHABGR00000034.330,GWHABGR00000008.90,evm.TU.chr12.138,evm.TU.chr12.137,evm.TU.chr21.354,evm.TU.chr12.136,evm.TU.chr18.396,evm.TU.chr28.143,evm.TU.chr44.277,evm.TU.chr32.298,evm.TU.chr43.57,evm.TU.chr10.2,evm.TU.chr21.268,evm.TU.chr32.296,evm.TU.chr21.267
Up	Genetic Information Processing	Transcription	Basal transcription factors	ko03022	8	0.00948706	0.277574	evm.TU.chr26.35,GWHABGR00000045.50,evm.TU.chr36.138,evm.TU.chr46.137,evm.TU.chr17.177,evm.TU.chr47.74,evm.TU.chr39.260,evm.TU.chr36.127
Up	Genetic Information Processing	Translation	Ribosome biogenesis in eukaryotes	ko03008	13	0.0219518	0.505561	evm.TU.chr44.97,evm.TU.chr31.89,evm.TU.chr13.503,evm.TU.chr25.277,evm.TU.chr33.41,evm.TU.chr5.153,evm.TU.chr36.211,evm.TU.chr16.248,evm.TU.chr11.294,GWHABGR00000027.108,evm.TU.chr9.297,evm.TU.chr14.268,evm.TU.chr16.253
Up	Metabolism	Lipid metabolism	Sphingolipid metabolism	ko00600	7	0.022525	0.505561	GWHABGR00000014.138,evm.TU.chr21.155,evm.TU.chr49.251,evm.TU.chr34.318,evm.TU.chr36.335,evm.TU.chr10.466,evm.TU.chr23.140
Up	Organismal Systems	Endocrine system	Adipocytokine signaling pathway	ko04920	7	0.0260306	0.525819	evm.TU.chr30.4,GWHABGR00000030.98,evm.TU.chr17.20,evm.TU.chr49.230,evm.TU.chr42.350,evm.TU.chr29.406,GWHABGR00000030.22
Up	Environmental Information Processing	Signal transduction	Hedgehog signaling pathway - fly	ko04341	8	0.0332963	0.571713	evm.TU.chr7.355,evm.TU.chr21.354,evm.TU.chr6.317,GWHABGR00000028.147,evm.TU.chr34.344,evm.TU.chr34.343,evm.TU.chr15.389,evm.TU.chr6.318
Up	Metabolism	Glycan biosynthesis and metabolism	Glycosphingolipid biosynthesis - lacto and neolacto series	ko00601	2	0.0366881	0.571713	evm.TU.chr49.50,GWHABGR00000007.176
Up	Organismal Systems	Endocrine system	PPAR signaling pathway	ko03320	11	0.0367934	0.571713	evm.TU.chr37.146,evm.TU.chr36.82,evm.TU.chr37.148,evm.TU.chr38.228,evm.TU.chr36.91,evm.TU.chr12.375,evm.TU.chr37.150,evm.TU.chr49.230,evm.TU.chr37.152,GWHABGR00000038.87,evm.TU.chr37.147
Up	Cellular Processes	Cell growth and death	Apoptosis - fly	ko04214	9	0.0521796	0.702686	evm.TU.chr44.277,evm.TU.chr19.49,evm.TU.chr3.547,evm.TU.chr47.222,evm.TU.chr3.335,evm.TU.chr45.130,evm.TU.chr21.268,evm.TU.chr10.2,evm.TU.chr21.267
Up	Genetic Information Processing	Replication and repair	DNA replication	ko03030	7	0.0491135	0.702686	evm.TU.chr26.250,evm.TU.chr47.250,evm.TU.group4_5_6.2,evm.TU.chr29.134,evm.TU.chr12.41,evm.TU.chr47.260,evm.TU.chr49.69
Up	Environmental Information Processing	Signal transduction	Hedgehog signaling pathway	ko04340	7	0.0611151	0.741025	evm.TU.chr6.317,evm.TU.chr15.389,evm.TU.chr34.343,evm.TU.chr6.318,GWHABGR00000028.147,evm.TU.chr7.355,evm.TU.chr34.344
Up	Environmental Information Processing	Signal transduction	TNF signaling pathway	ko04668	8	0.0623635	0.741025	evm.TU.chr3.547,evm.TU.chr44.277,evm.TU.chr30.4,evm.TU.chr21.267,evm.TU.chr21.268,evm.TU.chr10.2,GWHABGR00000030.98,evm.TU.chr3.335
Up	Organismal Systems	Immune system	Cytosolic DNA-sensing pathway	ko04623	5	0.0675173	0.757694	GWHABGR00000034.132,evm.TU.chr30.4,GWHABGR00000030.98,evm.TU.chr28.159,evm.TU.chr37.280
Up	Environmental Information Processing	Signal transduction	FoxO signaling pathway	ko04068	14	0.0781559	0.763471	evm.TU.chr42.350,GWHABGR00000032.11,evm.TU.chr49.230,evm.TU.chr8.163,evm.TU.chr29.334,evm.TU.chr32.296,evm.TU.chr29.436,evm.TU.chr21.7,evm.TU.chr32.298,evm.TU.chr38.228,GWHABGR00000030.22,evm.TU.chr2.265,evm.TU.chr48.176,evm.TU.chr17.20
Up	Genetic Information Processing	Transcription	Spliceosome	ko03040	16	0.0825634	0.763471	evm.TU.chr30.69,GWHABGR00000013.49,evm.TU.chr4.594,evm.TU.chr11.357,evm.TU.chr12.25,evm.TU.chr27.369,evm.TU.chr16.156,evm.TU.chr14.314,evm.TU.chr7.336,evm.TU.chr14.313,evm.TU.chr7.337,evm.TU.chr36.352,evm.TU.chr29.142,GWHABGR00000019.76,evm.TU.chr17.1,evm.TU.chr7.334
Up	Organismal Systems	Endocrine system	Insulin signaling pathway	ko04910	20	0.0831503	0.763471	evm.TU.chr17.20,evm.TU.chr31.17,GWHABGR00000032.32,GWHABGR00000030.22,evm.TU.chr24.159,evm.TU.chr24.158,evm.TU.chr42.9,evm.TU.chr38.75,evm.TU.chr26.194,GWHABGR00000012.296,evm.TU.chr49.230,evm.TU.chr38.228,evm.TU.chr24.360,evm.TU.chr32.298,evm.TU.chr24.162,evm.TU.chr24.163,evm.TU.chr32.296,evm.TU.chr24.167,evm.TU.chr42.8,evm.TU.chr42.350
Up	Organismal Systems	Endocrine system	Thyroid hormone signaling pathway	ko04919	13	0.0823163	0.763471	evm.TU.chr13.541,evm.TU.chr38.228,evm.TU.chr13.540,evm.TU.chr3.776,evm.TU.chr2.265,evm.TU.chr29.406,evm.TU.chr32.75,evm.TU.chr26.194,evm.TU.chr4.7,evm.TU.chr21.354,GWHABGR00000030.170,evm.TU.chr4.286,evm.TU.chr12.449
Up	Cellular Processes	Cell growth and death	Apoptosis - multiple species	ko04215	4	0.103376	0.816032	evm.TU.chr3.547,evm.TU.chr19.49,evm.TU.chr45.130,evm.TU.chr3.335
Up	Cellular Processes	Cell growth and death	p53 signaling pathway	ko04115	6	0.109074	0.816032	evm.TU.chr8.163,evm.TU.chr3.547,evm.TU.chr19.49,evm.TU.chr37.309,evm.TU.chr37.54,evm.TU.chr29.436
Up	Organismal Systems	Immune system	B cell receptor signaling pathway	ko04662	5	0.0974718	0.816032	evm.TU.chr32.298,evm.TU.chr32.296,evm.TU.chr10.2,evm.TU.chr30.4,GWHABGR00000030.98
Up	Organismal Systems	Immune system	IL-17 signaling pathway	ko04657	5	0.0974718	0.816032	evm.TU.chr44.277,evm.TU.chr10.2,evm.TU.chr3.547,evm.TU.chr30.4,GWHABGR00000030.98
Up	Organismal Systems	Immune system	T cell receptor signaling pathway	ko04660	6	0.109074	0.816032	evm.TU.chr32.296,evm.TU.chr38.228,evm.TU.chr10.2,evm.TU.chr32.298,evm.TU.chr30.4,GWHABGR00000030.98
Up	Cellular Processes	Transport and catabolism	Mitophagy - animal	ko04137	6	0.119352	0.861042	GWHABGR00000038.87,evm.TU.chr21.117,evm.TU.chr29.334,evm.TU.chr10.2,evm.TU.chr35.315,evm.TU.chr48.176
Up	Organismal Systems	Immune system	NOD-like receptor signaling pathway	ko04621	8	0.128832	0.897378	evm.TU.chr44.277,evm.TU.chr3.547,evm.TU.chr48.176,evm.TU.chr28.159,evm.TU.chr35.315,evm.TU.chr30.4,evm.TU.chr10.2,GWHABGR00000030.98
Up	Environmental Information Processing	Signal transduction	mTOR signaling pathway	ko04150	16	0.138754	0.934274	evm.TU.chr27.340,evm.TU.chr31.325,evm.TU.chr24.159,evm.TU.chr24.158,evm.TU.chr26.194,evm.TU.chr47.111,evm.TU.chr2.570,evm.TU.chr38.228,evm.TU.chr27.339,evm.TU.chr32.298,evm.TU.chr24.162,evm.TU.chr31.327,evm.TU.chr24.163,evm.TU.chr32.296,evm.TU.chr24.167,evm.TU.chr42.350
Up	Organismal Systems	Nervous system	Neurotrophin signaling pathway	ko04722	11	0.152894	0.996276	evm.TU.chr10.2,evm.TU.chr21.268,evm.TU.chr32.296,evm.TU.chr21.267,GWHABGR00000030.98,evm.TU.chr38.228,evm.TU.chr32.298,evm.TU.chr31.17,evm.TU.chr45.257,evm.TU.chr3.466,evm.TU.chr30.4
Up	Cellular Processes	Cell growth and death	Cell cycle	ko04110	9	0.387427	0.999958	evm.TU.chr8.163,evm.TU.chr12.41,evm.TU.chr3.164,evm.TU.chr11.154,evm.TU.chr47.250,evm.TU.chr26.250,evm.TU.chr2.508,evm.TU.chr2.265,evm.TU.group4_5_6.2
Up	Cellular Processes	Cell growth and death	Cellular senescence	ko04218	10	0.404195	0.999958	evm.TU.chr3.164,evm.TU.chr6.177,evm.TU.chr42.8,evm.TU.chr42.9,evm.TU.chr8.163,evm.TU.chr4.7,evm.TU.chr26.194,evm.TU.chr6.180,evm.TU.chr31.17,evm.TU.chr30.4
Up	Cellular Processes	Cell growth and death	Ferroptosis	ko04216	3	0.249588	0.999958	evm.TU.chr47.111,evm.TU.chr35.315,evm.TU.chr45.310
Up	Cellular Processes	Cell growth and death	Necroptosis	ko04217	3	0.940731	0.999958	evm.TU.chr2.328,evm.TU.chr49.223,evm.TU.chr3.547
Up	Cellular Processes	Cell growth and death	Oocyte meiosis	ko04114	4	0.995011	0.999958	evm.TU.chr31.17,evm.TU.chr2.508,evm.TU.chr42.8,evm.TU.chr42.9
Up	Cellular Processes	Cell motility	Regulation of actin cytoskeleton	ko04810	8	0.910431	0.999958	evm.TU.chr14.260,evm.TU.chr29.366,evm.TU.chr11.155,evm.TU.chr32.298,evm.TU.chr3.519,evm.TU.chr42.8,evm.TU.chr42.9,evm.TU.chr32.296
Up	Cellular Processes	Cellular community - eukaryotes	Adherens junction	ko04520	5	0.633927	0.999958	evm.TU.chr26.190,evm.TU.chr2.265,GWHABGR00000032.32,evm.TU.chr2.629,evm.TU.chr26.186
Up	Cellular Processes	Cellular community - eukaryotes	Focal adhesion	ko04510	12	0.390701	0.999958	evm.TU.chr13.395,evm.TU.chr32.298,evm.TU.chr6.144,evm.TU.chr22.27,evm.TU.chr38.228,GWHABGR00000029.40,evm.TU.chr32.29,evm.TU.chr42.9,evm.TU.chr42.8,evm.TU.chr7.397,evm.TU.chr32.296,evm.TU.chr10.2
Up	Cellular Processes	Cellular community - eukaryotes	Gap junction	ko04540	3	0.966689	0.999958	evm.TU.chr32.296,evm.TU.chr49.8,evm.TU.chr32.298
Up	Cellular Processes	Cellular community - eukaryotes	Signaling pathways regulating pluripotency of stem cells	ko04550	2	0.981663	0.999958	evm.TU.chr28.143,evm.TU.chr21.354
Up	Cellular Processes	Cellular community - eukaryotes	Tight junction	ko04530	10	0.46133	0.999958	evm.TU.chr17.20,GWHABGR00000030.22,evm.TU.chr26.190,evm.TU.chr26.250,evm.TU.chr21.268,evm.TU.chr10.2,evm.TU.chr42.350,evm.TU.chr4.7,evm.TU.chr26.186,evm.TU.chr21.267
Up	Cellular Processes	Transport and catabolism	Endocytosis	ko04144	16	0.2046	0.999958	evm.TU.chr17.263,evm.TU.chr4.704,evm.TU.chr12.115,evm.TU.chr20.307,evm.TU.chr30.87,evm.TU.chr30.211,evm.TU.chr12.117,evm.TU.chr15.380,evm.TU.chr30.56,evm.TU.chr30.55,evm.TU.chr15.369,evm.TU.chr28.111,evm.TU.chr12.116,evm.TU.chr17.267,evm.TU.chr30.59,evm.TU.chr15.389
Up	Cellular Processes	Transport and catabolism	Lysosome	ko04142	15	0.409833	0.999958	GWHABGR00000010.152,evm.TU.chr3.134,evm.TU.chr19.160,GWHABGR00000034.116,evm.TU.chr6.94,evm.TU.chr14.234,GWHABGR00000014.138,evm.TU.chr22.299,evm.TU.chr47.121,evm.TU.chr17.323,evm.TU.chr8.315,GWHABGR00000408.2,GWHABGR00000039.75,evm.TU.chr47.122,GWHABGR00000042.22
Up	Cellular Processes	Transport and catabolism	Peroxisome	ko04146	2	0.99991	0.999958	GWHABGR00000014.60,evm.TU.chr32.84
Up	Cellular Processes	Transport and catabolism	Phagosome	ko04145	4	0.962714	0.999958	evm.TU.chr15.369,evm.TU.chr43.222,evm.TU.chr14.234,evm.TU.chr49.8
Up	Environmental Information Processing	Membrane transport	ABC transporters	ko02010	6	0.272975	0.999958	evm.TU.chr31.288,evm.TU.chr38.188,GWHABGR00000026.13,evm.TU.chr32.93,evm.TU.chr38.189,evm.TU.chr36.272
Up	Environmental Information Processing	Signaling molecules and interaction	Cell adhesion molecules	ko04514	1	0.982935	0.999958	GWHABGR00000032.32
Up	Environmental Information Processing	Signaling molecules and interaction	Cytokine-cytokine receptor interaction	ko04060	2	0.261444	0.999958	evm.TU.chr28.143,evm.TU.chr21.354
Up	Environmental Information Processing	Signaling molecules and interaction	ECM-receptor interaction	ko04512	6	0.317293	0.999958	evm.TU.chr6.144,evm.TU.chr22.27,evm.TU.chr7.397,evm.TU.chr12.104,evm.TU.chr12.103,GWHABGR00000029.40
Up	Environmental Information Processing	Signaling molecules and interaction	Neuroactive ligand-receptor interaction	ko04080	4	0.999473	0.999958	evm.TU.chr43.245,evm.TU.chr45.117,GWHABGR00000024.158,evm.TU.chr48.159
Up	Environmental Information Processing	Signal transduction	AMPK signaling pathway	ko04152	17	0.205184	0.999958	evm.TU.chr38.228,evm.TU.chr24.167,evm.TU.chr28.269,evm.TU.chr42.350,evm.TU.chr24.163,evm.TU.chr36.91,evm.TU.chr24.162,evm.TU.chr36.82,GWHABGR00000030.22,evm.TU.chr17.20,evm.TU.chr38.75,GWHABGR00000012.296,evm.TU.chr26.194,evm.TU.chr49.230,evm.TU.chr24.158,evm.TU.chr24.159,evm.TU.chr12.375
Up	Environmental Information Processing	Signal transduction	Apelin signaling pathway	ko04371	6	0.671229	0.999958	evm.TU.chr35.315,evm.TU.chr31.96,evm.TU.chr17.20,evm.TU.chr31.17,evm.TU.chr42.350,GWHABGR00000030.22
Up	Environmental Information Processing	Signal transduction	Calcium signaling pathway	ko04020	2	0.999552	0.999958	evm.TU.chr39.336,evm.TU.chr31.17
Up	Environmental Information Processing	Signal transduction	cAMP signaling pathway	ko04024	13	0.642194	0.999958	evm.TU.chr26.186,evm.TU.chr42.9,evm.TU.chr42.8,evm.TU.chr10.2,GWHABGR00000030.98,evm.TU.chr26.12,evm.TU.chr26.190,evm.TU.chr26.11,evm.TU.chr32.93,evm.TU.chr30.4,evm.TU.chr2.265,evm.TU.chr31.17,evm.TU.chr48.159
Up	Environmental Information Processing	Signal transduction	cGMP-PKG signaling pathway	ko04022	5	0.988222	0.999958	evm.TU.chr31.17,evm.TU.chr42.9,evm.TU.chr42.8,evm.TU.chr3.519,evm.TU.chr4.7
Up	Environmental Information Processing	Signal transduction	ErbB signaling pathway	ko04012	3	0.654659	0.999958	evm.TU.chr10.2,evm.TU.chr32.296,evm.TU.chr32.298
Up	Environmental Information Processing	Signal transduction	HIF-1 signaling pathway	ko04066	4	0.952817	0.999958	evm.TU.chr2.265,evm.TU.chr30.4,evm.TU.chr29.406,evm.TU.chr28.269
Up	Environmental Information Processing	Signal transduction	Hippo signaling pathway - fly	ko04391	3	0.968795	0.999958	evm.TU.chr18.396,evm.TU.chr18.329,evm.TU.chr18.330
Up	Environmental Information Processing	Signal transduction	Hippo signaling pathway	ko04390	4	0.929519	0.999958	evm.TU.chr28.143,evm.TU.chr42.9,evm.TU.chr21.354,evm.TU.chr42.8
Up	Environmental Information Processing	Signal transduction	MAPK signaling pathway	ko04010	15	0.546772	0.999958	evm.TU.chr21.268,evm.TU.chr10.2,evm.TU.chr12.137,evm.TU.chr32.296,evm.TU.chr12.136,evm.TU.chr21.267,evm.TU.chr8.163,evm.TU.chr17.309,evm.TU.chr43.57,evm.TU.chr12.138,evm.TU.chr44.277,evm.TU.chr12.434,evm.TU.chr3.519,evm.TU.chr32.298,evm.TU.chr30.4
Up	Environmental Information Processing	Signal transduction	NF-kappa B signaling pathway	ko04064	4	0.215517	0.999958	evm.TU.chr30.4,GWHABGR00000030.98,evm.TU.chr8.163,evm.TU.chr44.277
Up	Environmental Information Processing	Signal transduction	Notch signaling pathway	ko04330	3	0.479423	0.999958	evm.TU.chr2.265,GWHABGR00000008.90,evm.TU.chr31.83
Up	Environmental Information Processing	Signal transduction	Phosphatidylinositol signaling system	ko04070	7	0.562982	0.999958	evm.TU.chr5.277,evm.TU.chr31.17,evm.TU.chr24.4,evm.TU.chr12.21,evm.TU.chr42.156,evm.TU.chr39.336,evm.TU.chr31.257
Up	Environmental Information Processing	Signal transduction	Phospholipase D signaling pathway	ko04072	9	0.708118	0.999958	evm.TU.chr34.318,evm.TU.chr3.519,evm.TU.chr15.380,evm.TU.chr32.298,evm.TU.chr4.490,evm.TU.chr32.296,evm.TU.chr26.194,evm.TU.chr10.466,evm.TU.chr12.21
Up	Environmental Information Processing	Signal transduction	PI3K-Akt signaling pathway	ko04151	16	0.570215	0.999958	evm.TU.chr24.162,evm.TU.chr32.296,evm.TU.chr24.163,evm.TU.chr7.397,evm.TU.chr24.167,evm.TU.chr42.350,evm.TU.chr38.228,evm.TU.chr32.298,GWHABGR00000029.40,evm.TU.chr24.159,evm.TU.chr24.158,evm.TU.chr49.230,evm.TU.chr26.194,evm.TU.chr30.4,evm.TU.chr22.27,evm.TU.chr6.144
Up	Environmental Information Processing	Signal transduction	Rap1 signaling pathway	ko04015	6	0.99642	0.999958	evm.TU.chr32.29,evm.TU.chr26.186,evm.TU.chr31.17,evm.TU.chr13.395,evm.TU.chr48.159,evm.TU.chr26.190
Up	Environmental Information Processing	Signal transduction	Ras signaling pathway	ko04014	9	0.914961	0.999958	evm.TU.chr26.190,evm.TU.chr43.57,evm.TU.chr46.178,evm.TU.chr32.296,evm.TU.chr26.186,evm.TU.chr31.17,evm.TU.chr48.159,evm.TU.chr30.4,evm.TU.chr32.298
Up	Environmental Information Processing	Signal transduction	Sphingolipid signaling pathway	ko04071	8	0.177064	0.999958	evm.TU.chr30.4,evm.TU.chr23.140,evm.TU.chr36.335,evm.TU.chr3.519,evm.TU.chr38.228,evm.TU.chr21.155,evm.TU.chr21.267,evm.TU.chr21.268
Up	Environmental Information Processing	Signal transduction	TGF-beta signaling pathway	ko04350	6	0.24432	0.999958	evm.TU.chr2.265,evm.TU.chr38.170,evm.TU.chr28.143,evm.TU.chr15.389,evm.TU.chr21.354,evm.TU.chr3.164
Up	Environmental Information Processing	Signal transduction	Wnt signaling pathway	ko04310	6	0.936379	0.999958	evm.TU.chr10.2,evm.TU.chr2.265,evm.TU.chr2.570,evm.TU.chr37.54,GWHABGR00000008.90,evm.TU.chr28.367
Up	Genetic Information Processing	Folding, sorting and degradation	Proteasome	ko03050	1	0.981388	0.999958	evm.TU.chr23.220
Up	Genetic Information Processing	Folding, sorting and degradation	Protein processing in endoplasmic reticulum	ko04141	6	0.997013	0.999958	GWHABGR00000045.143,evm.TU.chr23.317,evm.TU.chr21.268,evm.TU.chr9.2,evm.TU.chr27.51,evm.TU.chr21.267
Up	Genetic Information Processing	Folding, sorting and degradation	RNA degradation	ko03018	4	0.76611	0.999958	evm.TU.chr33.284,evm.TU.chr1.442,evm.TU.chr5.81,evm.TU.chr35.305
Up	Genetic Information Processing	Folding, sorting and degradation	SNARE interactions in vesicular transport	ko04130	3	0.20448	0.999958	evm.TU.chr11.354,evm.TU.chr43.222,evm.TU.chr36.125
Up	Genetic Information Processing	Folding, sorting and degradation	Sulfur relay system	ko04122	1	0.925436	0.999958	GWHABGR00000044.107
Up	Genetic Information Processing	Folding, sorting and degradation	Ubiquitin mediated proteolysis	ko04120	6	0.897155	0.999958	evm.TU.chr43.99,GWHABGR00000038.87,evm.TU.chr15.389,evm.TU.chr3.136,evm.TU.chr2.508,evm.TU.chr37.54
Up	Genetic Information Processing	Replication and repair	Base excision repair	ko03410	3	0.342796	0.999958	evm.TU.chr49.69,evm.TU.chr26.250,evm.TU.chr2.328
Up	Genetic Information Processing	Replication and repair	Fanconi anemia pathway	ko03460	2	0.873392	0.999958	evm.TU.chr28.113,evm.TU.chr3.13
Up	Genetic Information Processing	Replication and repair	Homologous recombination	ko03440	3	0.654659	0.999958	evm.TU.chr4.36,evm.TU.chr14.104,evm.TU.chr41.32
Up	Genetic Information Processing	Replication and repair	Mismatch repair	ko03430	2	0.501988	0.999958	evm.TU.chr49.69,evm.TU.chr26.250
Up	Genetic Information Processing	Replication and repair	Non-homologous end-joining	ko03450	1	0.645656	0.999958	evm.TU.chr29.449
Up	Genetic Information Processing	Replication and repair	Nucleotide excision repair	ko03420	5	0.298326	0.999958	GWHABGR00000045.50,GWHABGR00000020.105,evm.TU.chr49.69,evm.TU.chr26.250,evm.TU.chr27.31
Up	Genetic Information Processing	Transcription	RNA polymerase	ko03020	3	0.479423	0.999958	evm.TU.chr37.280,evm.TU.chr41.28,evm.TU.chr4.712
Up	Genetic Information Processing	Translation	Aminoacyl-tRNA biosynthesis	ko00970	2	0.921896	0.999958	evm.TU.chr10.240,evm.TU.chr33.164
Up	Genetic Information Processing	Translation	mRNA surveillance pathway	ko03015	6	0.694215	0.999958	evm.TU.chr11.262,evm.TU.chr4.233,evm.TU.chr42.9,evm.TU.chr42.8,evm.TU.chr6.378,evm.TU.chr48.331
Up	Genetic Information Processing	Translation	Nucleocytoplasmic transport	ko03013	7	0.829923	0.999958	evm.TU.chr28.161,evm.TU.chr1.394,evm.TU.chr2.400,evm.TU.chr21.205,evm.TU.chr13.372,evm.TU.chr18.225,evm.TU.chr19.192
Up	Genetic Information Processing	Translation	Ribosome	ko03010	1	0.999958	0.999958	evm.TU.chr16.38
Up	Metabolism	Amino acid metabolism	Alanine, aspartate and glutamate metabolism	ko00250	3	0.702733	0.999958	evm.TU.chr49.223,evm.TU.chr14.136,evm.TU.chr4.300
Up	Metabolism	Amino acid metabolism	Arginine and proline metabolism	ko00330	1	0.986849	0.999958	evm.TU.chr1.430
Up	Metabolism	Amino acid metabolism	Arginine biosynthesis	ko00220	3	0.412346	0.999958	evm.TU.chr49.223,evm.TU.chr21.315,evm.TU.chr21.313
Up	Metabolism	Amino acid metabolism	Cysteine and methionine metabolism	ko00270	4	0.678372	0.999958	evm.TU.chr13.349,evm.TU.chr2.317,evm.TU.chr45.310,evm.TU.chr33.163
Up	Metabolism	Amino acid metabolism	Glycine, serine and threonine metabolism	ko00260	2	0.975338	0.999958	evm.TU.chr5.210,evm.TU.chr34.139
Up	Metabolism	Amino acid metabolism	Lysine degradation	ko00310	6	0.959673	0.999958	GWHABGR00000022.177,evm.TU.chr16.195,evm.TU.chr30.79,GWHABGR00000005.81,evm.TU.chr30.81,GWHABGR00000021.130
Up	Metabolism	Amino acid metabolism	Tryptophan metabolism	ko00380	2	0.881717	0.999958	evm.TU.chr43.168,evm.TU.chr25.99
Up	Metabolism	Amino acid metabolism	Tyrosine metabolism	ko00350	1	0.8746	0.999958	evm.TU.chr1.528
Up	Metabolism	Amino acid metabolism	Valine, leucine and isoleucine biosynthesis	ko00290	1	0.350876	0.999958	evm.TU.chr2.317
Up	Metabolism	Amino acid metabolism	Valine, leucine and isoleucine degradation	ko00280	1	0.985656	0.999958	evm.TU.chr2.317
Up	Metabolism	Carbohydrate metabolism	Amino sugar and nucleotide sugar metabolism	ko00520	7	0.225785	0.999958	evm.TU.chr27.123,evm.TU.chr7.282,evm.TU.chr7.275,GWHABGR00000012.96,evm.TU.chr4.300,evm.TU.chr3.254,evm.TU.chr7.342
Up	Metabolism	Carbohydrate metabolism	Ascorbate and aldarate metabolism	ko00053	3	0.903021	0.999958	evm.TU.chr8.425,evm.TU.chr7.342,evm.TU.chr3.212
Up	Metabolism	Carbohydrate metabolism	Citrate cycle (TCA cycle)	ko00020	5	0.43305	0.999958	evm.TU.chr49.230,evm.TU.chr7.736,evm.TU.chr7.732,evm.TU.chr7.820,evm.TU.chr7.819
Up	Metabolism	Carbohydrate metabolism	Fructose and mannose metabolism	ko00051	2	0.755635	0.999958	evm.TU.chr28.269,evm.TU.chr7.331
Up	Metabolism	Carbohydrate metabolism	Galactose metabolism	ko00052	1	0.911325	0.999958	evm.TU.chr7.331
Up	Metabolism	Carbohydrate metabolism	Glycolysis / Gluconeogenesis	ko00010	1	0.992841	0.999958	evm.TU.chr49.230
Up	Metabolism	Carbohydrate metabolism	Glyoxylate and dicarboxylate metabolism	ko00630	2	0.823128	0.999958	evm.TU.chr5.210,evm.TU.chr49.223
Up	Metabolism	Carbohydrate metabolism	Inositol phosphate metabolism	ko00562	4	0.85758	0.999958	evm.TU.chr42.156,evm.TU.chr39.336,evm.TU.chr24.4,evm.TU.chr5.277
Up	Metabolism	Carbohydrate metabolism	Pentose and glucuronate interconversions	ko00040	5	0.546245	0.999958	evm.TU.chr3.212,evm.TU.chr7.342,evm.TU.chr24.88,evm.TU.chr8.425,evm.TU.chr7.331
Up	Metabolism	Carbohydrate metabolism	Pentose phosphate pathway	ko00030	2	0.667005	0.999958	evm.TU.chr5.210,evm.TU.chr43.102
Up	Metabolism	Carbohydrate metabolism	Pyruvate metabolism	ko00620	1	0.992841	0.999958	evm.TU.chr49.230
Up	Metabolism	Carbohydrate metabolism	Starch and sucrose metabolism	ko00500	3	0.702733	0.999958	evm.TU.chr27.204,evm.TU.chr24.270,evm.TU.chr26.269
Up	Metabolism	Energy metabolism	Nitrogen metabolism	ko00910	2	0.528557	0.999958	evm.TU.chr27.331,evm.TU.chr49.223
Up	Metabolism	Glycan biosynthesis and metabolism	Glycosaminoglycan biosynthesis - chondroitin sulfate / dermatan sulfate	ko00532	1	0.701959	0.999958	evm.TU.chr45.22
Up	Metabolism	Glycan biosynthesis and metabolism	Glycosaminoglycan degradation	ko00531	1	0.8746	0.999958	evm.TU.chr8.315
Up	Metabolism	Glycan biosynthesis and metabolism	Glycosphingolipid biosynthesis - globo and isoglobo series	ko00603	1	0.578731	0.999958	evm.TU.chr49.50
Up	Metabolism	Glycan biosynthesis and metabolism	Glycosylphosphatidylinositol (GPI)-anchor biosynthesis	ko00563	2	0.578733	0.999958	GWHABGR00000007.88,GWHABGR00000038.90
Up	Metabolism	Glycan biosynthesis and metabolism	Mannose type O-glycan biosynthesis	ko00515	1	0.578731	0.999958	GWHABGR00000007.176
Up	Metabolism	Glycan biosynthesis and metabolism	N-Glycan biosynthesis	ko00510	1	0.968672	0.999958	evm.TU.chr31.286
Up	Metabolism	Glycan biosynthesis and metabolism	Various types of N-glycan biosynthesis	ko00513	1	0.962736	0.999958	evm.TU.chr31.286
Up	Metabolism	Lipid metabolism	Arachidonic acid metabolism	ko00590	2	0.705226	0.999958	evm.TU.chr44.247,evm.TU.chr10.370
Up	Metabolism	Lipid metabolism	Biosynthesis of unsaturated fatty acids	ko01040	3	0.771227	0.999958	evm.TU.chr36.82,evm.TU.chr36.91,evm.TU.chr12.375
Up	Metabolism	Lipid metabolism	Ether lipid metabolism	ko00565	2	0.739719	0.999958	evm.TU.chr34.318,evm.TU.chr10.466
Up	Metabolism	Lipid metabolism	Fatty acid biosynthesis	ko00061	1	0.991482	0.999958	evm.TU.chr38.75
Up	Metabolism	Lipid metabolism	Fatty acid elongation	ko00062	1	0.95936	0.999958	evm.TU.chr22.299
Up	Metabolism	Lipid metabolism	Glycerolipid metabolism	ko00561	10	0.324844	0.999958	evm.TU.chr12.21,evm.TU.chr10.466,evm.TU.chr49.313,evm.TU.chr7.534,evm.TU.chr7.331,GWHABGR00000007.166,evm.TU.chr5.210,evm.TU.chr27.340,evm.TU.chr4.490,evm.TU.chr34.318
Up	Metabolism	Lipid metabolism	Glycerophospholipid metabolism	ko00564	12	0.206514	0.999958	GWHABGR00000007.166,evm.TU.chr32.148,evm.TU.chr34.318,evm.TU.chr4.490,evm.TU.chr27.340,evm.TU.chr10.466,evm.TU.chr17.323,evm.TU.chr12.21,evm.TU.chr8.298,evm.TU.chr19.307,evm.TU.chr7.534,evm.TU.chr32.150
Up	Metabolism	Lipid metabolism	Steroid biosynthesis	ko00100	3	0.884003	0.999958	GWHABGR00000408.2,evm.TU.chr6.94,evm.TU.chr49.313
Up	Metabolism	Lipid metabolism	Steroid hormone biosynthesis	ko00140	2	0.921896	0.999958	evm.TU.chr8.425,evm.TU.chr3.212
Up	Metabolism	Metabolism of cofactors and vitamins	Folate biosynthesis	ko00790	3	0.717577	0.999958	evm.TU.chr7.331,evm.TU.chr1.528,evm.TU.chr48.101
Up	Metabolism	Metabolism of cofactors and vitamins	Pantothenate and CoA biosynthesis	ko00770	1	0.911325	0.999958	evm.TU.chr2.317
Up	Metabolism	Metabolism of cofactors and vitamins	Porphyrin and chlorophyll metabolism	ko00860	2	0.945172	0.999958	evm.TU.chr8.425,evm.TU.chr3.212
Up	Metabolism	Metabolism of cofactors and vitamins	Retinol metabolism	ko00830	2	0.977093	0.999958	evm.TU.chr3.212,evm.TU.chr8.425
Up	Metabolism	Metabolism of other amino acids	Glutathione metabolism	ko00480	6	0.726641	0.999958	evm.TU.chr2.93,evm.TU.chr1.430,evm.TU.chr45.310,evm.TU.chr20.198,evm.TU.chr48.101,evm.TU.chr44.247
Up	Metabolism	Metabolism of other amino acids	Taurine and hypotaurine metabolism	ko00430	1	0.645656	0.999958	evm.TU.chr13.349
Up	Metabolism	Nucleotide metabolism	Purine metabolism	ko00230	7	0.937711	0.999958	evm.TU.chr26.11,evm.TU.chr26.12,evm.TU.chr43.102,evm.TU.chr2.228,evm.TU.chr31.342,evm.TU.chr41.383,evm.TU.chr41.382
Up	Metabolism	Nucleotide metabolism	Pyrimidine metabolism	ko00240	1	0.968672	0.999958	evm.TU.chr48.388
Up	Metabolism	Xenobiotics biodegradation and metabolism	Drug metabolism - cytochrome P450	ko00982	3	0.944346	0.999958	evm.TU.chr44.247,evm.TU.chr8.425,evm.TU.chr3.212
Up	Metabolism	Xenobiotics biodegradation and metabolism	Drug metabolism - other enzymes	ko00983	3	0.996263	0.999958	evm.TU.chr48.388,evm.TU.chr8.425,evm.TU.chr3.212
Up	Metabolism	Xenobiotics biodegradation and metabolism	Metabolism of xenobiotics by cytochrome P450	ko00980	3	0.968795	0.999958	evm.TU.chr44.247,evm.TU.chr8.425,evm.TU.chr3.212
Up	Organismal Systems	Aging	Longevity regulating pathway	ko04211	11	0.250697	0.999958	evm.TU.chr17.20,evm.TU.chr30.4,GWHABGR00000030.22,evm.TU.chr24.162,evm.TU.chr24.159,evm.TU.chr24.158,evm.TU.chr24.163,evm.TU.chr42.350,evm.TU.chr31.280,evm.TU.chr24.167,evm.TU.chr26.194
Up	Organismal Systems	Aging	Longevity regulating pathway - multiple species	ko04213	13	0.260461	0.999958	evm.TU.chr47.195,evm.TU.chr23.317,evm.TU.chr24.159,evm.TU.chr24.162,evm.TU.chr42.350,evm.TU.chr24.167,evm.TU.chr24.158,evm.TU.chr27.51,evm.TU.chr24.163,evm.TU.chr17.20,evm.TU.chr28.317,evm.TU.chr9.2,GWHABGR00000030.22
Up	Organismal Systems	Aging	Longevity regulating pathway - worm	ko04212	13	0.374641	0.999958	evm.TU.chr31.325,evm.TU.chr36.91,evm.TU.chr12.375,evm.TU.chr47.195,evm.TU.chr7.334,evm.TU.chr31.327,evm.TU.chr23.408,GWHABGR00000014.60,evm.TU.chr48.176,evm.TU.chr7.336,evm.TU.chr36.82,evm.TU.chr32.84,evm.TU.chr7.337
Up	Organismal Systems	Circulatory system	Adrenergic signaling in cardiomyocytes	ko04261	5	0.942398	0.999958	GWHABGR00000038.137,evm.TU.chr42.9,evm.TU.chr42.8,evm.TU.chr31.17,evm.TU.chr17.309
Up	Organismal Systems	Circulatory system	Cardiac muscle contraction	ko04260	2	0.975338	0.999958	evm.TU.chr17.309,GWHABGR00000038.137
Up	Organismal Systems	Circulatory system	Vascular smooth muscle contraction	ko04270	5	0.83557	0.999958	evm.TU.chr31.17,evm.TU.chr3.519,evm.TU.chr42.9,evm.TU.chr11.155,evm.TU.chr42.8
Up	Organismal Systems	Development and regeneration	Axon guidance	ko04360	7	0.612649	0.999958	evm.TU.chr40.261,GWHABGR00000004.164,evm.TU.chr43.57,evm.TU.chr28.143,evm.TU.chr11.155,evm.TU.chr5.437,evm.TU.chr38.228
Up	Organismal Systems	Development and regeneration	Axon regeneration	ko04361	10	0.495229	0.999958	evm.TU.chr12.21,evm.TU.chr30.55,evm.TU.chr42.350,evm.TU.chr40.261,GWHABGR00000004.164,evm.TU.chr47.222,evm.TU.chr11.155,evm.TU.chr3.519,evm.TU.chr1.226,evm.TU.chr30.56
Up	Organismal Systems	Development and regeneration	Dorso-ventral axis formation	ko04320	3	0.601251	0.999958	evm.TU.chr2.450,evm.TU.chr32.298,evm.TU.chr32.296
Up	Organismal Systems	Development and regeneration	Osteoclast differentiation	ko04380	4	0.42515	0.999958	GWHABGR00000030.98,evm.TU.chr30.4,evm.TU.chr10.2,evm.TU.chr44.277
Up	Organismal Systems	Digestive system	Bile secretion	ko04976	6	0.892274	0.999958	evm.TU.chr8.425,evm.TU.chr3.212,evm.TU.chr32.93,evm.TU.chr31.288,GWHABGR00000026.13,evm.TU.chr29.406
Up	Organismal Systems	Digestive system	Cholesterol metabolism	ko04979	3	0.96445	0.999958	GWHABGR00000408.2,GWHABGR00000039.75,evm.TU.chr6.94
Up	Organismal Systems	Digestive system	Fat digestion and absorption	ko04975	4	0.884562	0.999958	evm.TU.chr34.318,evm.TU.chr4.490,evm.TU.chr49.313,evm.TU.chr10.466
Up	Organismal Systems	Digestive system	Gastric acid secretion	ko04971	1	0.992841	0.999958	evm.TU.chr31.17
Up	Organismal Systems	Digestive system	Pancreatic secretion	ko04972	3	0.999953	0.999958	GWHABGR00000024.158,evm.TU.chr43.245,evm.TU.chr49.313
Up	Organismal Systems	Digestive system	Protein digestion and absorption	ko04974	8	0.906546	0.999958	evm.TU.chr43.245,evm.TU.chr4.530,evm.TU.chr7.397,evm.TU.chr36.84,GWHABGR00000024.158,evm.TU.chr47.111,evm.TU.chr1.252,evm.TU.chr27.34
Up	Organismal Systems	Digestive system	Salivary secretion	ko04970	2	0.993625	0.999958	evm.TU.chr31.17,GWHABGR00000004.195
Up	Organismal Systems	Endocrine system	Aldosterone synthesis and secretion	ko04925	1	0.99976	0.999958	evm.TU.chr31.17
Up	Organismal Systems	Endocrine system	Estrogen signaling pathway	ko04915	4	0.91667	0.999958	evm.TU.chr32.296,evm.TU.chr10.2,evm.TU.chr32.298,evm.TU.chr31.17
Up	Organismal Systems	Endocrine system	Glucagon signaling pathway	ko04922	7	0.470006	0.999958	GWHABGR00000030.22,evm.TU.chr29.406,evm.TU.chr42.350,evm.TU.chr49.230,evm.TU.chr31.17,evm.TU.chr17.20,evm.TU.chr2.265
Up	Organismal Systems	Endocrine system	GnRH signaling pathway	ko04912	7	0.41471	0.999958	evm.TU.chr31.17,evm.TU.chr12.138,evm.TU.chr32.296,evm.TU.chr12.137,evm.TU.chr10.2,evm.TU.chr12.136,evm.TU.chr32.298
Up	Organismal Systems	Endocrine system	Growth hormone synthesis, secretion and action	ko04935	4	0.850047	0.999958	evm.TU.chr32.298,evm.TU.chr24.360,evm.TU.chr32.296,evm.TU.chr2.265
Up	Organismal Systems	Endocrine system	Insulin secretion	ko04911	1	0.999518	0.999958	evm.TU.chr29.406
Up	Organismal Systems	Endocrine system	Melanogenesis	ko04916	2	0.973453	0.999958	evm.TU.chr2.265,evm.TU.chr31.17
Up	Organismal Systems	Endocrine system	Oxytocin signaling pathway	ko04921	8	0.533782	0.999958	GWHABGR00000030.22,evm.TU.chr17.20,evm.TU.chr31.17,evm.TU.chr42.8,evm.TU.chr42.9,evm.TU.chr42.350,evm.TU.chr10.2,evm.TU.chr17.309
Up	Organismal Systems	Endocrine system	Parathyroid hormone synthesis, secretion and action	ko04928	4	0.787436	0.999958	evm.TU.chr3.519,evm.TU.chr26.11,evm.TU.chr2.570,evm.TU.chr26.12
Up	Organismal Systems	Endocrine system	Progesterone-mediated oocyte maturation	ko04914	1	0.99978	0.999958	evm.TU.chr2.508
Up	Organismal Systems	Endocrine system	Prolactin signaling pathway	ko04917	7	0.25114	0.999958	evm.TU.chr32.298,evm.TU.chr1.563,evm.TU.chr32.296,evm.TU.chr24.360,evm.TU.chr38.256,evm.TU.chr1.528,evm.TU.chr30.4
Up	Organismal Systems	Endocrine system	Regulation of lipolysis in adipocytes	ko04923	4	0.85758	0.999958	evm.TU.chr37.150,evm.TU.chr37.146,evm.TU.chr37.148,evm.TU.chr37.152
Up	Organismal Systems	Endocrine system	Relaxin signaling pathway	ko04926	6	0.671229	0.999958	evm.TU.chr32.296,evm.TU.chr7.397,evm.TU.chr10.2,evm.TU.chr32.298,evm.TU.chr30.4,GWHABGR00000030.98
Up	Organismal Systems	Endocrine system	Renin-angiotensin system	ko04614	2	0.798421	0.999958	evm.TU.chr27.34,evm.TU.chr20.198
Up	Organismal Systems	Endocrine system	Renin secretion	ko04924	1	0.996105	0.999958	evm.TU.chr31.17
Up	Organismal Systems	Environmental adaptation	Circadian entrainment	ko04713	2	0.986401	0.999958	evm.TU.chr31.17,evm.TU.chr48.159
Up	Organismal Systems	Environmental adaptation	Circadian rhythm - fly	ko04711	2	0.474471	0.999958	evm.TU.group9_9_10.1,evm.TU.chr37.253
Up	Organismal Systems	Environmental adaptation	Circadian rhythm	ko04710	3	0.20448	0.999958	evm.TU.chr42.350,GWHABGR00000030.22,evm.TU.chr17.20
Up	Organismal Systems	Environmental adaptation	Thermogenesis	ko04714	15	0.899345	0.999958	evm.TU.chr24.163,evm.TU.chr32.296,evm.TU.chr24.158,evm.TU.chr21.268,evm.TU.chr26.194,evm.TU.chr21.267,evm.TU.chr42.350,evm.TU.chr24.167,evm.TU.chr24.162,evm.TU.chr35.149,evm.TU.chr24.159,GWHABGR00000030.22,evm.TU.chr32.298,evm.TU.chr17.20,evm.TU.chr14.2
Up	Organismal Systems	Excretory system	Aldosterone-regulated sodium reabsorption	ko04960	1	0.990709	0.999958	evm.TU.chr38.228
Up	Organismal Systems	Excretory system	Proximal tubule bicarbonate reclamation	ko04964	1	0.837396	0.999958	evm.TU.chr49.230
Up	Organismal Systems	Excretory system	Vasopressin-regulated water reabsorption	ko04962	1	0.991482	0.999958	evm.TU.chr45.257
Up	Organismal Systems	Immune system	Antigen processing and presentation	ko04612	3	0.457432	0.999958	evm.TU.chr6.183,evm.TU.chr14.234,evm.TU.chr49.249
Up	Organismal Systems	Immune system	Chemokine signaling pathway	ko04062	4	0.871681	0.999958	evm.TU.chr30.4,GWHABGR00000030.98,evm.TU.chr32.296,evm.TU.chr32.298
Up	Organismal Systems	Immune system	Complement and coagulation cascades	ko04610	1	0.749325	0.999958	GWHABGR00000017.14
Up	Organismal Systems	Immune system	C-type lectin receptor signaling pathway	ko04625	6	0.164911	0.999958	evm.TU.chr11.155,evm.TU.chr3.547,evm.TU.chr10.2,GWHABGR00000030.98,evm.TU.chr30.4,evm.TU.chr31.17
Up	Organismal Systems	Immune system	Fc epsilon RI signaling pathway	ko04664	3	0.366149	0.999958	evm.TU.chr38.228,evm.TU.chr32.296,evm.TU.chr32.298
Up	Organismal Systems	Immune system	Fc gamma R-mediated phagocytosis	ko04666	4	0.69218	0.999958	evm.TU.chr29.366,evm.TU.chr10.466,evm.TU.chr20.307,evm.TU.chr34.318
Up	Organismal Systems	Immune system	Hematopoietic cell lineage	ko04640	1	0.837396	0.999958	evm.TU.chr20.198
Up	Organismal Systems	Immune system	Leukocyte transendothelial migration	ko04670	2	0.86453	0.999958	evm.TU.chr26.190,evm.TU.chr26.186
Up	Organismal Systems	Immune system	Natural killer cell mediated cytotoxicity	ko04650	2	0.602311	0.999958	evm.TU.chr32.298,evm.TU.chr32.296
Up	Organismal Systems	Immune system	Neutrophil extracellular trap formation	ko04613	4	0.998701	0.999958	evm.TU.chr30.4,evm.TU.chr31.96,evm.TU.chr2.328,evm.TU.chr7.455
Up	Organismal Systems	Immune system	Platelet activation	ko04611	6	0.716108	0.999958	evm.TU.chr13.395,evm.TU.chr32.29,evm.TU.chr42.8,evm.TU.chr42.9,evm.TU.chr11.155,evm.TU.chr7.397
Up	Organismal Systems	Immune system	RIG-I-like receptor signaling pathway	ko04622	4	0.197769	0.999958	evm.TU.chr30.4,GWHABGR00000030.98,evm.TU.chr28.159,evm.TU.chr3.547
Up	Organismal Systems	Immune system	Th17 cell differentiation	ko04659	3	0.435057	0.999958	GWHABGR00000030.98,evm.TU.chr30.4,evm.TU.chr10.2
Up	Organismal Systems	Immune system	Th1 and Th2 cell differentiation	ko04658	3	0.249588	0.999958	evm.TU.chr30.4,GWHABGR00000030.98,evm.TU.chr10.2
Up	Organismal Systems	Immune system	Toll-like receptor signaling pathway	ko04620	5	0.217939	0.999958	GWHABGR00000030.98,evm.TU.chr30.4,evm.TU.chr3.547,evm.TU.chr10.2,evm.TU.chr44.277
Up	Organismal Systems	Nervous system	Cholinergic synapse	ko04725	2	0.994094	0.999958	evm.TU.chr8.298,evm.TU.chr19.307
Up	Organismal Systems	Nervous system	Dopaminergic synapse	ko04728	5	0.898382	0.999958	evm.TU.chr48.159,evm.TU.chr31.17,evm.TU.chr1.528,evm.TU.chr42.9,evm.TU.chr42.8
Up	Organismal Systems	Nervous system	GABAergic synapse	ko04727	2	0.948957	0.999958	evm.TU.chr48.176,evm.TU.chr49.223
Up	Organismal Systems	Nervous system	Glutamatergic synapse	ko04724	2	0.973453	0.999958	evm.TU.chr49.223,evm.TU.chr48.159
Up	Organismal Systems	Nervous system	Long-term depression	ko04730	1	0.968672	0.999958	evm.TU.chr3.519
Up	Organismal Systems	Nervous system	Long-term potentiation	ko04720	5	0.281799	0.999958	evm.TU.chr42.8,evm.TU.chr42.9,evm.TU.chr2.265,evm.TU.chr48.159,evm.TU.chr31.17
Up	Organismal Systems	Sensory system	Inflammatory mediator regulation of TRP channels	ko04750	3	0.936899	0.999958	evm.TU.chr31.17,evm.TU.chr42.9,evm.TU.chr42.8
Up	Organismal Systems	Sensory system	Olfactory transduction	ko04740	3	0.687302	0.999958	evm.TU.chr31.17,evm.TU.chr1.372,evm.TU.chr1.371
Up	Organismal Systems	Sensory system	Phototransduction - fly	ko04745	2	0.86453	0.999958	GWHABGR00000012.151,evm.TU.chr31.17
Up	Organismal Systems	Sensory system	Phototransduction	ko04744	1	0.645656	0.999958	evm.TU.chr31.17

## Sheet: Sheet2
KEGG enrichment analysis of downregulated genes
Categories of DEGs	Pathway Hierarchy1	Pathway Hierarchy2	KEGG Pathway	Pathway ID	Gene Number	P value	Q value	Gene ID
Down	Metabolism	Energy metabolism	Oxidative phosphorylation	ko00190	79	2.11e-35	4.95e-33	evm.TU.chr17.377,evm.TU.chr2.114,evm.TU.chr36.80,evm.TU.chr20.186,evm.TU.chr49.280,evm.TU.chr19.34,evm.TU.chr30.185,evm.TU.chr27.69,evm.TU.chr15.89,evm.TU.chr35.306,evm.TU.chr5.280,evm.TU.chr48.208,evm.TU.chr2.138,evm.TU.chr20.19,evm.TU.chr23.307,evm.TU.chr5.31,GWHABGR00000010.2,evm.TU.chr32.15,evm.TU.chr48.292,evm.TU.chr13.172,evm.TU.chr38.109,evm.TU.chr22.146,evm.TU.chr17.3,evm.TU.chr48.3,evm.T…
Down	Metabolism	Amino acid metabolism	Valine, leucine and isoleucine degradation	ko00280	31	2.27e-16	2.38e-14	evm.TU.chr10.460,evm.TU.chr48.259,GWHABGR00000028.90,evm.TU.chr34.283,evm.TU.chr26.39,evm.TU.chr30.14,evm.TU.chr1.99,evm.TU.chr17.12,evm.TU.chr1.95,evm.TU.chr48.257,evm.TU.chr43.81,evm.TU.chr1.100,evm.TU.chr3.585,evm.TU.chr15.52,evm.TU.chr3.415,evm.TU.chr49.258,evm.TU.chr30.169,evm.TU.chr4.262,evm.TU.chr43.323,evm.TU.chr49.169,evm.TU.chr10.397,evm.TU.chr19.45,evm.TU.chr49.168,GWHABGR00000017.66,e…
Down	Organismal Systems	Environmental adaptation	Thermogenesis	ko04714	79	3.05e-16	2.38e-14	evm.TU.chr20.15,evm.TU.chr48.306,evm.TU.chr3.406,evm.TU.chr45.280,evm.TU.chr48.206,evm.TU.chr49.78,GWHABGR00000034.355,evm.TU.chr44.163,evm.TU.chr20.265,evm.TU.chr13.162,evm.TU.group49_5_6.1,evm.TU.chr23.168,evm.TU.chr31.253,evm.TU.chr1.353,evm.TU.chr36.210,evm.TU.chr14.369,evm.TU.chr31.139,evm.TU.chr8.121,evm.TU.chr44.158,evm.TU.chr38.117,evm.TU.chr10.384,evm.TU.chr34.92,evm.TU.chr45.38,GWHABGR0…
Down	Organismal Systems	Excretory system	Collecting duct acid secretion	ko04966	16	6.59e-13	3.85e-11	evm.TU.chr30.185,evm.TU.chr30.37,evm.TU.chr35.306,evm.TU.chr5.280,evm.TU.chr7.109,evm.TU.chr30.183,evm.TU.chr25.322,evm.TU.chr8.123,evm.TU.chr20.186,evm.TU.chr17.3,evm.TU.chr2.24,GWHABGR00000024.132,evm.TU.chr45.44,evm.TU.chr20.206,evm.TU.chr8.124,evm.TU.chr25.85
Down	Metabolism	Glycan biosynthesis and metabolism	N-Glycan biosynthesis	ko00510	24	3.06e-12	1.43e-10	evm.TU.chr3.22,evm.TU.chr2.571,evm.TU.chr1.525,evm.TU.chr7.533,evm.TU.chr27.68,evm.TU.chr47.227,evm.TU.chr41.145,evm.TU.chr30.63,evm.TU.chr30.64,evm.TU.chr1.524,GWHABGR00000031.56,GWHABGR00000002.96,evm.TU.chr2.26,evm.TU.chr29.34,GWHABGR00000034.84,GWHABGR00000003.45,evm.TU.chr6.79,GWHABGR00000015.232,evm.TU.chr48.336,evm.TU.chr4.74,evm.TU.chr2.25,evm.TU.chr47.238,evm.TU.chr27.126,evm.TU.chr20.3
Down	Metabolism	Lipid metabolism	Fatty acid degradation	ko00071	24	9.59e-11	3.74e-09	evm.TU.chr43.81,evm.TU.chr23.395,evm.TU.chr1.353,evm.TU.chr3.585,evm.TU.chr27.117,GWHABGR00000028.90,evm.TU.chr34.283,evm.TU.chr30.14,evm.TU.chr48.44,evm.TU.chr1.95,evm.TU.chr17.12,evm.TU.chr27.121,evm.TU.chr49.169,evm.TU.chr19.45,evm.TU.chr49.168,evm.TU.chr1.354,GWHABGR00000017.66,evm.TU.chr34.220,evm.TU.chr42.348,evm.TU.chr3.581,evm.TU.chr28.148,evm.TU.chr34.262,evm.TU.chr43.323,evm.TU.chr27.118
Down	Genetic Information Processing	Folding, sorting and degradation	Protein processing in endoplasmic reticulum	ko04141	54	2.48e-10	8.3e-09	evm.TU.chr41.145,evm.TU.chr2.47,evm.TU.chr40.280,evm.TU.chr23.230,evm.TU.chr30.63,evm.TU.group37_2_3.1,evm.TU.chr41.209,evm.TU.chr41.64,evm.TU.chr40.85,evm.TU.chr27.68,evm.TU.chr41.65,evm.TU.chr4.690,evm.TU.chr4.291,evm.TU.chr17.153,evm.TU.chr13.6,evm.TU.chr18.334,evm.TU.chr31.346,evm.TU.chr27.126,evm.TU.chr4.74,evm.TU.chr2.25,evm.TU.chr20.3,evm.TU.chr13.417,evm.TU.chr9.309,evm.TU.chr18.239,evm.T…
Down	Metabolism	Glycan biosynthesis and metabolism	Various types of N-glycan biosynthesis	ko00513	20	4.86e-09	1.42e-07	evm.TU.chr6.79,evm.TU.chr46.271,evm.TU.chr47.238,evm.TU.chr27.126,evm.TU.chr48.336,evm.TU.chr4.74,evm.TU.chr2.25,evm.TU.chr1.524,evm.TU.chr33.286,evm.TU.chr30.63,evm.TU.chr30.64,evm.TU.chr41.145,GWHABGR00000034.84,evm.TU.chr10.414,evm.TU.chr29.34,GWHABGR00000002.96,evm.TU.chr3.22,evm.TU.chr47.227,evm.TU.chr27.68,evm.TU.chr1.525
Down	Metabolism	Metabolism of cofactors and vitamins	Ubiquinone and other terpenoid-quinone biosynthesis	ko00130	29	3.25e-08	8.46e-07	evm.TU.chr23.305,evm.TU.chr25.55,evm.TU.chr25.35,evm.TU.chr13.265,evm.TU.chr7.641,evm.TU.chr13.266,evm.TU.chr25.139,evm.TU.chr25.39,evm.TU.chr7.643,GWHABGR00000031.97,evm.TU.chr7.603,evm.TU.chr7.648,evm.TU.chr7.432,evm.TU.chr17.217,evm.TU.chr25.56,evm.TU.chr25.45,evm.TU.chr7.653,evm.TU.chr25.54,evm.TU.chr37.351,evm.TU.chr7.657,evm.TU.chr37.124,evm.TU.chr37.140,evm.TU.chr7.656,evm.TU.chr41.43,evm.…
Down	Organismal Systems	Nervous system	Synaptic vesicle cycle	ko04721	25	1.79e-07	4.18e-06	evm.TU.chr17.3,evm.TU.chr37.98,evm.TU.chr33.287,evm.TU.chr48.36,evm.TU.chr30.185,evm.TU.chr30.37,evm.TU.chr35.306,evm.TU.chr5.280,evm.TU.chr44.61,evm.TU.chr7.109,evm.TU.chr30.183,evm.TU.chr25.322,evm.TU.chr8.123,evm.TU.chr20.186,evm.TU.chr18.266,evm.TU.chr20.206,evm.TU.chr25.85,evm.TU.chr8.124,evm.TU.chr41.396,evm.TU.chr2.683,evm.TU.chr33.307,evm.TU.chr2.24,evm.TU.chr45.44,GWHABGR00000024.132,evm…
Down	Metabolism	Metabolism of other amino acids	Glutathione metabolism	ko00480	29	5.16e-07	1.1e-05	evm.TU.chr40.9,evm.TU.chr36.302,evm.TU.chr10.36,evm.TU.chr44.245,evm.TU.chr4.335,evm.TU.chr44.246,evm.TU.chr35.193,evm.TU.chr12.270,evm.TU.chr3.341,GWHABGR00000013.52,evm.TU.chr45.153,evm.TU.chr30.112,evm.TU.chr35.192,evm.TU.chr32.96,evm.TU.chr44.248,evm.TU.chr22.349,evm.TU.chr26.89,evm.TU.chr1.331,evm.TU.chr20.203,evm.TU.chr20.201,evm.TU.chr32.91,evm.TU.chr26.92,GWHABGR00000013.54,evm.TU.chr20.2…
Down	Metabolism	Carbohydrate metabolism	Pentose phosphate pathway	ko00030	14	1.31e-06	2.49e-05	evm.TU.chr22.349,evm.TU.chr14.258,evm.TU.chr14.88,evm.TU.chr14.256,evm.TU.chr35.310,evm.TU.chr1.331,evm.TU.chr46.96,evm.TU.chr46.95,evm.TU.chr2.568,evm.TU.chr28.97,evm.TU.chr8.99,evm.TU.chr14.255,evm.TU.chr37.326,evm.TU.chr14.257
Down	Organismal Systems	Nervous system	Retrograde endocannabinoid signaling	ko04723	32	1.38e-06	2.49e-05	evm.TU.chr44.158,evm.TU.chr10.384,evm.TU.chr34.255,evm.TU.chr4.95,evm.TU.chr12.118,evm.TU.chr9.9,evm.TU.chr10.339,evm.TU.chr36.210,evm.TU.chr31.139,evm.TU.chr33.224,evm.TU.chr14.369,GWHABGR00000001.149,evm.TU.chr49.78,evm.TU.chr23.170,evm.TU.chr44.163,evm.TU.chr13.162,evm.TU.chr23.168,evm.TU.chr3.406,evm.TU.chr22.146,evm.TU.chr45.280,evm.TU.chr48.292,evm.TU.chr14.287,evm.TU.chr14.297,evm.TU.chr33…
Down	Cellular Processes	Transport and catabolism	Phagosome	ko04145	29	6.42e-06	0.000107	evm.TU.chr2.24,evm.TU.chr18.241,GWHABGR00000024.132,evm.TU.chr45.44,evm.TU.chr4.277,evm.TU.chr20.206,evm.TU.chr29.357,evm.TU.chr18.266,evm.TU.chr19.266,evm.TU.chr49.25,evm.TU.chr8.124,evm.TU.chr29.358,evm.TU.chr25.85,evm.TU.chr35.306,evm.TU.chr30.37,evm.TU.chr30.185,evm.TU.chr24.349,evm.TU.chr5.366,evm.TU.chr30.183,evm.TU.chr44.61,evm.TU.chr7.109,evm.TU.chr2.670,evm.TU.chr5.280,evm.TU.chr25.322,e…
Down	Metabolism	Carbohydrate metabolism	Butanoate metabolism	ko00650	9	1.06e-05	0.000165	evm.TU.chr28.148,evm.TU.chr42.348,evm.TU.chr3.415,GWHABGR00000017.66,evm.TU.chr19.45,evm.TU.chr10.397,evm.TU.chr17.12,evm.TU.chr21.314,GWHABGR00000006.24
Down	Organismal Systems	Circulatory system	Cardiac muscle contraction	ko04260	22	1.13e-05	0.000165	evm.TU.chr27.344,evm.TU.chr2.114,evm.TU.chr13.172,evm.TU.chr45.38,evm.TU.chr17.377,evm.TU.chr48.206,evm.TU.group36_3_4.3,evm.TU.chr3.598,evm.TU.chr48.3,evm.TU.chr31.277,evm.TU.chr48.2,evm.TU.chr23.136,evm.TU.group49_5_6.1,evm.TU.chr20.265,GWHABGR00000015.144,GWHABGR00000031.20,evm.TU.chr48.208,evm.TU.chr22.17,evm.TU.chr3.596,evm.TU.chr38.117,evm.TU.chr23.307,evm.TU.chr3.597
Down	Organismal Systems	Digestive system	Pancreatic secretion	ko04972	42	2.21e-05	0.000304	evm.TU.chr10.43,GWHABGR00000029.89,evm.TU.chr22.17,evm.TU.chr31.16,evm.TU.chr1.809,evm.TU.chr43.246,evm.TU.chr43.242,evm.TU.chr41.251,evm.TU.chr9.373,evm.TU.chr37.237,GWHABGR00000020.184,evm.TU.chr39.67,evm.TU.chr9.119,evm.TU.chr1.807,evm.TU.chr37.205,evm.TU.chr23.207,evm.TU.chr23.51,evm.TU.chr32.200,GWHABGR00000015.144,evm.TU.chr37.236,GWHABGR00000020.183,evm.TU.chr3.598,GWHABGR00000049.21,evm.T…
Down	Metabolism	Carbohydrate metabolism	Glycolysis / Gluconeogenesis	ko00010	19	5.62e-05	0.000692	evm.TU.chr28.266,evm.TU.chr4.610,evm.TU.chr31.321,evm.TU.chr3.581,evm.TU.chr9.69,evm.TU.chr42.171,evm.TU.chr1.543,evm.TU.chr43.323,evm.TU.chr44.13,evm.TU.chr39.145,evm.TU.chr28.97,evm.TU.chr30.139,evm.TU.chr43.81,evm.TU.chr3.585,evm.TU.chr40.34,evm.TU.chr30.14,evm.TU.chr6.49,evm.TU.chr37.326,GWHABGR00000028.90
Down	Organismal Systems	Endocrine system	Renin-angiotensin system	ko04614	14	5.54e-05	0.000692	GWHABGR00000013.54,evm.TU.chr20.204,evm.TU.chr20.201,evm.TU.chr20.203,evm.TU.chr20.197,GWHABGR00000013.52,evm.TU.chr30.202,evm.TU.chr30.203,evm.TU.chr40.253,evm.TU.chr20.202,evm.TU.chr12.300,GWHABGR00000013.53,evm.TU.chr30.198,evm.TU.chr27.188
Down	Genetic Information Processing	Translation	Aminoacyl-tRNA biosynthesis	ko00970	17	7.76e-05	0.000908	evm.TU.chr31.154,evm.TU.chr31.153,GWHABGR00000013.103,evm.TU.chr13.13,evm.TU.chr47.152,evm.TU.chr42.380,evm.TU.group49_3_4.1,evm.TU.chr19.353,evm.TU.chr26.152,evm.TU.chr7.767,evm.TU.chr11.269,evm.TU.chr2.592,evm.TU.chr27.356,evm.TU.chr5.29,evm.TU.chr44.132,evm.TU.chr24.420,evm.TU.chr10.445
Down	Metabolism	Metabolism of other amino acids	beta-Alanine metabolism	ko00410	16	0.000121	0.00135	evm.TU.chr27.121,evm.TU.chr17.12,evm.TU.chr30.14,GWHABGR00000028.90,evm.TU.chr9.253,evm.TU.chr27.117,evm.TU.chr30.169,evm.TU.chr3.585,evm.TU.chr15.52,evm.TU.chr43.81,evm.TU.chr3.415,evm.TU.chr27.118,evm.TU.chr43.323,evm.TU.chr3.581,evm.TU.chr42.348,GWHABGR00000017.66
Down	Metabolism	Carbohydrate metabolism	Citrate cycle (TCA cycle)	ko00020	17	0.000179	0.00191	evm.TU.chr44.84,evm.TU.chr7.133,evm.TU.chr40.34,evm.TU.chr3.341,evm.TU.chr1.566,evm.TU.chr5.31,evm.TU.chr4.526,evm.TU.chr6.49,evm.TU.chr37.250,evm.TU.group21_3_4.1,evm.TU.chr5.219,evm.TU.chr4.271,evm.TU.chr44.13,evm.TU.chr43.190,evm.TU.chr25.228,evm.TU.chr44.85,evm.TU.chr29.326
Down	Metabolism	Amino acid metabolism	Tryptophan metabolism	ko00380	15	0.000189	0.00193	evm.TU.chr19.45,evm.TU.chr43.81,evm.TU.chr7.133,GWHABGR00000017.66,evm.TU.chr3.585,evm.TU.chr8.171,evm.TU.chr3.581,evm.TU.chr28.148,evm.TU.chr43.323,GWHABGR00000028.90,GWHABGR00000023.318,evm.TU.chr30.14,evm.TU.chr17.12,evm.TU.chr40.132,evm.TU.chr4.562
Down	Metabolism	Carbohydrate metabolism	Fructose and mannose metabolism	ko00051	12	0.000384	0.00375	evm.TU.chr39.160,GWHABGR00000040.113,evm.TU.chr7.315,evm.TU.chr7.314,evm.TU.chr39.169,evm.TU.chr37.326,evm.TU.chr16.57,evm.TU.chr9.69,evm.TU.chr35.338,evm.TU.chr39.166,evm.TU.chr1.543,evm.TU.chr39.170
Down	Cellular Processes	Transport and catabolism	Peroxisome	ko04146	32	0.00053	0.00496	evm.TU.chr44.234,evm.TU.chr37.174,evm.TU.chr17.331,evm.TU.chr27.117,evm.TU.chr17.13,evm.TU.chr28.359,evm.TU.chr25.157,evm.TU.chr3.512,evm.TU.chr18.235,evm.TU.chr18.236,evm.TU.chr12.9,evm.TU.chr3.341,evm.TU.chr9.11,evm.TU.chr48.58,evm.TU.chr26.135,evm.TU.chr11.71,evm.TU.chr21.204,evm.TU.chr1.818,evm.TU.chr48.155,evm.TU.chr28.278,evm.TU.chr21.203,GWHABGR00000028.13,evm.TU.chr32.278,evm.TU.chr48.76,…
Down	Metabolism	Carbohydrate metabolism	Pyruvate metabolism	ko00620	17	0.000607	0.00546	evm.TU.chr19.45,evm.TU.chr37.250,evm.TU.chr44.279,evm.TU.chr3.581,evm.TU.group21_3_4.1,evm.TU.chr44.13,evm.TU.chr43.323,evm.TU.chr40.199,evm.TU.chr25.228,evm.TU.chr40.34,evm.TU.chr3.585,evm.TU.chr43.81,evm.TU.chr30.139,GWHABGR00000028.90,evm.TU.chr6.49,evm.TU.chr44.262,evm.TU.chr30.14
Down	Metabolism	Amino acid metabolism	Cysteine and methionine metabolism	ko00270	16	0.00117	0.00979	evm.TU.chr17.440,evm.TU.chr23.109,evm.TU.chr38.191,evm.TU.chr1.305,evm.TU.chr37.250,evm.TU.chr23.110,evm.TU.group21_3_4.1,evm.TU.chr17.217,evm.TU.chr48.259,evm.TU.chr47.55,evm.TU.chr36.302,evm.TU.chr4.562,evm.TU.chr4.63,evm.TU.chr48.257,evm.TU.chr41.71,evm.TU.chr30.298
Down	Metabolism	Xenobiotics biodegradation and metabolism	Metabolism of xenobiotics by cytochrome P450	ko00980	21	0.00115	0.00979	evm.TU.chr10.36,evm.TU.chr40.9,evm.TU.chr4.335,evm.TU.chr44.245,evm.TU.chr32.96,evm.TU.chr35.192,GWHABGR00000029.98,evm.TU.chr44.246,evm.TU.chr35.193,evm.TU.chr12.270,evm.TU.chr44.248,evm.TU.chr26.89,GWHABGR00000029.100,evm.TU.chr35.177,evm.TU.chr32.91,evm.TU.chr26.92,evm.TU.chr34.375,evm.TU.chr35.175,evm.TU.chr17.241,evm.TU.chr9.208,evm.TU.chr22.60
Down	Metabolism	Metabolism of terpenoids and polyketides	Insect hormone biosynthesis	ko00981	13	0.00179	0.0144	GWHABGR00000028.90,evm.TU.chr8.136,evm.TU.chr8.137,evm.TU.chr43.323,evm.TU.chr8.135,evm.TU.chr14.349,evm.TU.chr44.361,evm.TU.chr30.14,evm.TU.chr3.315,evm.TU.chr43.81,evm.TU.chr8.402,GWHABGR00000014.73,evm.TU.chr8.231
Down	Genetic Information Processing	Folding, sorting and degradation	Protein export	ko03060	8	0.00227	0.0161	evm.TU.chr2.47,evm.TU.chr4.690,evm.TU.chr41.34,evm.TU.chr18.232,evm.TU.chr17.423,evm.TU.chr26.387,evm.TU.chr20.22,GWHABGR00000007.155
Down	Metabolism	Carbohydrate metabolism	Ascorbate and aldarate metabolism	ko00053	17	0.00207	0.0161	evm.TU.chr3.585,evm.TU.chr14.88,evm.TU.chr43.81,evm.TU.chr35.310,evm.TU.chr14.255,GWHABGR00000028.90,evm.TU.chr30.14,GWHABGR00000029.98,evm.TU.chr35.175,evm.TU.chr14.258,evm.TU.chr14.256,evm.TU.chr37.305,evm.TU.chr3.581,evm.TU.chr43.323,GWHABGR00000029.100,evm.TU.chr35.177,evm.TU.chr14.257
Down	Metabolism	Carbohydrate metabolism	Starch and sucrose metabolism	ko00500	13	0.00227	0.0161	evm.TU.chr36.76,evm.TU.chr24.268,evm.TU.chr17.402,evm.TU.chr32.104,evm.TU.chr33.123,evm.TU.chr32.4,evm.TU.chr49.121,evm.TU.chr32.103,evm.TU.chr17.403,evm.TU.chr34.138,evm.TU.chr9.69,evm.TU.chr49.106,evm.TU.chr28.97
Down	Metabolism	Lipid metabolism	Primary bile acid biosynthesis	ko00120	3	0.00215	0.0161	evm.TU.chr44.234,GWHABGR00000028.13,evm.TU.chr17.161
Down	Organismal Systems	Immune system	Hematopoietic cell lineage	ko04640	8	0.00326	0.0224	evm.TU.chr20.201,evm.TU.chr20.203,GWHABGR00000013.54,evm.TU.chr20.204,evm.TU.chr20.202,evm.TU.chr20.197,GWHABGR00000013.52,GWHABGR00000013.53
Down	Metabolism	Carbohydrate metabolism	Propanoate metabolism	ko00640	11	0.00347	0.0232	evm.TU.chr42.348,evm.TU.chr27.117,evm.TU.chr30.169,GWHABGR00000017.66,evm.TU.chr15.52,evm.TU.chr3.415,evm.TU.chr26.39,evm.TU.chr27.121,evm.TU.chr17.12,evm.TU.chr27.118,evm.TU.chr4.526
Down	Metabolism	Xenobiotics biodegradation and metabolism	Drug metabolism - cytochrome P450	ko00982	18	0.00386	0.0251	evm.TU.chr44.245,evm.TU.chr4.335,GWHABGR00000029.98,evm.TU.chr35.193,evm.TU.chr44.246,evm.TU.chr12.270,evm.TU.chr35.192,evm.TU.chr32.96,evm.TU.chr40.9,evm.TU.chr10.36,evm.TU.chr44.248,evm.TU.chr26.89,evm.TU.chr34.375,GWHABGR00000029.100,evm.TU.chr26.92,evm.TU.chr32.91,evm.TU.chr35.177,evm.TU.chr35.175
Down	Organismal Systems	Endocrine system	PPAR signaling pathway	ko03320	18	0.00452	0.0286	evm.TU.chr40.199,evm.TU.chr3.159,evm.TU.chr3.576,evm.TU.chr27.118,evm.TU.chr10.397,evm.TU.chr1.354,evm.TU.chr37.360,evm.TU.chr37.104,GWHABGR00000031.142,evm.TU.chr1.95,evm.TU.chr27.121,GWHABGR00000015.108,evm.TU.chr23.395,evm.TU.chr1.353,evm.TU.group37_1_2.2,evm.TU.chr44.234,evm.TU.chr36.98,evm.TU.chr27.117
Down	Metabolism	Lipid metabolism	Fatty acid elongation	ko00062	11	0.00557	0.0343	evm.TU.chr17.12,evm.TU.chr34.283,evm.TU.chr37.6,evm.TU.chr34.262,evm.TU.chr28.148,evm.TU.chr43.302,evm.TU.chr23.409,evm.TU.chr34.220,evm.TU.chr49.168,GWHABGR00000017.66,evm.TU.chr49.169
Down	Metabolism	Amino acid metabolism	Alanine, aspartate and glutamate metabolism	ko00250	12	0.00676	0.0405	evm.TU.chr43.228,evm.TU.chr15.388,evm.TU.chr12.275,evm.TU.chr48.219,evm.TU.chr3.415,evm.TU.chr48.257,evm.TU.chr1.1,evm.TU.chr4.63,evm.TU.chr3.434,GWHABGR00000006.24,evm.TU.chr17.440,evm.TU.chr48.259
Down	Metabolism	Carbohydrate metabolism	Amino sugar and nucleotide sugar metabolism	ko00520	15	0.00797	0.0467	evm.TU.chr39.160,evm.TU.chr13.186,GWHABGR00000040.113,evm.TU.chr24.255,evm.TU.chr29.32,evm.TU.chr5.241,evm.TU.chr39.169,evm.TU.chr35.338,evm.TU.chr28.97,evm.TU.chr9.69,evm.TU.chr39.166,evm.TU.chr33.286,evm.TU.chr47.271,evm.TU.chr45.326,evm.TU.chr39.170
Down	Metabolism	Metabolism of cofactors and vitamins	Folate biosynthesis	ko00790	12	0.00822	0.0469	evm.TU.chr44.319,evm.TU.chr9.208,evm.TU.chr17.241,evm.TU.chr22.60,evm.TU.chr44.325,evm.TU.chr7.315,evm.TU.chr7.314,evm.TU.chr44.324,evm.TU.chr38.131,evm.TU.chr31.191,evm.TU.chr44.326,GWHABGR00000037.126
Down	Genetic Information Processing	Transcription	Spliceosome	ko03040	27	0.0106	0.0593	evm.TU.chr21.222,evm.TU.chr23.245,evm.TU.chr4.541,evm.TU.chr3.73,evm.TU.chr3.450,evm.TU.chr9.100,evm.TU.chr44.96,evm.TU.chr38.261,evm.TU.chr37.195,evm.TU.chr12.368,evm.TU.chr9.4,evm.TU.chr29.73,evm.TU.chr7.344,evm.TU.chr9.5,evm.TU.chr38.34,evm.TU.chr5.92,evm.TU.chr17.166,evm.TU.chr43.319,evm.TU.chr31.152,evm.TU.chr38.260,evm.TU.chr7.152,evm.TU.chr38.144,evm.TU.chr40.133,GWHABGR00000036.145,GWHABG…
Down	Organismal Systems	Immune system	Antigen processing and presentation	ko04612	9	0.011	0.0601	evm.TU.chr9.5,evm.TU.chr18.241,evm.TU.chr9.4,evm.TU.chr2.670,evm.TU.chr40.133,evm.TU.chr18.239,evm.TU.chr19.114,evm.TU.chr23.230,evm.TU.chr4.690
Down	Organismal Systems	Excretory system	Endocrine and other factor-regulated calcium reabsorption	ko04961	11	0.0152	0.0811	evm.TU.chr9.119,evm.TU.chr2.683,evm.TU.chr9.118,GWHABGR00000049.21,evm.TU.chr9.116,GWHABGR00000015.144,evm.TU.chr37.98,evm.TU.chr33.287,evm.TU.chr22.17,evm.TU.chr14.369,evm.TU.chr41.396
Down	Metabolism	Carbohydrate metabolism	Glyoxylate and dicarboxylate metabolism	ko00630	10	0.0163	0.0827	evm.TU.chr38.50,evm.TU.chr46.227,evm.TU.chr29.326,evm.TU.chr1.566,evm.TU.chr44.262,evm.TU.chr19.45,evm.TU.chr1.1,evm.TU.chr44.279,evm.TU.chr37.250,evm.TU.group21_3_4.1
Down	Metabolism	Metabolism of cofactors and vitamins	Thiamine metabolism	ko00730	6	0.016	0.0827	evm.TU.chr44.325,evm.TU.chr44.326,evm.TU.group27_6_7.2,evm.TU.chr44.324,evm.TU.chr44.319,evm.TU.chr31.191
Down	Metabolism	Lipid metabolism	Glycerolipid metabolism	ko00561	21	0.0174	0.0867	evm.TU.chr2.38,evm.TU.chr11.124,evm.TU.chr30.14,GWHABGR00000020.184,GWHABGR00000028.90,evm.TU.chr7.315,evm.TU.chr5.87,evm.TU.chr10.43,evm.TU.chr16.217,evm.TU.chr3.585,evm.TU.chr43.81,GWHABGR00000020.183,evm.TU.chr43.323,evm.TU.chr7.314,evm.TU.chr18.377,evm.TU.chr17.65,evm.TU.chr3.581,GWHABGR00000017.153,evm.TU.chr11.125,evm.TU.chr23.51,evm.TU.chr4.489
Down	Cellular Processes	Transport and catabolism	Lysosome	ko04142	31	0.0228	0.103	GWHABGR00000024.132,evm.TU.chr33.295,GWHABGR00000036.11,evm.TU.chr33.227,evm.TU.chr2.683,evm.TU.chr2.24,evm.TU.chr48.198,evm.TU.chr1.255,evm.TU.chr18.266,evm.TU.chr20.206,evm.TU.chr30.1,evm.TU.chr37.371,evm.TU.chr2.324,evm.TU.chr36.46,evm.TU.chr6.89,evm.TU.chr43.194,evm.TU.chr20.17,evm.TU.chr6.146,evm.TU.chr5.366,evm.TU.chr30.183,evm.TU.chr44.61,evm.TU.chr24.245,evm.TU.chr30.185,evm.TU.chr30.37,e…
Down	Metabolism	Amino acid metabolism	Arginine and proline metabolism	ko00330	12	0.0229	0.103	evm.TU.chr4.63,evm.TU.chr30.14,evm.TU.chr21.366,evm.TU.chr17.440,evm.TU.chr43.323,evm.TU.chr36.302,GWHABGR00000028.90,evm.TU.chr9.215,evm.TU.chr3.581,evm.TU.chr19.178,evm.TU.chr43.81,evm.TU.chr3.585
Down	Metabolism	Carbohydrate metabolism	Galactose metabolism	ko00052	8	0.0218	0.103	evm.TU.chr9.69,evm.TU.chr28.97,evm.TU.chr45.326,evm.TU.chr17.403,evm.TU.chr7.315,evm.TU.chr17.402,evm.TU.chr7.314,evm.TU.chr24.255
Down	Metabolism	Glycan biosynthesis and metabolism	Glycosylphosphatidylinositol (GPI)-anchor biosynthesis	ko00563	7	0.0222	0.103	evm.TU.chr34.15,evm.TU.chr37.255,evm.TU.chr45.70,evm.TU.chr10.347,evm.TU.chr6.419,evm.TU.chr34.142,evm.TU.chr17.327
Down	Metabolism	Metabolism of cofactors and vitamins	Pantothenate and CoA biosynthesis	ko00770	8	0.0218	0.103	evm.TU.chr43.81,evm.TU.chr31.281,evm.TU.chr8.126,evm.TU.chr9.253,GWHABGR00000028.90,evm.TU.chr30.166,evm.TU.chr43.323,evm.TU.chr30.14
Down	Metabolism	Lipid metabolism	Arachidonic acid metabolism	ko00590	8	0.0268	0.119	evm.TU.chr22.60,evm.TU.chr17.241,evm.TU.chr44.248,evm.TU.chr9.208,evm.TU.chr1.121,evm.TU.chr4.384,evm.TU.chr44.246,evm.TU.chr44.245
Down	Metabolism	Metabolism of terpenoids and polyketides	Terpenoid backbone biosynthesis	ko00900	8	0.0326	0.141	evm.TU.chr14.167,evm.TU.chr37.220,evm.TU.chr20.84,evm.TU.chr19.45,evm.TU.chr2.232,evm.TU.chr10.397,evm.TU.chr20.85,evm.TU.chr34.83
Down	Metabolism	Amino acid metabolism	Glycine, serine and threonine metabolism	ko00260	14	0.0356	0.147	evm.TU.chr44.262,evm.TU.chr23.109,evm.TU.chr48.259,evm.TU.chr38.50,evm.TU.chr30.298,evm.TU.chr3.581,evm.TU.chr44.279,evm.TU.chr23.110,evm.TU.chr3.585,evm.TU.chr48.257,evm.TU.chr41.71,evm.TU.chr42.171,evm.TU.chr34.192,evm.TU.chr1.305
Down	Metabolism	Amino acid metabolism	Histidine metabolism	ko00340	6	0.0358	0.147	evm.TU.chr3.581,evm.TU.chr30.14,evm.TU.chr43.81,evm.TU.chr3.585,GWHABGR00000028.90,evm.TU.chr43.323
Down	Metabolism	Metabolism of other amino acids	Selenocompound metabolism	ko00450	5	0.0352	0.147	evm.TU.chr10.457,evm.TU.chr23.109,evm.TU.chr13.13,evm.TU.chr23.110,evm.TU.chr4.562
Down	Organismal Systems	Digestive system	Protein digestion and absorption	ko04974	26	0.0374	0.151	GWHABGR00000029.89,evm.TU.chr22.17,evm.TU.chr31.16,evm.TU.chr2.212,evm.TU.chr43.246,evm.TU.chr38.209,evm.TU.chr42.101,evm.TU.chr43.242,evm.TU.chr17.97,evm.TU.chr36.73,evm.TU.chr23.186,evm.TU.chr41.251,evm.TU.chr46.64,evm.TU.chr9.373,evm.TU.chr37.237,evm.TU.chr39.67,evm.TU.chr42.102,evm.TU.chr37.205,evm.TU.chr23.207,evm.TU.chr41.132,evm.TU.chr23.185,evm.TU.chr32.200,evm.TU.chr37.236,GWHABGR0000001…
Down	Metabolism	Lipid metabolism	Steroid biosynthesis	ko00100	13	0.0401	0.159	evm.TU.chr9.212,evm.TU.chr24.245,evm.TU.chr11.124,evm.TU.chr2.38,evm.TU.chr36.46,evm.TU.chr3.291,evm.TU.chr20.276,evm.TU.chr23.51,evm.TU.chr9.210,evm.TU.chr10.43,evm.TU.chr18.377,evm.TU.chr48.198,evm.TU.chr11.125
Down	Metabolism	Glycan biosynthesis and metabolism	Other glycan degradation	ko00511	6	0.0449	0.172	evm.TU.chr21.361,evm.TU.chr24.171,evm.TU.chr33.286,evm.TU.chr2.227,evm.TU.chr2.324,evm.TU.chr10.414
Down	Organismal Systems	Excretory system	Proximal tubule bicarbonate reclamation	ko04964	6	0.0449	0.172	evm.TU.chr12.64,evm.TU.chr12.275,evm.TU.chr15.412,evm.TU.group21_3_4.1,evm.TU.chr22.17,GWHABGR00000015.144
Down	Metabolism	Amino acid metabolism	Phenylalanine, tyrosine and tryptophan biosynthesis	ko00400	3	0.0504	0.19	evm.TU.chr4.63,evm.TU.chr17.440,evm.TU.chr17.217
Down	Organismal Systems	Digestive system	Fat digestion and absorption	ko04975	15	0.0599	0.223	GWHABGR00000020.184,evm.TU.chr17.440,evm.TU.chr2.38,evm.TU.chr11.124,GWHABGR00000020.183,GWHABGR00000015.108,evm.TU.chr19.45,evm.TU.chr4.489,evm.TU.chr23.51,evm.TU.chr10.43,evm.TU.chr17.65,evm.TU.chr18.377,evm.TU.chr11.125,evm.TU.chr16.217,GWHABGR00000017.153
Down	Genetic Information Processing	Translation	Ribosome	ko03010	21	0.0671	0.245	evm.TU.chr39.26,GWHABGR00000030.93,evm.TU.chr15.37,GWHABGR00000033.10,evm.TU.chr2.178,evm.TU.chr5.33,evm.TU.chr37.310,evm.TU.chr16.185,evm.TU.chr17.160,GWHABGR00000008.44,evm.TU.chr8.125,evm.TU.chr47.266,GWHABGR00000023.275,evm.TU.chr10.362,evm.TU.chr4.617,evm.TU.chr5.258,evm.TU.chr40.4,evm.TU.chr16.203,evm.TU.chr8.51,evm.TU.chr2.504,evm.TU.chr37.39
Down	Metabolism	Lipid metabolism	Sphingolipid metabolism	ko00600	8	0.0737	0.265	evm.TU.chr48.302,evm.TU.chr21.361,evm.TU.chr20.17,evm.TU.chr21.156,evm.TU.chr32.203,evm.TU.chr20.208,evm.TU.chr39.314,evm.TU.chr2.324
Down	Metabolism	Amino acid metabolism	Tyrosine metabolism	ko00350	6	0.0798	0.279	evm.TU.chr1.842,evm.TU.chr47.104,evm.TU.chr17.217,evm.TU.chr17.440,GWHABGR00000034.139,evm.TU.chr4.63
Down	Metabolism	Metabolism of cofactors and vitamins	Nicotinate and nicotinamide metabolism	ko00760	6	0.0798	0.279	evm.TU.chr4.272,evm.TU.chr35.185,evm.TU.chr4.273,evm.TU.chr28.251,evm.TU.chr2.414,evm.TU.chr8.296
Down	Metabolism	Xenobiotics biodegradation and metabolism	Drug metabolism - other enzymes	ko00983	20	0.0813	0.28	evm.TU.chr34.375,GWHABGR00000029.100,evm.TU.chr4.176,evm.TU.chr35.177,evm.TU.chr26.92,evm.TU.chr32.91,evm.TU.chr35.175,evm.TU.chr4.335,evm.TU.chr32.96,evm.TU.chr35.192,evm.TU.chr35.193,evm.TU.chr12.270,GWHABGR00000029.98,evm.TU.chr26.325,evm.TU.chr10.36,evm.TU.chr40.9,evm.TU.chr9.253,evm.TU.chr4.175,GWHABGR00000017.81,evm.TU.chr26.89
Down	Metabolism	Lipid metabolism	Steroid hormone biosynthesis	ko00140	10	0.0931	0.316	GWHABGR00000029.98,GWHABGR00000029.100,evm.TU.chr4.571,evm.TU.chr4.568,evm.TU.chr4.569,evm.TU.chr35.177,evm.TU.chr3.553,evm.TU.chr37.6,evm.TU.chr2.26,evm.TU.chr35.175
Down	Metabolism	Amino acid metabolism	Lysine biosynthesis	ko00300	1	0.129	0.432	evm.TU.chr8.171
Down	Genetic Information Processing	Folding, sorting and degradation	Proteasome	ko03050	9	0.132	0.434	evm.TU.chr4.105,evm.TU.chr34.21,evm.TU.chr32.164,evm.TU.chr38.85,evm.TU.chr39.237,evm.TU.chr22.203,evm.TU.chr39.259,evm.TU.chr17.488,GWHABGR00000048.39
Down	Metabolism	Amino acid metabolism	Arginine biosynthesis	ko00220	6	0.144	0.462	evm.TU.chr48.219,evm.TU.chr17.440,evm.TU.chr1.1,evm.TU.chr12.275,evm.TU.chr18.256,evm.TU.chr4.63
Down	Metabolism	Amino acid metabolism	Phenylalanine metabolism	ko00360	4	0.142	0.462	evm.TU.chr4.63,evm.TU.chr17.440,evm.TU.chr17.217,evm.TU.chr1.842
Down	Metabolism	Lipid metabolism	Biosynthesis of unsaturated fatty acids	ko01040	9	0.16	0.498	evm.TU.chr27.118,evm.TU.chr27.121,evm.TU.chr23.409,evm.TU.chr44.234,evm.TU.chr43.302,evm.TU.chr36.98,GWHABGR00000028.13,evm.TU.chr37.6,evm.TU.chr27.117
Down	Organismal Systems	Digestive system	Mineral absorption	ko04978	7	0.158	0.498	evm.TU.chr2.141,evm.TU.chr9.116,GWHABGR00000015.144,evm.TU.chr22.17,evm.TU.chr9.119,evm.TU.chr9.118,GWHABGR00000049.21
Down	Genetic Information Processing	Folding, sorting and degradation	RNA degradation	ko03018	11	0.17	0.524	evm.TU.chr7.740,evm.TU.chr31.321,evm.TU.chr1.623,evm.TU.chr28.131,evm.TU.chr44.96,evm.TU.chr7.738,evm.TU.chr33.100,evm.TU.chr16.157,evm.TU.chr1.419,evm.TU.chr7.742,evm.TU.chr29.73
Down	Genetic Information Processing	Replication and repair	Non-homologous end-joining	ko03450	3	0.195	0.578	evm.TU.chr10.341,evm.TU.chr2.632,evm.TU.chr2.634
Down	Genetic Information Processing	Translation	Nucleocytoplasmic transport	ko03013	18	0.193	0.578	evm.TU.chr8.208,evm.TU.chr15.338,evm.TU.chr28.80,GWHABGR00000004.55,evm.TU.chr43.319,evm.TU.group27_6_7.1,evm.TU.chr17.6,evm.TU.chr41.209,evm.TU.chr49.263,evm.TU.chr3.509,evm.TU.chr32.163,evm.TU.chr49.80,evm.TU.chr27.186,evm.TU.chr16.94,evm.TU.chr42.19,evm.TU.chr24.181,GWHABGR00000043.58,evm.TU.chr37.195
Down	Metabolism	Lipid metabolism	alpha-Linolenic acid metabolism	ko00592	3	0.195	0.578	evm.TU.chr27.118,evm.TU.chr27.117,evm.TU.chr27.121
Down	Organismal Systems	Digestive system	Carbohydrate digestion and absorption	ko04973	5	0.214	0.627	evm.TU.chr34.138,evm.TU.chr9.69,evm.TU.chr22.17,GWHABGR00000015.144,evm.TU.chr33.123
Down	Environmental Information Processing	Membrane transport	ABC transporters	ko02010	9	0.24	0.69	evm.TU.chr4.393,evm.TU.chr31.366,evm.TU.chr9.11,evm.TU.chr18.394,evm.TU.chr21.231,evm.TU.chr4.365,evm.TU.chr21.233,evm.TU.chr18.235,evm.TU.chr18.236
Down	Metabolism	Biosynthesis of other secondary metabolites	Neomycin, kanamycin and gentamicin biosynthesis	ko00524	1	0.242	0.69	evm.TU.chr9.69
Down	Metabolism	Nucleotide metabolism	Pyrimidine metabolism	ko00240	7	0.253	0.714	evm.TU.chr3.333,evm.TU.chr28.251,evm.TU.chr24.314,evm.TU.chr35.185,evm.TU.chr3.434,evm.TU.chr9.253,GWHABGR00000017.81
Down	Metabolism	Metabolism of cofactors and vitamins	Porphyrin and chlorophyll metabolism	ko00860	9	0.258	0.718	evm.TU.chr35.175,evm.TU.chr41.362,evm.TU.chr4.691,evm.TU.chr2.540,evm.TU.chr26.119,evm.TU.chr35.177,GWHABGR00000029.100,GWHABGR00000029.98,evm.TU.chr47.152
Down	Organismal Systems	Aging	Longevity regulating pathway - worm	ko04212	21	0.264	0.727	evm.TU.chr7.738,evm.TU.chr28.131,evm.TU.chr7.740,evm.TU.chr26.92,evm.TU.chr32.91,evm.TU.chr34.375,evm.TU.chr23.168,evm.TU.chr27.223,evm.TU.chr32.248,evm.TU.chr26.89,evm.TU.chr36.98,evm.TU.chr28.278,evm.TU.chr40.9,evm.TU.chr10.36,evm.TU.chr35.193,evm.TU.chr12.270,evm.TU.chr35.192,evm.TU.chr32.96,evm.TU.chr10.319,evm.TU.chr4.335,evm.TU.chr7.742
Down	Organismal Systems	Digestive system	Salivary secretion	ko04970	13	0.271	0.737	evm.TU.chr33.123,evm.TU.chr1.807,evm.TU.chr1.809,evm.TU.chr34.138,evm.TU.chr14.369,evm.TU.chr22.17,evm.TU.chr28.195,evm.TU.chr28.192,evm.TU.chr9.119,GWHABGR00000049.21,evm.TU.chr9.118,evm.TU.chr9.116,GWHABGR00000015.144
Down	Metabolism	Metabolism of cofactors and vitamins	Riboflavin metabolism	ko00740	2	0.277	0.745	evm.TU.chr41.362,evm.TU.chr46.237
Down	Metabolism	Energy metabolism	Nitrogen metabolism	ko00910	4	0.284	0.746	evm.TU.chr12.275,evm.TU.chr1.1,evm.TU.chr12.64,GWHABGR00000034.60
Down	Metabolism	Glycan biosynthesis and metabolism	Mucin type O-glycan biosynthesis	ko00512	4	0.284	0.746	evm.TU.chr1.144,evm.TU.chr44.90,evm.TU.chr2.669,evm.TU.chr13.413
Down	Organismal Systems	Sensory system	Olfactory transduction	ko04740	7	0.295	0.768	evm.TU.chr14.369,evm.TU.chr28.195,evm.TU.chr28.192,evm.TU.chr17.426,evm.TU.chr1.472,evm.TU.chr1.11,evm.TU.chr9.9
Down	Metabolism	Metabolism of cofactors and vitamins	One carbon pool by folate	ko00670	3	0.305	0.784	GWHABGR00000013.103,evm.TU.chr34.353,GWHABGR00000037.69
Down	Metabolism	Metabolism of cofactors and vitamins	Retinol metabolism	ko00830	10	0.346	0.879	GWHABGR00000029.100,evm.TU.chr41.370,evm.TU.chr4.581,evm.TU.chr35.177,evm.TU.chr4.214,evm.TU.chr20.137,evm.TU.chr20.138,GWHABGR00000029.98,evm.TU.chr35.175,evm.TU.chr17.65
Down	Metabolism	Glycan biosynthesis and metabolism	Glycosphingolipid biosynthesis - globo and isoglobo series	ko00603	2	0.377	0.949	evm.TU.chr6.89,evm.TU.chr33.286
Down	Cellular Processes	Cell growth and death	Apoptosis	ko04210	10	0.4	0.996	evm.TU.chr6.38,evm.TU.chr14.230,evm.TU.chr5.377,evm.TU.chr19.266,evm.TU.chr45.361,evm.TU.chr22.290,evm.TU.chr24.349,evm.TU.chr17.78,evm.TU.chr35.211,evm.TU.chr6.146
Down	Cellular Processes	Cell growth and death	Apoptosis - fly	ko04214	8	0.5	1	evm.TU.chr22.290,evm.TU.chr35.211,evm.TU.chr17.78,evm.TU.chr30.82,evm.TU.chr6.38,evm.TU.chr2.617,evm.TU.chr5.21,evm.TU.chr5.377
Down	Cellular Processes	Cell growth and death	Apoptosis - multiple species	ko04215	3	0.555	1	evm.TU.chr2.617,evm.TU.chr22.290,evm.TU.chr5.377
Down	Cellular Processes	Cell growth and death	Cell cycle	ko04110	8	0.936	1	evm.TU.chr29.332,evm.TU.chr27.300,evm.TU.chr4.205,evm.TU.group38_4_5.1,evm.TU.chr4.206,evm.TU.chr18.103,evm.TU.chr17.78,GWHABGR00000044.4
Down	Cellular Processes	Cell growth and death	Cellular senescence	ko04218	7	0.99	1	evm.TU.chr17.78,evm.TU.chr2.632,evm.TU.chr27.300,evm.TU.chr2.634,evm.TU.chr44.152,evm.TU.chr28.259,evm.TU.chr23.168
Down	Cellular Processes	Cell growth and death	Ferroptosis	ko04216	1	0.945	1	evm.TU.chr44.152
Down	Cellular Processes	Cell growth and death	Necroptosis	ko04217	6	0.911	1	evm.TU.chr36.76,evm.TU.chr20.17,evm.TU.chr44.152,evm.TU.chr1.1,evm.TU.chr12.275,evm.TU.chr6.38
Down	Cellular Processes	Cell growth and death	Oocyte meiosis	ko04114	7	0.998	1	evm.TU.chr4.205,evm.TU.chr41.74,evm.TU.chr19.86,evm.TU.chr14.369,evm.TU.chr23.168,evm.TU.chr4.206,evm.TU.chr27.300
Down	Cellular Processes	Cell growth and death	p53 signaling pathway	ko04115	3	0.905	1	evm.TU.chr38.269,evm.TU.chr27.300,evm.TU.chr17.78
Down	Cellular Processes	Cell motility	Regulation of actin cytoskeleton	ko04810	9	0.996	1	GWHABGR00000022.73,evm.TU.chr4.277,evm.TU.chr42.347,evm.TU.chr30.70,evm.TU.chr24.349,evm.TU.chr34.4,evm.TU.chr23.415,evm.TU.chr29.342,evm.TU.group11_3_4.1
Down	Cellular Processes	Cellular community - eukaryotes	Adherens junction	ko04520	4	0.976	1	evm.TU.chr29.93,evm.TU.chr24.349,evm.TU.chr4.277,evm.TU.chr23.415
Down	Cellular Processes	Cellular community - eukaryotes	Focal adhesion	ko04510	5	1	1	evm.TU.chr17.98,evm.TU.chr17.97,evm.TU.chr24.349,evm.TU.chr4.277,evm.TU.chr4.370
Down	Cellular Processes	Cellular community - eukaryotes	Gap junction	ko04540	7	0.906	1	evm.TU.chr19.266,evm.TU.chr29.357,evm.TU.chr49.25,evm.TU.chr28.192,evm.TU.chr14.369,evm.TU.chr28.195,evm.TU.chr29.358
Down	Cellular Processes	Cellular community - eukaryotes	Signaling pathways regulating pluripotency of stem cells	ko04550	4	0.984	1	evm.TU.chr40.31,evm.TU.chr40.27,evm.TU.chr23.168,evm.TU.chr8.326
Down	Cellular Processes	Cellular community - eukaryotes	Tight junction	ko04530	9	0.965	1	GWHABGR00000014.177,evm.TU.chr19.266,evm.TU.chr46.55,evm.TU.chr4.277,evm.TU.chr14.369,evm.TU.chr42.347,evm.TU.chr24.349,evm.TU.chr34.4,evm.TU.group11_3_4.1
Down	Cellular Processes	Transport and catabolism	Autophagy - animal	ko04140	6	1	1	evm.TU.chr14.230,evm.TU.chr31.253,evm.TU.chr35.211,evm.TU.chr49.224,evm.TU.chr11.198,evm.TU.chr14.369
Down	Cellular Processes	Transport and catabolism	Autophagy - other	ko04136	2	0.969	1	evm.TU.chr49.224,evm.TU.chr31.253
Down	Cellular Processes	Transport and catabolism	Endocytosis	ko04144	19	0.622	1	evm.TU.chr46.109,evm.TU.chr43.68,evm.TU.chr2.683,evm.TU.chr9.157,evm.TU.chr37.251,evm.TU.chr49.147,evm.TU.chr46.107,evm.TU.chr42.347,evm.TU.chr41.396,evm.TU.chr34.4,evm.TU.chr9.5,evm.TU.group11_3_4.1,evm.TU.chr1.825,evm.TU.chr9.4,evm.TU.chr18.239,evm.TU.chr37.98,evm.TU.chr49.148,evm.TU.chr40.133,evm.TU.chr33.287
Down	Cellular Processes	Transport and catabolism	Mitophagy - animal	ko04137	2	0.976	1	evm.TU.chr35.211,GWHABGR00000049.106
Down	Environmental Information Processing	Signaling molecules and interaction	Cell adhesion molecules	ko04514	5	0.744	1	GWHABGR00000003.80,evm.TU.chr23.302,GWHABGR00000024.52,evm.TU.chr41.240,evm.TU.chr41.231
Down	Environmental Information Processing	Signaling molecules and interaction	Cytokine-cytokine receptor interaction	ko04060	1	0.81	1	evm.TU.chr9.262
Down	Environmental Information Processing	Signaling molecules and interaction	ECM-receptor interaction	ko04512	6	0.747	1	GWHABGR00000001.244,evm.TU.chr30.34,evm.TU.chr1.199,evm.TU.chr1.200,evm.TU.chr17.98,evm.TU.chr17.97
Down	Environmental Information Processing	Signaling molecules and interaction	Neuroactive ligand-receptor interaction	ko04080	15	0.938	1	evm.TU.chr5.21,evm.TU.chr31.16,evm.TU.chr43.246,evm.TU.chr43.242,GWHABGR00000029.89,evm.TU.chr46.65,evm.TU.chr36.73,evm.TU.chr23.207,evm.TU.chr23.186,evm.TU.chr9.373,evm.TU.chr32.200,evm.TU.chr23.185,evm.TU.chr46.64,evm.TU.chr5.204,evm.TU.chr39.67
Down	Environmental Information Processing	Signal transduction	AMPK signaling pathway	ko04152	7	1	1	evm.TU.chr32.4,evm.TU.chr32.104,evm.TU.chr32.103,evm.TU.chr1.354,evm.TU.chr1.353,evm.TU.chr41.74,evm.TU.chr36.98
Down	Environmental Information Processing	Signal transduction	Apelin signaling pathway	ko04371	4	0.995	1	evm.TU.chr49.224,evm.TU.chr28.261,evm.TU.chr14.369,evm.TU.chr9.9
Down	Environmental Information Processing	Signal transduction	Calcium signaling pathway	ko04020	12	0.842	1	evm.TU.chr44.152,evm.TU.chr27.344,evm.TU.chr14.369,evm.TU.chr5.204,GWHABGR00000049.21,evm.TU.chr3.598,evm.TU.chr9.118,evm.TU.chr9.119,evm.TU.chr3.596,evm.TU.chr3.597,evm.TU.chr23.68,evm.TU.chr9.116
Down	Environmental Information Processing	Signal transduction	cAMP signaling pathway	ko04024	18	0.835	1	evm.TU.chr3.596,evm.TU.chr9.119,evm.TU.chr27.121,evm.TU.chr9.116,evm.TU.chr3.597,evm.TU.chr17.426,evm.TU.chr4.277,evm.TU.chr1.472,evm.TU.chr27.117,evm.TU.chr4.393,evm.TU.chr22.17,evm.TU.chr14.369,GWHABGR00000049.21,evm.TU.chr3.598,evm.TU.chr9.118,evm.TU.chr27.118,evm.TU.chr35.202,GWHABGR00000015.144
Down	Environmental Information Processing	Signal transduction	cGMP-PKG signaling pathway	ko04022	15	0.752	1	evm.TU.chr28.195,evm.TU.chr22.17,evm.TU.chr28.192,evm.TU.chr44.152,evm.TU.chr17.426,GWHABGR00000015.144,evm.TU.chr3.597,evm.TU.chr23.68,evm.TU.chr9.116,evm.TU.chr35.202,GWHABGR00000049.21,evm.TU.chr3.598,evm.TU.chr9.118,evm.TU.chr9.119,evm.TU.chr3.596
Down	Environmental Information Processing	Signal transduction	FoxO signaling pathway	ko04068	10	0.927	1	evm.TU.chr28.278,evm.TU.chr4.205,evm.TU.chr24.50,evm.TU.chr29.332,evm.TU.chr27.300,GWHABGR00000017.13,GWHABGR00000017.12,evm.TU.chr23.168,evm.TU.chr4.206,evm.TU.chr17.78
Down	Environmental Information Processing	Signal transduction	Hedgehog signaling pathway - fly	ko04341	2	0.987	1	evm.TU.chr43.68,evm.TU.chr14.369
Down	Environmental Information Processing	Signal transduction	Hedgehog signaling pathway	ko04340	2	0.981	1	evm.TU.chr34.77,evm.TU.chr14.369
Down	Environmental Information Processing	Signal transduction	HIF-1 signaling pathway	ko04066	10	0.767	1	evm.TU.chr45.320,evm.TU.chr6.49,evm.TU.chr37.326,evm.TU.chr12.39,evm.TU.chr4.610,evm.TU.chr28.266,evm.TU.chr31.321,evm.TU.chr9.69,evm.TU.chr12.6,evm.TU.chr40.34
Down	Environmental Information Processing	Signal transduction	Hippo signaling pathway - fly	ko04391	5	0.984	1	evm.TU.chr2.617,evm.TU.chr4.236,evm.TU.chr24.349,evm.TU.chr4.237,GWHABGR00000014.177
Down	Environmental Information Processing	Signal transduction	Hippo signaling pathway	ko04390	3	0.999	1	evm.TU.chr24.349,GWHABGR00000014.177,evm.TU.chr29.93
Down	Environmental Information Processing	Signal transduction	MAPK signaling pathway - fly	ko04013	6	0.999	1	evm.TU.chr2.617,evm.TU.chr28.278,evm.TU.chr23.168,evm.TU.chr38.269,evm.TU.chr10.314,evm.TU.chr4.277
Down	Environmental Information Processing	Signal transduction	MAPK signaling pathway	ko04010	13	0.996	1	evm.TU.chr9.5,evm.TU.chr9.4,evm.TU.chr22.236,evm.TU.chr23.168,evm.TU.chr4.277,evm.TU.chr18.239,evm.TU.chr41.163,evm.TU.chr19.86,evm.TU.chr40.133,evm.TU.group43_2_3.1,evm.TU.chr14.369,evm.TU.chr12.436,evm.TU.chr4.370
Down	Environmental Information Processing	Signal transduction	mTOR signaling pathway	ko04150	17	0.693	1	evm.TU.chr31.253,evm.TU.chr19.86,evm.TU.chr8.124,evm.TU.chr25.85,evm.TU.chr45.44,evm.TU.chr18.221,evm.TU.chr29.332,evm.TU.chr12.6,evm.TU.chr31.168,evm.TU.chr41.209,evm.TU.group18_3_4.1,evm.TU.chr35.306,evm.TU.chr5.280,evm.TU.chr44.61,evm.TU.chr25.322,evm.TU.chr8.123,evm.TU.chr20.186
Down	Environmental Information Processing	Signal transduction	NF-kappa B signaling pathway	ko04064	1	0.982	1	evm.TU.chr17.78
Down	Environmental Information Processing	Signal transduction	Notch signaling pathway	ko04330	2	0.923	1	evm.TU.chr41.36,evm.TU.chr4.420
Down	Environmental Information Processing	Signal transduction	Phosphatidylinositol signaling system	ko04070	2	1	1	evm.TU.chr37.344,evm.TU.chr49.173
Down	Environmental Information Processing	Signal transduction	Phospholipase D signaling pathway	ko04072	1	1	1	evm.TU.chr4.489
Down	Environmental Information Processing	Signal transduction	PI3K-Akt signaling pathway	ko04151	11	1	1	evm.TU.chr32.103,evm.TU.chr17.97,evm.TU.chr9.9,evm.TU.chr31.253,evm.TU.chr4.277,evm.TU.chr32.4,evm.TU.chr32.104,evm.TU.chr12.6,evm.TU.chr18.334,evm.TU.chr17.98,evm.TU.chr41.74
Down	Environmental Information Processing	Signal transduction	Rap1 signaling pathway	ko04015	5	1	1	evm.TU.chr23.168,evm.TU.chr10.337,evm.TU.chr10.339,evm.TU.chr4.277,evm.TU.chr24.349
Down	Environmental Information Processing	Signal transduction	Ras signaling pathway	ko04014	4	1	1	evm.TU.chr14.369,evm.TU.chr4.277,evm.TU.chr5.204,evm.TU.chr9.9
Down	Environmental Information Processing	Signal transduction	Sphingolipid signaling pathway	ko04071	9	0.486	1	evm.TU.chr14.230,evm.TU.chr4.277,evm.TU.chr48.302,evm.TU.chr32.203,evm.TU.chr41.74,evm.TU.chr20.208,evm.TU.chr23.168,evm.TU.chr20.17,evm.TU.chr21.156
Down	Environmental Information Processing	Signal transduction	TGF-beta signaling pathway	ko04350	1	0.999	1	evm.TU.chr34.26
Down	Environmental Information Processing	Signal transduction	TNF signaling pathway	ko04668	2	0.994	1	evm.TU.chr23.168,evm.TU.chr22.290
Down	Environmental Information Processing	Signal transduction	VEGF signaling pathway	ko04370	2	0.852	1	evm.TU.chr4.277,evm.TU.chr23.168
Down	Environmental Information Processing	Signal transduction	Wnt signaling pathway	ko04310	11	0.915	1	evm.TU.chr14.118,evm.TU.chr4.277,evm.TU.chr9.269,evm.TU.chr9.203,evm.TU.chr38.269,evm.TU.chr14.369,evm.TU.chr41.36,evm.TU.chr4.237,evm.TU.chr23.304,evm.TU.group9_8_9.1,evm.TU.chr4.236
Down	Genetic Information Processing	Folding, sorting and degradation	Sulfur relay system	ko04122	2	0.914	1	evm.TU.chr16.139,evm.TU.chr1.806
Down	Genetic Information Processing	Folding, sorting and degradation	Ubiquitin mediated proteolysis	ko04120	7	0.991	1	evm.TU.chr38.269,evm.TU.chr38.27,evm.TU.chr45.320,evm.TU.chr41.83,evm.TU.chr3.73,evm.TU.chr12.39,evm.TU.chr29.332
Down	Genetic Information Processing	Replication and repair	Fanconi anemia pathway	ko03460	2	0.979	1	evm.TU.chr6.85,GWHABGR00000048.59
Down	Genetic Information Processing	Replication and repair	Homologous recombination	ko03440	5	0.603	1	evm.TU.chr2.632,evm.TU.chr17.78,evm.TU.chr2.634,evm.TU.chr6.85,evm.TU.chr32.164
Down	Genetic Information Processing	Replication and repair	Nucleotide excision repair	ko03420	3	0.936	1	evm.TU.chr2.518,evm.TU.chr36.120,evm.TU.chr43.225
Down	Genetic Information Processing	Transcription	Basal transcription factors	ko03022	1	0.994	1	evm.TU.chr43.225
Down	Genetic Information Processing	Transcription	RNA polymerase	ko03020	2	0.923	1	evm.TU.chr35.61,evm.TU.chr9.227
Down	Genetic Information Processing	Translation	mRNA surveillance pathway	ko03015	10	0.643	1	evm.TU.chr3.450,evm.TU.chr41.74,evm.TU.chr29.241,evm.TU.chr32.16,evm.TU.chr15.416,GWHABGR00000048.141,GWHABGR00000046.63,GWHABGR00000028.28,evm.TU.chr37.195,evm.TU.chr43.319
Down	Metabolism	Amino acid metabolism	Lysine degradation	ko00310	16	0.597	1	GWHABGR00000017.66,evm.TU.chr19.45,evm.TU.chr8.171,evm.TU.chr28.148,evm.TU.chr19.41,evm.TU.chr3.581,evm.TU.chr43.323,evm.TU.chr36.188,evm.TU.chr40.132,evm.TU.chr3.585,evm.TU.chr7.133,evm.TU.chr43.81,GWHABGR00000028.90,evm.TU.chr17.12,evm.TU.chr30.14,evm.TU.chr12.407
Down	Metabolism	Carbohydrate metabolism	Inositol phosphate metabolism	ko00562	7	0.839	1	evm.TU.chr2.291,evm.TU.chr37.305,evm.TU.chr2.126,evm.TU.chr49.173,evm.TU.chr37.344,evm.TU.chr1.543,evm.TU.chr2.125
Down	Metabolism	Carbohydrate metabolism	Pentose and glucuronate interconversions	ko00040	8	0.5	1	evm.TU.chr35.175,evm.TU.chr16.57,evm.TU.chr12.24,evm.TU.chr7.314,GWHABGR00000029.100,evm.TU.chr7.315,evm.TU.chr35.177,GWHABGR00000029.98
Down	Metabolism	Energy metabolism	Sulfur metabolism	ko00920	2	0.425	1	evm.TU.chr15.31,evm.TU.chr38.191
Down	Metabolism	Glycan biosynthesis and metabolism	Glycosaminoglycan biosynthesis - chondroitin sulfate / dermatan sulfate	ko00532	2	0.556	1	evm.TU.chr34.14,evm.TU.chr43.74
Down	Metabolism	Glycan biosynthesis and metabolism	Glycosaminoglycan biosynthesis - heparan sulfate / heparin	ko00534	1	0.856	1	evm.TU.chr43.74
Down	Metabolism	Glycan biosynthesis and metabolism	Glycosaminoglycan degradation	ko00531	2	0.835	1	evm.TU.chr33.286,evm.TU.chr49.311
Down	Metabolism	Glycan biosynthesis and metabolism	Glycosphingolipid biosynthesis - ganglio series	ko00604	1	0.564	1	evm.TU.chr33.286
Down	Metabolism	Glycan biosynthesis and metabolism	Mannose type O-glycan biosynthesis	ko00515	1	0.749	1	evm.TU.chr6.265
Down	Metabolism	Glycan biosynthesis and metabolism	Other types of O-glycan biosynthesis	ko00514	4	0.633	1	evm.TU.chr1.144,evm.TU.chr44.90,evm.TU.chr13.413,evm.TU.chr2.669
Down	Metabolism	Lipid metabolism	Ether lipid metabolism	ko00565	2	0.923	1	evm.TU.chr39.314,evm.TU.chr45.162
Down	Metabolism	Lipid metabolism	Fatty acid biosynthesis	ko00061	7	0.578	1	evm.TU.chr4.571,evm.TU.chr4.569,evm.TU.chr4.568,evm.TU.chr23.395,evm.TU.chr49.258,evm.TU.chr27.29,evm.TU.chr31.139
Down	Metabolism	Lipid metabolism	Glycerophospholipid metabolism	ko00564	10	0.922	1	evm.TU.chr19.306,evm.TU.chr19.305,evm.TU.chr20.134,evm.TU.chr25.233,evm.TU.chr29.5,evm.TU.chr4.489,evm.TU.chr45.162,evm.TU.chr22.405,evm.TU.chr20.92,evm.TU.chr5.87
Down	Metabolism	Metabolism of cofactors and vitamins	Lipoic acid metabolism	ko00785	1	0.425	1	evm.TU.chr23.135
Down	Metabolism	Metabolism of cofactors and vitamins	Vitamin B6 metabolism	ko00750	1	0.564	1	evm.TU.chr30.298
Down	Metabolism	Metabolism of other amino acids	Phosphonate and phosphinate metabolism	ko00440	1	0.62	1	evm.TU.chr45.162
Down	Metabolism	Metabolism of other amino acids	Taurine and hypotaurine metabolism	ko00430	1	0.81	1	evm.TU.chr30.112
Down	Metabolism	Nucleotide metabolism	Purine metabolism	ko00230	16	0.683	1	evm.TU.chr3.333,evm.TU.chr4.311,GWHABGR00000048.12,evm.TU.chr10.356,evm.TU.chr28.97,evm.TU.chr8.69,evm.TU.chr35.185,evm.TU.chr5.164,evm.TU.chr4.309,evm.TU.group27_6_7.2,evm.TU.chr5.165,evm.TU.chr37.117,evm.TU.chr40.154,evm.TU.chr28.251,evm.TU.chr35.202,evm.TU.chr29.405
Down	Organismal Systems	Aging	Longevity regulating pathway	ko04211	3	1	1	evm.TU.chr28.278,evm.TU.chr14.369,evm.TU.chr12.6
Down	Organismal Systems	Aging	Longevity regulating pathway - multiple species	ko04213	8	0.995	1	evm.TU.chr9.111,evm.TU.chr9.4,evm.TU.chr9.5,evm.TU.chr18.239,evm.TU.chr14.369,evm.TU.chr9.113,evm.TU.chr28.278,evm.TU.chr40.133
Down	Organismal Systems	Circulatory system	Adrenergic signaling in cardiomyocytes	ko04261	12	0.719	1	evm.TU.chr41.74,evm.TU.chr9.116,evm.TU.chr23.168,evm.TU.chr3.597,GWHABGR00000015.144,evm.TU.chr9.119,evm.TU.chr3.596,evm.TU.chr9.118,evm.TU.chr3.598,GWHABGR00000049.21,evm.TU.chr14.369,evm.TU.chr22.17
Down	Organismal Systems	Circulatory system	Vascular smooth muscle contraction	ko04270	4	0.996	1	evm.TU.chr14.369,evm.TU.chr28.195,evm.TU.chr28.192,evm.TU.chr35.202
Down	Organismal Systems	Development and regeneration	Axon guidance	ko04360	2	1	1	evm.TU.chr4.277,evm.TU.chr23.421
Down	Organismal Systems	Development and regeneration	Axon regeneration	ko04361	8	0.987	1	evm.TU.chr14.369,evm.TU.group43_2_3.1,evm.TU.chr10.339,evm.TU.chr4.277,evm.TU.chr23.168,evm.TU.chr10.337,evm.TU.chr5.204,evm.TU.chr41.36
Down	Organismal Systems	Development and regeneration	Dorso-ventral axis formation	ko04320	1	0.994	1	evm.TU.chr36.156
Down	Organismal Systems	Development and regeneration	Osteoclast differentiation	ko04380	2	0.973	1	evm.TU.chr4.277,evm.TU.chr23.168
Down	Organismal Systems	Digestive system	Bile secretion	ko04976	11	0.841	1	evm.TU.chr14.369,evm.TU.chr22.17,evm.TU.chr4.393,evm.TU.chr1.809,evm.TU.chr1.807,evm.TU.chr35.175,evm.TU.chr4.365,GWHABGR00000015.144,GWHABGR00000029.98,evm.TU.chr35.177,GWHABGR00000029.100
Down	Organismal Systems	Digestive system	Cholesterol metabolism	ko04979	10	0.578	1	evm.TU.chr24.245,GWHABGR00000036.11,evm.TU.chr36.46,evm.TU.chr30.1,evm.TU.chr44.152,evm.TU.chr3.291,evm.TU.chr5.21,evm.TU.chr13.311,evm.TU.chr48.198,evm.TU.chr39.215
Down	Organismal Systems	Digestive system	Gastric acid secretion	ko04971	6	0.763	1	evm.TU.chr14.369,GWHABGR00000015.144,evm.TU.chr22.17,evm.TU.chr1.807,evm.TU.chr1.809,evm.TU.chr24.349
Down	Organismal Systems	Digestive system	Vitamin digestion and absorption	ko04977	2	0.914	1	evm.TU.chr16.217,evm.TU.chr31.206
Down	Organismal Systems	Endocrine system	Adipocytokine signaling pathway	ko04920	3	0.862	1	evm.TU.chr1.354,evm.TU.chr1.353,evm.TU.chr23.395
Down	Organismal Systems	Endocrine system	Aldosterone synthesis and secretion	ko04925	9	0.888	1	GWHABGR00000049.21,evm.TU.chr9.118,evm.TU.chr9.119,GWHABGR00000015.144,evm.TU.chr35.202,evm.TU.chr9.116,evm.TU.chr13.311,evm.TU.chr14.369,evm.TU.chr22.17
Down	Organismal Systems	Endocrine system	Cortisol synthesis and secretion	ko04927	3	0.975	1	evm.TU.chr10.356,evm.TU.chr13.311,evm.TU.chr14.369
Down	Organismal Systems	Endocrine system	Estrogen signaling pathway	ko04915	10	0.628	1	evm.TU.chr10.337,evm.TU.chr18.334,evm.TU.chr9.4,evm.TU.chr9.5,evm.TU.chr10.339,evm.TU.chr14.230,evm.TU.chr18.239,evm.TU.chr12.56,evm.TU.chr14.369,evm.TU.chr40.133
Down	Organismal Systems	Endocrine system	Glucagon signaling pathway	ko04922	11	0.427	1	evm.TU.chr1.353,evm.TU.chr40.34,evm.TU.chr1.354,evm.TU.chr32.103,evm.TU.chr32.104,evm.TU.chr32.4,evm.TU.chr42.171,evm.TU.chr30.139,evm.TU.chr14.369,evm.TU.chr6.49,evm.TU.chr36.76
Down	Organismal Systems	Endocrine system	GnRH signaling pathway	ko04912	2	1	1	evm.TU.chr14.369,evm.TU.chr23.168
Down	Organismal Systems	Endocrine system	Growth hormone synthesis, secretion and action	ko04935	2	0.999	1	evm.TU.chr14.369,evm.TU.chr23.168
Down	Organismal Systems	Endocrine system	Insulin secretion	ko04911	4	0.998	1	evm.TU.chr47.62,GWHABGR00000015.144,evm.TU.chr14.369,evm.TU.chr22.17
Down	Organismal Systems	Endocrine system	Insulin signaling pathway	ko04910	9	1	1	evm.TU.chr9.69,evm.TU.chr12.6,evm.TU.chr14.369,evm.TU.chr32.104,evm.TU.chr32.4,evm.TU.chr32.103,evm.TU.chr42.300,evm.TU.chr36.76,evm.TU.chr48.106
Down	Organismal Systems	Endocrine system	Melanogenesis	ko04916	3	0.992	1	evm.TU.chr14.369,evm.TU.chr10.337,evm.TU.chr10.339
Down	Organismal Systems	Endocrine system	Ovarian steroidogenesis	ko04913	2	0.999	1	evm.TU.chr13.311,evm.TU.chr14.369
Down	Organismal Systems	Endocrine system	Oxytocin signaling pathway	ko04921	5	0.996	1	evm.TU.chr10.339,evm.TU.chr10.337,evm.TU.chr24.349,evm.TU.chr14.369,evm.TU.chr35.202
Down	Organismal Systems	Endocrine system	Parathyroid hormone synthesis, secretion and action	ko04928	1	1	1	evm.TU.chr14.369
Down	Organismal Systems	Endocrine system	Progesterone-mediated oocyte maturation	ko04914	6	0.99	1	evm.TU.chr14.369,evm.TU.chr23.168,evm.TU.chr4.205,evm.TU.chr19.86,evm.TU.chr27.300,evm.TU.chr4.206
Down	Organismal Systems	Endocrine system	Prolactin signaling pathway	ko04917	1	1	1	evm.TU.chr23.168
Down	Organismal Systems	Endocrine system	Regulation of lipolysis in adipocytes	ko04923	4	0.988	1	evm.TU.chr35.202,evm.TU.chr14.369,evm.TU.chr28.195,evm.TU.chr28.192
Down	Organismal Systems	Endocrine system	Relaxin signaling pathway	ko04926	7	0.913	1	evm.TU.chr17.98,evm.TU.chr17.97,evm.TU.chr10.339,evm.TU.chr10.337,evm.TU.chr9.9,evm.TU.chr23.168,evm.TU.chr14.369
Down	Organismal Systems	Endocrine system	Renin secretion	ko04924	6	0.851	1	evm.TU.chr30.198,evm.TU.chr14.369,evm.TU.chr35.202,evm.TU.chr30.202,evm.TU.chr30.203,evm.TU.chr40.253
Down	Organismal Systems	Endocrine system	Thyroid hormone signaling pathway	ko04919	7	0.985	1	GWHABGR00000015.144,evm.TU.chr14.369,evm.TU.chr22.17,evm.TU.chr3.597,evm.TU.chr3.598,evm.TU.chr3.596,evm.TU.chr24.349
Down	Organismal Systems	Endocrine system	Thyroid hormone synthesis	ko04918	6	0.763	1	evm.TU.chr4.690,evm.TU.chr2.670,evm.TU.chr18.334,evm.TU.chr22.17,GWHABGR00000015.144,evm.TU.chr14.369
Down	Organismal Systems	Environmental adaptation	Circadian entrainment	ko04713	6	0.923	1	evm.TU.chr10.337,evm.TU.chr10.339,evm.TU.chr9.9,evm.TU.chr28.192,evm.TU.chr14.369,evm.TU.chr28.195
Down	Organismal Systems	Environmental adaptation	Circadian rhythm - fly	ko04711	1	0.928	1	evm.TU.chr1.35
Down	Organismal Systems	Excretory system	Aldosterone-regulated sodium reabsorption	ko04960	2	0.995	1	evm.TU.chr22.17,GWHABGR00000015.144
Down	Organismal Systems	Excretory system	Vasopressin-regulated water reabsorption	ko04962	1	1	1	evm.TU.chr14.369
Down	Organismal Systems	Immune system	B cell receptor signaling pathway	ko04662	1	0.984	1	evm.TU.chr4.277
Down	Organismal Systems	Immune system	Chemokine signaling pathway	ko04062	4	0.99	1	evm.TU.chr4.277,evm.TU.chr9.9,evm.TU.chr43.68,evm.TU.chr14.369
Down	Organismal Systems	Immune system	C-type lectin receptor signaling pathway	ko04625	1	0.998	1	evm.TU.chr23.168
Down	Organismal Systems	Immune system	Cytosolic DNA-sensing pathway	ko04623	2	0.881	1	evm.TU.chr35.61,evm.TU.chr9.227
Down	Organismal Systems	Immune system	Fc epsilon RI signaling pathway	ko04664	2	0.867	1	evm.TU.chr23.168,evm.TU.chr4.277
Down	Organismal Systems	Immune system	Fc gamma R-mediated phagocytosis	ko04666	5	0.866	1	evm.TU.chr42.347,evm.TU.chr29.342,evm.TU.group11_3_4.1,evm.TU.chr4.277,evm.TU.chr34.4
Down	Organismal Systems	Immune system	IL-17 signaling pathway	ko04657	2	0.914	1	evm.TU.chr23.168,evm.TU.chr18.334
Down	Organismal Systems	Immune system	Leukocyte transendothelial migration	ko04670	4	0.794	1	evm.TU.chr29.93,evm.TU.chr4.277,evm.TU.chr24.349,evm.TU.chr23.168
Down	Organismal Systems	Immune system	Natural killer cell mediated cytotoxicity	ko04650	1	0.964	1	evm.TU.chr4.277
Down	Organismal Systems	Immune system	Neutrophil extracellular trap formation	ko04613	6	1	1	evm.TU.chr23.168,evm.TU.chr23.68,evm.TU.chr44.152,evm.TU.chr7.463,evm.TU.chr24.349,evm.TU.chr4.277
Down	Organismal Systems	Immune system	NOD-like receptor signaling pathway	ko04621	4	0.964	1	evm.TU.chr23.168,evm.TU.chr43.291,evm.TU.chr38.222,evm.TU.chr44.152
Down	Organismal Systems	Immune system	Platelet activation	ko04611	5	0.989	1	evm.TU.chr24.349,evm.TU.chr28.192,evm.TU.chr23.168,evm.TU.chr28.195,evm.TU.chr14.369
Down	Organismal Systems	Immune system	RIG-I-like receptor signaling pathway	ko04622	1	0.979	1	evm.TU.chr23.168
Down	Organismal Systems	Immune system	T cell receptor signaling pathway	ko04660	2	0.973	1	GWHABGR00000014.177,evm.TU.chr23.168
Down	Organismal Systems	Immune system	Th17 cell differentiation	ko04659	1	0.982	1	evm.TU.chr23.168
Down	Organismal Systems	Immune system	Th1 and Th2 cell differentiation	ko04658	1	0.945	1	evm.TU.chr23.168
Down	Organismal Systems	Immune system	Toll and Imd signaling pathway	ko04624	3	0.996	1	GWHABGR00000037.47,evm.TU.chr23.168,evm.TU.chr48.142
Down	Organismal Systems	Immune system	Toll-like receptor signaling pathway	ko04620	2	0.969	1	evm.TU.chr23.168,evm.TU.chr4.277
Down	Organismal Systems	Nervous system	Cholinergic synapse	ko04725	7	0.93	1	evm.TU.chr14.369,evm.TU.chr19.305,evm.TU.chr19.306,evm.TU.chr9.9,evm.TU.chr29.5,evm.TU.chr10.337,evm.TU.chr10.339
Down	Organismal Systems	Nervous system	Dopaminergic synapse	ko04728	6	0.987	1	evm.TU.chr9.9,evm.TU.chr10.337,evm.TU.chr10.339,evm.TU.chr14.369,evm.TU.chr23.168,evm.TU.chr41.74
Down	Organismal Systems	Nervous system	GABAergic synapse	ko04727	7	0.578	1	evm.TU.chr10.339,evm.TU.chr10.337,evm.TU.chr1.1,evm.TU.chr9.9,evm.TU.chr3.415,GWHABGR00000037.126,evm.TU.chr14.369
Down	Organismal Systems	Nervous system	Glutamatergic synapse	ko04724	6	0.851	1	evm.TU.chr14.369,evm.TU.chr9.9,evm.TU.chr1.1,evm.TU.chr33.307,evm.TU.chr10.339,evm.TU.chr10.337
Down	Organismal Systems	Nervous system	Long-term depression	ko04730	4	0.778	1	evm.TU.chr10.337,evm.TU.chr10.339,evm.TU.chr28.192,evm.TU.chr28.195
Down	Organismal Systems	Nervous system	Long-term potentiation	ko04720	2	0.981	1	evm.TU.chr19.86,evm.TU.chr14.369
Down	Organismal Systems	Nervous system	Neurotrophin signaling pathway	ko04722	4	0.999	1	evm.TU.chr23.168,evm.TU.chr19.86,evm.TU.chr4.277,evm.TU.chr41.36
Down	Organismal Systems	Nervous system	Serotonergic synapse	ko04726	6	0.817	1	evm.TU.chr48.36,evm.TU.chr14.369,evm.TU.chr5.204,evm.TU.chr9.9,evm.TU.chr10.337,evm.TU.chr10.339
Down	Organismal Systems	Sensory system	Inflammatory mediator regulation of TRP channels	ko04750	4	0.985	1	evm.TU.chr23.168,evm.TU.chr14.369,evm.TU.chr49.156,evm.TU.chr49.155
Down	Organismal Systems	Sensory system	Phototransduction - fly	ko04745	1	0.997	1	evm.TU.chr24.349
Down	Organismal Systems	Sensory system	Phototransduction	ko04744	2	0.471	1	evm.TU.chr17.426,evm.TU.chr9.9
Down	Organismal Systems	Sensory system	Taste transduction	ko04742	1	0.986	1	evm.TU.chr14.369
