# Supplementary material for: Integrating Full-Length and Second-Generation Transcriptomes to Elucidate the ApNPV-Induced Transcriptional Reprogramming in Antheraea pernyi Midgut
Source: Insects. 2025 Jul 31;16(8):792. doi: 10.3390/insects16080792 (PMC12386421; doi:10.3390/insects16080792)
Supplement: Supplementary file 1 [file insects-16-00792-s001.zip › Table S8.xlsx]

## Sheet: sheet1
Table S8: Statistics of differentially expressed lncRNAs in the A. pernyi midgut after ApNPV infection
Transcript ID	Ap-CK1 expression	Ap-CK2 expression	Ap-NPV1 expression	Ap-NPV2 expression	logFC	Pvalue	FDR	Up/Down
GWHABGR00000001.122.1	9.13	7.35	4.88	5.37	-1.5506	4.92e-05	0.000423992	Up
GWHABGR00000001.169.1	0.15	0.19	0.94	1.81	2.14624	0.00201433	0.0117864	Down
GWHABGR00000001.217.1	3.17	3.66	1.1	1.5	-2.2786	1.55e-12	4.18e-11	Up
GWHABGR00000001.227.1	1.02	0.99	5.61	5.3	1.58829	0.000489602	0.00337852	Down
GWHABGR00000001.228.1	2.46	2.89	17	19.61	1.90106	5.2e-15	1.84e-13	Up
GWHABGR00000001.261.1	0.69	1.07	2.73	9.97	1.89855	0.00842452	0.0404487	Up
GWHABGR00000001.265.1	0.75	0.57	2.36	4.81	1.50923	0.010023	0.0468474	Up
GWHABGR00000002.79.1	18.94	18.99	15.47	14.47	-1.19768	2e-06	2.24e-05	Up
GWHABGR00000002.80.1	3.92	4.56	3.24	2.22	-1.46313	0.00348463	0.0190369	Down
GWHABGR00000003.115.1	8.09	8.31	5.33	6.25	-1.37485	7.58e-07	9.17e-06	Down
GWHABGR00000003.5.1	0	0.04	0.75	1.42	6.3202	0.00479762	0.0251198	Down
GWHABGR00000003.52.1	2.7	2.38	58.41	65.3	3.73679	2.32e-36	3.56e-34	Up
GWHABGR00000003.62.1	0.24	0.08	1.49	2.48	2.81185	0.00589826	0.0299743	Up
GWHABGR00000004.104.1	8.98	9.8	2.55	2.48	-2.75824	1.25e-16	5.22e-15	Up
GWHABGR00000004.182.1	0.98	0.93	2.93	4.18	1.00137	0.00653746	0.0326824	Down
GWHABGR00000004.189.2	104.77	94.24	46.34	56.15	-1.82095	1.63e-17	7.35e-16	Up
GWHABGR00000004.49.1	0.64	0.4	5.55	6.37	2.64436	0.000749411	0.00493067	Down
GWHABGR00000005.112.1	20.21	13.39	7.8	10.91	-1.73491	4.09e-07	5.22e-06	Up
GWHABGR00000005.117.1	1.18	0.91	7.41	9.25	2.15855	0.00084061	0.00544265	Down
GWHABGR00000005.134.1	8.63	8.51	32	41.04	1.21288	1.8e-10	3.71e-09	Up
GWHABGR00000005.142.1	0.77	0.73	4.29	4.99	1.75381	1.02e-05	9.97e-05	Up
GWHABGR00000005.25.1	0.6	0.89	4.6	5.82	1.93459	8.68e-06	8.61e-05	Up
GWHABGR00000007.16.1	8.85	8.21	6.51	7.32	-1.17517	3.61e-08	5.49e-07	Up
GWHABGR00000007.22.1	1.16	1.23	7.86	11.99	2.15732	1.08e-07	1.51e-06	Down
GWHABGR00000007.37.1	6.78	5.39	22.7	37.31	1.39745	1.82e-06	2.06e-05	Up
GWHABGR00000007.70.1	0.3	0.41	1.9	3.4	1.99713	0.00891706	0.0425048	Up
GWHABGR00000008.68.1	0.15	0.1	2.21	5	3.90048	3.96e-09	6.89e-08	Up
GWHABGR00000008.84.1	3.67	3.97	0.82	1.35	-2.69273	0.00666458	0.0332424	Up
GWHABGR00000009.26.1	10.29	10.35	31.96	48.55	1.06769	3.81e-07	4.88e-06	Down
GWHABGR00000009.28.1	2.19	2.07	6.93	9.11	1.02714	0.000303797	0.00218953	Up
GWHABGR00000010.140.1	3.62	3.59	11.62	15.88	1.04365	1.78e-05	0.00016692	Up
GWHABGR00000010.142.2	65.16	53.52	202.1	258.58	1.07284	1.64e-08	2.63e-07	Up
GWHABGR00000010.142.3	11.19	15.17	115.15	127.25	2.33483	3.23e-20	1.85e-18	Up
GWHABGR00000010.142.5	9.36	0	0	0	-8.99562	0.00515564	0.0267401	Up
GWHABGR00000010.142.6	42.62	34.83	149.56	176.79	1.19962	3.29e-09	5.79e-08	Down
GWHABGR00000010.142.10	39.54	31.25	122.44	139.42	1.0144	3.99e-06	4.26e-05	Up
GWHABGR00000010.142.7	8.16	5.57	82.57	96.22	2.82991	6.34e-22	4.01e-20	Up
GWHABGR00000010.142.8	29.05	26.76	194.42	292.34	2.22769	5.41e-32	6.35e-30	Up
GWHABGR00000010.146.1	66.96	49.92	214.58	274.01	1.18968	1.64e-06	1.87e-05	Up
GWHABGR00000012.47.1	2.54	2.02	19.85	27.27	2.47788	2.32e-16	9.39e-15	Up
GWHABGR00000012.53.1	1.17	1.17	0.66	0.68	-1.6671	0.000297701	0.00215059	Up
GWHABGR00000013.21.1	8.41	8.65	1.83	2.73	-2.79548	4.12e-20	2.31e-18	Down
GWHABGR00000014.155.1	6.81	5.85	21.23	28.13	1.08149	0.000497463	0.00342651	Down
GWHABGR00000014.157.1	6.2	6.3	5.66	4.99	-1.07785	0.00463547	0.0243673	Up
GWHABGR00000014.65.1	1.45	1.6	7.26	7.48	1.41975	1.44e-05	0.000137329	Down
GWHABGR00000014.65.2	1.76	1.4	8.48	10.05	1.68408	1.84e-06	2.08e-05	Up
GWHABGR00000015.197.1	0.63	0.47	0.18	0.29	-2.16958	0.00681802	0.0338799	Up
GWHABGR00000016.227.1	3.78	3.79	35.91	39.27	2.44501	9.16e-26	7.38e-24	Down
GWHABGR00000016.35.1	2.61	2.14	1.37	1.92	-1.4251	0.000626021	0.00419825	Up
GWHABGR00000016.56.1	19.37	19.9	1.56	1.55	-4.51941	8.4e-54	2.96e-51	Down
GWHABGR00000017.102.1	6.37	7.63	26.98	37.01	1.31614	5.05e-07	6.32e-06	Down
GWHABGR00000017.161.1	7.86	8.58	32.55	30.51	1.10042	0.00590874	0.0300103	Up
GWHABGR00000017.39.1	1.53	1.3	9.95	19.89	2.47852	5.53e-10	1.07e-08	Up
GWHABGR00000017.47.1	5.49	4.32	16.57	22.12	1.09369	0.000192395	0.00145651	Up
GWHABGR00000018.141.1	5.95	6.22	4.46	5.41	-1.17945	7.63e-07	9.22e-06	Up
GWHABGR00000018.38.1	5.46	5.25	0.48	0.36	-4.5036	1.71e-13	5.2e-12	Down
GWHABGR00000019.137.1	3.63	4.01	2.86	3.86	-1.06771	0.00402504	0.0215484	Down
GWHABGR00000019.46.1	2.95	3.17	2.16	2.76	-1.19333	0.0102171	0.047628	Down
GWHABGR00000020.66.1	11.89	11.12	77.36	62.31	1.76068	7.13e-08	1.03e-06	Down
GWHABGR00000022.63.2	1.33	1.55	7.16	9.45	1.65961	4.98e-08	7.4e-07	Up
GWHABGR00000023.117.1	3.57	2.62	1.76	2.66	-1.38367	0.000596556	0.00402721	Up
GWHABGR00000023.283.1	0.2	0.18	1.07	1.99	2.15169	0.000539882	0.00368223	Down
GWHABGR00000023.422.1	5.19	3.03	18.24	29.34	1.63252	0.000357749	0.00253687	Up
GWHABGR00000023.471.1	1.31	1.11	6.74	9.49	1.85428	6.73e-11	1.45e-09	Up
GWHABGR00000023.475.1	2.53	1.91	19.68	33.82	2.68131	9.02e-17	3.82e-15	Up
GWHABGR00000023.70.1	1.34	2.08	0	0.15	-5.52676	0.000426354	0.00297941	Up
GWHABGR00000024.111.1	1.61	1.23	6.03	7.81	1.40013	0.00299661	0.0167162	Down
GWHABGR00000024.141.1	1.88	2.02	9.18	11.05	1.49935	3.34e-11	7.47e-10	Up
GWHABGR00000024.168.1	0.92	1.04	3.21	4.08	1.015	0.00893791	0.0425888	Up
GWHABGR00000025.174.1	1	0.65	4.08	5.11	1.5914	0.00180138	0.0106798	Up
GWHABGR00000025.69.1	4.1	3.28	2.23	4.05	-1.14437	0.00814176	0.0393229	Up
GWHABGR00000025.86.1	0.1	0.5	3.29	5.16	2.95335	0.00581559	0.0296511	Down
GWHABGR00000026.9.1	1.76	1.27	10.95	14.39	2.18125	8.87e-05	0.000724002	Up
GWHABGR00000026.91.1	1.06	0.66	3.82	6.14	1.62984	0.000165845	0.00127228	Up
GWHABGR00000027.126.1	2.54	3.04	9.88	14.1	1.21517	5.94e-05	0.000501378	Up
GWHABGR00000027.129.1	0	0.09	19.13	28.39	9.35842	1.8e-09	3.27e-08	Up
GWHABGR00000027.130.1	0.36	0.1	35.6	58.65	6.73908	5.26e-36	7.9e-34	Up
GWHABGR00000027.44.1	0.02	0.05	0.95	1.35	4.18032	0.000884183	0.00569132	Up
GWHABGR00000027.95.1	1.32	1.46	0.61	0.92	-1.76037	0.000456351	0.0031681	Up
GWHABGR00000027.97.1	2.31	2.05	7.49	12.8	1.31168	0.000284923	0.00206816	Down
GWHABGR00000028.12.1	1.84	1.87	0.66	0.57	-2.42726	0.00126657	0.00782134	Up
GWHABGR00000028.8.1	10.56	10.16	7.45	9.54	-1.16833	2.08e-05	0.000193667	Down
GWHABGR00000029.34.1	2.76	2.48	10.27	13.9	1.33885	0.00173436	0.0103148	Down
GWHABGR00000030.127.1	0.19	0.24	2.31	3.31	2.83896	0.000158773	0.00122193	Up
GWHABGR00000031.131.1	2.93	3.22	19.87	15.81	1.71161	0.00345236	0.0188918	Up
GWHABGR00000031.174.1	2.15	1.79	7.7	12.99	1.48774	1.18e-05	0.000113893	Up
GWHABGR00000031.177.1	6.02	3.45	64.12	116.02	3.33842	3.45e-16	1.38e-14	Up
GWHABGR00000031.88.1	3.33	2.72	9.37	15	1.11136	0.00927701	0.0439354	Up
GWHABGR00000032.16.1	0.94	0.63	2.92	4.37	1.31042	0.0038203	0.0206278	Up
GWHABGR00000032.19.1	0.73	0.61	10.85	10.33	3.12112	1.63e-18	8.06e-17	Up
GWHABGR00000032.59.1	1.42	1.31	6.95	9.25	1.7088	0.000855851	0.00553456	Up
GWHABGR00000033.73.1	1.4	0.8	12.66	7.75	2.39535	0.000762015	0.00500115	Up
GWHABGR00000034.17.1	2.3	2.15	0.88	1.27	-1.94443	6.6e-07	8.07e-06	Up
GWHABGR00000034.331.1	1.55	1.57	8.62	10.74	1.75268	2.01e-08	3.18e-07	Down
GWHABGR00000034.332.1	5.51	5.04	21.49	26.89	1.31545	3.99e-10	7.85e-09	Up
GWHABGR00000034.342.1	1.95	2.08	10.03	9.71	1.43612	1.29e-05	0.000124117	Up
GWHABGR00000034.344.1	4.25	4.38	14.87	27.01	1.37325	0.000225217	0.00167431	Up
GWHABGR00000034.382.2	0.23	0.23	2.4	3.31	2.79826	1.21e-06	1.41e-05	Up
GWHABGR00000035.32.1	5.18	5.6	1.94	2.62	-2.13312	3.38e-20	1.93e-18	Up
GWHABGR00000035.91.1	0.37	0.5	3.88	2.97	2.14879	0.00582506	0.0296936	Down
GWHABGR00000037.41.1	25.66	23.02	15.03	12.06	-1.67824	3.95e-05	0.000346843	Up
GWHABGR00000037.80.1	5.59	4.84	24.08	30.34	1.50818	6.12e-06	6.27e-05	Down
GWHABGR00000038.123.1	1.01	1.11	5.79	6.9	1.74886	0.00600942	0.0304106	Up
GWHABGR00000039.57.1	1.39	1.14	11.4	16.57	2.57077	1.75e-16	7.17e-15	Up
GWHABGR00000039.70.1	0.27	0.26	1.71	2.92	2.26673	0.00284042	0.015929	Up
GWHABGR00000040.32.1	2.31	2.28	1.75	2.47	-1.01123	0.00680808	0.0338369	Up
GWHABGR00000040.83.1	1.87	1.75	7.48	12.01	1.52903	0.000119725	0.000947051	Down
GWHABGR00000041.79.1	2.82	2.14	10.35	24.27	1.86834	3.82e-05	0.000335945	Up
GWHABGR00000044.83.1	13.1	11.52	47.25	48.12	1.09142	1.17e-05	0.000112961	Up
GWHABGR00000045.12.1	7.7	7.07	6.28	5.23	-1.20841	0.000242593	0.0017879	Up
GWHABGR00000045.12.2	1.3	1.26	0.8	0.72	-1.61179	0.000644578	0.00430522	Down
GWHABGR00000045.151.1	3.25	3.58	0.89	1.45	-2.44467	2.78e-08	4.31e-07	Down
GWHABGR00000045.21.1	20.05	19.2	107.02	104.09	1.57347	4.7e-10	9.17e-09	Down
GWHABGR00000046.128.1	6.29	6.77	2.97	3.7	-1.84716	5.26e-13	1.5e-11	Up
GWHABGR00000046.129.1	15.81	13.77	8.82	11.4	-1.42914	1.19e-07	1.66e-06	Down
GWHABGR00000046.153.1	4.95	4.97	32.14	43.56	2.0473	1.08e-31	1.24e-29	Down
GWHABGR00000046.94.1	1.4	1.7	6.4	9.29	1.44811	1.12e-05	0.000108417	Up
GWHABGR00000047.106.1	0.07	0.02	0.53	1.14	3.23646	0.0106319	0.0491545	Up
GWHABGR00000047.154.1	0.99	0.57	4.55	5.73	1.83895	0.00305216	0.0169867	Up
GWHABGR00000047.27.2	0.92	1.37	9.84	8.17	2.23008	0.00399343	0.0214158	Up
GWHABGR00000047.313.1	5.77	5.14	25.15	28.05	1.41647	7.36e-07	8.93e-06	Up
GWHABGR00000047.49.1	3.77	3.78	14.15	21.87	1.3601	9.92e-05	0.000799007	Up
GWHABGR00000048.14.1	0.74	1.01	3.57	5.98	1.55288	0.00334777	0.0184194	Up
GWHABGR00000048.45.1	26.19	26	91.55	115.58	1.1099	3.99e-12	1.02e-10	Up
GWHABGR00000048.68.1	0.72	0.67	2.41	3.65	1.22125	0.00173189	0.0103048	Up
GWHABGR00000049.11.1	0	0	5.14	10.1	9.34841	3.82e-09	6.67e-08	Up
GWHABGR00000049.74.1	1.04	0.93	4.74	5.5	1.50625	0.00324514	0.0179404	Up
GWHABGR00000177.1.1	0.96	0.79	2.97	4.51	1.19858	0.00900353	0.0428474	Up
GWHABGR00000215.1.1	8.39	7.27	6.44	5.18	-1.27237	0.00110105	0.00691385	Up
GWHABGR00000237.1.1	4.38	3.14	13.72	18.31	1.2098	0.010212	0.0476127	Down
GWHABGR00000258.1.1	4.54	4.37	22.21	23.51	1.49498	2.87e-07	3.74e-06	Up
GWHABGR00000263.1.1	6	5.51	20.58	24.83	1.10208	7.48e-09	1.26e-07	Up
GWHABGR00000362.1.1	21.31	22.94	4.86	6.44	-2.85255	3.93e-43	8.96e-41	Up
GWHABGR00000367.1.1	99.86	97.67	43.32	46.31	-1.99676	1.21e-19	6.58e-18	Down
GWHABGR00000391.2.1	2.42	2.57	9.9	15.04	1.4278	2.23e-06	2.48e-05	Down
GWHABGR00000003.120.1	1.29	1.13	3.79	5.2	1.01148	0.00407166	0.0217583	Up
GWHABGR00000004.94.4	60.34	56.74	417.67	352.74	1.87256	1.72e-11	4e-10	Up
GWHABGR00000005.125.1	7.09	6.62	3.39	3.8	-1.80422	5.37e-15	1.9e-13	Up
GWHABGR00000005.54.1	1.58	1.06	0	0	-9.56436	4.77e-09	8.23e-08	Down
GWHABGR00000007.145.2	0	0	4.86	6.81	10.1758	1.6e-11	3.74e-10	Down
GWHABGR00000012.163.2	1578.79	1663.92	703.15	588.47	-2.17129	3.02e-15	1.09e-13	Up
GWHABGR00000014.42.2	2.06	1.83	10.98	10.36	1.60881	3.67e-05	0.000324583	Down
GWHABGR00000015.253.1	33.99	34.46	20.31	17.62	-1.69507	9.36e-08	1.33e-06	Up
GWHABGR00000016.204.1	6.53	6.14	3.18	3.35	-1.82435	7.77e-12	1.9e-10	Down
GWHABGR00000024.67.4	5.47	3.18	14.24	20.77	1.12681	0.00472285	0.0247725	Down
GWHABGR00000025.191.1	1.27	1.48	6.24	6.6	1.36323	0.00361304	0.019641	Up
GWHABGR00000026.36.1	0.59	0.64	4.67	5.79	2.25893	6.02e-05	0.000507276	Up
GWHABGR00000028.14.1	0.38	0.34	1.99	2.55	1.79048	0.0056043	0.0287297	Up
GWHABGR00000029.11.2	0.13	0.11	1.31	1.74	2.92353	0.00117033	0.00729343	Up
GWHABGR00000033.5.1	1.99	1.78	8.6	10.32	1.46331	0.000848143	0.00548606	Up
GWHABGR00000034.217.1	1.67	1.65	7.42	9.55	1.47575	5.16e-08	7.64e-07	Up
GWHABGR00000035.112.3	0.41	0.55	8.47	24.25	4.21459	1.06e-11	2.56e-10	Up
GWHABGR00000036.131.3	2.09	1.61	10.76	13.08	1.80879	0.000106624	0.000854152	Up
GWHABGR00000042.91.6	11.61	15.18	133.49	294.96	3.07554	2.01e-17	8.99e-16	Up
GWHABGR00000042.91.7	1.17	1.58	8.04	13.6	2.08057	5.31e-08	7.86e-07	Up
GWHABGR00000042.91.13	8.48	7.18	117.76	183.5	3.36782	2.81e-49	8.15e-47	Up
GWHABGR00000042.91.14	52.31	52.18	286.97	595.36	2.15611	2.98e-12	7.72e-11	Up
GWHABGR00000042.91.15	1.81	4.17	32.88	66.01	3.14278	1.36e-09	2.51e-08	Up
GWHABGR00000042.91.9	0	0.58	7.7	15.47	4.43975	0.00134711	0.00826075	Up
GWHABGR00000042.91.23	24.33	20.75	131.96	267.97	2.22914	1.38e-12	3.76e-11	Up
GWHABGR00000042.91.24	13.06	15.98	142.99	258.29	2.88113	8.46e-24	6.05e-22	Up
GWHABGR00000042.91.25	0	0	0.7	1.54	7.52794	4.97e-05	0.000426808	Up
GWHABGR00000044.65.1	1.89	1.84	13.09	12.9	1.94286	3.21e-11	7.2e-10	Up
GWHABGR00000049.19.1	1.22	1.33	5.63	6.75	1.40956	6.9e-05	0.000575117	Up
