# Supplementary material for: Integrating Full-Length and Second-Generation Transcriptomes to Elucidate the ApNPV-Induced Transcriptional Reprogramming in Antheraea pernyi Midgut
Source: Insects. 2025 Jul 31;16(8):792. doi: 10.3390/insects16080792 (PMC12386421; doi:10.3390/insects16080792)
Supplement: Supplementary file 1 [file insects-16-00792-s001.zip › Table S9.xlsx]

## Sheet: Sheet1
Table S9: Differentially expressed TFs in the A. pernyi midgut after ApNPV infection
Gene ID	Family	Ap_CK1	Ap_CK2	Ap_NPV1	Ap_NPV2	logFC	P value	FDR	Up/Down
evm.TU.chr1.256	zf-C2H2	510	430	341	430	-1.08983	1.69372e-05	0.000135798	Down
evm.TU.chr1.35	bZIP	86	81	72	64	-1.09911	0.00835096	0.0346346	Down
evm.TU.chr1.452	CSD	509	431	376	404	-1.06952	1.37808e-05	0.000112434	Down
evm.TU.chr1.68	zf-C2H2	58	64	463	486	2.14618	2.63711e-11	4.78526e-10	Up
evm.TU.chr1.98	RXR-like	58	71	329	252	1.35755	0.000326168	0.00199182	Up
evm.TU.chr10.2	bZIP	2676	2079	15173	15312	1.88809	2.76003e-21	1.23704e-19	Up
evm.TU.chr10.31	HMG	15	8	227	269	3.64381	2.55871e-14	6.29023e-13	Up
evm.TU.chr10.385	BTB	946	796	490	542	-1.55598	7.35756e-12	1.4223e-10	Down
evm.TU.chr11.112	zf-C2H2	680	438	3026	2418	1.51038	3.15404e-09	4.40539e-08	Up
evm.TU.chr11.153	zf-C2H2	32	26	111	120	1.19623	0.0098982	0.0401021	Up
evm.TU.chr11.154	zf-C2H2	20	18	120	151	2.02829	3.12281e-05	0.000237705	Up
evm.TU.chr11.158	HTH	7928	6069	5650	4549	-1.24216	4.89462e-08	5.89208e-07	Down
evm.TU.chr11.245	NFYC	29	7	161	186	2.52098	2.86358e-06	2.64281e-05	Up
evm.TU.chr12.313	Homeobox	1	2	30	24	3.35492	0.006972	0.0295875	Up
evm.TU.chr13.290	CP2	100	101	51	66	-1.59639	0.000101283	0.000692402	Down
evm.TU.chr13.531	zf-C2H2	31	24	145	169	1.71632	9.03466e-05	0.0006241	Up
evm.TU.chr15.168	ETS	26	14	309	344	3.24616	1.66426e-15	4.65289e-14	Up
evm.TU.chr15.394	zf-C2H2	31	34	175	184	1.65304	8.24303e-05	0.00057357	Up
evm.TU.chr17.115	zf-CCCH	715	597	432	578	-1.18217	1.73694e-06	1.66478e-05	Down
evm.TU.chr17.212	Homeobox	34	21	88	261	1.8607	0.000728565	0.00410589	Up
evm.TU.chr17.316	zf-C2H2	3	2	72	65	3.98747	7.85381e-06	6.68743e-05	Up
evm.TU.chr17.383	zf-C2H2	57	46	529	545	2.58629	9.90237e-17	3.02463e-15	Up
evm.TU.chr17.446	HTH	143	123	1470	1316	2.59259	5.97096e-24	3.20305e-22	Up
evm.TU.chr17.485	CSRNP_N	318	230	1069	964	1.10614	1.11929e-05	9.32707e-05	Up
evm.TU.chr18.103	T-box	3542	1910	930	326	-2.85827	0.000280572	0.00173686	Down
evm.TU.chr19.36	bZIP	74	59	405	322	1.66167	1.01699e-06	1.00447e-05	Up
evm.TU.chr2.324	TEA	17741	15588	4049	3501	-2.93995	3.32578e-42	5.70903e-40	Down
evm.TU.chr2.328	HMG	742	632	2921	3202	1.35456	1.47392e-10	2.43516e-09	Up
evm.TU.chr2.37	Forkhead	40	61	13	8	-3.09612	3.37448e-06	3.06218e-05	Down
evm.TU.chr20.193	Nrf1	215	160	678	641	1.0259	0.000109662	0.000744642	Up
evm.TU.chr20.20	zf-C2H2	276	227	1012	944	1.16464	2.58155e-06	2.40189e-05	Up
evm.TU.chr20.32	zf-C2H2	45	31	19	14	-1.98332	0.00195312	0.00974912	Down
evm.TU.chr20.33	BTB	206	164	125	116	-1.41132	1.19914e-05	9.90586e-05	Down
evm.TU.chr21.118	zf-C2H2	18	10	89	74	1.76798	0.0029551	0.0140247	Up
evm.TU.chr21.313	BTB	32	23	153	187	1.83355	2.35849e-05	0.000183526	Up
evm.TU.chr21.315	BTB	45	33	176	246	1.63736	4.26883e-05	0.000316675	Up
evm.TU.chr21.7	Forkhead	17	3	87	92	2.42212	0.000408286	0.00244903	Up
evm.TU.chr22.116	zf-C2H2	221	194	1022	965	1.46029	6.44309e-09	8.66109e-08	Up
evm.TU.chr22.239	BTB	648	578	476	494	-1.14114	1.65615e-06	1.59179e-05	Down
evm.TU.chr22.363	zf-CCCH	67	70	197	301	1.04078	0.00533326	0.0234575	Up
evm.TU.chr22.430	CBF	0	0	11	16	5.38501	0.00820795	0.0340909	Up
evm.TU.chr23.393	zf-C2H2	49	49	222	192	1.27494	0.000976424	0.00529917	Up
evm.TU.chr23.408	HSF	224	220	1325	1604	1.90897	1.44075e-14	3.65316e-13	Up
evm.TU.chr23.59	zf-C2H2	988	798	5225	5007	1.72426	2.27462e-16	6.81433e-15	Up
evm.TU.chr24.276	zf-CCCH	4	3	69	77	3.58638	7.80459e-06	6.65211e-05	Up
evm.TU.chr25.155	bZIP	899	671	3163	2960	1.17567	8.0922e-08	9.46903e-07	Up
evm.TU.chr25.27	zf-CCCH	343	301	2610	2356	2.14886	2.64116e-20	1.11123e-18	Up
evm.TU.chr26.130	zf-C2H2	388	307	1137	1412	1.07553	5.74937e-06	5.03026e-05	Up
evm.TU.chr26.30	zf-C2H2	395	354	1480	1519	1.19851	1.81362e-07	2.0295e-06	Up
evm.TU.chr26.32	zf-C2H2	63	44	188	186	1.01856	0.00736818	0.0310005	Up
evm.TU.chr27.122	zf-C2H2	89	59	353	258	1.26981	0.000430682	0.00256794	Up
evm.TU.chr27.173	BTB	81	82	376	323	1.29542	9.46539e-05	0.000651025	Up
evm.TU.chr27.223	Homeobox	44	36	5	8	-3.42469	2.514e-06	2.34285e-05	Down
evm.TU.chr27.36	MYB	71	53	383	317	1.7108	5.44167e-07	5.61031e-06	Up
evm.TU.chr28.13	BTB	0	3	25	85	4.3168	0.000249531	0.00156046	Up
evm.TU.chr28.161	zf-CCCH	430	324	1741	1696	1.39871	9.71989e-10	1.47006e-08	Up
evm.TU.chr28.227	zf-C2H2	33	33	156	202	1.62666	0.000111323	0.000754725	Up
evm.TU.chr28.261	HMG	101	74	48	47	-1.67017	9.83219e-05	0.000674039	Down
evm.TU.chr29.14	zf-C2H2	67	47	228	329	1.49231	4.24942e-05	0.000315509	Up
evm.TU.chr29.321	zf-C2H2	26	12	140	196	2.36564	1.44941e-06	1.39935e-05	Up
evm.TU.chr29.412	zf-C2H2	48	48	292	405	2.04529	9.82928e-09	1.28116e-07	Up
evm.TU.chr29.414	zf-C2H2	96	71	483	639	1.95089	1.04285e-10	1.75162e-09	Up
evm.TU.chr29.417	zf-C2H2	44	34	161	166	1.27404	0.00180038	0.00904988	Up
evm.TU.chr29.429	zf-C2H2	12	19	101	108	1.92408	0.000558321	0.00324556	Up
evm.TU.chr29.435	THAP	103	83	323	355	1.06851	0.00055998	0.00325396	Up
evm.TU.chr29.45	bHLH	22	22	105	291	2.33917	1.47475e-05	0.000119582	Up
evm.TU.chr3.164	E2F	63	44	422	440	2.22114	7.0504e-12	1.36446e-10	Up
evm.TU.chr3.248	zf-C2HC	177	149	574	645	1.10199	3.40492e-05	0.000257598	Up
evm.TU.chr3.360	RXR-like	894	757	6058	6213	2.09467	2.27837e-24	1.25757e-22	Up
evm.TU.chr3.690	MYB	691	642	391	375	-1.60361	6.7517e-11	1.17189e-09	Down
evm.TU.chr3.747	zf-C2H2	967	875	3774	4385	1.33988	3.07749e-10	4.87345e-09	Up
evm.TU.chr30.147	zf-C2H2	15	11	52	103	1.76908	0.00536172	0.0235395	Up
evm.TU.chr30.302	zf-MIZ	661	530	2222	2325	1.13692	1.23574e-07	1.41891e-06	Up
evm.TU.chr30.4	RHD	1818	1469	6783	7239	1.29598	9.76461e-11	1.64817e-09	Up
evm.TU.chr30.69	MYB	442	387	1833	2172	1.46728	7.65512e-11	1.31935e-09	Up
evm.TU.chr30.81	HMG	23	39	151	203	1.67047	0.000377752	0.00227624	Up
evm.TU.chr32.219	HMG	269	181	1935	1720	2.2415	3.21958e-19	1.22273e-17	Up
evm.TU.chr32.255	zf-C2H2	353	249	2823	3046	2.49699	9.34703e-29	6.97613e-27	Up
evm.TU.chr32.283	THAP	168	135	559	506	1.02102	0.000265152	0.00164973	Up
evm.TU.chr32.310	zf-C2H2	326	253	1296	1253	1.34661	1.38204e-08	1.78243e-07	Up
evm.TU.chr34.343	BTB	273	186	1393	1269	1.75417	3.51306e-12	7.03678e-11	Up
evm.TU.chr34.344	BTB	49	41	381	309	2.14666	2.12855e-09	3.05507e-08	Up
evm.TU.chr35.149	ARID	18	23	108	198	2.06662	5.85536e-05	0.000422679	Up
evm.TU.chr35.312	MYB	400	345	205	296	-1.38099	1.10576e-06	1.08652e-05	Down
evm.TU.chr36.160	zf-CCCH	454	380	278	255	-1.44173	4.38384e-08	5.32352e-07	Down
evm.TU.chr36.304	BTB	104	82	511	443	1.5684	2.58953e-07	2.82772e-06	Up
evm.TU.chr36.305	BTB	89	84	393	440	1.46041	1.83808e-06	1.75292e-05	Up
evm.TU.chr36.62	ARID	448	353	312	262	-1.27018	3.06068e-06	2.80062e-05	Down
evm.TU.chr37.247	MYB	3	6	88	161	3.95529	2.92418e-08	3.64535e-07	Up
evm.TU.chr37.364	MYB	281	233	1019	874	1.08777	2.33748e-05	0.000182056	Up
evm.TU.chr38.104	BTB	80	72	322	391	1.42354	8.99802e-06	7.58645e-05	Up
evm.TU.chr38.106	zf-C2H2	26	16	173	198	2.35624	1.45229e-07	1.64991e-06	Up
evm.TU.chr38.170	bHLH	1507	1257	8469	8239	1.79895	1.57997e-18	5.67401e-17	Up
evm.TU.chr38.180	bHLH	32	24	168	319	2.31335	2.27939e-07	2.50339e-06	Up
evm.TU.chr4.166	zf-C2H2	99	94	412	369	1.21441	0.000103305	0.00070426	Up
evm.TU.chr4.443	zf-C2H2	434	340	2239	2235	1.7381	4.76116e-15	1.26713e-13	Up
evm.TU.chr4.481	zf-C2H2	95	64	677	541	2.15813	6.17294e-12	1.20278e-10	Up
evm.TU.chr4.626	RXR-like	3	0	42	79	4.55919	4.02797e-05	0.000300496	Up
evm.TU.chr4.648	zf-C2H2	29	15	109	186	1.95895	0.000109631	0.000744642	Up
evm.TU.chr4.7	GATA	24	23	127	116	1.56837	0.00112557	0.00600046	Up
evm.TU.chr4.80	zf-C2H2	274	232	85	87	-2.35602	3.49629e-14	8.41759e-13	Down
evm.TU.chr4.85	GCFC	7	10	59	115	2.51983	0.000187739	0.00120837	Up
evm.TU.chr40.27	Homeobox	524	451	427	308	-1.19955	2.55576e-05	0.000197622	Down
evm.TU.chr41.54	HTH	58	34	160	164	1.0382	0.0113652	0.0452239	Up
evm.TU.chr42.243	BTB	62	59	48	40	-1.26166	0.00899547	0.036868	Down
evm.TU.chr42.333	zf-C2H2	133	111	570	612	1.47728	7.71532e-08	9.05891e-07	Up
evm.TU.chr42.356	zf-C2H2	21	17	86	88	1.39898	0.00913965	0.0373462	Up
evm.TU.chr42.385	T-box	15	13	72	158	2.22086	0.000167119	0.00108706	Up
evm.TU.chr43.167	zf-C2H2	405	348	335	254	-1.14742	6.69809e-05	0.000475908	Down
evm.TU.chr43.229	zf-C2H2	47	52	178	170	1.00125	0.0121462	0.0480198	Up
evm.TU.chr43.259	zf-C2H2	53	42	297	299	1.85483	1.18235e-07	1.36491e-06	Up
evm.TU.chr44.180	bHLH	903	881	6321	5928	1.97236	7.64336e-19	2.82163e-17	Up
evm.TU.chr44.331	HTH	37	9	148	123	1.82569	0.00128942	0.00674	Up
evm.TU.chr44.50	zf-C2H2	158	128	855	785	1.72636	8.80036e-11	1.50315e-09	Up
evm.TU.chr45.14	BTB	2	6	29	65	2.69132	0.00383322	0.0176221	Up
evm.TU.chr45.25	BTB	18	24	143	330	2.65242	1.92469e-07	2.13432e-06	Up
evm.TU.chr45.88	bZIP	3	1	162	116	5.34269	1.09211e-09	1.63588e-08	Up
evm.TU.chr47.195	Forkhead	47	24	276	118	1.72389	0.000904579	0.00495944	Up
evm.TU.chr47.222	bZIP	1271	1123	9749	10563	2.28108	2.54611e-29	2.01413e-27	Up
evm.TU.chr48.88	BTB	85	50	252	275	1.18553	0.000812138	0.00452635	Up
evm.TU.chr49.222	bZIP	517	370	2362	2210	1.58069	5.57256e-12	1.09199e-10	Up
evm.TU.chr49.249	NFYC	53	41	248	299	1.74318	1.1884e-06	1.16108e-05	Up
evm.TU.chr5.217	MYB	57	57	365	261	1.65776	8.80629e-06	7.43209e-05	Up
evm.TU.chr5.249	HMG	247	176	750	887	1.16094	5.94792e-06	5.19075e-05	Up
evm.TU.chr5.274	zf-C2H2	38	11	290	349	2.94917	6.71829e-11	1.16845e-09	Up
evm.TU.chr5.275	zf-C2H2	11	5	74	77	2.46417	0.00024763	0.00155309	Up
evm.TU.chr5.278	zf-C2H2	267	243	990	1175	1.27835	1.86515e-07	2.08174e-06	Up
evm.TU.chr6.183	NF-Y	145	110	539	520	1.26359	7.2954e-06	6.24915e-05	Up
evm.TU.chr6.281	RFX	1532	1372	354	330	-2.88726	6.71625e-36	8.06232e-34	Down
evm.TU.chr6.317	BTB	185	156	3288	3096	3.4304	3.0295e-49	8.1257e-47	Up
evm.TU.chr6.318	BTB	167	116	572	456	1.08097	0.000345438	0.0020983	Up
evm.TU.chr7.130	zf-C2H2	13	16	116	115	2.17976	4.80444e-05	0.000353052	Up
evm.TU.chr7.242	zf-BED	36	21	117	118	1.26511	0.00769961	0.0321533	Up
evm.TU.chr7.251	zf-C2H2	124	99	838	931	2.19058	9.20283e-17	2.821e-15	Up
evm.TU.chr7.258	zf-C2H2	96	50	213	293	1.01609	0.00700028	0.0296635	Up
evm.TU.chr7.346	ARID	70	61	258	279	1.23382	0.000283544	0.00175462	Up
evm.TU.chr7.351	zf-C2H2	57	57	240	323	1.48945	3.35392e-05	0.000254075	Up
evm.TU.chr7.388	THAP	105	82	327	383	1.1276	0.000264242	0.00164466	Up
evm.TU.chr7.659	zf-C2H2	82	73	272	284	1.04076	0.00161543	0.00820612	Up
evm.TU.chr7.672	zf-C2H2	48	36	234	270	1.78995	1.30193e-06	1.26551e-05	Up
evm.TU.chr7.675	zf-C2H2	86	72	408	476	1.683	3.30882e-08	4.09512e-07	Up
evm.TU.chr7.690	zf-C2H2	23	16	154	173	2.27614	8.66876e-07	8.65162e-06	Up
evm.TU.chr7.694	zf-C2H2	43	43	180	207	1.35955	0.000526618	0.00307794	Up
evm.TU.chr7.735	zf-C2H2	30	37	177	231	1.78224	2.29677e-05	0.000179456	Up
evm.TU.chr8.28	HTH	42	49	139	203	1.08425	0.0103399	0.0416458	Up
evm.TU.chr8.326	Homeobox	68	66	44	48	-1.35172	0.00339957	0.0158665	Down
evm.TU.group41_7_8.1	zf-C2H2	344	241	2996	2816	2.52831	1.002e-27	6.96368e-26	Up
evm.TU.group5_2_3.1	zf-C2H2	269	219	845	876	1.02164	3.12536e-05	0.000237705	Up
evm.TU.group9_9_10.1	bZIP	448	391	6711	7445	3.27349	6.29742e-55	2.16203e-52	Up
GWHABGR00000009.9	BTB	102	75	692	698	2.18299	8.79873e-15	2.27468e-13	Up
GWHABGR00000012.296	bHLH	1606	1249	8563	8194	1.76199	1.41058e-17	4.65656e-16	Up
GWHABGR00000028.147	BTB	172	108	630	946	1.70314	1.49437e-08	1.91789e-07	Up
GWHABGR00000030.121	zf-C2H2	105	91	353	440	1.21154	7.38896e-05	0.000518981	Up
GWHABGR00000030.152	zf-C2H2	51	41	347	339	2.10401	9.22012e-10	1.39817e-08	Up
GWHABGR00000030.53	zf-C2H2	203	140	766	890	1.48228	1.51002e-08	1.93585e-07	Up
GWHABGR00000033.123	zf-C2H2	147	134	641	674	1.42248	1.31288e-07	1.50346e-06	Up
GWHABGR00000034.116	zf-LITAF-like	40	37	196	146	1.35531	0.0015193	0.00777495	Up
GWHABGR00000034.330	BTB	108	107	401	365	1.02746	0.000951275	0.00517742	Up
GWHABGR00000041.14	Homeobox	1386	1178	8784	6375	1.77313	1.31828e-12	2.72318e-11	Up
GWHABGR00000043.47	zf-CCCH	307	263	1032	1060	1.07605	6.58318e-06	5.67873e-05	Up
GWHABGR00000047.215	zf-C2H2	82	58	371	350	1.57815	1.23655e-06	1.20538e-05	Up
GWHABGR00000047.223	zf-C2H2	18	28	104	144	1.59295	0.00198638	0.00988639	Up
GWHABGR00000047.232	zf-C2H2	71	46	285	323	1.5912	3.95638e-06	3.55019e-05	Up
GWHABGR00000047.234	zf-C2H2	22	17	117	118	1.79766	0.000303514	0.00186609	Up
GWHABGR00000047.63	zf-C2H2	32	28	168	183	1.74702	3.20847e-05	0.0002435	Up
GWHABGR00000047.68	zf-C2H2	27	17	117	156	1.84306	0.000131481	0.000875485	Up
GWHABGR00000047.76	zf-C2H2	313	242	939	1063	1.05541	1.1192e-05	9.32707e-05	Up
GWHABGR00000047.77	zf-C2H2	140	117	558	626	1.40364	2.94964e-07	3.1845e-06	Up
GWHABGR00000049.106	bHLH	389	396	306	322	-1.1347	2.48204e-05	0.000192442	Down
GWHABGR00000049.153	THAP	22	20	79	133	1.52171	0.00405179	0.0185327	Up
GWHABGR00000314.3	PC4	959	654	255	264	-2.41996	1.09712e-22	5.30511e-21	Down
